# Supplementary material for: Selection of a promiscuous minimalist cAMP phosphodiesterase from a library of de novo designed proteins
Source: Nat Chem. 2024 May 3;16(7):1200–8. doi: 10.1038/s41557-024-01490-4 (PMC11230910; doi:10.1038/s41557-024-01490-4)
Supplement: Supplementary file 3 — MD input files, scripts and final structures derived from MD, AlphaFold2, EMSfold and MultiSFold. [file 41557_2024_1490_MOESM3_ESM.zip › Computational_Data/4_MultiSFold/s824/pose_63.pdb]

ATOM      1  N   MET A   1       0.626  -1.111   0.146  1.00  0.00           N  
ATOM      2  CA  MET A   1       1.928  -0.476  -0.009  1.00  0.00           C  
ATOM      3  C   MET A   1       1.949   0.975   0.449  1.00  0.00           C  
ATOM      4  O   MET A   1       2.967   1.436   0.966  1.00  0.00           O  
ATOM      5  CB  MET A   1       2.369  -0.562  -1.469  1.00  0.00           C  
ATOM      6  CEN MET A   1       3.510  -1.361  -2.536  1.00  0.00           X  
ATOM      7  H   MET A   1       0.149  -1.476  -0.654  1.00  0.00           H  
ATOM      8  N   TYR A   2       0.830   1.696   0.293  1.00  0.00           N  
ATOM      9  CA  TYR A   2       0.787   3.134   0.599  1.00  0.00           C  
ATOM     10  C   TYR A   2       1.244   3.497   2.009  1.00  0.00           C  
ATOM     11  O   TYR A   2       1.979   4.463   2.187  1.00  0.00           O  
ATOM     12  CB  TYR A   2      -0.632   3.664   0.382  1.00  0.00           C  
ATOM     13  CEN TYR A   2      -1.584   4.518  -0.815  1.00  0.00           X  
ATOM     14  H   TYR A   2      -0.003   1.287  -0.101  1.00  0.00           H  
ATOM     15  N   GLY A   3       0.810   2.733   3.016  1.00  0.00           N  
ATOM     16  CA  GLY A   3       1.230   3.009   4.385  1.00  0.00           C  
ATOM     17  C   GLY A   3       2.742   2.918   4.534  1.00  0.00           C  
ATOM     18  O   GLY A   3       3.367   3.791   5.140  1.00  0.00           O  
ATOM     19  CEN GLY A   3       1.230   3.009   4.385  1.00  0.00           X  
ATOM     20  H   GLY A   3       0.171   1.979   2.829  1.00  0.00           H  
ATOM     21  N   LYS A   4       3.329   1.860   3.976  1.00  0.00           N  
ATOM     22  CA  LYS A   4       4.769   1.661   4.054  1.00  0.00           C  
ATOM     23  C   LYS A   4       5.502   2.803   3.345  1.00  0.00           C  
ATOM     24  O   LYS A   4       6.524   3.272   3.840  1.00  0.00           O  
ATOM     25  CB  LYS A   4       5.160   0.314   3.444  1.00  0.00           C  
ATOM     26  CEN LYS A   4       5.764  -1.694   3.728  1.00  0.00           X  
ATOM     27  H   LYS A   4       2.760   1.184   3.491  1.00  0.00           H  
ATOM     28  N   LEU A   5       4.963   3.302   2.230  1.00  0.00           N  
ATOM     29  CA  LEU A   5       5.623   4.393   1.519  1.00  0.00           C  
ATOM     30  C   LEU A   5       5.604   5.684   2.319  1.00  0.00           C  
ATOM     31  O   LEU A   5       6.596   6.414   2.339  1.00  0.00           O  
ATOM     32  CB  LEU A   5       4.960   4.610   0.153  1.00  0.00           C  
ATOM     33  CEN LEU A   5       5.379   4.243  -1.283  1.00  0.00           X  
ATOM     34  H   LEU A   5       4.092   2.923   1.858  1.00  0.00           H  
ATOM     35  N   ASN A   6       4.499   5.955   3.017  1.00  0.00           N  
ATOM     36  CA  ASN A   6       4.409   7.166   3.810  1.00  0.00           C  
ATOM     37  C   ASN A   6       5.529   7.167   4.844  1.00  0.00           C  
ATOM     38  O   ASN A   6       6.154   8.205   5.080  1.00  0.00           O  
ATOM     39  CB  ASN A   6       3.054   7.307   4.479  1.00  0.00           C  
ATOM     40  CEN ASN A   6       2.129   7.762   4.283  1.00  0.00           X  
ATOM     41  H   ASN A   6       3.693   5.336   2.961  1.00  0.00           H  
ATOM     42  N   ASP A   7       5.818   5.999   5.446  1.00  0.00           N  
ATOM     43  CA  ASP A   7       6.891   5.943   6.441  1.00  0.00           C  
ATOM     44  C   ASP A   7       8.245   6.178   5.775  1.00  0.00           C  
ATOM     45  O   ASP A   7       9.105   6.874   6.316  1.00  0.00           O  
ATOM     46  CB  ASP A   7       6.886   4.598   7.171  1.00  0.00           C  
ATOM     47  CEN ASP A   7       6.557   4.178   8.039  1.00  0.00           X  
ATOM     48  H   ASP A   7       5.277   5.163   5.213  1.00  0.00           H  
ATOM     49  N   LEU A   8       8.410   5.651   4.558  1.00  0.00           N  
ATOM     50  CA  LEU A   8       9.660   5.826   3.833  1.00  0.00           C  
ATOM     51  C   LEU A   8       9.876   7.292   3.539  1.00  0.00           C  
ATOM     52  O   LEU A   8      10.985   7.807   3.701  1.00  0.00           O  
ATOM     53  CB  LEU A   8       9.655   5.010   2.534  1.00  0.00           C  
ATOM     54  CEN LEU A   8      10.352   3.700   2.120  1.00  0.00           X  
ATOM     55  H   LEU A   8       7.671   5.074   4.155  1.00  0.00           H  
ATOM     56  N   LEU A   9       8.804   7.984   3.163  1.00  0.00           N  
ATOM     57  CA  LEU A   9       8.878   9.406   2.910  1.00  0.00           C  
ATOM     58  C   LEU A   9       9.390  10.107   4.158  1.00  0.00           C  
ATOM     59  O   LEU A   9      10.266  10.971   4.069  1.00  0.00           O  
ATOM     60  CB  LEU A   9       7.507   9.954   2.494  1.00  0.00           C  
ATOM     61  CEN LEU A   9       6.926  10.396   1.138  1.00  0.00           X  
ATOM     62  H   LEU A   9       7.922   7.501   3.006  1.00  0.00           H  
ATOM     63  N   GLU A  10       8.855   9.742   5.334  1.00  0.00           N  
ATOM     64  CA  GLU A  10       9.364  10.366   6.550  1.00  0.00           C  
ATOM     65  C   GLU A  10      10.869  10.112   6.693  1.00  0.00           C  
ATOM     66  O   GLU A  10      11.630  11.053   6.935  1.00  0.00           O  
ATOM     67  CB  GLU A  10       8.615   9.842   7.777  1.00  0.00           C  
ATOM     68  CEN GLU A  10       7.404  10.032   8.961  1.00  0.00           X  
ATOM     69  H   GLU A  10       8.102   9.055   5.362  1.00  0.00           H  
ATOM     70  N   ASP A  11      11.319   8.865   6.499  1.00  0.00           N  
ATOM     71  CA  ASP A  11      12.741   8.586   6.660  1.00  0.00           C  
ATOM     72  C   ASP A  11      13.571   9.344   5.602  1.00  0.00           C  
ATOM     73  O   ASP A  11      14.649   9.859   5.917  1.00  0.00           O  
ATOM     74  CB  ASP A  11      13.002   7.081   6.568  1.00  0.00           C  
ATOM     75  CEN ASP A  11      13.134   6.269   7.169  1.00  0.00           X  
ATOM     76  H   ASP A  11      10.667   8.113   6.271  1.00  0.00           H  
ATOM     77  N   LEU A  12      13.064   9.456   4.367  1.00  0.00           N  
ATOM     78  CA  LEU A  12      13.806  10.138   3.300  1.00  0.00           C  
ATOM     79  C   LEU A  12      13.988  11.612   3.639  1.00  0.00           C  
ATOM     80  O   LEU A  12      15.053  12.192   3.417  1.00  0.00           O  
ATOM     81  CB  LEU A  12      13.083   9.983   1.956  1.00  0.00           C  
ATOM     82  CEN LEU A  12      13.358   9.113   0.715  1.00  0.00           X  
ATOM     83  H   LEU A  12      12.156   9.037   4.160  1.00  0.00           H  
ATOM     84  N   GLN A  13      12.936  12.228   4.183  1.00  0.00           N  
ATOM     85  CA  GLN A  13      13.018  13.626   4.576  1.00  0.00           C  
ATOM     86  C   GLN A  13      14.089  13.809   5.652  1.00  0.00           C  
ATOM     87  O   GLN A  13      14.913  14.725   5.565  1.00  0.00           O  
ATOM     88  CB  GLN A  13      11.664  14.123   5.091  1.00  0.00           C  
ATOM     89  CEN GLN A  13      10.232  15.029   4.673  1.00  0.00           X  
ATOM     90  H   GLN A  13      12.065  11.706   4.306  1.00  0.00           H  
ATOM     91  N   GLU A  14      14.122  12.906   6.646  1.00  0.00           N  
ATOM     92  CA  GLU A  14      15.080  13.067   7.738  1.00  0.00           C  
ATOM     93  C   GLU A  14      16.502  12.964   7.176  1.00  0.00           C  
ATOM     94  O   GLU A  14      17.384  13.730   7.567  1.00  0.00           O  
ATOM     95  CB  GLU A  14      14.852  12.017   8.828  1.00  0.00           C  
ATOM     96  CEN GLU A  14      14.212  11.580  10.346  1.00  0.00           X  
ATOM     97  H   GLU A  14      13.452  12.132   6.651  1.00  0.00           H  
ATOM     98  N   VAL A  15      16.707  12.074   6.196  1.00  0.00           N  
ATOM     99  CA  VAL A  15      18.040  11.854   5.649  1.00  0.00           C  
ATOM    100  C   VAL A  15      18.530  13.061   4.868  1.00  0.00           C  
ATOM    101  O   VAL A  15      19.710  13.407   4.933  1.00  0.00           O  
ATOM    102  CB  VAL A  15      18.076  10.617   4.732  1.00  0.00           C  
ATOM    103  CEN VAL A  15      18.306   9.970   4.682  1.00  0.00           X  
ATOM    104  H   VAL A  15      15.918  11.519   5.861  1.00  0.00           H  
ATOM    105  N   LEU A  16      17.629  13.719   4.145  1.00  0.00           N  
ATOM    106  CA  LEU A  16      17.993  14.908   3.389  1.00  0.00           C  
ATOM    107  C   LEU A  16      18.433  16.003   4.364  1.00  0.00           C  
ATOM    108  O   LEU A  16      19.472  16.644   4.169  1.00  0.00           O  
ATOM    109  CB  LEU A  16      16.819  15.381   2.523  1.00  0.00           C  
ATOM    110  CEN LEU A  16      16.532  15.293   1.012  1.00  0.00           X  
ATOM    111  H   LEU A  16      16.673  13.358   4.101  1.00  0.00           H  
ATOM    112  N   LYS A  17      17.668  16.190   5.445  1.00  0.00           N  
ATOM    113  CA  LYS A  17      18.002  17.236   6.407  1.00  0.00           C  
ATOM    114  C   LYS A  17      19.269  16.895   7.211  1.00  0.00           C  
ATOM    115  O   LYS A  17      20.051  17.785   7.560  1.00  0.00           O  
ATOM    116  CB  LYS A  17      16.825  17.473   7.355  1.00  0.00           C  
ATOM    117  CEN LYS A  17      15.176  18.667   7.929  1.00  0.00           X  
ATOM    118  H   LYS A  17      16.837  15.611   5.582  1.00  0.00           H  
ATOM    119  N   ASN A  18      19.501  15.608   7.477  1.00  0.00           N  
ATOM    120  CA  ASN A  18      20.702  15.216   8.204  1.00  0.00           C  
ATOM    121  C   ASN A  18      21.937  15.393   7.329  1.00  0.00           C  
ATOM    122  O   ASN A  18      23.002  15.778   7.827  1.00  0.00           O  
ATOM    123  CB  ASN A  18      20.610  13.787   8.708  1.00  0.00           C  
ATOM    124  CEN ASN A  18      20.308  13.282   9.577  1.00  0.00           X  
ATOM    125  H   ASN A  18      18.820  14.897   7.211  1.00  0.00           H  
ATOM    126  N   LEU A  19      21.782  15.178   6.019  1.00  0.00           N  
ATOM    127  CA  LEU A  19      22.883  15.339   5.080  1.00  0.00           C  
ATOM    128  C   LEU A  19      23.207  16.813   4.896  1.00  0.00           C  
ATOM    129  O   LEU A  19      24.351  17.223   5.054  1.00  0.00           O  
ATOM    130  CB  LEU A  19      22.539  14.690   3.733  1.00  0.00           C  
ATOM    131  CEN LEU A  19      22.991  13.382   3.058  1.00  0.00           X  
ATOM    132  H   LEU A  19      20.871  14.872   5.669  1.00  0.00           H  
ATOM    133  N   HIS A  20      22.193  17.640   4.651  1.00  0.00           N  
ATOM    134  CA  HIS A  20      22.452  19.063   4.463  1.00  0.00           C  
ATOM    135  C   HIS A  20      23.128  19.670   5.683  1.00  0.00           C  
ATOM    136  O   HIS A  20      23.946  20.586   5.570  1.00  0.00           O  
ATOM    137  CB  HIS A  20      21.151  19.814   4.160  1.00  0.00           C  
ATOM    138  CEN HIS A  20      20.426  20.267   3.021  1.00  0.00           X  
ATOM    139  H   HIS A  20      21.248  17.269   4.535  1.00  0.00           H  
ATOM    140  N   LYS A  21      22.791  19.152   6.859  1.00  0.00           N  
ATOM    141  CA  LYS A  21      23.341  19.664   8.103  1.00  0.00           C  
ATOM    142  C   LYS A  21      24.803  19.278   8.355  1.00  0.00           C  
ATOM    143  O   LYS A  21      25.571  20.083   8.892  1.00  0.00           O  
ATOM    144  CB  LYS A  21      22.478  19.188   9.272  1.00  0.00           C  
ATOM    145  CEN LYS A  21      20.984  19.613  10.710  1.00  0.00           X  
ATOM    146  H   LYS A  21      22.091  18.405   6.886  1.00  0.00           H  
ATOM    147  N   ASN A  22      25.191  18.054   7.984  1.00  0.00           N  
ATOM    148  CA  ASN A  22      26.479  17.503   8.403  1.00  0.00           C  
ATOM    149  C   ASN A  22      27.428  17.113   7.270  1.00  0.00           C  
ATOM    150  O   ASN A  22      28.120  16.095   7.353  1.00  0.00           O  
ATOM    151  CB  ASN A  22      26.265  16.303   9.307  1.00  0.00           C  
ATOM    152  CEN ASN A  22      26.159  16.105  10.332  1.00  0.00           X  
ATOM    153  H   ASN A  22      24.551  17.461   7.456  1.00  0.00           H  
ATOM    154  N   TRP A  23      27.455  17.893   6.206  1.00  0.00           N  
ATOM    155  CA  TRP A  23      28.395  17.621   5.133  1.00  0.00           C  
ATOM    156  C   TRP A  23      29.744  18.234   5.471  1.00  0.00           C  
ATOM    157  O   TRP A  23      29.833  19.430   5.738  1.00  0.00           O  
ATOM    158  CB  TRP A  23      27.876  18.169   3.803  1.00  0.00           C  
ATOM    159  CEN TRP A  23      27.387  17.670   2.195  1.00  0.00           X  
ATOM    160  H   TRP A  23      26.826  18.684   6.147  1.00  0.00           H  
ATOM    161  N   HIS A  24      30.796  17.424   5.452  1.00  0.00           N  
ATOM    162  CA  HIS A  24      32.129  17.923   5.772  1.00  0.00           C  
ATOM    163  C   HIS A  24      33.190  17.584   4.716  1.00  0.00           C  
ATOM    164  O   HIS A  24      34.376  17.843   4.922  1.00  0.00           O  
ATOM    165  CB  HIS A  24      32.572  17.379   7.134  1.00  0.00           C  
ATOM    166  CEN HIS A  24      32.552  17.786   8.499  1.00  0.00           X  
ATOM    167  H   HIS A  24      30.662  16.446   5.249  1.00  0.00           H  
ATOM    168  N   GLY A  25      32.773  16.998   3.597  1.00  0.00           N  
ATOM    169  CA  GLY A  25      33.697  16.488   2.576  1.00  0.00           C  
ATOM    170  C   GLY A  25      33.996  17.447   1.410  1.00  0.00           C  
ATOM    171  O   GLY A  25      34.719  17.092   0.477  1.00  0.00           O  
ATOM    172  CEN GLY A  25      33.697  16.488   2.576  1.00  0.00           X  
ATOM    173  H   GLY A  25      31.778  16.890   3.445  1.00  0.00           H  
ATOM    174  N   GLY A  26      33.403  18.642   1.433  1.00  0.00           N  
ATOM    175  CA  GLY A  26      33.674  19.698   0.445  1.00  0.00           C  
ATOM    176  C   GLY A  26      32.419  19.935  -0.400  1.00  0.00           C  
ATOM    177  O   GLY A  26      31.853  18.985  -0.951  1.00  0.00           O  
ATOM    178  CEN GLY A  26      33.674  19.698   0.445  1.00  0.00           X  
ATOM    179  H   GLY A  26      32.732  18.821   2.167  1.00  0.00           H  
ATOM    180  N   LYS A  27      32.021  21.197  -0.576  1.00  0.00           N  
ATOM    181  CA  LYS A  27      30.845  21.508  -1.404  1.00  0.00           C  
ATOM    182  C   LYS A  27      30.925  20.922  -2.819  1.00  0.00           C  
ATOM    183  O   LYS A  27      29.903  20.640  -3.452  1.00  0.00           O  
ATOM    184  CB  LYS A  27      30.653  23.023  -1.489  1.00  0.00           C  
ATOM    185  CEN LYS A  27      29.608  24.753  -0.863  1.00  0.00           X  
ATOM    186  H   LYS A  27      32.500  21.945  -0.095  1.00  0.00           H  
ATOM    187  N   ASP A  28      32.139  20.718  -3.316  1.00  0.00           N  
ATOM    188  CA  ASP A  28      32.322  20.196  -4.665  1.00  0.00           C  
ATOM    189  C   ASP A  28      31.776  18.767  -4.783  1.00  0.00           C  
ATOM    190  O   ASP A  28      31.286  18.363  -5.835  1.00  0.00           O  
ATOM    191  CB  ASP A  28      33.802  20.232  -5.055  1.00  0.00           C  
ATOM    192  CEN ASP A  28      34.464  20.811  -5.569  1.00  0.00           X  
ATOM    193  H   ASP A  28      32.946  20.929  -2.748  1.00  0.00           H  
ATOM    194  N   ASN A  29      31.879  17.999  -3.692  1.00  0.00           N  
ATOM    195  CA  ASN A  29      31.381  16.630  -3.633  1.00  0.00           C  
ATOM    196  C   ASN A  29      29.893  16.636  -3.295  1.00  0.00           C  
ATOM    197  O   ASN A  29      29.095  15.890  -3.880  1.00  0.00           O  
ATOM    198  CB  ASN A  29      32.154  15.791  -2.632  1.00  0.00           C  
ATOM    199  CEN ASN A  29      32.979  15.143  -2.626  1.00  0.00           X  
ATOM    200  H   ASN A  29      32.283  18.388  -2.845  1.00  0.00           H  
ATOM    201  N   LEU A  30      29.516  17.554  -2.400  1.00  0.00           N  
ATOM    202  CA  LEU A  30      28.137  17.667  -1.932  1.00  0.00           C  
ATOM    203  C   LEU A  30      27.208  17.828  -3.095  1.00  0.00           C  
ATOM    204  O   LEU A  30      26.229  17.106  -3.205  1.00  0.00           O  
ATOM    205  CB  LEU A  30      27.982  18.846  -0.964  1.00  0.00           C  
ATOM    206  CEN LEU A  30      27.817  18.928   0.566  1.00  0.00           X  
ATOM    207  H   LEU A  30      30.231  18.170  -2.009  1.00  0.00           H  
ATOM    208  N   HIS A  31      27.514  18.785  -3.966  1.00  0.00           N  
ATOM    209  CA  HIS A  31      26.597  19.143  -5.032  1.00  0.00           C  
ATOM    210  C   HIS A  31      25.987  17.900  -5.686  1.00  0.00           C  
ATOM    211  O   HIS A  31      24.767  17.831  -5.865  1.00  0.00           O  
ATOM    212  CB  HIS A  31      27.310  19.998  -6.085  1.00  0.00           C  
ATOM    213  CEN HIS A  31      27.492  21.378  -6.389  1.00  0.00           X  
ATOM    214  H   HIS A  31      28.386  19.307  -3.843  1.00  0.00           H  
ATOM    215  N   ASP A  32      26.800  16.897  -6.036  1.00  0.00           N  
ATOM    216  CA  ASP A  32      26.212  15.734  -6.701  1.00  0.00           C  
ATOM    217  C   ASP A  32      25.243  14.993  -5.782  1.00  0.00           C  
ATOM    218  O   ASP A  32      24.163  14.571  -6.212  1.00  0.00           O  
ATOM    219  CB  ASP A  32      27.310  14.781  -7.181  1.00  0.00           C  
ATOM    220  CEN ASP A  32      27.836  14.551  -8.022  1.00  0.00           X  
ATOM    221  H   ASP A  32      27.792  16.940  -5.833  1.00  0.00           H  
ATOM    222  N   VAL A  33      25.583  14.908  -4.495  1.00  0.00           N  
ATOM    223  CA  VAL A  33      24.729  14.186  -3.563  1.00  0.00           C  
ATOM    224  C   VAL A  33      23.371  14.861  -3.448  1.00  0.00           C  
ATOM    225  O   VAL A  33      22.338  14.183  -3.381  1.00  0.00           O  
ATOM    226  CB  VAL A  33      25.367  14.088  -2.165  1.00  0.00           C  
ATOM    227  CEN VAL A  33      25.659  13.653  -1.717  1.00  0.00           X  
ATOM    228  H   VAL A  33      26.463  15.319  -4.172  1.00  0.00           H  
ATOM    229  N   ASP A  34      23.369  16.200  -3.461  1.00  0.00           N  
ATOM    230  CA  ASP A  34      22.140  16.957  -3.360  1.00  0.00           C  
ATOM    231  C   ASP A  34      21.262  16.767  -4.562  1.00  0.00           C  
ATOM    232  O   ASP A  34      20.060  16.580  -4.410  1.00  0.00           O  
ATOM    233  CB  ASP A  34      22.443  18.446  -3.172  1.00  0.00           C  
ATOM    234  CEN ASP A  34      22.517  19.144  -2.434  1.00  0.00           X  
ATOM    235  H   ASP A  34      24.251  16.691  -3.548  1.00  0.00           H  
ATOM    236  N   ASN A  35      21.848  16.746  -5.759  1.00  0.00           N  
ATOM    237  CA  ASN A  35      21.034  16.546  -6.944  1.00  0.00           C  
ATOM    238  C   ASN A  35      20.350  15.187  -6.876  1.00  0.00           C  
ATOM    239  O   ASN A  35      19.152  15.073  -7.143  1.00  0.00           O  
ATOM    240  CB  ASN A  35      21.852  16.672  -8.216  1.00  0.00           C  
ATOM    241  CEN ASN A  35      22.105  17.415  -8.913  1.00  0.00           X  
ATOM    242  H   ASN A  35      22.848  16.930  -5.845  1.00  0.00           H  
ATOM    243  N   HIS A  36      21.094  14.167  -6.449  1.00  0.00           N  
ATOM    244  CA  HIS A  36      20.538  12.820  -6.424  1.00  0.00           C  
ATOM    245  C   HIS A  36      19.391  12.722  -5.416  1.00  0.00           C  
ATOM    246  O   HIS A  36      18.341  12.148  -5.709  1.00  0.00           O  
ATOM    247  CB  HIS A  36      21.624  11.793  -6.090  1.00  0.00           C  
ATOM    248  CEN HIS A  36      22.509  10.917  -6.783  1.00  0.00           X  
ATOM    249  H   HIS A  36      22.072  14.324  -6.192  1.00  0.00           H  
ATOM    250  N   LEU A  37      19.553  13.336  -4.250  1.00  0.00           N  
ATOM    251  CA  LEU A  37      18.527  13.237  -3.222  1.00  0.00           C  
ATOM    252  C   LEU A  37      17.241  13.907  -3.711  1.00  0.00           C  
ATOM    253  O   LEU A  37      16.140  13.411  -3.465  1.00  0.00           O  
ATOM    254  CB  LEU A  37      19.013  13.875  -1.915  1.00  0.00           C  
ATOM    255  CEN LEU A  37      19.506  13.281  -0.582  1.00  0.00           X  
ATOM    256  H   LEU A  37      20.415  13.849  -4.059  1.00  0.00           H  
ATOM    257  N   GLN A  38      17.381  15.034  -4.409  1.00  0.00           N  
ATOM    258  CA  GLN A  38      16.238  15.762  -4.940  1.00  0.00           C  
ATOM    259  C   GLN A  38      15.482  14.893  -5.939  1.00  0.00           C  
ATOM    260  O   GLN A  38      14.254  14.830  -5.884  1.00  0.00           O  
ATOM    261  CB  GLN A  38      16.687  17.063  -5.610  1.00  0.00           C  
ATOM    262  CEN GLN A  38      16.825  18.791  -5.407  1.00  0.00           X  
ATOM    263  H   GLN A  38      18.312  15.407  -4.575  1.00  0.00           H  
ATOM    264  N   ASN A  39      16.198  14.182  -6.829  1.00  0.00           N  
ATOM    265  CA  ASN A  39      15.516  13.341  -7.808  1.00  0.00           C  
ATOM    266  C   ASN A  39      14.739  12.237  -7.090  1.00  0.00           C  
ATOM    267  O   ASN A  39      13.595  11.954  -7.437  1.00  0.00           O  
ATOM    268  CB  ASN A  39      16.485  12.746  -8.813  1.00  0.00           C  
ATOM    269  CEN ASN A  39      16.866  12.978  -9.763  1.00  0.00           X  
ATOM    270  H   ASN A  39      17.216  14.252  -6.852  1.00  0.00           H  
ATOM    271  N   VAL A  40      15.325  11.678  -6.026  1.00  0.00           N  
ATOM    272  CA  VAL A  40      14.687  10.583  -5.297  1.00  0.00           C  
ATOM    273  C   VAL A  40      13.373  11.057  -4.680  1.00  0.00           C  
ATOM    274  O   VAL A  40      12.352  10.371  -4.762  1.00  0.00           O  
ATOM    275  CB  VAL A  40      15.599  10.025  -4.189  1.00  0.00           C  
ATOM    276  CEN VAL A  40      15.979   9.480  -4.005  1.00  0.00           X  
ATOM    277  H   VAL A  40      16.260  11.994  -5.747  1.00  0.00           H  
ATOM    278  N   ILE A  41      13.376  12.262  -4.119  1.00  0.00           N  
ATOM    279  CA  ILE A  41      12.170  12.810  -3.512  1.00  0.00           C  
ATOM    280  C   ILE A  41      11.068  13.022  -4.553  1.00  0.00           C  
ATOM    281  O   ILE A  41       9.901  12.686  -4.299  1.00  0.00           O  
ATOM    282  CB  ILE A  41      12.457  14.145  -2.800  1.00  0.00           C  
ATOM    283  CEN ILE A  41      12.797  14.606  -1.873  1.00  0.00           X  
ATOM    284  H   ILE A  41      14.251  12.795  -4.089  1.00  0.00           H  
ATOM    285  N   GLU A  42      11.423  13.559  -5.730  1.00  0.00           N  
ATOM    286  CA  GLU A  42      10.414  13.750  -6.767  1.00  0.00           C  
ATOM    287  C   GLU A  42       9.863  12.418  -7.266  1.00  0.00           C  
ATOM    288  O   GLU A  42       8.662  12.306  -7.515  1.00  0.00           O  
ATOM    289  CB  GLU A  42      10.996  14.547  -7.937  1.00  0.00           C  
ATOM    290  CEN GLU A  42      11.201  16.025  -8.760  1.00  0.00           X  
ATOM    291  H   GLU A  42      12.393  13.834  -5.892  1.00  0.00           H  
ATOM    292  N   ASP A  43      10.711  11.381  -7.362  1.00  0.00           N  
ATOM    293  CA  ASP A  43      10.230  10.079  -7.804  1.00  0.00           C  
ATOM    294  C   ASP A  43       9.329   9.411  -6.772  1.00  0.00           C  
ATOM    295  O   ASP A  43       8.309   8.821  -7.136  1.00  0.00           O  
ATOM    296  CB  ASP A  43      11.413   9.164  -8.130  1.00  0.00           C  
ATOM    297  CEN ASP A  43      11.962   8.846  -8.927  1.00  0.00           X  
ATOM    298  H   ASP A  43      11.702  11.511  -7.153  1.00  0.00           H  
ATOM    299  N   ILE A  44       9.651   9.553  -5.485  1.00  0.00           N  
ATOM    300  CA  ILE A  44       8.801   8.965  -4.461  1.00  0.00           C  
ATOM    301  C   ILE A  44       7.448   9.651  -4.472  1.00  0.00           C  
ATOM    302  O   ILE A  44       6.410   8.996  -4.362  1.00  0.00           O  
ATOM    303  CB  ILE A  44       9.424   9.078  -3.057  1.00  0.00           C  
ATOM    304  CEN ILE A  44      10.097   8.609  -2.339  1.00  0.00           X  
ATOM    305  H   ILE A  44      10.509  10.043  -5.222  1.00  0.00           H  
ATOM    306  N   HIS A  45       7.448  10.977  -4.620  1.00  0.00           N  
ATOM    307  CA  HIS A  45       6.196  11.708  -4.692  1.00  0.00           C  
ATOM    308  C   HIS A  45       5.390  11.248  -5.903  1.00  0.00           C  
ATOM    309  O   HIS A  45       4.196  10.955  -5.787  1.00  0.00           O  
ATOM    310  CB  HIS A  45       6.448  13.218  -4.761  1.00  0.00           C  
ATOM    311  CEN HIS A  45       6.501  14.328  -3.870  1.00  0.00           X  
ATOM    312  H   HIS A  45       8.334  11.485  -4.676  1.00  0.00           H  
ATOM    313  N   ASP A  46       6.035  11.167  -7.071  1.00  0.00           N  
ATOM    314  CA  ASP A  46       5.300  10.757  -8.254  1.00  0.00           C  
ATOM    315  C   ASP A  46       4.695   9.372  -8.075  1.00  0.00           C  
ATOM    316  O   ASP A  46       3.547   9.152  -8.466  1.00  0.00           O  
ATOM    317  CB  ASP A  46       6.211  10.779  -9.484  1.00  0.00           C  
ATOM    318  CEN ASP A  46       6.449  11.378 -10.273  1.00  0.00           X  
ATOM    319  H   ASP A  46       7.023  11.409  -7.131  1.00  0.00           H  
ATOM    320  N   PHE A  47       5.422   8.456  -7.430  1.00  0.00           N  
ATOM    321  CA  PHE A  47       4.910   7.107  -7.228  1.00  0.00           C  
ATOM    322  C   PHE A  47       3.607   7.165  -6.436  1.00  0.00           C  
ATOM    323  O   PHE A  47       2.586   6.616  -6.857  1.00  0.00           O  
ATOM    324  CB  PHE A  47       5.940   6.237  -6.505  1.00  0.00           C  
ATOM    325  CEN PHE A  47       7.035   5.143  -6.866  1.00  0.00           X  
ATOM    326  H   PHE A  47       6.358   8.685  -7.090  1.00  0.00           H  
ATOM    327  N   MET A  48       3.630   7.855  -5.289  1.00  0.00           N  
ATOM    328  CA  MET A  48       2.558   7.749  -4.304  1.00  0.00           C  
ATOM    329  C   MET A  48       1.224   8.257  -4.832  1.00  0.00           C  
ATOM    330  O   MET A  48       0.162   7.779  -4.423  1.00  0.00           O  
ATOM    331  CB  MET A  48       2.940   8.514  -3.038  1.00  0.00           C  
ATOM    332  CEN MET A  48       3.416   8.291  -1.365  1.00  0.00           X  
ATOM    333  H   MET A  48       4.432   8.454  -5.087  1.00  0.00           H  
ATOM    334  N   GLN A  49       1.272   9.190  -5.777  1.00  0.00           N  
ATOM    335  CA  GLN A  49       0.145  10.059  -6.078  1.00  0.00           C  
ATOM    336  C   GLN A  49      -0.642   9.593  -7.316  1.00  0.00           C  
ATOM    337  O   GLN A  49      -1.524  10.307  -7.796  1.00  0.00           O  
ATOM    338  CB  GLN A  49       0.637  11.494  -6.289  1.00  0.00           C  
ATOM    339  CEN GLN A  49       0.818  13.057  -5.534  1.00  0.00           X  
ATOM    340  H   GLN A  49       2.155   9.338  -6.272  1.00  0.00           H  
ATOM    341  N   GLY A  50      -0.321   8.405  -7.845  1.00  0.00           N  
ATOM    342  CA  GLY A  50      -0.933   7.889  -9.069  1.00  0.00           C  
ATOM    343  C   GLY A  50      -0.073   8.080 -10.320  1.00  0.00           C  
ATOM    344  O   GLY A  50      -0.377   7.542 -11.387  1.00  0.00           O  
ATOM    345  CEN GLY A  50      -0.933   7.889  -9.069  1.00  0.00           X  
ATOM    346  H   GLY A  50       0.373   7.811  -7.388  1.00  0.00           H  
ATOM    347  N   GLY A  51       1.021   8.823 -10.206  1.00  0.00           N  
ATOM    348  CA  GLY A  51       1.907   9.113 -11.327  1.00  0.00           C  
ATOM    349  C   GLY A  51       3.101   8.159 -11.375  1.00  0.00           C  
ATOM    350  O   GLY A  51       4.239   8.563 -11.128  1.00  0.00           O  
ATOM    351  CEN GLY A  51       1.908   9.113 -11.328  1.00  0.00           X  
ATOM    352  H   GLY A  51       1.283   9.180  -9.292  1.00  0.00           H  
ATOM    353  N   GLY A  52       2.847   6.893 -11.680  1.00  0.00           N  
ATOM    354  CA  GLY A  52       3.948   5.951 -11.821  1.00  0.00           C  
ATOM    355  C   GLY A  52       3.626   4.686 -12.607  1.00  0.00           C  
ATOM    356  O   GLY A  52       2.478   4.415 -12.960  1.00  0.00           O  
ATOM    357  CEN GLY A  52       3.949   5.950 -11.821  1.00  0.00           X  
ATOM    358  H   GLY A  52       1.869   6.618 -11.787  1.00  0.00           H  
ATOM    359  N   SER A  53       4.677   3.924 -12.878  1.00  0.00           N  
ATOM    360  CA  SER A  53       4.637   2.722 -13.700  1.00  0.00           C  
ATOM    361  C   SER A  53       5.894   1.892 -13.449  1.00  0.00           C  
ATOM    362  O   SER A  53       6.837   2.378 -12.816  1.00  0.00           O  
ATOM    363  CB  SER A  53       4.513   3.084 -15.167  1.00  0.00           C  
ATOM    364  CEN SER A  53       4.579   3.364 -15.628  1.00  0.00           X  
ATOM    365  H   SER A  53       5.564   4.214 -12.497  1.00  0.00           H  
ATOM    366  N   GLY A  54       5.945   0.670 -13.980  1.00  0.00           N  
ATOM    367  CA  GLY A  54       7.128  -0.174 -13.791  1.00  0.00           C  
ATOM    368  C   GLY A  54       8.419   0.537 -14.212  1.00  0.00           C  
ATOM    369  O   GLY A  54       9.470   0.304 -13.623  1.00  0.00           O  
ATOM    370  CEN GLY A  54       7.128  -0.174 -13.791  1.00  0.00           X  
ATOM    371  H   GLY A  54       5.158   0.318 -14.509  1.00  0.00           H  
ATOM    372  N   GLY A  55       8.333   1.420 -15.214  1.00  0.00           N  
ATOM    373  CA  GLY A  55       9.481   2.218 -15.650  1.00  0.00           C  
ATOM    374  C   GLY A  55       9.948   3.188 -14.560  1.00  0.00           C  
ATOM    375  O   GLY A  55      11.144   3.445 -14.406  1.00  0.00           O  
ATOM    376  CEN GLY A  55       9.482   2.219 -15.650  1.00  0.00           X  
ATOM    377  H   GLY A  55       7.445   1.542 -15.679  1.00  0.00           H  
ATOM    378  N   LYS A  56       8.993   3.742 -13.810  1.00  0.00           N  
ATOM    379  CA  LYS A  56       9.294   4.647 -12.718  1.00  0.00           C  
ATOM    380  C   LYS A  56      10.013   3.849 -11.662  1.00  0.00           C  
ATOM    381  O   LYS A  56      10.982   4.321 -11.068  1.00  0.00           O  
ATOM    382  CB  LYS A  56       8.028   5.291 -12.151  1.00  0.00           C  
ATOM    383  CEN LYS A  56       6.795   7.000 -11.964  1.00  0.00           X  
ATOM    384  H   LYS A  56       8.024   3.494 -13.971  1.00  0.00           H  
ATOM    385  N   LEU A  57       9.550   2.617 -11.441  1.00  0.00           N  
ATOM    386  CA  LEU A  57      10.189   1.815 -10.415  1.00  0.00           C  
ATOM    387  C   LEU A  57      11.652   1.549 -10.823  1.00  0.00           C  
ATOM    388  O   LEU A  57      12.563   1.695 -10.017  1.00  0.00           O  
ATOM    389  CB  LEU A  57       9.422   0.504 -10.205  1.00  0.00           C  
ATOM    390  CEN LEU A  57       8.468   0.017  -9.098  1.00  0.00           X  
ATOM    391  H   LEU A  57       8.756   2.269 -11.983  1.00  0.00           H  
ATOM    392  N   GLN A  58      11.906   1.184 -12.080  1.00  0.00           N  
ATOM    393  CA  GLN A  58      13.282   0.873 -12.459  1.00  0.00           C  
ATOM    394  C   GLN A  58      14.184   2.109 -12.342  1.00  0.00           C  
ATOM    395  O   GLN A  58      15.316   2.010 -11.847  1.00  0.00           O  
ATOM    396  CB  GLN A  58      13.330   0.328 -13.889  1.00  0.00           C  
ATOM    397  CEN GLN A  58      13.439  -1.124 -14.852  1.00  0.00           X  
ATOM    398  H   GLN A  58      11.143   1.086 -12.752  1.00  0.00           H  
ATOM    399  N   GLU A  59      13.668   3.290 -12.720  1.00  0.00           N  
ATOM    400  CA  GLU A  59      14.492   4.497 -12.638  1.00  0.00           C  
ATOM    401  C   GLU A  59      14.858   4.785 -11.187  1.00  0.00           C  
ATOM    402  O   GLU A  59      15.994   5.163 -10.879  1.00  0.00           O  
ATOM    403  CB  GLU A  59      13.763   5.697 -13.249  1.00  0.00           C  
ATOM    404  CEN GLU A  59      13.508   6.760 -14.556  1.00  0.00           X  
ATOM    405  H   GLU A  59      12.722   3.338 -13.109  1.00  0.00           H  
ATOM    406  N   MET A  60      13.897   4.546 -10.295  1.00  0.00           N  
ATOM    407  CA  MET A  60      14.064   4.765  -8.869  1.00  0.00           C  
ATOM    408  C   MET A  60      15.177   3.887  -8.332  1.00  0.00           C  
ATOM    409  O   MET A  60      15.998   4.338  -7.537  1.00  0.00           O  
ATOM    410  CB  MET A  60      12.758   4.485  -8.128  1.00  0.00           C  
ATOM    411  CEN MET A  60      11.456   5.270  -7.253  1.00  0.00           X  
ATOM    412  H   MET A  60      12.989   4.224 -10.630  1.00  0.00           H  
ATOM    413  N   MET A  61      15.199   2.625  -8.768  1.00  0.00           N  
ATOM    414  CA  MET A  61      16.209   1.697  -8.303  1.00  0.00           C  
ATOM    415  C   MET A  61      17.595   2.110  -8.754  1.00  0.00           C  
ATOM    416  O   MET A  61      18.538   2.081  -7.961  1.00  0.00           O  
ATOM    417  CB  MET A  61      15.892   0.287  -8.798  1.00  0.00           C  
ATOM    418  CEN MET A  61      15.350  -1.291  -8.256  1.00  0.00           X  
ATOM    419  H   MET A  61      14.474   2.307  -9.414  1.00  0.00           H  
ATOM    420  N   LYS A  62      17.736   2.567  -9.992  1.00  0.00           N  
ATOM    421  CA  LYS A  62      19.067   2.929 -10.439  1.00  0.00           C  
ATOM    422  C   LYS A  62      19.570   4.135  -9.633  1.00  0.00           C  
ATOM    423  O   LYS A  62      20.729   4.160  -9.203  1.00  0.00           O  
ATOM    424  CB  LYS A  62      19.069   3.238 -11.937  1.00  0.00           C  
ATOM    425  CEN LYS A  62      19.542   2.635 -13.909  1.00  0.00           X  
ATOM    426  H   LYS A  62      16.928   2.623 -10.619  1.00  0.00           H  
ATOM    427  N   GLU A  63      18.684   5.106  -9.376  1.00  0.00           N  
ATOM    428  CA  GLU A  63      19.073   6.329  -8.666  1.00  0.00           C  
ATOM    429  C   GLU A  63      19.486   6.006  -7.223  1.00  0.00           C  
ATOM    430  O   GLU A  63      20.428   6.590  -6.678  1.00  0.00           O  
ATOM    431  CB  GLU A  63      17.929   7.345  -8.676  1.00  0.00           C  
ATOM    432  CEN GLU A  63      17.196   8.737  -9.332  1.00  0.00           X  
ATOM    433  H   GLU A  63      17.720   4.997  -9.703  1.00  0.00           H  
ATOM    434  N   PHE A  64      18.796   5.053  -6.611  1.00  0.00           N  
ATOM    435  CA  PHE A  64      19.089   4.642  -5.250  1.00  0.00           C  
ATOM    436  C   PHE A  64      20.490   4.023  -5.222  1.00  0.00           C  
ATOM    437  O   PHE A  64      21.284   4.323  -4.326  1.00  0.00           O  
ATOM    438  CB  PHE A  64      18.041   3.652  -4.738  1.00  0.00           C  
ATOM    439  CEN PHE A  64      16.738   3.665  -3.828  1.00  0.00           X  
ATOM    440  H   PHE A  64      18.001   4.639  -7.092  1.00  0.00           H  
ATOM    441  N   GLN A  65      20.815   3.172  -6.204  1.00  0.00           N  
ATOM    442  CA  GLN A  65      22.127   2.535  -6.183  1.00  0.00           C  
ATOM    443  C   GLN A  65      23.198   3.620  -6.264  1.00  0.00           C  
ATOM    444  O   GLN A  65      24.156   3.600  -5.496  1.00  0.00           O  
ATOM    445  CB  GLN A  65      22.280   1.547  -7.342  1.00  0.00           C  
ATOM    446  CEN GLN A  65      22.249  -0.142  -7.781  1.00  0.00           X  
ATOM    447  H   GLN A  65      20.156   2.974  -6.959  1.00  0.00           H  
ATOM    448  N   GLN A  66      23.008   4.614  -7.141  1.00  0.00           N  
ATOM    449  CA  GLN A  66      24.036   5.637  -7.302  1.00  0.00           C  
ATOM    450  C   GLN A  66      24.229   6.374  -5.973  1.00  0.00           C  
ATOM    451  O   GLN A  66      25.367   6.591  -5.559  1.00  0.00           O  
ATOM    452  CB  GLN A  66      23.655   6.626  -8.407  1.00  0.00           C  
ATOM    453  CEN GLN A  66      23.933   7.070 -10.072  1.00  0.00           X  
ATOM    454  H   GLN A  66      22.170   4.631  -7.724  1.00  0.00           H  
ATOM    455  N   VAL A  67      23.131   6.685  -5.263  1.00  0.00           N  
ATOM    456  CA  VAL A  67      23.255   7.443  -4.011  1.00  0.00           C  
ATOM    457  C   VAL A  67      24.053   6.635  -2.989  1.00  0.00           C  
ATOM    458  O   VAL A  67      24.895   7.178  -2.275  1.00  0.00           O  
ATOM    459  CB  VAL A  67      21.880   7.801  -3.415  1.00  0.00           C  
ATOM    460  CEN VAL A  67      21.447   8.323  -3.293  1.00  0.00           X  
ATOM    461  H   VAL A  67      22.216   6.421  -5.626  1.00  0.00           H  
ATOM    462  N   LEU A  68      23.852   5.321  -2.950  1.00  0.00           N  
ATOM    463  CA  LEU A  68      24.642   4.514  -2.021  1.00  0.00           C  
ATOM    464  C   LEU A  68      26.132   4.555  -2.303  1.00  0.00           C  
ATOM    465  O   LEU A  68      26.945   4.724  -1.382  1.00  0.00           O  
ATOM    466  CB  LEU A  68      24.152   3.061  -2.050  1.00  0.00           C  
ATOM    467  CEN LEU A  68      23.281   2.232  -1.087  1.00  0.00           X  
ATOM    468  H   LEU A  68      23.151   4.901  -3.565  1.00  0.00           H  
ATOM    469  N   ASP A  69      26.509   4.442  -3.569  1.00  0.00           N  
ATOM    470  CA  ASP A  69      27.921   4.464  -3.887  1.00  0.00           C  
ATOM    471  C   ASP A  69      28.539   5.792  -3.447  1.00  0.00           C  
ATOM    472  O   ASP A  69      29.615   5.816  -2.840  1.00  0.00           O  
ATOM    473  CB  ASP A  69      28.139   4.239  -5.385  1.00  0.00           C  
ATOM    474  CEN ASP A  69      28.369   3.495  -6.042  1.00  0.00           X  
ATOM    475  H   ASP A  69      25.807   4.300  -4.296  1.00  0.00           H  
ATOM    476  N   GLU A  70      27.842   6.903  -3.704  1.00  0.00           N  
ATOM    477  CA  GLU A  70      28.394   8.205  -3.372  1.00  0.00           C  
ATOM    478  C   GLU A  70      28.568   8.367  -1.872  1.00  0.00           C  
ATOM    479  O   GLU A  70      29.605   8.864  -1.425  1.00  0.00           O  
ATOM    480  CB  GLU A  70      27.500   9.320  -3.920  1.00  0.00           C  
ATOM    481  CEN GLU A  70      27.156  10.484  -5.116  1.00  0.00           X  
ATOM    482  H   GLU A  70      26.930   6.835  -4.157  1.00  0.00           H  
ATOM    483  N   LEU A  71      27.628   7.851  -1.081  1.00  0.00           N  
ATOM    484  CA  LEU A  71      27.730   7.991   0.363  1.00  0.00           C  
ATOM    485  C   LEU A  71      28.923   7.226   0.889  1.00  0.00           C  
ATOM    486  O   LEU A  71      29.654   7.713   1.749  1.00  0.00           O  
ATOM    487  CB  LEU A  71      26.442   7.507   1.041  1.00  0.00           C  
ATOM    488  CEN LEU A  71      25.259   8.250   1.689  1.00  0.00           X  
ATOM    489  H   LEU A  71      26.804   7.401  -1.491  1.00  0.00           H  
ATOM    490  N   ASN A  72      29.168   6.041   0.332  1.00  0.00           N  
ATOM    491  CA  ASN A  72      30.258   5.208   0.817  1.00  0.00           C  
ATOM    492  C   ASN A  72      31.608   5.866   0.517  1.00  0.00           C  
ATOM    493  O   ASN A  72      32.523   5.856   1.346  1.00  0.00           O  
ATOM    494  CB  ASN A  72      30.200   3.813   0.222  1.00  0.00           C  
ATOM    495  CEN ASN A  72      29.798   2.875   0.466  1.00  0.00           X  
ATOM    496  H   ASN A  72      28.564   5.684  -0.410  1.00  0.00           H  
ATOM    497  N   ASN A  73      31.725   6.467  -0.668  1.00  0.00           N  
ATOM    498  CA  ASN A  73      32.970   7.082  -1.093  1.00  0.00           C  
ATOM    499  C   ASN A  73      33.282   8.397  -0.364  1.00  0.00           C  
ATOM    500  O   ASN A  73      34.453   8.709  -0.123  1.00  0.00           O  
ATOM    501  CB  ASN A  73      32.966   7.310  -2.593  1.00  0.00           C  
ATOM    502  CEN ASN A  73      33.255   6.799  -3.463  1.00  0.00           X  
ATOM    503  H   ASN A  73      30.934   6.456  -1.312  1.00  0.00           H  
ATOM    504  N   HIS A  74      32.250   9.172  -0.015  1.00  0.00           N  
ATOM    505  CA  HIS A  74      32.467  10.480   0.605  1.00  0.00           C  
ATOM    506  C   HIS A  74      32.530  10.480   2.137  1.00  0.00           C  
ATOM    507  O   HIS A  74      33.341  11.198   2.727  1.00  0.00           O  
ATOM    508  CB  HIS A  74      31.367  11.446   0.152  1.00  0.00           C  
ATOM    509  CEN HIS A  74      31.160  12.419  -0.868  1.00  0.00           X  
ATOM    510  H   HIS A  74      31.302   8.868  -0.242  1.00  0.00           H  
ATOM    511  N   LEU A  75      31.688   9.692   2.786  1.00  0.00           N  
ATOM    512  CA  LEU A  75      31.624   9.663   4.241  1.00  0.00           C  
ATOM    513  C   LEU A  75      32.636   8.664   4.811  1.00  0.00           C  
ATOM    514  O   LEU A  75      32.656   7.496   4.431  1.00  0.00           O  
ATOM    515  CB  LEU A  75      30.203   9.312   4.702  1.00  0.00           C  
ATOM    516  CEN LEU A  75      29.056  10.157   5.288  1.00  0.00           X  
ATOM    517  H   LEU A  75      31.032   9.106   2.270  1.00  0.00           H  
ATOM    518  N   GLN A  76      33.487   9.152   5.712  1.00  0.00           N  
ATOM    519  CA  GLN A  76      34.560   8.351   6.307  1.00  0.00           C  
ATOM    520  C   GLN A  76      34.426   7.761   7.716  1.00  0.00           C  
ATOM    521  O   GLN A  76      33.679   8.232   8.595  1.00  0.00           O  
ATOM    522  CB  GLN A  76      35.833   9.202   6.291  1.00  0.00           C  
ATOM    523  CEN GLN A  76      37.296   9.552   5.405  1.00  0.00           X  
ATOM    524  H   GLN A  76      33.435  10.135   5.937  1.00  0.00           H  
ATOM    525  N   GLY A  77      35.232   6.719   7.901  1.00  0.00           N  
ATOM    526  CA  GLY A  77      35.385   6.010   9.151  1.00  0.00           C  
ATOM    527  C   GLY A  77      34.113   5.382   9.662  1.00  0.00           C  
ATOM    528  O   GLY A  77      33.312   4.830   8.901  1.00  0.00           O  
ATOM    529  CEN GLY A  77      35.385   6.010   9.151  1.00  0.00           X  
ATOM    530  H   GLY A  77      35.807   6.428   7.118  1.00  0.00           H  
ATOM    531  N   GLY A  78      33.982   5.449  10.979  1.00  0.00           N  
ATOM    532  CA  GLY A  78      32.880   4.889  11.724  1.00  0.00           C  
ATOM    533  C   GLY A  78      31.783   5.893  12.047  1.00  0.00           C  
ATOM    534  O   GLY A  78      31.102   5.732  13.058  1.00  0.00           O  
ATOM    535  CEN GLY A  78      32.880   4.888  11.724  1.00  0.00           X  
ATOM    536  H   GLY A  78      34.708   5.923  11.499  1.00  0.00           H  
ATOM    537  N   LYS A  79      31.637   6.979  11.276  1.00  0.00           N  
ATOM    538  CA  LYS A  79      30.697   7.991  11.768  1.00  0.00           C  
ATOM    539  C   LYS A  79      29.326   7.355  12.040  1.00  0.00           C  
ATOM    540  O   LYS A  79      28.651   6.892  11.117  1.00  0.00           O  
ATOM    541  CB  LYS A  79      30.562   9.138  10.765  1.00  0.00           C  
ATOM    542  CEN LYS A  79      31.026  11.129  10.220  1.00  0.00           X  
ATOM    543  H   LYS A  79      32.134   7.097  10.382  1.00  0.00           H  
ATOM    544  N   HIS A  80      28.882   7.415  13.299  1.00  0.00           N  
ATOM    545  CA  HIS A  80      27.553   6.920  13.651  1.00  0.00           C  
ATOM    546  C   HIS A  80      26.464   7.473  12.763  1.00  0.00           C  
ATOM    547  O   HIS A  80      25.517   6.763  12.429  1.00  0.00           O  
ATOM    548  CB  HIS A  80      27.229   7.249  15.112  1.00  0.00           C  
ATOM    549  CEN HIS A  80      27.307   6.616  16.386  1.00  0.00           X  
ATOM    550  H   HIS A  80      29.513   7.718  14.028  1.00  0.00           H  
ATOM    551  N   THR A  81      26.599   8.724  12.341  1.00  0.00           N  
ATOM    552  CA  THR A  81      25.585   9.295  11.468  1.00  0.00           C  
ATOM    553  C   THR A  81      25.541   8.531  10.162  1.00  0.00           C  
ATOM    554  O   THR A  81      24.470   8.280   9.616  1.00  0.00           O  
ATOM    555  CB  THR A  81      25.847  10.785  11.178  1.00  0.00           C  
ATOM    556  CEN THR A  81      25.915  11.338  11.353  1.00  0.00           X  
ATOM    557  H   THR A  81      27.385   9.274  12.644  1.00  0.00           H  
ATOM    558  N   VAL A  82      26.705   8.141   9.672  1.00  0.00           N  
ATOM    559  CA  VAL A  82      26.800   7.454   8.405  1.00  0.00           C  
ATOM    560  C   VAL A  82      26.218   6.076   8.485  1.00  0.00           C  
ATOM    561  O   VAL A  82      25.527   5.634   7.564  1.00  0.00           O  
ATOM    562  CB  VAL A  82      28.259   7.349   7.922  1.00  0.00           C  
ATOM    563  CEN VAL A  82      28.706   7.582   7.452  1.00  0.00           X  
ATOM    564  H   VAL A  82      27.548   8.313  10.202  1.00  0.00           H  
ATOM    565  N   HIS A  83      26.470   5.396   9.602  1.00  0.00           N  
ATOM    566  CA  HIS A  83      25.933   4.063   9.757  1.00  0.00           C  
ATOM    567  C   HIS A  83      24.416   4.128   9.747  1.00  0.00           C  
ATOM    568  O   HIS A  83      23.768   3.335   9.065  1.00  0.00           O  
ATOM    569  CB  HIS A  83      26.437   3.413  11.049  1.00  0.00           C  
ATOM    570  CEN HIS A  83      27.473   2.525  11.460  1.00  0.00           X  
ATOM    571  H   HIS A  83      27.067   5.803  10.329  1.00  0.00           H  
ATOM    572  N   HIS A  84      23.847   5.109  10.450  1.00  0.00           N  
ATOM    573  CA  HIS A  84      22.404   5.221  10.535  1.00  0.00           C  
ATOM    574  C   HIS A  84      21.804   5.492   9.159  1.00  0.00           C  
ATOM    575  O   HIS A  84      20.812   4.869   8.776  1.00  0.00           O  
ATOM    576  CB  HIS A  84      22.004   6.327  11.516  1.00  0.00           C  
ATOM    577  CEN HIS A  84      21.630   6.450  12.886  1.00  0.00           X  
ATOM    578  H   HIS A  84      24.432   5.761  10.974  1.00  0.00           H  
ATOM    579  N   ILE A  85      22.416   6.382   8.379  1.00  0.00           N  
ATOM    580  CA  ILE A  85      21.852   6.697   7.079  1.00  0.00           C  
ATOM    581  C   ILE A  85      21.898   5.471   6.182  1.00  0.00           C  
ATOM    582  O   ILE A  85      20.963   5.223   5.417  1.00  0.00           O  
ATOM    583  CB  ILE A  85      22.597   7.859   6.397  1.00  0.00           C  
ATOM    584  CEN ILE A  85      22.663   8.943   6.302  1.00  0.00           X  
ATOM    585  H   ILE A  85      23.256   6.859   8.710  1.00  0.00           H  
ATOM    586  N   GLU A  86      22.965   4.678   6.277  1.00  0.00           N  
ATOM    587  CA  GLU A  86      23.072   3.515   5.411  1.00  0.00           C  
ATOM    588  C   GLU A  86      21.939   2.521   5.717  1.00  0.00           C  
ATOM    589  O   GLU A  86      21.296   2.006   4.800  1.00  0.00           O  
ATOM    590  CB  GLU A  86      24.437   2.845   5.578  1.00  0.00           C  
ATOM    591  CEN GLU A  86      26.033   2.590   5.038  1.00  0.00           X  
ATOM    592  H   GLU A  86      23.704   4.889   6.951  1.00  0.00           H  
ATOM    593  N   GLN A  87      21.664   2.280   7.011  1.00  0.00           N  
ATOM    594  CA  GLN A  87      20.605   1.352   7.406  1.00  0.00           C  
ATOM    595  C   GLN A  87      19.241   1.818   6.915  1.00  0.00           C  
ATOM    596  O   GLN A  87      18.458   1.009   6.407  1.00  0.00           O  
ATOM    597  CB  GLN A  87      20.575   1.192   8.928  1.00  0.00           C  
ATOM    598  CEN GLN A  87      21.049   0.165  10.258  1.00  0.00           X  
ATOM    599  H   GLN A  87      22.231   2.722   7.734  1.00  0.00           H  
ATOM    600  N   ASN A  88      18.969   3.123   7.020  1.00  0.00           N  
ATOM    601  CA  ASN A  88      17.674   3.663   6.625  1.00  0.00           C  
ATOM    602  C   ASN A  88      17.470   3.484   5.137  1.00  0.00           C  
ATOM    603  O   ASN A  88      16.391   3.097   4.688  1.00  0.00           O  
ATOM    604  CB  ASN A  88      17.530   5.125   7.006  1.00  0.00           C  
ATOM    605  CEN ASN A  88      17.152   5.691   7.805  1.00  0.00           X  
ATOM    606  H   ASN A  88      19.663   3.749   7.428  1.00  0.00           H  
ATOM    607  N   ILE A  89      18.527   3.701   4.370  1.00  0.00           N  
ATOM    608  CA  ILE A  89      18.428   3.610   2.931  1.00  0.00           C  
ATOM    609  C   ILE A  89      18.138   2.172   2.528  1.00  0.00           C  
ATOM    610  O   ILE A  89      17.319   1.938   1.641  1.00  0.00           O  
ATOM    611  CB  ILE A  89      19.715   4.093   2.238  1.00  0.00           C  
ATOM    612  CEN ILE A  89      20.249   4.962   1.852  1.00  0.00           X  
ATOM    613  H   ILE A  89      19.412   3.977   4.796  1.00  0.00           H  
ATOM    614  N   LYS A  90      18.806   1.201   3.172  1.00  0.00           N  
ATOM    615  CA  LYS A  90      18.547  -0.202   2.852  1.00  0.00           C  
ATOM    616  C   LYS A  90      17.090  -0.570   3.122  1.00  0.00           C  
ATOM    617  O   LYS A  90      16.447  -1.207   2.286  1.00  0.00           O  
ATOM    618  CB  LYS A  90      19.476  -1.115   3.653  1.00  0.00           C  
ATOM    619  CEN LYS A  90      21.186  -2.360   3.705  1.00  0.00           X  
ATOM    620  H   LYS A  90      19.493   1.440   3.885  1.00  0.00           H  
ATOM    621  N   GLU A  91      16.523  -0.130   4.248  1.00  0.00           N  
ATOM    622  CA  GLU A  91      15.138  -0.496   4.514  1.00  0.00           C  
ATOM    623  C   GLU A  91      14.221   0.102   3.447  1.00  0.00           C  
ATOM    624  O   GLU A  91      13.309  -0.570   2.952  1.00  0.00           O  
ATOM    625  CB  GLU A  91      14.714  -0.028   5.908  1.00  0.00           C  
ATOM    626  CEN GLU A  91      14.433  -0.361   7.555  1.00  0.00           X  
ATOM    627  H   GLU A  91      17.053   0.424   4.920  1.00  0.00           H  
ATOM    628  N   ILE A  92      14.503   1.341   3.042  1.00  0.00           N  
ATOM    629  CA  ILE A  92      13.653   2.029   2.080  1.00  0.00           C  
ATOM    630  C   ILE A  92      13.652   1.270   0.767  1.00  0.00           C  
ATOM    631  O   ILE A  92      12.609   1.136   0.128  1.00  0.00           O  
ATOM    632  CB  ILE A  92      14.112   3.478   1.835  1.00  0.00           C  
ATOM    633  CEN ILE A  92      14.037   4.509   2.183  1.00  0.00           X  
ATOM    634  H   ILE A  92      15.304   1.832   3.447  1.00  0.00           H  
ATOM    635  N   PHE A  93      14.823   0.765   0.373  1.00  0.00           N  
ATOM    636  CA  PHE A  93      15.009   0.036  -0.871  1.00  0.00           C  
ATOM    637  C   PHE A  93      14.124  -1.193  -0.865  1.00  0.00           C  
ATOM    638  O   PHE A  93      13.372  -1.430  -1.808  1.00  0.00           O  
ATOM    639  CB  PHE A  93      16.474  -0.359  -1.065  1.00  0.00           C  
ATOM    640  CEN PHE A  93      17.748   0.153  -1.866  1.00  0.00           X  
ATOM    641  H   PHE A  93      15.638   0.911   0.964  1.00  0.00           H  
ATOM    642  N   HIS A  94      14.174  -1.958   0.223  1.00  0.00           N  
ATOM    643  CA  HIS A  94      13.364  -3.158   0.325  1.00  0.00           C  
ATOM    644  C   HIS A  94      11.874  -2.841   0.186  1.00  0.00           C  
ATOM    645  O   HIS A  94      11.156  -3.531  -0.548  1.00  0.00           O  
ATOM    646  CB  HIS A  94      13.629  -3.872   1.654  1.00  0.00           C  
ATOM    647  CEN HIS A  94      14.448  -4.927   2.150  1.00  0.00           X  
ATOM    648  H   HIS A  94      14.818  -1.721   0.981  1.00  0.00           H  
ATOM    649  N   HIS A  95      11.403  -1.780   0.842  1.00  0.00           N  
ATOM    650  CA  HIS A  95       9.976  -1.498   0.779  1.00  0.00           C  
ATOM    651  C   HIS A  95       9.582  -1.126  -0.657  1.00  0.00           C  
ATOM    652  O   HIS A  95       8.520  -1.538  -1.146  1.00  0.00           O  
ATOM    653  CB  HIS A  95       9.599  -0.373   1.748  1.00  0.00           C  
ATOM    654  CEN HIS A  95       9.088  -0.237   3.071  1.00  0.00           X  
ATOM    655  H   HIS A  95      12.030  -1.200   1.402  1.00  0.00           H  
ATOM    656  N   LEU A  96      10.444  -0.381  -1.350  1.00  0.00           N  
ATOM    657  CA  LEU A  96      10.127   0.029  -2.707  1.00  0.00           C  
ATOM    658  C   LEU A  96      10.004  -1.192  -3.604  1.00  0.00           C  
ATOM    659  O   LEU A  96       9.108  -1.244  -4.446  1.00  0.00           O  
ATOM    660  CB  LEU A  96      11.197   0.990  -3.243  1.00  0.00           C  
ATOM    661  CEN LEU A  96      11.216   2.514  -3.466  1.00  0.00           X  
ATOM    662  H   LEU A  96      11.324  -0.089  -0.926  1.00  0.00           H  
ATOM    663  N   GLU A  97      10.876  -2.192  -3.418  1.00  0.00           N  
ATOM    664  CA  GLU A  97      10.823  -3.377  -4.261  1.00  0.00           C  
ATOM    665  C   GLU A  97       9.517  -4.135  -4.037  1.00  0.00           C  
ATOM    666  O   GLU A  97       8.883  -4.585  -4.995  1.00  0.00           O  
ATOM    667  CB  GLU A  97      12.021  -4.288  -3.986  1.00  0.00           C  
ATOM    668  CEN GLU A  97      13.573  -4.854  -4.405  1.00  0.00           X  
ATOM    669  H   GLU A  97      11.599  -2.112  -2.702  1.00  0.00           H  
ATOM    670  N   GLU A  98       9.090  -4.264  -2.774  1.00  0.00           N  
ATOM    671  CA  GLU A  98       7.887  -5.040  -2.495  1.00  0.00           C  
ATOM    672  C   GLU A  98       6.677  -4.350  -3.126  1.00  0.00           C  
ATOM    673  O   GLU A  98       5.806  -5.013  -3.702  1.00  0.00           O  
ATOM    674  CB  GLU A  98       7.683  -5.210  -0.988  1.00  0.00           C  
ATOM    675  CEN GLU A  98       7.818  -6.157   0.422  1.00  0.00           X  
ATOM    676  H   GLU A  98       9.628  -3.846  -2.010  1.00  0.00           H  
ATOM    677  N   LEU A  99       6.670  -3.012  -3.062  1.00  0.00           N  
ATOM    678  CA  LEU A  99       5.574  -2.179  -3.553  1.00  0.00           C  
ATOM    679  C   LEU A  99       5.449  -2.230  -5.077  1.00  0.00           C  
ATOM    680  O   LEU A  99       4.345  -2.280  -5.617  1.00  0.00           O  
ATOM    681  CB  LEU A  99       5.769  -0.731  -3.087  1.00  0.00           C  
ATOM    682  CEN LEU A  99       5.103   0.109  -1.980  1.00  0.00           X  
ATOM    683  H   LEU A  99       7.466  -2.552  -2.611  1.00  0.00           H  
ATOM    684  N   VAL A 100       6.579  -2.221  -5.778  1.00  0.00           N  
ATOM    685  CA  VAL A 100       6.561  -2.252  -7.235  1.00  0.00           C  
ATOM    686  C   VAL A 100       6.135  -3.623  -7.745  1.00  0.00           C  
ATOM    687  O   VAL A 100       5.363  -3.725  -8.705  1.00  0.00           O  
ATOM    688  CB  VAL A 100       7.939  -1.898  -7.827  1.00  0.00           C  
ATOM    689  CEN VAL A 100       8.287  -1.413  -8.170  1.00  0.00           X  
ATOM    690  H   VAL A 100       7.471  -2.179  -5.284  1.00  0.00           H  
ATOM    691  N   HIS A 101       6.667  -4.678  -7.122  1.00  0.00           N  
ATOM    692  CA  HIS A 101       6.387  -6.042  -7.563  1.00  0.00           C  
ATOM    693  C   HIS A 101       4.972  -6.556  -7.266  1.00  0.00           C  
ATOM    694  O   HIS A 101       4.417  -7.311  -8.080  1.00  0.00           O  
ATOM    695  CB  HIS A 101       7.408  -6.997  -6.935  1.00  0.00           C  
ATOM    696  CEN HIS A 101       8.666  -7.577  -7.268  1.00  0.00           X  
ATOM    697  H   HIS A 101       7.302  -4.514  -6.334  1.00  0.00           H  
ATOM    698  N   ARG A 102       4.404  -6.193  -6.111  1.00  0.00           N  
ATOM    699  CA  ARG A 102       3.098  -6.721  -5.712  1.00  0.00           C  
ATOM    700  C   ARG A 102       1.965  -6.333  -6.658  1.00  0.00           C  
ATOM    701  O   ARG A 102       1.554  -7.153  -7.481  1.00  0.00           O  
ATOM    702  CB  ARG A 102       2.759  -6.338  -4.279  1.00  0.00           C  
ATOM    703  CEN ARG A 102       2.534  -6.467  -1.812  1.00  0.00           X  
ATOM    704  H   ARG A 102       4.909  -5.575  -5.476  1.00  0.00           H  
TER                                                                             
# All scores below are weighted scores, not raw scores.
#BEGIN_POSE_ENERGIES_TABLE ./minmover_pdb/pose_63.pdb
label vdw cenpack pair env cbeta hs_pair ss_pair sheet total
weights 1 0.5 1 1 0.25 1 1 1 NA
pose 2.56764 -5.37267 -12.6555 -21.9887 5.33166 0 0 0 -32.1175
MET:NtermProteinFull_1 0 0.69026 0.05611 0.13971 0.04183 0 0 0 0.9279
TYR_2 0 -0.01114 -0.02625 0.83566 0.06977 0 0 0 0.86804
GLY_3 0 0.06799 0.01144 -0.07965 0.06978 0 0 0 0.06956
LYS_4 0 0.04036 -0.34415 -0.51535 0.04098 0 0 0 -0.77816
LEU_5 0 -0.18638 -0.49322 -0.30366 0.03603 0 0 0 -0.94723
ASN_6 0 -0.11178 0.05301 -0.40966 0.04305 0 0 0 -0.42538
ASP_7 0 0.01755 -0.23184 -0.42964 0.06899 0 0 0 -0.57495
LEU_8 0 0.01486 -0.44298 -0.52948 0.03664 0 0 0 -0.92096
LEU_9 0 -0.32301 -0.15301 0.08126 0.04336 0 0 0 -0.3514
GLU_10 0 -0.07552 0.03337 -0.92601 0.06918 0 0 0 -0.89899
ASP_11 0 -0.21614 0.24321 -0.24167 0.04315 0 0 0 -0.17146
LEU_12 0 -0.36982 -0.48585 -0.39148 0.03815 0 0 0 -1.209
GLN_13 0 0.01631 0.22586 -0.4142 0.06886 0 0 0 -0.10317
GLU_14 0 0.04709 -0.103 -0.71584 0.06894 0 0 0 -0.7028
VAL_15 0 -0.23231 -0.54265 -0.10438 0.04291 0 0 0 -0.83644
LEU_16 0 -0.16608 -0.08329 0.24309 0.04435 0 0 0 0.03806
LYS_17 0 -0.04462 -0.00937 -0.8715 0.07025 0 0 0 -0.85525
ASN_18 0 -0.07163 0.08064 -0.24178 0.06912 0 0 0 -0.16364
LEU_19 0 -0.23322 -0.81117 -0.30366 0.0331 0 0 0 -1.31495
HIS_20 0 0.02364 -0.15091 0.0215 0.06917 0 0 0 -0.03661
LYS_21 0 -0.0153 -0.00791 -1.04927 0.07025 0 0 0 -1.00225
ASN_22 0 -0.08263 -0.10005 -0.32173 0.06903 0 0 0 -0.43537
TRP_23 0 0.05588 0.03022 -0.00757 0.04318 0 0 0 0.12171
HIS_D_24 0 0.01356 0.04864 0.159 0.06944 0 0 0 0.29064
GLY_25 0 -0.00691 -0.05312 -0.09146 0.0353 0 0 0 -0.1162
GLY_26 0 0.02737 0.00138 0.0322 0.03681 0 0 0 0.09778
LYS_27 0 0 0 -0.8715 0.07125 0 0 0 -0.80025
ASP_28 0 -0.02886 0.00682 -0.60822 0.07157 0 0 0 -0.5587
ASN_29 0 0.0459 -0.11785 -0.28327 0.03538 0 0 0 -0.31984
LEU_30 0 0.07826 0.15116 0.4149 0.04262 0 0 0 0.68694
HIS_D_31 0 -0.04939 -0.10995 0.06501 0.06921 0 0 0 -0.02512
ASP_32 0 -0.18416 -0.15455 -0.42964 0.06902 0 0 0 -0.69934
VAL_33 0 -0.26256 -0.20425 -0.19594 0.03138 0 0 0 -0.63138
ASP_34 0 0.08287 -0.08951 -0.31759 0.06905 0 0 0 -0.25517
ASN_35 0 -0.07246 -0.05872 -0.36221 0.06908 0 0 0 -0.42431
HIS_D_36 0 -0.51983 -0.2289 -0.15264 0.0354 0 0 0 -0.86597
LEU_37 0 -0.115 -0.63225 -0.30366 0.03882 0 0 0 -1.01208
GLN_38 0 0.01211 0.11616 -0.49415 0.06893 0 0 0 -0.29696
ASN_39 0 -0.13999 -0.11482 -0.19403 0.06935 0 0 0 -0.37948
VAL_40 0 -0.16668 -0.36657 -0.19594 0.03227 0 0 0 -0.69693
ILE_41 0 -0.19001 -0.23483 0.60227 0.06974 0 0 0 0.24716
GLU_42 0 -0.10824 -0.1806 -0.71584 0.06881 0 0 0 -0.93586
ASP_43 0 -0.1909 -0.0119 0.2122 0.04435 0 0 0 0.05374
ILE_44 0 -0.24915 -1.09061 -0.20059 0.0461 0 0 0 -1.49425
HIS_D_45 0 -0.05085 0.22412 0.0215 0.06904 0 0 0 0.26382
ASP_46 0 -0.17886 -0.4966 -0.24167 0.04268 0 0 0 -0.87446
PHE_47 0 -0.25539 -0.43712 -0.44993 0.03738 0 0 0 -1.10507
MET_48 0 -0.36649 -0.0603 0.13971 0.03561 0 0 0 -0.25146
GLN_49 0 -0.05693 0.03303 -0.57713 0.06947 0 0 0 -0.53156
GLY_50 0 -0.02043 0.03897 0.0322 0.04587 0 0 0 0.09661
GLY_51 0 -0.0498 0.03142 0.35201 0.03087 0 0 0 0.3645
GLY_52 0 -0.04044 0.05923 -0.08884 0.03486 0 0 0 -0.03518
SER_53 0 -0.01594 0.0274 -0.20705 0.03232 0 0 0 -0.16326
GLY_54 0 -0.0838 0.07291 -0.07965 0.03083 0 0 0 -0.05972
GLY_55 0 0.00428 -0.00786 -0.07965 0.0357 0 0 0 -0.04752
LYS_56 0 -0.32761 -0.71001 -0.33001 0.03458 0 0 0 -1.33303
LEU_57 1.28382 0.82213 -0.15843 -0.06582 0.03528 0 0 0 1.91699
GLN_58 0 -0.03267 0.04621 -0.60368 0.06948 0 0 0 -0.52066
GLU_59 0 -0.04923 -0.13425 -0.4886 0.06884 0 0 0 -0.60324
MET_60 0 -0.29098 -0.1693 -0.35706 0.03762 0 0 0 -0.77971
MET_61 0 0.10642 0.00494 0.4784 0.06889 0 0 0 0.65866
LYS_62 0 -0.04225 -0.01452 -0.96458 0.06961 0 0 0 -0.95174
GLU_63 0 -0.4273 -0.19503 -0.37543 0.03543 0 0 0 -0.96233
PHE_64 0 -0.07799 -0.33784 -0.07541 0.03741 0 0 0 -0.45382
GLN_65 0 -0.00469 0.07266 -0.59803 0.06926 0 0 0 -0.4608
GLN_66 0 -0.15648 -0.18158 -0.55896 0.0693 0 0 0 -0.82772
VAL_67 0 -0.20306 -0.65112 -0.27892 0.03944 0 0 0 -1.09365
LEU_68 0 -0.18857 0.18553 0.91309 0.04652 0 0 0 0.95657
ASP_69 0 -0.05441 -0.03993 -0.52292 0.06894 0 0 0 -0.54832
GLU_70 0 -0.52863 0.1203 -0.13578 0.03524 0 0 0 -0.50886
LEU_71 0 -0.10667 -0.58652 -0.19483 0.03539 0 0 0 -0.85263
ASN_72 0 -0.05917 -0.00552 -0.32173 0.06902 0 0 0 -0.3174
ASN_73 0 -0.06767 -0.06908 -0.50929 0.06901 0 0 0 -0.57704
HIS_74 0 0.09108 0.09078 -0.15264 0.03519 0 0 0 0.06442
LEU_75 0 0.11383 -0.20493 -0.19483 0.03624 0 0 0 -0.24969
GLN_76 0 -0.03164 -0.05716 -0.60368 0.07081 0 0 0 -0.62167
GLY_77 0 -0.01681 0.01706 0.60923 0.04643 0 0 0 0.65591
GLY_78 0 0 0 0.0322 0.04587 0 0 0 0.07807
LYS_79 0 0.10368 -0.08504 -0.42611 0.0353 0 0 0 -0.37216
HIS_80 0 -0.0216 -0.02641 0.21997 0.07025 0 0 0 0.24221
THR_81 0 -0.22284 -0.20376 -0.20352 0.04277 0 0 0 -0.58736
VAL_82 0 -0.02311 -0.05706 0.10145 0.04336 0 0 0 0.06464
HIS_D_83 0 -0.01822 -0.01413 0.0215 0.06956 0 0 0 0.05871
HIS_D_84 0 -0.01909 -0.05122 0.0215 0.06878 0 0 0 0.01997
ILE_85 0 -0.4269 -0.26205 -0.31819 0.03091 0 0 0 -0.97623
GLU_86 0 0.06053 0.44738 -0.25924 0.06908 0 0 0 0.31775
GLN_87 0 -0.04454 0.00414 -0.59803 0.0693 0 0 0 -0.56913
ASN_88 0 -0.1372 -0.0708 -0.13901 0.04339 0 0 0 -0.30361
ILE_89 0 -0.13498 -0.68316 -0.20059 0.05675 0 0 0 -0.96198
LYS_90 0 0.01869 0.19585 -0.77863 0.06921 0 0 0 -0.49488
GLU_91 0 0.09965 -0.17785 -0.4886 0.06894 0 0 0 -0.49786
ILE_92 0 -0.16928 -0.34138 -0.06945 0.03749 0 0 0 -0.54261
PHE_93 0 -0.02407 -0.35071 0.24077 0.04671 0 0 0 -0.0873
HIS_D_94 0 -0.04242 0.10543 0.06501 0.06894 0 0 0 0.19696
HIS_95 0 0.06999 -0.02861 -0.11266 0.04334 0 0 0 -0.02793
LEU_96 0 -0.06933 -0.91788 -0.39148 0.03364 0 0 0 -1.34506
GLU_97 0 -0.1322 0.1642 -0.60186 0.06887 0 0 0 -0.501
GLU_98 0 0.00129 -0.34835 -0.71584 0.04337 0 0 0 -1.01952
LEU_99 0 0.72621 -0.05738 0.08126 0.04088 0 0 0 0.79098
VAL_100 1.28382 0.96855 -0.01256 -0.00525 0.04303 0 0 0 2.27758
HIS_D_101 0 0.00105 0.08154 0.159 0.07025 0 0 0 0.31183
ARG:CtermProteinFull_102 0 -0.09986 0.10297 -0.64658 0.04518 0 0 0 -0.5983
#END_POSE_ENERGIES_TABLE ./minmover_pdb/pose_63.pdb
