# Supplementary material for: Selection of a promiscuous minimalist cAMP phosphodiesterase from a library of de novo designed proteins
Source: Nat Chem. 2024 May 3;16(7):1200–8. doi: 10.1038/s41557-024-01490-4 (PMC11230910; doi:10.1038/s41557-024-01490-4)
Supplement: Supplementary file 3 — MD input files, scripts and final structures derived from MD, AlphaFold2, EMSfold and MultiSFold. [file 41557_2024_1490_MOESM3_ESM.zip › Computational_Data/4_MultiSFold/s824/pose_64.pdb]

ATOM      1  N   MET A   1     -12.159 -10.335  11.557  1.00  0.00           N  
ATOM      2  CA  MET A   1     -11.793  -8.909  11.420  1.00  0.00           C  
ATOM      3  C   MET A   1     -10.306  -8.769  11.155  1.00  0.00           C  
ATOM      4  O   MET A   1      -9.971  -8.074  10.215  1.00  0.00           O  
ATOM      5  CB  MET A   1     -12.177  -8.126  12.674  1.00  0.00           C  
ATOM      6  CEN MET A   1     -13.290  -6.908  13.270  1.00  0.00           X  
ATOM      7  H   MET A   1     -12.568 -10.667  12.407  1.00  0.00           H  
ATOM      8  N   TYR A   2      -9.444  -9.507  11.864  1.00  0.00           N  
ATOM      9  CA  TYR A   2      -7.986  -9.346  11.764  1.00  0.00           C  
ATOM     10  C   TYR A   2      -7.364  -9.547  10.376  1.00  0.00           C  
ATOM     11  O   TYR A   2      -6.575  -8.709   9.982  1.00  0.00           O  
ATOM     12  CB  TYR A   2      -7.313 -10.308  12.746  1.00  0.00           C  
ATOM     13  CEN TYR A   2      -6.621 -10.326  14.355  1.00  0.00           X  
ATOM     14  H   TYR A   2      -9.752  -9.977  12.702  1.00  0.00           H  
ATOM     15  N   GLY A   3      -7.744 -10.586   9.616  1.00  0.00           N  
ATOM     16  CA  GLY A   3      -7.270 -10.760   8.232  1.00  0.00           C  
ATOM     17  C   GLY A   3      -7.594  -9.563   7.331  1.00  0.00           C  
ATOM     18  O   GLY A   3      -6.687  -9.004   6.740  1.00  0.00           O  
ATOM     19  CEN GLY A   3      -7.270 -10.760   8.232  1.00  0.00           X  
ATOM     20  H   GLY A   3      -8.271 -11.336  10.041  1.00  0.00           H  
ATOM     21  N   LYS A   4      -8.846  -9.084   7.353  1.00  0.00           N  
ATOM     22  CA  LYS A   4      -9.257  -7.896   6.581  1.00  0.00           C  
ATOM     23  C   LYS A   4      -8.538  -6.615   7.017  1.00  0.00           C  
ATOM     24  O   LYS A   4      -8.173  -5.814   6.172  1.00  0.00           O  
ATOM     25  CB  LYS A   4     -10.769  -7.695   6.693  1.00  0.00           C  
ATOM     26  CEN LYS A   4     -12.687  -7.866   5.816  1.00  0.00           X  
ATOM     27  H   LYS A   4      -9.541  -9.559   7.912  1.00  0.00           H  
ATOM     28  N   LEU A   5      -8.371  -6.402   8.325  1.00  0.00           N  
ATOM     29  CA  LEU A   5      -7.638  -5.240   8.838  1.00  0.00           C  
ATOM     30  C   LEU A   5      -6.175  -5.251   8.380  1.00  0.00           C  
ATOM     31  O   LEU A   5      -5.653  -4.206   8.013  1.00  0.00           O  
ATOM     32  CB  LEU A   5      -7.716  -5.201  10.369  1.00  0.00           C  
ATOM     33  CEN LEU A   5      -8.533  -4.343  11.353  1.00  0.00           X  
ATOM     34  H   LEU A   5      -8.618  -7.141   8.967  1.00  0.00           H  
ATOM     35  N   ASN A   6      -5.523  -6.415   8.378  1.00  0.00           N  
ATOM     36  CA  ASN A   6      -4.140  -6.541   7.933  1.00  0.00           C  
ATOM     37  C   ASN A   6      -4.018  -6.236   6.439  1.00  0.00           C  
ATOM     38  O   ASN A   6      -3.119  -5.491   6.070  1.00  0.00           O  
ATOM     39  CB  ASN A   6      -3.582  -7.919   8.239  1.00  0.00           C  
ATOM     40  CEN ASN A   6      -3.046  -8.393   9.007  1.00  0.00           X  
ATOM     41  H   ASN A   6      -6.018  -7.261   8.629  1.00  0.00           H  
ATOM     42  N   ASP A   7      -4.966  -6.718   5.628  1.00  0.00           N  
ATOM     43  CA  ASP A   7      -4.995  -6.471   4.181  1.00  0.00           C  
ATOM     44  C   ASP A   7      -5.130  -4.962   3.910  1.00  0.00           C  
ATOM     45  O   ASP A   7      -4.395  -4.378   3.122  1.00  0.00           O  
ATOM     46  CB  ASP A   7      -6.143  -7.239   3.521  1.00  0.00           C  
ATOM     47  CEN ASP A   7      -6.317  -8.101   3.007  1.00  0.00           X  
ATOM     48  H   ASP A   7      -5.651  -7.360   6.000  1.00  0.00           H  
ATOM     49  N   LEU A   8      -6.000  -4.291   4.673  1.00  0.00           N  
ATOM     50  CA  LEU A   8      -6.241  -2.859   4.555  1.00  0.00           C  
ATOM     51  C   LEU A   8      -5.045  -1.986   4.966  1.00  0.00           C  
ATOM     52  O   LEU A   8      -4.767  -0.968   4.331  1.00  0.00           O  
ATOM     53  CB  LEU A   8      -7.471  -2.485   5.392  1.00  0.00           C  
ATOM     54  CEN LEU A   8      -8.935  -2.180   5.020  1.00  0.00           X  
ATOM     55  H   LEU A   8      -6.569  -4.824   5.314  1.00  0.00           H  
ATOM     56  N   LEU A   9      -4.346  -2.351   6.040  1.00  0.00           N  
ATOM     57  CA  LEU A   9      -3.111  -1.671   6.429  1.00  0.00           C  
ATOM     58  C   LEU A   9      -2.060  -1.729   5.322  1.00  0.00           C  
ATOM     59  O   LEU A   9      -1.496  -0.692   4.972  1.00  0.00           O  
ATOM     60  CB  LEU A   9      -2.556  -2.286   7.720  1.00  0.00           C  
ATOM     61  CEN LEU A   9      -2.552  -1.813   9.186  1.00  0.00           X  
ATOM     62  H   LEU A   9      -4.624  -3.187   6.534  1.00  0.00           H  
ATOM     63  N   GLU A  10      -1.799  -2.912   4.769  1.00  0.00           N  
ATOM     64  CA  GLU A  10      -0.809  -3.103   3.710  1.00  0.00           C  
ATOM     65  C   GLU A  10      -1.157  -2.251   2.480  1.00  0.00           C  
ATOM     66  O   GLU A  10      -0.286  -1.542   1.966  1.00  0.00           O  
ATOM     67  CB  GLU A  10      -0.715  -4.581   3.324  1.00  0.00           C  
ATOM     68  CEN GLU A  10       0.066  -6.091   3.440  1.00  0.00           X  
ATOM     69  H   GLU A  10      -2.352  -3.711   5.046  1.00  0.00           H  
ATOM     70  N   ASP A  11      -2.433  -2.210   2.082  1.00  0.00           N  
ATOM     71  CA  ASP A  11      -2.909  -1.419   0.942  1.00  0.00           C  
ATOM     72  C   ASP A  11      -2.707   0.090   1.173  1.00  0.00           C  
ATOM     73  O   ASP A  11      -2.225   0.809   0.291  1.00  0.00           O  
ATOM     74  CB  ASP A  11      -4.386  -1.716   0.670  1.00  0.00           C  
ATOM     75  CEN ASP A  11      -4.972  -2.291   0.068  1.00  0.00           X  
ATOM     76  H   ASP A  11      -3.086  -2.845   2.518  1.00  0.00           H  
ATOM     77  N   LEU A  12      -3.013   0.584   2.381  1.00  0.00           N  
ATOM     78  CA  LEU A  12      -2.836   1.994   2.754  1.00  0.00           C  
ATOM     79  C   LEU A  12      -1.370   2.430   2.659  1.00  0.00           C  
ATOM     80  O   LEU A  12      -1.065   3.526   2.178  1.00  0.00           O  
ATOM     81  CB  LEU A  12      -3.368   2.234   4.173  1.00  0.00           C  
ATOM     82  CEN LEU A  12      -4.653   2.891   4.710  1.00  0.00           X  
ATOM     83  H   LEU A  12      -3.408  -0.058   3.057  1.00  0.00           H  
ATOM     84  N   GLN A  13      -0.448   1.567   3.086  1.00  0.00           N  
ATOM     85  CA  GLN A  13       0.988   1.838   3.029  1.00  0.00           C  
ATOM     86  C   GLN A  13       1.480   1.974   1.587  1.00  0.00           C  
ATOM     87  O   GLN A  13       2.259   2.881   1.281  1.00  0.00           O  
ATOM     88  CB  GLN A  13       1.768   0.726   3.736  1.00  0.00           C  
ATOM     89  CEN GLN A  13       2.584   0.283   5.214  1.00  0.00           X  
ATOM     90  H   GLN A  13      -0.759   0.664   3.416  1.00  0.00           H  
ATOM     91  N   GLU A  14       1.025   1.106   0.686  1.00  0.00           N  
ATOM     92  CA  GLU A  14       1.376   1.187  -0.725  1.00  0.00           C  
ATOM     93  C   GLU A  14       0.903   2.504  -1.352  1.00  0.00           C  
ATOM     94  O   GLU A  14       1.660   3.137  -2.097  1.00  0.00           O  
ATOM     95  CB  GLU A  14       0.783  -0.002  -1.485  1.00  0.00           C  
ATOM     96  CEN GLU A  14       0.961  -1.548  -2.177  1.00  0.00           X  
ATOM     97  H   GLU A  14       0.421   0.353   0.987  1.00  0.00           H  
ATOM     98  N   VAL A  15      -0.302   2.971  -1.006  1.00  0.00           N  
ATOM     99  CA  VAL A  15      -0.851   4.248  -1.487  1.00  0.00           C  
ATOM    100  C   VAL A  15      -0.018   5.423  -0.980  1.00  0.00           C  
ATOM    101  O   VAL A  15       0.265   6.341  -1.751  1.00  0.00           O  
ATOM    102  CB  VAL A  15      -2.314   4.443  -1.047  1.00  0.00           C  
ATOM    103  CEN VAL A  15      -2.964   4.460  -1.275  1.00  0.00           X  
ATOM    104  H   VAL A  15      -0.856   2.413  -0.373  1.00  0.00           H  
ATOM    105  N   LEU A  16       0.444   5.367   0.268  1.00  0.00           N  
ATOM    106  CA  LEU A  16       1.294   6.396   0.877  1.00  0.00           C  
ATOM    107  C   LEU A  16       2.668   6.493   0.209  1.00  0.00           C  
ATOM    108  O   LEU A  16       3.165   7.577  -0.101  1.00  0.00           O  
ATOM    109  CB  LEU A  16       1.458   6.116   2.376  1.00  0.00           C  
ATOM    110  CEN LEU A  16       0.832   6.750   3.633  1.00  0.00           X  
ATOM    111  H   LEU A  16       0.176   4.576   0.835  1.00  0.00           H  
ATOM    112  N   LYS A  17       3.288   5.349  -0.070  1.00  0.00           N  
ATOM    113  CA  LYS A  17       4.581   5.291  -0.749  1.00  0.00           C  
ATOM    114  C   LYS A  17       4.495   5.837  -2.174  1.00  0.00           C  
ATOM    115  O   LYS A  17       5.397   6.556  -2.616  1.00  0.00           O  
ATOM    116  CB  LYS A  17       5.107   3.855  -0.770  1.00  0.00           C  
ATOM    117  CEN LYS A  17       6.435   2.403   0.007  1.00  0.00           X  
ATOM    118  H   LYS A  17       2.844   4.493   0.233  1.00  0.00           H  
ATOM    119  N   ASN A  18       3.424   5.516  -2.897  1.00  0.00           N  
ATOM    120  CA  ASN A  18       3.211   5.951  -4.273  1.00  0.00           C  
ATOM    121  C   ASN A  18       3.001   7.461  -4.371  1.00  0.00           C  
ATOM    122  O   ASN A  18       3.529   8.078  -5.300  1.00  0.00           O  
ATOM    123  CB  ASN A  18       2.039   5.221  -4.903  1.00  0.00           C  
ATOM    124  CEN ASN A  18       1.872   4.356  -5.474  1.00  0.00           X  
ATOM    125  H   ASN A  18       2.715   4.946  -2.458  1.00  0.00           H  
ATOM    126  N   LEU A  19       2.303   8.065  -3.410  1.00  0.00           N  
ATOM    127  CA  LEU A  19       2.141   9.511  -3.300  1.00  0.00           C  
ATOM    128  C   LEU A  19       3.490  10.192  -3.103  1.00  0.00           C  
ATOM    129  O   LEU A  19       3.873  11.019  -3.928  1.00  0.00           O  
ATOM    130  CB  LEU A  19       1.193   9.855  -2.145  1.00  0.00           C  
ATOM    131  CEN LEU A  19      -0.276  10.319  -2.100  1.00  0.00           X  
ATOM    132  H   LEU A  19       1.887   7.494  -2.690  1.00  0.00           H  
ATOM    133  N   HIS A  20       4.268   9.767  -2.105  1.00  0.00           N  
ATOM    134  CA  HIS A  20       5.555  10.381  -1.780  1.00  0.00           C  
ATOM    135  C   HIS A  20       6.572  10.313  -2.921  1.00  0.00           C  
ATOM    136  O   HIS A  20       7.285  11.283  -3.177  1.00  0.00           O  
ATOM    137  CB  HIS A  20       6.148   9.723  -0.530  1.00  0.00           C  
ATOM    138  CEN HIS A  20       6.175   9.944   0.877  1.00  0.00           X  
ATOM    139  H   HIS A  20       3.907   9.057  -1.487  1.00  0.00           H  
ATOM    140  N   LYS A  21       6.644   9.186  -3.632  1.00  0.00           N  
ATOM    141  CA  LYS A  21       7.570   9.022  -4.759  1.00  0.00           C  
ATOM    142  C   LYS A  21       7.139   9.791  -6.008  1.00  0.00           C  
ATOM    143  O   LYS A  21       7.991  10.325  -6.711  1.00  0.00           O  
ATOM    144  CB  LYS A  21       7.723   7.539  -5.099  1.00  0.00           C  
ATOM    145  CEN LYS A  21       8.879   5.770  -5.002  1.00  0.00           X  
ATOM    146  H   LYS A  21       6.096   8.398  -3.318  1.00  0.00           H  
ATOM    147  N   ASN A  22       5.851   9.785  -6.333  1.00  0.00           N  
ATOM    148  CA  ASN A  22       5.360  10.237  -7.639  1.00  0.00           C  
ATOM    149  C   ASN A  22       4.849  11.682  -7.619  1.00  0.00           C  
ATOM    150  O   ASN A  22       4.776  12.327  -8.669  1.00  0.00           O  
ATOM    151  CB  ASN A  22       4.272   9.315  -8.157  1.00  0.00           C  
ATOM    152  CEN ASN A  22       4.193   8.459  -8.759  1.00  0.00           X  
ATOM    153  H   ASN A  22       5.189   9.439  -5.655  1.00  0.00           H  
ATOM    154  N   TRP A  23       4.506  12.211  -6.448  1.00  0.00           N  
ATOM    155  CA  TRP A  23       3.985  13.559  -6.315  1.00  0.00           C  
ATOM    156  C   TRP A  23       5.063  14.614  -6.573  1.00  0.00           C  
ATOM    157  O   TRP A  23       5.710  15.143  -5.672  1.00  0.00           O  
ATOM    158  CB  TRP A  23       3.383  13.753  -4.922  1.00  0.00           C  
ATOM    159  CEN TRP A  23       1.870  14.086  -4.100  1.00  0.00           X  
ATOM    160  H   TRP A  23       4.506  11.633  -5.621  1.00  0.00           H  
ATOM    161  N   HIS A  24       5.252  14.944  -7.849  1.00  0.00           N  
ATOM    162  CA  HIS A  24       6.247  15.919  -8.306  1.00  0.00           C  
ATOM    163  C   HIS A  24       5.712  17.370  -8.377  1.00  0.00           C  
ATOM    164  O   HIS A  24       6.418  18.249  -8.869  1.00  0.00           O  
ATOM    165  CB  HIS A  24       6.785  15.503  -9.679  1.00  0.00           C  
ATOM    166  CEN HIS A  24       7.882  14.765 -10.212  1.00  0.00           X  
ATOM    167  H   HIS A  24       4.698  14.452  -8.537  1.00  0.00           H  
ATOM    168  N   GLY A  25       4.481  17.645  -7.921  1.00  0.00           N  
ATOM    169  CA  GLY A  25       3.848  18.964  -8.051  1.00  0.00           C  
ATOM    170  C   GLY A  25       3.651  19.715  -6.736  1.00  0.00           C  
ATOM    171  O   GLY A  25       2.661  19.497  -6.064  1.00  0.00           O  
ATOM    172  CEN GLY A  25       3.848  18.965  -8.051  1.00  0.00           X  
ATOM    173  H   GLY A  25       3.922  16.895  -7.539  1.00  0.00           H  
ATOM    174  N   GLY A  26       4.541  20.661  -6.415  1.00  0.00           N  
ATOM    175  CA  GLY A  26       4.407  21.555  -5.251  1.00  0.00           C  
ATOM    176  C   GLY A  26       4.962  20.951  -3.960  1.00  0.00           C  
ATOM    177  O   GLY A  26       4.389  20.020  -3.405  1.00  0.00           O  
ATOM    178  CEN GLY A  26       4.407  21.555  -5.250  1.00  0.00           X  
ATOM    179  H   GLY A  26       5.313  20.811  -7.049  1.00  0.00           H  
ATOM    180  N   LYS A  27       6.098  21.469  -3.490  1.00  0.00           N  
ATOM    181  CA  LYS A  27       6.687  21.094  -2.191  1.00  0.00           C  
ATOM    182  C   LYS A  27       5.771  21.377  -0.999  1.00  0.00           C  
ATOM    183  O   LYS A  27       5.612  20.487  -0.174  1.00  0.00           O  
ATOM    184  CB  LYS A  27       8.018  21.821  -1.992  1.00  0.00           C  
ATOM    185  CEN LYS A  27      10.132  21.760  -2.004  1.00  0.00           X  
ATOM    186  H   LYS A  27       6.547  22.200  -4.020  1.00  0.00           H  
ATOM    187  N   ASP A  28       5.194  22.576  -0.915  1.00  0.00           N  
ATOM    188  CA  ASP A  28       4.240  22.926   0.146  1.00  0.00           C  
ATOM    189  C   ASP A  28       3.023  21.990   0.174  1.00  0.00           C  
ATOM    190  O   ASP A  28       2.807  21.316   1.172  1.00  0.00           O  
ATOM    191  CB  ASP A  28       3.774  24.374  -0.020  1.00  0.00           C  
ATOM    192  CEN ASP A  28       3.976  25.309   0.332  1.00  0.00           X  
ATOM    193  H   ASP A  28       5.571  23.346  -1.451  1.00  0.00           H  
ATOM    194  N   ASN A  29       2.307  21.830  -0.942  1.00  0.00           N  
ATOM    195  CA  ASN A  29       1.090  21.001  -0.958  1.00  0.00           C  
ATOM    196  C   ASN A  29       1.318  19.577  -0.434  1.00  0.00           C  
ATOM    197  O   ASN A  29       0.449  19.000   0.213  1.00  0.00           O  
ATOM    198  CB  ASN A  29       0.494  20.941  -2.353  1.00  0.00           C  
ATOM    199  CEN ASN A  29      -0.214  21.464  -2.924  1.00  0.00           X  
ATOM    200  H   ASN A  29       2.459  22.474  -1.703  1.00  0.00           H  
ATOM    201  N   LEU A  30       2.481  18.990  -0.731  1.00  0.00           N  
ATOM    202  CA  LEU A  30       2.772  17.619  -0.336  1.00  0.00           C  
ATOM    203  C   LEU A  30       3.067  17.520   1.159  1.00  0.00           C  
ATOM    204  O   LEU A  30       2.859  16.463   1.731  1.00  0.00           O  
ATOM    205  CB  LEU A  30       3.953  17.076  -1.151  1.00  0.00           C  
ATOM    206  CEN LEU A  30       4.043  16.100  -2.340  1.00  0.00           X  
ATOM    207  H   LEU A  30       3.221  19.564  -1.114  1.00  0.00           H  
ATOM    208  N   HIS A  31       3.557  18.597   1.775  1.00  0.00           N  
ATOM    209  CA  HIS A  31       3.798  18.635   3.210  1.00  0.00           C  
ATOM    210  C   HIS A  31       2.507  18.353   3.988  1.00  0.00           C  
ATOM    211  O   HIS A  31       2.508  17.493   4.857  1.00  0.00           O  
ATOM    212  CB  HIS A  31       4.382  19.990   3.624  1.00  0.00           C  
ATOM    213  CEN HIS A  31       5.662  20.569   3.858  1.00  0.00           X  
ATOM    214  H   HIS A  31       3.659  19.460   1.260  1.00  0.00           H  
ATOM    215  N   ASP A  32       1.403  19.011   3.622  1.00  0.00           N  
ATOM    216  CA  ASP A  32       0.114  18.813   4.297  1.00  0.00           C  
ATOM    217  C   ASP A  32      -0.377  17.365   4.165  1.00  0.00           C  
ATOM    218  O   ASP A  32      -0.673  16.716   5.165  1.00  0.00           O  
ATOM    219  CB  ASP A  32      -0.935  19.775   3.734  1.00  0.00           C  
ATOM    220  CEN ASP A  32      -1.365  20.675   3.940  1.00  0.00           X  
ATOM    221  H   ASP A  32       1.459  19.710   2.898  1.00  0.00           H  
ATOM    222  N   VAL A  33      -0.364  16.815   2.947  1.00  0.00           N  
ATOM    223  CA  VAL A  33      -0.787  15.431   2.679  1.00  0.00           C  
ATOM    224  C   VAL A  33       0.082  14.410   3.423  1.00  0.00           C  
ATOM    225  O   VAL A  33      -0.428  13.388   3.872  1.00  0.00           O  
ATOM    226  CB  VAL A  33      -0.746  15.114   1.172  1.00  0.00           C  
ATOM    227  CEN VAL A  33      -1.139  14.996   0.619  1.00  0.00           X  
ATOM    228  H   VAL A  33      -0.082  17.399   2.173  1.00  0.00           H  
ATOM    229  N   ASP A  34       1.386  14.666   3.537  1.00  0.00           N  
ATOM    230  CA  ASP A  34       2.337  13.795   4.235  1.00  0.00           C  
ATOM    231  C   ASP A  34       2.009  13.748   5.729  1.00  0.00           C  
ATOM    232  O   ASP A  34       1.917  12.662   6.291  1.00  0.00           O  
ATOM    233  CB  ASP A  34       3.774  14.276   4.021  1.00  0.00           C  
ATOM    234  CEN ASP A  34       4.588  14.082   3.439  1.00  0.00           X  
ATOM    235  H   ASP A  34       1.745  15.526   3.151  1.00  0.00           H  
ATOM    236  N   ASN A  35       1.716  14.895   6.349  1.00  0.00           N  
ATOM    237  CA  ASN A  35       1.319  14.968   7.755  1.00  0.00           C  
ATOM    238  C   ASN A  35       0.018  14.203   8.020  1.00  0.00           C  
ATOM    239  O   ASN A  35      -0.057  13.455   8.991  1.00  0.00           O  
ATOM    240  CB  ASN A  35       1.181  16.408   8.212  1.00  0.00           C  
ATOM    241  CEN ASN A  35       1.776  17.147   8.662  1.00  0.00           X  
ATOM    242  H   ASN A  35       1.783  15.760   5.829  1.00  0.00           H  
ATOM    243  N   HIS A  36      -0.997  14.343   7.165  1.00  0.00           N  
ATOM    244  CA  HIS A  36      -2.247  13.607   7.340  1.00  0.00           C  
ATOM    245  C   HIS A  36      -2.041  12.088   7.232  1.00  0.00           C  
ATOM    246  O   HIS A  36      -2.518  11.341   8.080  1.00  0.00           O  
ATOM    247  CB  HIS A  36      -3.284  14.068   6.311  1.00  0.00           C  
ATOM    248  CEN HIS A  36      -4.362  14.997   6.230  1.00  0.00           X  
ATOM    249  H   HIS A  36      -0.915  14.992   6.395  1.00  0.00           H  
ATOM    250  N   LEU A  37      -1.297  11.607   6.230  1.00  0.00           N  
ATOM    251  CA  LEU A  37      -0.995  10.176   6.097  1.00  0.00           C  
ATOM    252  C   LEU A  37      -0.286   9.611   7.329  1.00  0.00           C  
ATOM    253  O   LEU A  37      -0.662   8.534   7.792  1.00  0.00           O  
ATOM    254  CB  LEU A  37      -0.140   9.937   4.846  1.00  0.00           C  
ATOM    255  CEN LEU A  37      -0.467   9.375   3.449  1.00  0.00           X  
ATOM    256  H   LEU A  37      -0.900  12.254   5.568  1.00  0.00           H  
ATOM    257  N   GLN A  38       0.705  10.320   7.873  1.00  0.00           N  
ATOM    258  CA  GLN A  38       1.420   9.883   9.070  1.00  0.00           C  
ATOM    259  C   GLN A  38       0.461   9.732  10.254  1.00  0.00           C  
ATOM    260  O   GLN A  38       0.509   8.693  10.907  1.00  0.00           O  
ATOM    261  CB  GLN A  38       2.531  10.875   9.424  1.00  0.00           C  
ATOM    262  CEN GLN A  38       4.247  11.179   9.327  1.00  0.00           X  
ATOM    263  H   GLN A  38       0.929  11.223   7.482  1.00  0.00           H  
ATOM    264  N   ASN A  39      -0.451  10.684  10.470  1.00  0.00           N  
ATOM    265  CA  ASN A  39      -1.459  10.593  11.535  1.00  0.00           C  
ATOM    266  C   ASN A  39      -2.360   9.363  11.354  1.00  0.00           C  
ATOM    267  O   ASN A  39      -2.604   8.631  12.309  1.00  0.00           O  
ATOM    268  CB  ASN A  39      -2.302  11.852  11.608  1.00  0.00           C  
ATOM    269  CEN ASN A  39      -2.298  12.768  12.121  1.00  0.00           X  
ATOM    270  H   ASN A  39      -0.402  11.537   9.933  1.00  0.00           H  
ATOM    271  N   VAL A  40      -2.762   9.059  10.113  1.00  0.00           N  
ATOM    272  CA  VAL A  40      -3.597   7.885   9.814  1.00  0.00           C  
ATOM    273  C   VAL A  40      -2.868   6.576  10.151  1.00  0.00           C  
ATOM    274  O   VAL A  40      -3.465   5.662  10.717  1.00  0.00           O  
ATOM    275  CB  VAL A  40      -4.020   7.856   8.333  1.00  0.00           C  
ATOM    276  CEN VAL A  40      -4.556   7.936   7.908  1.00  0.00           X  
ATOM    277  H   VAL A  40      -2.552   9.714   9.377  1.00  0.00           H  
ATOM    278  N   ILE A  41      -1.575   6.465   9.829  1.00  0.00           N  
ATOM    279  CA  ILE A  41      -0.756   5.289  10.157  1.00  0.00           C  
ATOM    280  C   ILE A  41      -0.671   5.074  11.674  1.00  0.00           C  
ATOM    281  O   ILE A  41      -0.851   3.946  12.140  1.00  0.00           O  
ATOM    282  CB  ILE A  41       0.668   5.415   9.587  1.00  0.00           C  
ATOM    283  CEN ILE A  41       1.296   5.253   8.710  1.00  0.00           X  
ATOM    284  H   ILE A  41      -1.127   7.266   9.403  1.00  0.00           H  
ATOM    285  N   GLU A  42      -0.400   6.131  12.439  1.00  0.00           N  
ATOM    286  CA  GLU A  42      -0.316   6.077  13.897  1.00  0.00           C  
ATOM    287  C   GLU A  42      -1.613   5.549  14.512  1.00  0.00           C  
ATOM    288  O   GLU A  42      -1.561   4.645  15.347  1.00  0.00           O  
ATOM    289  CB  GLU A  42       0.009   7.461  14.464  1.00  0.00           C  
ATOM    290  CEN GLU A  42       1.140   8.576  15.080  1.00  0.00           X  
ATOM    291  H   GLU A  42      -0.296   7.036  12.000  1.00  0.00           H  
ATOM    292  N   ASP A  43      -2.768   6.016  14.044  1.00  0.00           N  
ATOM    293  CA  ASP A  43      -4.063   5.553  14.527  1.00  0.00           C  
ATOM    294  C   ASP A  43      -4.317   4.087  14.160  1.00  0.00           C  
ATOM    295  O   ASP A  43      -4.795   3.307  14.995  1.00  0.00           O  
ATOM    296  CB  ASP A  43      -5.181   6.436  13.969  1.00  0.00           C  
ATOM    297  CEN ASP A  43      -5.757   7.234  14.234  1.00  0.00           X  
ATOM    298  H   ASP A  43      -2.752   6.812  13.421  1.00  0.00           H  
ATOM    299  N   ILE A  44      -3.961   3.659  12.942  1.00  0.00           N  
ATOM    300  CA  ILE A  44      -4.179   2.274  12.488  1.00  0.00           C  
ATOM    301  C   ILE A  44      -3.375   1.319  13.366  1.00  0.00           C  
ATOM    302  O   ILE A  44      -3.845   0.232  13.720  1.00  0.00           O  
ATOM    303  CB  ILE A  44      -3.776   2.075  11.015  1.00  0.00           C  
ATOM    304  CEN ILE A  44      -4.114   2.142   9.981  1.00  0.00           X  
ATOM    305  H   ILE A  44      -3.564   4.338  12.308  1.00  0.00           H  
ATOM    306  N   HIS A  45      -2.165   1.723  13.736  1.00  0.00           N  
ATOM    307  CA  HIS A  45      -1.312   0.961  14.629  1.00  0.00           C  
ATOM    308  C   HIS A  45      -1.909   0.854  16.043  1.00  0.00           C  
ATOM    309  O   HIS A  45      -2.098  -0.263  16.530  1.00  0.00           O  
ATOM    310  CB  HIS A  45       0.082   1.592  14.691  1.00  0.00           C  
ATOM    311  CEN HIS A  45       1.349   1.436  14.058  1.00  0.00           X  
ATOM    312  H   HIS A  45      -1.844   2.628  13.418  1.00  0.00           H  
ATOM    313  N   ASP A  46      -2.303   1.964  16.675  1.00  0.00           N  
ATOM    314  CA  ASP A  46      -2.861   1.981  18.036  1.00  0.00           C  
ATOM    315  C   ASP A  46      -4.088   1.064  18.160  1.00  0.00           C  
ATOM    316  O   ASP A  46      -4.204   0.270  19.104  1.00  0.00           O  
ATOM    317  CB  ASP A  46      -3.233   3.410  18.440  1.00  0.00           C  
ATOM    318  CEN ASP A  46      -2.858   4.200  18.962  1.00  0.00           X  
ATOM    319  H   ASP A  46      -2.217   2.846  16.193  1.00  0.00           H  
ATOM    320  N   PHE A  47      -4.974   1.085  17.160  1.00  0.00           N  
ATOM    321  CA  PHE A  47      -6.171   0.247  17.132  1.00  0.00           C  
ATOM    322  C   PHE A  47      -5.816  -1.238  17.286  1.00  0.00           C  
ATOM    323  O   PHE A  47      -6.244  -1.883  18.249  1.00  0.00           O  
ATOM    324  CB  PHE A  47      -6.946   0.473  15.832  1.00  0.00           C  
ATOM    325  CEN PHE A  47      -8.197   1.312  15.325  1.00  0.00           X  
ATOM    326  H   PHE A  47      -4.812   1.729  16.398  1.00  0.00           H  
ATOM    327  N   MET A  48      -4.975  -1.780  16.400  1.00  0.00           N  
ATOM    328  CA  MET A  48      -4.732  -3.223  16.304  1.00  0.00           C  
ATOM    329  C   MET A  48      -4.079  -3.808  17.554  1.00  0.00           C  
ATOM    330  O   MET A  48      -4.305  -4.978  17.874  1.00  0.00           O  
ATOM    331  CB  MET A  48      -3.862  -3.518  15.084  1.00  0.00           C  
ATOM    332  CEN MET A  48      -3.907  -4.219  13.476  1.00  0.00           X  
ATOM    333  H   MET A  48      -4.465  -1.153  15.793  1.00  0.00           H  
ATOM    334  N   GLN A  49      -3.289  -3.026  18.288  1.00  0.00           N  
ATOM    335  CA  GLN A  49      -2.344  -3.564  19.273  1.00  0.00           C  
ATOM    336  C   GLN A  49      -2.962  -3.768  20.666  1.00  0.00           C  
ATOM    337  O   GLN A  49      -2.333  -4.358  21.545  1.00  0.00           O  
ATOM    338  CB  GLN A  49      -1.132  -2.636  19.390  1.00  0.00           C  
ATOM    339  CEN GLN A  49       0.520  -2.389  18.886  1.00  0.00           X  
ATOM    340  H   GLN A  49      -3.331  -2.027  18.156  1.00  0.00           H  
ATOM    341  N   GLY A  50      -4.219  -3.354  20.865  1.00  0.00           N  
ATOM    342  CA  GLY A  50      -4.892  -3.344  22.159  1.00  0.00           C  
ATOM    343  C   GLY A  50      -4.934  -1.962  22.808  1.00  0.00           C  
ATOM    344  O   GLY A  50      -5.348  -1.850  23.960  1.00  0.00           O  
ATOM    345  CEN GLY A  50      -4.892  -3.344  22.160  1.00  0.00           X  
ATOM    346  H   GLY A  50      -4.721  -2.978  20.075  1.00  0.00           H  
ATOM    347  N   GLY A  51      -4.520  -0.915  22.086  1.00  0.00           N  
ATOM    348  CA  GLY A  51      -4.459   0.460  22.582  1.00  0.00           C  
ATOM    349  C   GLY A  51      -5.657   1.335  22.197  1.00  0.00           C  
ATOM    350  O   GLY A  51      -5.805   2.432  22.748  1.00  0.00           O  
ATOM    351  CEN GLY A  51      -4.459   0.460  22.582  1.00  0.00           X  
ATOM    352  H   GLY A  51      -4.199  -1.065  21.141  1.00  0.00           H  
ATOM    353  N   GLY A  52      -6.528   0.907  21.275  1.00  0.00           N  
ATOM    354  CA  GLY A  52      -7.618   1.749  20.774  1.00  0.00           C  
ATOM    355  C   GLY A  52      -9.031   1.341  21.172  1.00  0.00           C  
ATOM    356  O   GLY A  52      -9.478   0.216  20.962  1.00  0.00           O  
ATOM    357  CEN GLY A  52      -7.618   1.749  20.774  1.00  0.00           X  
ATOM    358  H   GLY A  52      -6.333   0.037  20.800  1.00  0.00           H  
ATOM    359  N   SER A  53      -9.766   2.310  21.720  1.00  0.00           N  
ATOM    360  CA  SER A  53     -11.161   2.161  22.127  1.00  0.00           C  
ATOM    361  C   SER A  53     -12.081   2.814  21.091  1.00  0.00           C  
ATOM    362  O   SER A  53     -11.606   3.328  20.077  1.00  0.00           O  
ATOM    363  CB  SER A  53     -11.380   2.769  23.499  1.00  0.00           C  
ATOM    364  CEN SER A  53     -11.322   3.111  23.918  1.00  0.00           X  
ATOM    365  H   SER A  53      -9.433   3.258  21.621  1.00  0.00           H  
ATOM    366  N   GLY A  54     -13.395   2.867  21.341  1.00  0.00           N  
ATOM    367  CA  GLY A  54     -14.356   3.500  20.418  1.00  0.00           C  
ATOM    368  C   GLY A  54     -13.967   4.916  19.957  1.00  0.00           C  
ATOM    369  O   GLY A  54     -14.145   5.248  18.793  1.00  0.00           O  
ATOM    370  CEN GLY A  54     -14.356   3.500  20.417  1.00  0.00           X  
ATOM    371  H   GLY A  54     -13.758   2.405  22.163  1.00  0.00           H  
ATOM    372  N   GLY A  55     -13.365   5.733  20.838  1.00  0.00           N  
ATOM    373  CA  GLY A  55     -12.876   7.068  20.496  1.00  0.00           C  
ATOM    374  C   GLY A  55     -11.745   7.066  19.462  1.00  0.00           C  
ATOM    375  O   GLY A  55     -11.696   7.977  18.642  1.00  0.00           O  
ATOM    376  CEN GLY A  55     -12.876   7.069  20.496  1.00  0.00           X  
ATOM    377  H   GLY A  55     -13.114   5.355  21.739  1.00  0.00           H  
ATOM    378  N   LYS A  56     -10.898   6.022  19.428  1.00  0.00           N  
ATOM    379  CA  LYS A  56      -9.882   5.868  18.370  1.00  0.00           C  
ATOM    380  C   LYS A  56     -10.536   5.690  17.004  1.00  0.00           C  
ATOM    381  O   LYS A  56     -10.116   6.319  16.049  1.00  0.00           O  
ATOM    382  CB  LYS A  56      -8.965   4.680  18.666  1.00  0.00           C  
ATOM    383  CEN LYS A  56      -7.086   3.964  19.325  1.00  0.00           X  
ATOM    384  H   LYS A  56     -11.046   5.251  20.065  1.00  0.00           H  
ATOM    385  N   LEU A  57     -11.610   4.898  16.911  1.00  0.00           N  
ATOM    386  CA  LEU A  57     -12.359   4.757  15.659  1.00  0.00           C  
ATOM    387  C   LEU A  57     -13.050   6.053  15.232  1.00  0.00           C  
ATOM    388  O   LEU A  57     -12.922   6.452  14.080  1.00  0.00           O  
ATOM    389  CB  LEU A  57     -13.394   3.634  15.796  1.00  0.00           C  
ATOM    390  CEN LEU A  57     -13.437   2.183  15.282  1.00  0.00           X  
ATOM    391  H   LEU A  57     -11.921   4.406  17.739  1.00  0.00           H  
ATOM    392  N   GLN A  58     -13.743   6.731  16.146  1.00  0.00           N  
ATOM    393  CA  GLN A  58     -14.409   7.996  15.821  1.00  0.00           C  
ATOM    394  C   GLN A  58     -13.431   9.060  15.316  1.00  0.00           C  
ATOM    395  O   GLN A  58     -13.757   9.779  14.374  1.00  0.00           O  
ATOM    396  CB  GLN A  58     -15.153   8.530  17.047  1.00  0.00           C  
ATOM    397  CEN GLN A  58     -16.716   8.660  17.814  1.00  0.00           X  
ATOM    398  H   GLN A  58     -13.763   6.394  17.099  1.00  0.00           H  
ATOM    399  N   GLU A  59     -12.250   9.161  15.925  1.00  0.00           N  
ATOM    400  CA  GLU A  59     -11.201  10.084  15.492  1.00  0.00           C  
ATOM    401  C   GLU A  59     -10.651   9.682  14.120  1.00  0.00           C  
ATOM    402  O   GLU A  59     -10.569  10.533  13.237  1.00  0.00           O  
ATOM    403  CB  GLU A  59     -10.070  10.134  16.521  1.00  0.00           C  
ATOM    404  CEN GLU A  59      -9.302  10.899  17.836  1.00  0.00           X  
ATOM    405  H   GLU A  59     -12.037   8.544  16.700  1.00  0.00           H  
ATOM    406  N   MET A  60     -10.458   8.382  13.880  1.00  0.00           N  
ATOM    407  CA  MET A  60      -9.940   7.845  12.617  1.00  0.00           C  
ATOM    408  C   MET A  60     -10.847   8.166  11.424  1.00  0.00           C  
ATOM    409  O   MET A  60     -10.364   8.482  10.343  1.00  0.00           O  
ATOM    410  CB  MET A  60      -9.754   6.334  12.735  1.00  0.00           C  
ATOM    411  CEN MET A  60      -8.527   5.085  12.847  1.00  0.00           X  
ATOM    412  H   MET A  60     -10.593   7.735  14.646  1.00  0.00           H  
ATOM    413  N   MET A  61     -12.170   8.127  11.614  1.00  0.00           N  
ATOM    414  CA  MET A  61     -13.124   8.498  10.564  1.00  0.00           C  
ATOM    415  C   MET A  61     -12.933   9.952  10.122  1.00  0.00           C  
ATOM    416  O   MET A  61     -12.805  10.225   8.932  1.00  0.00           O  
ATOM    417  CB  MET A  61     -14.555   8.278  11.051  1.00  0.00           C  
ATOM    418  CEN MET A  61     -15.960   7.250  10.832  1.00  0.00           X  
ATOM    419  H   MET A  61     -12.517   7.830  12.515  1.00  0.00           H  
ATOM    420  N   LYS A  62     -12.897  10.901  11.061  1.00  0.00           N  
ATOM    421  CA  LYS A  62     -12.701  12.315  10.745  1.00  0.00           C  
ATOM    422  C   LYS A  62     -11.377  12.562  10.021  1.00  0.00           C  
ATOM    423  O   LYS A  62     -11.379  13.284   9.029  1.00  0.00           O  
ATOM    424  CB  LYS A  62     -12.763  13.155  12.021  1.00  0.00           C  
ATOM    425  CEN LYS A  62     -13.848  14.478  13.266  1.00  0.00           X  
ATOM    426  H   LYS A  62     -12.930  10.617  12.030  1.00  0.00           H  
ATOM    427  N   GLU A  63     -10.281  11.968  10.483  1.00  0.00           N  
ATOM    428  CA  GLU A  63      -8.961  12.126   9.858  1.00  0.00           C  
ATOM    429  C   GLU A  63      -8.980  11.630   8.414  1.00  0.00           C  
ATOM    430  O   GLU A  63      -8.507  12.304   7.501  1.00  0.00           O  
ATOM    431  CB  GLU A  63      -7.890  11.378  10.655  1.00  0.00           C  
ATOM    432  CEN GLU A  63      -6.624  11.386  11.795  1.00  0.00           X  
ATOM    433  H   GLU A  63     -10.347  11.368  11.294  1.00  0.00           H  
ATOM    434  N   PHE A  64      -9.651  10.509   8.172  1.00  0.00           N  
ATOM    435  CA  PHE A  64      -9.792   9.958   6.835  1.00  0.00           C  
ATOM    436  C   PHE A  64     -10.621  10.862   5.905  1.00  0.00           C  
ATOM    437  O   PHE A  64     -10.281  11.053   4.738  1.00  0.00           O  
ATOM    438  CB  PHE A  64     -10.424   8.567   6.915  1.00  0.00           C  
ATOM    439  CEN PHE A  64      -9.957   7.047   6.922  1.00  0.00           X  
ATOM    440  H   PHE A  64      -9.992   9.970   8.956  1.00  0.00           H  
ATOM    441  N   GLN A  65     -11.671  11.505   6.431  1.00  0.00           N  
ATOM    442  CA  GLN A  65     -12.487  12.444   5.658  1.00  0.00           C  
ATOM    443  C   GLN A  65     -11.694  13.690   5.241  1.00  0.00           C  
ATOM    444  O   GLN A  65     -11.806  14.135   4.100  1.00  0.00           O  
ATOM    445  CB  GLN A  65     -13.717  12.866   6.467  1.00  0.00           C  
ATOM    446  CEN GLN A  65     -15.425  12.592   6.701  1.00  0.00           X  
ATOM    447  H   GLN A  65     -11.899  11.343   7.400  1.00  0.00           H  
ATOM    448  N   GLN A  66     -10.866  14.238   6.130  1.00  0.00           N  
ATOM    449  CA  GLN A  66      -9.978  15.352   5.789  1.00  0.00           C  
ATOM    450  C   GLN A  66      -9.009  14.976   4.670  1.00  0.00           C  
ATOM    451  O   GLN A  66      -8.859  15.742   3.723  1.00  0.00           O  
ATOM    452  CB  GLN A  66      -9.189  15.803   7.022  1.00  0.00           C  
ATOM    453  CEN GLN A  66      -9.100  16.997   8.292  1.00  0.00           X  
ATOM    454  H   GLN A  66     -10.780  13.816   7.043  1.00  0.00           H  
ATOM    455  N   VAL A  67      -8.435  13.768   4.714  1.00  0.00           N  
ATOM    456  CA  VAL A  67      -7.504  13.294   3.678  1.00  0.00           C  
ATOM    457  C   VAL A  67      -8.198  13.187   2.329  1.00  0.00           C  
ATOM    458  O   VAL A  67      -7.686  13.691   1.334  1.00  0.00           O  
ATOM    459  CB  VAL A  67      -6.899  11.924   4.036  1.00  0.00           C  
ATOM    460  CEN VAL A  67      -6.318  11.608   4.229  1.00  0.00           X  
ATOM    461  H   VAL A  67      -8.626  13.176   5.511  1.00  0.00           H  
ATOM    462  N   LEU A  68      -9.363  12.545   2.278  1.00  0.00           N  
ATOM    463  CA  LEU A  68     -10.172  12.491   1.063  1.00  0.00           C  
ATOM    464  C   LEU A  68     -10.506  13.864   0.510  1.00  0.00           C  
ATOM    465  O   LEU A  68     -10.292  14.115  -0.674  1.00  0.00           O  
ATOM    466  CB  LEU A  68     -11.465  11.711   1.333  1.00  0.00           C  
ATOM    467  CEN LEU A  68     -11.919  10.283   0.975  1.00  0.00           X  
ATOM    468  H   LEU A  68      -9.702  12.093   3.115  1.00  0.00           H  
ATOM    469  N   ASP A  69     -11.059  14.730   1.351  1.00  0.00           N  
ATOM    470  CA  ASP A  69     -11.388  16.091   0.960  1.00  0.00           C  
ATOM    471  C   ASP A  69     -10.158  16.785   0.360  1.00  0.00           C  
ATOM    472  O   ASP A  69     -10.251  17.390  -0.710  1.00  0.00           O  
ATOM    473  CB  ASP A  69     -11.920  16.881   2.158  1.00  0.00           C  
ATOM    474  CEN ASP A  69     -12.801  17.170   2.578  1.00  0.00           X  
ATOM    475  H   ASP A  69     -11.282  14.430   2.292  1.00  0.00           H  
ATOM    476  N   GLU A  70      -8.982  16.641   0.981  1.00  0.00           N  
ATOM    477  CA  GLU A  70      -7.724  17.208   0.489  1.00  0.00           C  
ATOM    478  C   GLU A  70      -7.317  16.597  -0.851  1.00  0.00           C  
ATOM    479  O   GLU A  70      -6.945  17.325  -1.773  1.00  0.00           O  
ATOM    480  CB  GLU A  70      -6.609  17.005   1.516  1.00  0.00           C  
ATOM    481  CEN GLU A  70      -5.640  17.605   2.783  1.00  0.00           X  
ATOM    482  H   GLU A  70      -8.959  16.095   1.831  1.00  0.00           H  
ATOM    483  N   LEU A  71      -7.444  15.280  -1.004  1.00  0.00           N  
ATOM    484  CA  LEU A  71      -7.098  14.557  -2.222  1.00  0.00           C  
ATOM    485  C   LEU A  71      -7.971  14.979  -3.396  1.00  0.00           C  
ATOM    486  O   LEU A  71      -7.454  15.201  -4.487  1.00  0.00           O  
ATOM    487  CB  LEU A  71      -7.218  13.045  -1.989  1.00  0.00           C  
ATOM    488  CEN LEU A  71      -6.173  11.935  -1.768  1.00  0.00           X  
ATOM    489  H   LEU A  71      -7.800  14.756  -0.219  1.00  0.00           H  
ATOM    490  N   ASN A  72      -9.275  15.124  -3.183  1.00  0.00           N  
ATOM    491  CA  ASN A  72     -10.214  15.533  -4.218  1.00  0.00           C  
ATOM    492  C   ASN A  72      -9.824  16.891  -4.825  1.00  0.00           C  
ATOM    493  O   ASN A  72      -9.787  17.027  -6.050  1.00  0.00           O  
ATOM    494  CB  ASN A  72     -11.633  15.580  -3.681  1.00  0.00           C  
ATOM    495  CEN ASN A  72     -12.463  14.943  -3.609  1.00  0.00           X  
ATOM    496  H   ASN A  72      -9.627  14.924  -2.261  1.00  0.00           H  
ATOM    497  N   ASN A  73      -9.478  17.874  -3.989  1.00  0.00           N  
ATOM    498  CA  ASN A  73      -9.091  19.210  -4.447  1.00  0.00           C  
ATOM    499  C   ASN A  73      -7.718  19.211  -5.124  1.00  0.00           C  
ATOM    500  O   ASN A  73      -7.574  19.711  -6.241  1.00  0.00           O  
ATOM    501  CB  ASN A  73      -9.106  20.207  -3.302  1.00  0.00           C  
ATOM    502  CEN ASN A  73      -9.777  20.886  -2.865  1.00  0.00           X  
ATOM    503  H   ASN A  73      -9.472  17.685  -2.999  1.00  0.00           H  
ATOM    504  N   HIS A  74      -6.712  18.627  -4.481  1.00  0.00           N  
ATOM    505  CA  HIS A  74      -5.309  18.814  -4.827  1.00  0.00           C  
ATOM    506  C   HIS A  74      -4.929  18.184  -6.168  1.00  0.00           C  
ATOM    507  O   HIS A  74      -4.081  18.705  -6.895  1.00  0.00           O  
ATOM    508  CB  HIS A  74      -4.415  18.243  -3.722  1.00  0.00           C  
ATOM    509  CEN HIS A  74      -3.740  18.705  -2.555  1.00  0.00           X  
ATOM    510  H   HIS A  74      -6.924  18.112  -3.637  1.00  0.00           H  
ATOM    511  N   LEU A  75      -5.570  17.080  -6.531  1.00  0.00           N  
ATOM    512  CA  LEU A  75      -5.177  16.250  -7.654  1.00  0.00           C  
ATOM    513  C   LEU A  75      -5.686  16.760  -9.014  1.00  0.00           C  
ATOM    514  O   LEU A  75      -5.320  16.177 -10.034  1.00  0.00           O  
ATOM    515  CB  LEU A  75      -5.666  14.816  -7.413  1.00  0.00           C  
ATOM    516  CEN LEU A  75      -4.953  13.532  -6.948  1.00  0.00           X  
ATOM    517  H   LEU A  75      -6.308  16.744  -5.928  1.00  0.00           H  
ATOM    518  N   GLN A  76      -6.454  17.856  -9.103  1.00  0.00           N  
ATOM    519  CA  GLN A  76      -7.149  18.235 -10.352  1.00  0.00           C  
ATOM    520  C   GLN A  76      -6.213  18.317 -11.589  1.00  0.00           C  
ATOM    521  O   GLN A  76      -6.664  18.126 -12.716  1.00  0.00           O  
ATOM    522  CB  GLN A  76      -7.850  19.583 -10.162  1.00  0.00           C  
ATOM    523  CEN GLN A  76      -9.380  20.351  -9.819  1.00  0.00           X  
ATOM    524  H   GLN A  76      -6.600  18.412  -8.269  1.00  0.00           H  
ATOM    525  N   GLY A  77      -4.899  18.516 -11.401  1.00  0.00           N  
ATOM    526  CA  GLY A  77      -3.909  18.675 -12.479  1.00  0.00           C  
ATOM    527  C   GLY A  77      -3.231  17.395 -13.023  1.00  0.00           C  
ATOM    528  O   GLY A  77      -2.588  17.461 -14.065  1.00  0.00           O  
ATOM    529  CEN GLY A  77      -3.909  18.675 -12.479  1.00  0.00           X  
ATOM    530  H   GLY A  77      -4.565  18.489 -10.449  1.00  0.00           H  
ATOM    531  N   GLY A  78      -3.359  16.235 -12.370  1.00  0.00           N  
ATOM    532  CA  GLY A  78      -2.675  14.975 -12.712  1.00  0.00           C  
ATOM    533  C   GLY A  78      -3.606  13.771 -12.885  1.00  0.00           C  
ATOM    534  O   GLY A  78      -3.455  12.774 -12.188  1.00  0.00           O  
ATOM    535  CEN GLY A  78      -2.674  14.975 -12.712  1.00  0.00           X  
ATOM    536  H   GLY A  78      -3.868  16.254 -11.498  1.00  0.00           H  
ATOM    537  N   LYS A  79      -4.572  13.854 -13.810  1.00  0.00           N  
ATOM    538  CA  LYS A  79      -5.756  12.975 -13.921  1.00  0.00           C  
ATOM    539  C   LYS A  79      -5.502  11.459 -13.825  1.00  0.00           C  
ATOM    540  O   LYS A  79      -6.295  10.762 -13.201  1.00  0.00           O  
ATOM    541  CB  LYS A  79      -6.472  13.268 -15.241  1.00  0.00           C  
ATOM    542  CEN LYS A  79      -8.067  14.208 -16.264  1.00  0.00           X  
ATOM    543  H   LYS A  79      -4.583  14.720 -14.331  1.00  0.00           H  
ATOM    544  N   HIS A  80      -4.451  10.928 -14.453  1.00  0.00           N  
ATOM    545  CA  HIS A  80      -4.104   9.505 -14.324  1.00  0.00           C  
ATOM    546  C   HIS A  80      -3.784   9.098 -12.881  1.00  0.00           C  
ATOM    547  O   HIS A  80      -4.211   8.036 -12.434  1.00  0.00           O  
ATOM    548  CB  HIS A  80      -2.915   9.165 -15.227  1.00  0.00           C  
ATOM    549  CEN HIS A  80      -2.686   8.646 -16.534  1.00  0.00           X  
ATOM    550  H   HIS A  80      -3.848  11.541 -14.981  1.00  0.00           H  
ATOM    551  N   THR A  81      -3.096   9.966 -12.137  1.00  0.00           N  
ATOM    552  CA  THR A  81      -2.726   9.700 -10.742  1.00  0.00           C  
ATOM    553  C   THR A  81      -3.910   9.962  -9.817  1.00  0.00           C  
ATOM    554  O   THR A  81      -4.109   9.204  -8.877  1.00  0.00           O  
ATOM    555  CB  THR A  81      -1.532  10.563 -10.290  1.00  0.00           C  
ATOM    556  CEN THR A  81      -0.977  10.737 -10.339  1.00  0.00           X  
ATOM    557  H   THR A  81      -2.809  10.851 -12.526  1.00  0.00           H  
ATOM    558  N   VAL A  82      -4.741  10.965 -10.140  1.00  0.00           N  
ATOM    559  CA  VAL A  82      -5.936  11.311  -9.344  1.00  0.00           C  
ATOM    560  C   VAL A  82      -6.939  10.197  -9.370  1.00  0.00           C  
ATOM    561  O   VAL A  82      -7.538   9.913  -8.351  1.00  0.00           O  
ATOM    562  CB  VAL A  82      -6.619  12.596  -9.849  1.00  0.00           C  
ATOM    563  CEN VAL A  82      -6.745  13.255  -9.692  1.00  0.00           X  
ATOM    564  H   VAL A  82      -4.547  11.508 -10.969  1.00  0.00           H  
ATOM    565  N   HIS A  83      -7.123   9.576 -10.536  1.00  0.00           N  
ATOM    566  CA  HIS A  83      -8.108   8.525 -10.658  1.00  0.00           C  
ATOM    567  C   HIS A  83      -7.718   7.315  -9.812  1.00  0.00           C  
ATOM    568  O   HIS A  83      -8.558   6.777  -9.107  1.00  0.00           O  
ATOM    569  CB  HIS A  83      -8.280   8.115 -12.124  1.00  0.00           C  
ATOM    570  CEN HIS A  83      -9.139   8.419 -13.220  1.00  0.00           X  
ATOM    571  H   HIS A  83      -6.653   9.911 -11.366  1.00  0.00           H  
ATOM    572  N   HIS A  84      -6.443   6.919  -9.835  1.00  0.00           N  
ATOM    573  CA  HIS A  84      -5.981   5.797  -9.029  1.00  0.00           C  
ATOM    574  C   HIS A  84      -6.074   6.090  -7.526  1.00  0.00           C  
ATOM    575  O   HIS A  84      -6.567   5.259  -6.774  1.00  0.00           O  
ATOM    576  CB  HIS A  84      -4.541   5.432  -9.402  1.00  0.00           C  
ATOM    577  CEN HIS A  84      -3.864   4.519 -10.261  1.00  0.00           X  
ATOM    578  H   HIS A  84      -5.770   7.434 -10.388  1.00  0.00           H  
ATOM    579  N   ILE A  85      -5.691   7.299  -7.105  1.00  0.00           N  
ATOM    580  CA  ILE A  85      -5.715   7.705  -5.694  1.00  0.00           C  
ATOM    581  C   ILE A  85      -7.147   7.702  -5.141  1.00  0.00           C  
ATOM    582  O   ILE A  85      -7.387   7.179  -4.064  1.00  0.00           O  
ATOM    583  CB  ILE A  85      -5.100   9.103  -5.497  1.00  0.00           C  
ATOM    584  CEN ILE A  85      -4.174   9.657  -5.344  1.00  0.00           X  
ATOM    585  H   ILE A  85      -5.399   7.981  -7.793  1.00  0.00           H  
ATOM    586  N   GLU A  86      -8.114   8.222  -5.894  1.00  0.00           N  
ATOM    587  CA  GLU A  86      -9.508   8.368  -5.477  1.00  0.00           C  
ATOM    588  C   GLU A  86     -10.160   7.011  -5.173  1.00  0.00           C  
ATOM    589  O   GLU A  86     -10.835   6.884  -4.154  1.00  0.00           O  
ATOM    590  CB  GLU A  86     -10.306   9.105  -6.554  1.00  0.00           C  
ATOM    591  CEN GLU A  86     -10.994  10.542  -7.158  1.00  0.00           X  
ATOM    592  H   GLU A  86      -7.865   8.563  -6.810  1.00  0.00           H  
ATOM    593  N   GLN A  87      -9.976   5.999  -6.032  1.00  0.00           N  
ATOM    594  CA  GLN A  87     -10.535   4.659  -5.805  1.00  0.00           C  
ATOM    595  C   GLN A  87     -10.035   4.057  -4.493  1.00  0.00           C  
ATOM    596  O   GLN A  87     -10.855   3.559  -3.727  1.00  0.00           O  
ATOM    597  CB  GLN A  87     -10.178   3.726  -6.965  1.00  0.00           C  
ATOM    598  CEN GLN A  87     -10.775   2.992  -8.432  1.00  0.00           X  
ATOM    599  H   GLN A  87      -9.364   6.141  -6.824  1.00  0.00           H  
ATOM    600  N   ASN A  88      -8.735   4.172  -4.194  1.00  0.00           N  
ATOM    601  CA  ASN A  88      -8.156   3.617  -2.964  1.00  0.00           C  
ATOM    602  C   ASN A  88      -8.803   4.258  -1.727  1.00  0.00           C  
ATOM    603  O   ASN A  88      -9.219   3.584  -0.792  1.00  0.00           O  
ATOM    604  CB  ASN A  88      -6.649   3.795  -2.926  1.00  0.00           C  
ATOM    605  CEN ASN A  88      -5.791   3.253  -3.192  1.00  0.00           X  
ATOM    606  H   ASN A  88      -8.104   4.574  -4.871  1.00  0.00           H  
ATOM    607  N   ILE A  89      -8.976   5.578  -1.751  1.00  0.00           N  
ATOM    608  CA  ILE A  89      -9.536   6.312  -0.626  1.00  0.00           C  
ATOM    609  C   ILE A  89     -11.013   5.963  -0.367  1.00  0.00           C  
ATOM    610  O   ILE A  89     -11.426   5.862   0.788  1.00  0.00           O  
ATOM    611  CB  ILE A  89      -9.409   7.831  -0.845  1.00  0.00           C  
ATOM    612  CEN ILE A  89      -8.753   8.696  -0.743  1.00  0.00           X  
ATOM    613  H   ILE A  89      -8.674   6.091  -2.566  1.00  0.00           H  
ATOM    614  N   LYS A  90     -11.836   5.761  -1.400  1.00  0.00           N  
ATOM    615  CA  LYS A  90     -13.227   5.312  -1.204  1.00  0.00           C  
ATOM    616  C   LYS A  90     -13.292   3.931  -0.556  1.00  0.00           C  
ATOM    617  O   LYS A  90     -14.087   3.743   0.362  1.00  0.00           O  
ATOM    618  CB  LYS A  90     -13.978   5.293  -2.536  1.00  0.00           C  
ATOM    619  CEN LYS A  90     -15.387   6.194  -3.832  1.00  0.00           X  
ATOM    620  H   LYS A  90     -11.466   5.835  -2.337  1.00  0.00           H  
ATOM    621  N   GLU A  91     -12.457   2.999  -1.003  1.00  0.00           N  
ATOM    622  CA  GLU A  91     -12.425   1.634  -0.467  1.00  0.00           C  
ATOM    623  C   GLU A  91     -12.047   1.624   1.019  1.00  0.00           C  
ATOM    624  O   GLU A  91     -12.740   0.994   1.817  1.00  0.00           O  
ATOM    625  CB  GLU A  91     -11.443   0.772  -1.264  1.00  0.00           C  
ATOM    626  CEN GLU A  91     -11.143  -0.383  -2.481  1.00  0.00           X  
ATOM    627  H   GLU A  91     -11.794   3.238  -1.726  1.00  0.00           H  
ATOM    628  N   ILE A  92     -11.054   2.425   1.424  1.00  0.00           N  
ATOM    629  CA  ILE A  92     -10.535   2.472   2.804  1.00  0.00           C  
ATOM    630  C   ILE A  92     -11.597   3.019   3.777  1.00  0.00           C  
ATOM    631  O   ILE A  92     -11.809   2.456   4.850  1.00  0.00           O  
ATOM    632  CB  ILE A  92      -9.266   3.338   2.902  1.00  0.00           C  
ATOM    633  CEN ILE A  92      -8.181   3.346   2.798  1.00  0.00           X  
ATOM    634  H   ILE A  92     -10.587   2.980   0.721  1.00  0.00           H  
ATOM    635  N   PHE A  93     -12.331   4.071   3.398  1.00  0.00           N  
ATOM    636  CA  PHE A  93     -13.423   4.613   4.216  1.00  0.00           C  
ATOM    637  C   PHE A  93     -14.552   3.607   4.427  1.00  0.00           C  
ATOM    638  O   PHE A  93     -15.034   3.456   5.550  1.00  0.00           O  
ATOM    639  CB  PHE A  93     -13.980   5.886   3.575  1.00  0.00           C  
ATOM    640  CEN PHE A  93     -13.820   7.460   3.725  1.00  0.00           X  
ATOM    641  H   PHE A  93     -12.125   4.492   2.505  1.00  0.00           H  
ATOM    642  N   HIS A  94     -14.957   2.914   3.366  1.00  0.00           N  
ATOM    643  CA  HIS A  94     -16.015   1.914   3.439  1.00  0.00           C  
ATOM    644  C   HIS A  94     -15.668   0.806   4.442  1.00  0.00           C  
ATOM    645  O   HIS A  94     -16.450   0.513   5.346  1.00  0.00           O  
ATOM    646  CB  HIS A  94     -16.277   1.309   2.056  1.00  0.00           C  
ATOM    647  CEN HIS A  94     -17.164   1.508   0.959  1.00  0.00           X  
ATOM    648  H   HIS A  94     -14.503   3.070   2.479  1.00  0.00           H  
ATOM    649  N   HIS A  95     -14.465   0.240   4.337  1.00  0.00           N  
ATOM    650  CA  HIS A  95     -14.013  -0.859   5.182  1.00  0.00           C  
ATOM    651  C   HIS A  95     -13.795  -0.428   6.644  1.00  0.00           C  
ATOM    652  O   HIS A  95     -14.174  -1.182   7.543  1.00  0.00           O  
ATOM    653  CB  HIS A  95     -12.721  -1.459   4.618  1.00  0.00           C  
ATOM    654  CEN HIS A  95     -12.331  -2.531   3.765  1.00  0.00           X  
ATOM    655  H   HIS A  95     -13.837   0.576   3.620  1.00  0.00           H  
ATOM    656  N   LEU A  96     -13.252   0.770   6.908  1.00  0.00           N  
ATOM    657  CA  LEU A  96     -13.091   1.284   8.281  1.00  0.00           C  
ATOM    658  C   LEU A  96     -14.437   1.488   8.966  1.00  0.00           C  
ATOM    659  O   LEU A  96     -14.582   1.151  10.142  1.00  0.00           O  
ATOM    660  CB  LEU A  96     -12.304   2.601   8.268  1.00  0.00           C  
ATOM    661  CEN LEU A  96     -10.851   2.955   8.638  1.00  0.00           X  
ATOM    662  H   LEU A  96     -12.968   1.349   6.133  1.00  0.00           H  
ATOM    663  N   GLU A  97     -15.432   2.001   8.250  1.00  0.00           N  
ATOM    664  CA  GLU A  97     -16.778   2.187   8.781  1.00  0.00           C  
ATOM    665  C   GLU A  97     -17.416   0.840   9.163  1.00  0.00           C  
ATOM    666  O   GLU A  97     -17.977   0.711  10.252  1.00  0.00           O  
ATOM    667  CB  GLU A  97     -17.654   2.921   7.764  1.00  0.00           C  
ATOM    668  CEN GLU A  97     -18.366   4.360   7.194  1.00  0.00           X  
ATOM    669  H   GLU A  97     -15.243   2.314   7.308  1.00  0.00           H  
ATOM    670  N   GLU A  98     -17.264  -0.187   8.322  1.00  0.00           N  
ATOM    671  CA  GLU A  98     -17.796  -1.530   8.581  1.00  0.00           C  
ATOM    672  C   GLU A  98     -17.202  -2.191   9.836  1.00  0.00           C  
ATOM    673  O   GLU A  98     -17.926  -2.857  10.579  1.00  0.00           O  
ATOM    674  CB  GLU A  98     -17.554  -2.427   7.365  1.00  0.00           C  
ATOM    675  CEN GLU A  98     -18.115  -3.148   5.927  1.00  0.00           X  
ATOM    676  H   GLU A  98     -16.757  -0.027   7.463  1.00  0.00           H  
ATOM    677  N   LEU A  99     -15.890  -2.063  10.050  1.00  0.00           N  
ATOM    678  CA  LEU A  99     -15.201  -2.608  11.222  1.00  0.00           C  
ATOM    679  C   LEU A  99     -15.690  -1.982  12.528  1.00  0.00           C  
ATOM    680  O   LEU A  99     -15.907  -2.713  13.487  1.00  0.00           O  
ATOM    681  CB  LEU A  99     -13.687  -2.408  11.077  1.00  0.00           C  
ATOM    682  CEN LEU A  99     -12.536  -3.365  10.713  1.00  0.00           X  
ATOM    683  H   LEU A  99     -15.352  -1.528   9.383  1.00  0.00           H  
ATOM    684  N   VAL A 100     -15.897  -0.662  12.559  1.00  0.00           N  
ATOM    685  CA  VAL A 100     -16.439   0.064  13.721  1.00  0.00           C  
ATOM    686  C   VAL A 100     -17.859  -0.402  14.054  1.00  0.00           C  
ATOM    687  O   VAL A 100     -18.166  -0.656  15.215  1.00  0.00           O  
ATOM    688  CB  VAL A 100     -16.456   1.586  13.483  1.00  0.00           C  
ATOM    689  CEN VAL A 100     -16.159   2.179  13.669  1.00  0.00           X  
ATOM    690  H   VAL A 100     -15.660  -0.136  11.731  1.00  0.00           H  
ATOM    691  N   HIS A 101     -18.738  -0.486  13.051  1.00  0.00           N  
ATOM    692  CA  HIS A 101     -20.113  -0.975  13.214  1.00  0.00           C  
ATOM    693  C   HIS A 101     -20.227  -2.418  13.749  1.00  0.00           C  
ATOM    694  O   HIS A 101     -21.111  -2.683  14.568  1.00  0.00           O  
ATOM    695  CB  HIS A 101     -20.854  -0.873  11.877  1.00  0.00           C  
ATOM    696  CEN HIS A 101     -21.701   0.050  11.199  1.00  0.00           X  
ATOM    697  H   HIS A 101     -18.483  -0.083  12.160  1.00  0.00           H  
ATOM    698  N   ARG A 102     -19.369  -3.349  13.313  1.00  0.00           N  
ATOM    699  CA  ARG A 102     -19.405  -4.769  13.718  1.00  0.00           C  
ATOM    700  C   ARG A 102     -19.201  -4.949  15.217  1.00  0.00           C  
ATOM    701  O   ARG A 102     -19.904  -5.826  15.764  1.00  0.00           O  
ATOM    702  CB  ARG A 102     -18.414  -5.614  12.932  1.00  0.00           C  
ATOM    703  CEN ARG A 102     -17.485  -7.129  11.201  1.00  0.00           X  
ATOM    704  H   ARG A 102     -18.538  -3.034  12.836  1.00  0.00           H  
TER                                                                             
# All scores below are weighted scores, not raw scores.
#BEGIN_POSE_ENERGIES_TABLE ./minmover_pdb/pose_64.pdb
label vdw cenpack pair env cbeta hs_pair ss_pair sheet total
weights 1 0.5 1 1 0.25 1 1 1 NA
pose 0.0015 -5.50399 -11.3911 -20.947 5.52477 0 0 0 -32.3159
MET:NtermProteinFull_1 0 -0.33998 0.01717 0.4784 0.0357 0 0 0 0.19129
TYR_2 0 0.01332 -0.04933 0.80588 0.06961 0 0 0 0.83948
GLY_3 0 -0.02878 -0.04243 -0.0429 0.04425 0 0 0 -0.06986
LYS_4 0 0.15239 -0.12782 -0.68888 0.06956 0 0 0 -0.59475
LEU_5 0 -0.12464 -0.17662 -0.06582 0.0355 0 0 0 -0.33158
ASN_6 0 -0.0444 0.07886 -0.40966 0.06956 0 0 0 -0.30563
ASP_7 0 -0.03209 -0.04453 -0.52292 0.06939 0 0 0 -0.53015
LEU_8 0 0.1198 -0.36371 -0.19483 0.05809 0 0 0 -0.38066
LEU_9 0 -0.29822 -0.15811 0.08126 0.04336 0 0 0 -0.33171
GLU_10 0 -0.03331 0.01951 -0.82678 0.06947 0 0 0 -0.77111
ASP_11 0 0.20379 0.05897 -0.37876 0.06899 0 0 0 -0.04701
LEU_12 0 -0.00859 -0.69519 -0.30366 0.03873 0 0 0 -0.9687
GLN_13 0 -0.00654 0.25906 -0.3291 0.06884 0 0 0 -0.00774
GLU_14 0 0.00178 -0.02348 -0.82678 0.0693 0 0 0 -0.77918
VAL_15 0 0.21746 -0.42549 -0.10438 0.07121 0 0 0 -0.2412
LEU_16 0 0.2714 -0.45609 0.08126 0.04481 0 0 0 -0.05862
LYS_17 0 -0.05083 -0.00937 -0.8715 0.07025 0 0 0 -0.86145
ASN_18 0 0.12844 -0.08131 -0.19403 0.06903 0 0 0 -0.07787
LEU_19 0 -0.20932 -0.92025 -0.19483 0.03123 0 0 0 -1.29318
HIS_20 0 -0.00998 0.017 -0.02241 0.0693 0 0 0 0.05391
LYS_21 0 -0.01222 -0.00939 -1.10762 0.07134 0 0 0 -1.0579
ASN_22 0 -0.08574 -0.01485 -0.36221 0.04319 0 0 0 -0.41961
TRP_23 0 0.17707 0.10578 -0.3396 0.03561 0 0 0 -0.02114
HIS_24 0 -0.02705 -0.06085 0.21997 0.07203 0 0 0 0.2041
GLY_25 0 -0.01721 -0.07088 -0.0429 0.06956 0 0 0 -0.06143
GLY_26 0 -0.00676 -0.01419 0.0322 0.04456 0 0 0 0.05581
LYS_27 0 0 0 -1.04927 0.07203 0 0 0 -0.97725
ASP_28 0 -0.02703 0.00682 -0.61428 0.07072 0 0 0 -0.56377
ASN_29 0 -0.21656 -0.12105 -0.28327 0.04277 0 0 0 -0.5781
LEU_30 0 0.06842 -0.01184 0.24309 0.06928 0 0 0 0.36895
HIS_D_31 0 -0.03382 -0.10995 0.11054 0.0693 0 0 0 0.03607
ASP_32 0 -0.12548 -0.35221 -0.42964 0.06903 0 0 0 -0.8383
VAL_33 0 -0.17707 -0.19372 -0.10438 0.03106 0 0 0 -0.4441
ASP_34 0 -0.08766 -0.0757 -0.37876 0.06908 0 0 0 -0.47305
ASN_35 0 -0.07508 -0.04509 -0.36221 0.06878 0 0 0 -0.4136
HIS_D_36 0 -0.35467 -0.33242 -0.18191 0.03528 0 0 0 -0.83373
LEU_37 0 0.48374 -0.50166 -0.45811 0.04458 0 0 0 -0.43146
GLN_38 0 0.01264 -0.00908 -0.49415 0.06894 0 0 0 -0.42165
ASN_39 0 -0.23436 -0.10264 -0.19403 0.06908 0 0 0 -0.46195
VAL_40 0 -0.21182 -0.4608 -0.10438 0.03355 0 0 0 -0.74346
ILE_41 0 -0.12424 -0.14888 0.72502 0.06944 0 0 0 0.52135
GLU_42 0 -0.06406 -0.18324 -0.71584 0.06894 0 0 0 -0.8942
ASP_43 0 -0.18996 0.0622 0.08318 0.04435 0 0 0 -0.00023
ILE_44 0 -0.15643 -0.52455 -0.20059 0.0429 0 0 0 -0.83867
HIS_D_45 0 -0.00962 0.16125 0.06501 0.06899 0 0 0 0.28564
ASP_46 0 -0.12813 -0.50036 -0.31759 0.03487 0 0 0 -0.91121
PHE_47 0 -0.26208 -0.40795 -0.38422 0.03103 0 0 0 -1.02321
MET_48 0 -0.30345 -0.0775 0.35353 0.04318 0 0 0 0.01576
GLN_49 0 -0.04581 -0.02202 -0.60368 0.06961 0 0 0 -0.6019
GLY_50 0 -0.0316 0.01118 0.16011 0.04518 0 0 0 0.18486
GLY_51 0 -0.00486 0.00017 0.35201 0.03232 0 0 0 0.37964
GLY_52 0 -0.02133 0.01182 -0.08884 0.03838 0 0 0 -0.05995
SER_53 0 -0.02434 0.00839 -0.22078 0.03681 0 0 0 -0.19991
GLY_54 0 0.04808 0.06308 -0.0429 0.03619 0 0 0 0.10445
GLY_55 0 -0.01978 -0.00786 -0.07965 0.03123 0 0 0 -0.07606
LYS_56 0 -0.34002 -0.8051 -0.33001 0.02991 0 0 0 -1.44521
LEU_57 0 0.29672 -0.29203 -0.06582 0.03529 0 0 0 -0.02584
GLN_58 0 0.01932 0.0533 -0.59803 0.06939 0 0 0 -0.45603
GLU_59 0 -0.04828 -0.0918 -0.37543 0.06887 0 0 0 -0.44665
MET_60 0 -0.27654 -0.07799 -0.21391 0.0363 0 0 0 -0.53215
MET_61 0 -0.06335 0.00017 0.4784 0.04283 0 0 0 0.45804
LYS_62 0 -0.05199 -0.00683 -0.96458 0.06947 0 0 0 -0.95392
GLU_63 0 -0.44659 0.07038 -0.25924 0.03551 0 0 0 -0.59994
PHE_64 0 -0.37782 -0.3992 -0.07541 0.03212 0 0 0 -0.82031
GLN_65 0 -0.03979 0.03215 -0.55896 0.06893 0 0 0 -0.49767
GLN_66 0 -0.14042 -0.17398 -0.55896 0.06902 0 0 0 -0.80433
VAL_67 0 -0.19223 -0.61616 -0.27892 0.04202 0 0 0 -1.0453
LEU_68 0 -0.25953 0.00299 0.75945 0.04389 0 0 0 0.5468
ASP_69 0 -0.0622 0.0874 -0.47618 0.06926 0 0 0 -0.38172
GLU_70 0 -0.43189 0.12624 -0.13578 0.03008 0 0 0 -0.41135
LEU_71 0 -0.15649 -0.26614 -0.39148 0.0349 0 0 0 -0.77921
ASN_72 0 -0.01034 -0.03057 -0.24178 0.06939 0 0 0 -0.21329
ASN_73 0 -0.07731 -0.05727 -0.40966 0.0693 0 0 0 -0.47495
HIS_74 0 -0.08407 -0.0903 -0.18746 0.03561 0 0 0 -0.32622
LEU_75 0.00075 -0.00626 0.11098 -0.19483 0.0305 0 0 0 -0.05886
GLN_76 0 -0.03068 -0.02605 -0.59803 0.07134 0 0 0 -0.58341
GLY_77 0 -0.06374 -0.08165 0.16011 0.06952 0 0 0 0.08424
GLY_78 0 -0.07208 -0.01585 -0.07965 0.03535 0 0 0 -0.13223
LYS_79 0 0 0 -0.77863 0.07203 0 0 0 -0.7066
HIS_80 0 -0.0238 -0.0132 0.21997 0.07134 0 0 0 0.2543
THR_81 0 0.00791 -0.10658 -0.18847 0.03376 0 0 0 -0.25339
VAL_82 0.00075 -0.02956 0.04344 0.33828 0.03494 0 0 0 0.38787
HIS_D_83 0 0 0 0.06501 0.06961 0 0 0 0.13462
HIS_D_84 0 0.02475 -0.02926 -0.02241 0.06893 0 0 0 0.04201
ILE_85 0 -0.2867 -0.28154 -0.31819 0.03469 0 0 0 -0.85175
GLU_86 0 0.06907 0.40452 -0.37543 0.04285 0 0 0 0.141
GLN_87 0 -0.0396 0.00402 -0.59803 0.06948 0 0 0 -0.56413
ASN_88 0 0.12668 0.19662 -0.13901 0.06985 0 0 0 0.25413
ILE_89 0 -0.05866 -0.48963 -0.31819 0.04435 0 0 0 -0.82213
LYS_90 0 0.05716 0.11646 -0.77863 0.06933 0 0 0 -0.53569
GLU_91 0 0.04303 0.02434 -0.60186 0.06878 0 0 0 -0.46571
ILE_92 0 0.06462 -0.55484 -0.20059 0.0412 0 0 0 -0.64961
PHE_93 0 -0.33729 -0.15179 0.83142 0.04336 0 0 0 0.3857
HIS_94 0 -0.06971 0.11569 0.159 0.06894 0 0 0 0.27391
HIS_D_95 0 0.01448 0.13809 -0.06774 0.0428 0 0 0 0.12763
LEU_96 0 0.15987 -1.01226 -0.39148 0.04458 0 0 0 -1.1993
GLU_97 0 -0.1244 0.15209 -0.4886 0.06903 0 0 0 -0.39188
GLU_98 0 0.02516 -0.34173 -0.4886 0.06921 0 0 0 -0.73596
LEU_99 0 -0.06584 -0.35199 0.08126 0.04322 0 0 0 -0.29334
VAL_100 0 0.37557 0.0588 0.33828 0.04283 0 0 0 0.81548
HIS_101 0 -0.0361 0.09817 0.20362 0.07072 0 0 0 0.3364
ARG:CtermProteinFull_102 0 -0.11852 0.18795 -0.48527 0.07081 0 0 0 -0.34503
#END_POSE_ENERGIES_TABLE ./minmover_pdb/pose_64.pdb
