# Supplementary material for: Selection of a promiscuous minimalist cAMP phosphodiesterase from a library of de novo designed proteins
Source: Nat Chem. 2024 May 3;16(7):1200–8. doi: 10.1038/s41557-024-01490-4 (PMC11230910; doi:10.1038/s41557-024-01490-4)
Supplement: Supplementary file 3 — MD input files, scripts and final structures derived from MD, AlphaFold2, EMSfold and MultiSFold. [file 41557_2024_1490_MOESM3_ESM.zip › Computational_Data/4_MultiSFold/s824/pose_66.pdb]

ATOM      1  N   MET A   1     -12.159 -10.335  11.557  1.00  0.00           N  
ATOM      2  CA  MET A   1     -11.793  -8.909  11.420  1.00  0.00           C  
ATOM      3  C   MET A   1     -10.306  -8.769  11.155  1.00  0.00           C  
ATOM      4  O   MET A   1      -9.971  -8.074  10.215  1.00  0.00           O  
ATOM      5  CB  MET A   1     -12.177  -8.126  12.674  1.00  0.00           C  
ATOM      6  CEN MET A   1     -13.290  -6.908  13.270  1.00  0.00           X  
ATOM      7  H   MET A   1     -12.568 -10.667  12.407  1.00  0.00           H  
ATOM      8  N   TYR A   2      -9.445  -9.506  11.863  1.00  0.00           N  
ATOM      9  CA  TYR A   2      -7.994  -9.492  11.624  1.00  0.00           C  
ATOM     10  C   TYR A   2      -7.525  -9.889  10.218  1.00  0.00           C  
ATOM     11  O   TYR A   2      -6.706  -9.175   9.669  1.00  0.00           O  
ATOM     12  CB  TYR A   2      -7.314 -10.409  12.644  1.00  0.00           C  
ATOM     13  CEN TYR A   2      -6.478 -10.329  14.181  1.00  0.00           X  
ATOM     14  H   TYR A   2      -9.709  -9.858  12.774  1.00  0.00           H  
ATOM     15  N   GLY A   3      -8.061 -10.961   9.612  1.00  0.00           N  
ATOM     16  CA  GLY A   3      -7.659 -11.381   8.258  1.00  0.00           C  
ATOM     17  C   GLY A   3      -7.853 -10.280   7.207  1.00  0.00           C  
ATOM     18  O   GLY A   3      -6.901  -9.931   6.532  1.00  0.00           O  
ATOM     19  CEN GLY A   3      -7.659 -11.381   8.258  1.00  0.00           X  
ATOM     20  H   GLY A   3      -8.669 -11.570  10.143  1.00  0.00           H  
ATOM     21  N   LYS A   4      -9.031  -9.640   7.182  1.00  0.00           N  
ATOM     22  CA  LYS A   4      -9.281  -8.472   6.318  1.00  0.00           C  
ATOM     23  C   LYS A   4      -8.392  -7.270   6.653  1.00  0.00           C  
ATOM     24  O   LYS A   4      -7.944  -6.582   5.751  1.00  0.00           O  
ATOM     25  CB  LYS A   4     -10.751  -8.059   6.408  1.00  0.00           C  
ATOM     26  CEN LYS A   4     -12.681  -8.037   5.540  1.00  0.00           X  
ATOM     27  H   LYS A   4      -9.782  -9.975   7.769  1.00  0.00           H  
ATOM     28  N   LEU A   5      -8.170  -6.993   7.943  1.00  0.00           N  
ATOM     29  CA  LEU A   5      -7.289  -5.900   8.364  1.00  0.00           C  
ATOM     30  C   LEU A   5      -5.872  -6.072   7.805  1.00  0.00           C  
ATOM     31  O   LEU A   5      -5.346  -5.148   7.199  1.00  0.00           O  
ATOM     32  CB  LEU A   5      -7.250  -5.814   9.895  1.00  0.00           C  
ATOM     33  CEN LEU A   5      -7.904  -4.853  10.905  1.00  0.00           X  
ATOM     34  H   LEU A   5      -8.495  -7.651   8.637  1.00  0.00           H  
ATOM     35  N   ASN A   6      -5.264  -7.248   7.983  1.00  0.00           N  
ATOM     36  CA  ASN A   6      -3.942  -7.539   7.442  1.00  0.00           C  
ATOM     37  C   ASN A   6      -3.926  -7.363   5.920  1.00  0.00           C  
ATOM     38  O   ASN A   6      -3.017  -6.717   5.421  1.00  0.00           O  
ATOM     39  CB  ASN A   6      -3.484  -8.936   7.820  1.00  0.00           C  
ATOM     40  CEN ASN A   6      -2.927  -9.397   8.581  1.00  0.00           X  
ATOM     41  H   ASN A   6      -5.756  -7.994   8.454  1.00  0.00           H  
ATOM     42  N   ASP A   7      -4.968  -7.841   5.230  1.00  0.00           N  
ATOM     43  CA  ASP A   7      -5.119  -7.678   3.780  1.00  0.00           C  
ATOM     44  C   ASP A   7      -5.103  -6.181   3.416  1.00  0.00           C  
ATOM     45  O   ASP A   7      -4.324  -5.728   2.589  1.00  0.00           O  
ATOM     46  CB  ASP A   7      -6.412  -8.335   3.292  1.00  0.00           C  
ATOM     47  CEN ASP A   7      -6.739  -9.198   2.861  1.00  0.00           X  
ATOM     48  H   ASP A   7      -5.645  -8.421   5.705  1.00  0.00           H  
ATOM     49  N   LEU A   8      -5.890  -5.380   4.141  1.00  0.00           N  
ATOM     50  CA  LEU A   8      -6.010  -3.944   3.915  1.00  0.00           C  
ATOM     51  C   LEU A   8      -4.725  -3.156   4.217  1.00  0.00           C  
ATOM     52  O   LEU A   8      -4.416  -2.182   3.528  1.00  0.00           O  
ATOM     53  CB  LEU A   8      -7.169  -3.396   4.757  1.00  0.00           C  
ATOM     54  CEN LEU A   8      -8.613  -2.987   4.409  1.00  0.00           X  
ATOM     55  H   LEU A   8      -6.487  -5.810   4.834  1.00  0.00           H  
ATOM     56  N   LEU A   9      -3.986  -3.541   5.256  1.00  0.00           N  
ATOM     57  CA  LEU A   9      -2.689  -2.936   5.549  1.00  0.00           C  
ATOM     58  C   LEU A   9      -1.670  -3.214   4.442  1.00  0.00           C  
ATOM     59  O   LEU A   9      -0.913  -2.315   4.082  1.00  0.00           O  
ATOM     60  CB  LEU A   9      -2.164  -3.448   6.896  1.00  0.00           C  
ATOM     61  CEN LEU A   9      -2.089  -2.815   8.298  1.00  0.00           X  
ATOM     62  H   LEU A   9      -4.286  -4.344   5.787  1.00  0.00           H  
ATOM     63  N   GLU A  10      -1.649  -4.432   3.906  1.00  0.00           N  
ATOM     64  CA  GLU A  10      -0.818  -4.792   2.757  1.00  0.00           C  
ATOM     65  C   GLU A  10      -1.132  -3.886   1.554  1.00  0.00           C  
ATOM     66  O   GLU A  10      -0.214  -3.273   1.002  1.00  0.00           O  
ATOM     67  CB  GLU A  10      -1.025  -6.262   2.385  1.00  0.00           C  
ATOM     68  CEN GLU A  10      -0.515  -7.886   2.446  1.00  0.00           X  
ATOM     69  H   GLU A  10      -2.283  -5.135   4.264  1.00  0.00           H  
ATOM     70  N   ASP A  11      -2.416  -3.694   1.229  1.00  0.00           N  
ATOM     71  CA  ASP A  11      -2.860  -2.815   0.143  1.00  0.00           C  
ATOM     72  C   ASP A  11      -2.412  -1.359   0.372  1.00  0.00           C  
ATOM     73  O   ASP A  11      -1.907  -0.697  -0.540  1.00  0.00           O  
ATOM     74  CB  ASP A  11      -4.382  -2.880  -0.003  1.00  0.00           C  
ATOM     75  CEN ASP A  11      -5.098  -3.347  -0.559  1.00  0.00           X  
ATOM     76  H   ASP A  11      -3.110  -4.273   1.679  1.00  0.00           H  
ATOM     77  N   LEU A  12      -2.535  -0.856   1.608  1.00  0.00           N  
ATOM     78  CA  LEU A  12      -2.143   0.514   1.975  1.00  0.00           C  
ATOM     79  C   LEU A  12      -0.641   0.743   1.800  1.00  0.00           C  
ATOM     80  O   LEU A  12      -0.215   1.768   1.257  1.00  0.00           O  
ATOM     81  CB  LEU A  12      -2.556   0.812   3.422  1.00  0.00           C  
ATOM     82  CEN LEU A  12      -3.703   1.639   4.033  1.00  0.00           X  
ATOM     83  H   LEU A  12      -2.941  -1.454   2.313  1.00  0.00           H  
ATOM     84  N   GLN A  13       0.177  -0.218   2.230  1.00  0.00           N  
ATOM     85  CA  GLN A  13       1.632  -0.147   2.099  1.00  0.00           C  
ATOM     86  C   GLN A  13       2.071  -0.198   0.637  1.00  0.00           C  
ATOM     87  O   GLN A  13       2.971   0.547   0.233  1.00  0.00           O  
ATOM     88  CB  GLN A  13       2.293  -1.291   2.873  1.00  0.00           C  
ATOM     89  CEN GLN A  13       3.113  -1.714   4.355  1.00  0.00           X  
ATOM     90  H   GLN A  13      -0.236  -1.057   2.613  1.00  0.00           H  
ATOM     91  N   GLU A  14       1.444  -1.044  -0.178  1.00  0.00           N  
ATOM     92  CA  GLU A  14       1.708  -1.095  -1.610  1.00  0.00           C  
ATOM     93  C   GLU A  14       1.399   0.243  -2.289  1.00  0.00           C  
ATOM     94  O   GLU A  14       2.229   0.750  -3.055  1.00  0.00           O  
ATOM     95  CB  GLU A  14       0.892  -2.216  -2.259  1.00  0.00           C  
ATOM     96  CEN GLU A  14       0.787  -3.805  -2.863  1.00  0.00           X  
ATOM     97  H   GLU A  14       0.766  -1.685   0.207  1.00  0.00           H  
ATOM     98  N   VAL A  15       0.259   0.864  -1.973  1.00  0.00           N  
ATOM     99  CA  VAL A  15      -0.143   2.168  -2.525  1.00  0.00           C  
ATOM    100  C   VAL A  15       0.894   3.240  -2.195  1.00  0.00           C  
ATOM    101  O   VAL A  15       1.274   4.008  -3.082  1.00  0.00           O  
ATOM    102  CB  VAL A  15      -1.516   2.616  -1.990  1.00  0.00           C  
ATOM    103  CEN VAL A  15      -2.175   2.714  -2.167  1.00  0.00           X  
ATOM    104  H   VAL A  15      -0.351   0.412  -1.307  1.00  0.00           H  
ATOM    105  N   LEU A  16       1.413   3.250  -0.968  1.00  0.00           N  
ATOM    106  CA  LEU A  16       2.404   4.224  -0.503  1.00  0.00           C  
ATOM    107  C   LEU A  16       3.751   4.074  -1.214  1.00  0.00           C  
ATOM    108  O   LEU A  16       4.407   5.053  -1.580  1.00  0.00           O  
ATOM    109  CB  LEU A  16       2.593   4.091   1.013  1.00  0.00           C  
ATOM    110  CEN LEU A  16       2.099   4.932   2.206  1.00  0.00           X  
ATOM    111  H   LEU A  16       1.087   2.554  -0.314  1.00  0.00           H  
ATOM    112  N   LYS A  17       4.169   2.837  -1.465  1.00  0.00           N  
ATOM    113  CA  LYS A  17       5.374   2.545  -2.241  1.00  0.00           C  
ATOM    114  C   LYS A  17       5.268   3.080  -3.669  1.00  0.00           C  
ATOM    115  O   LYS A  17       6.266   3.547  -4.230  1.00  0.00           O  
ATOM    116  CB  LYS A  17       5.640   1.039  -2.265  1.00  0.00           C  
ATOM    117  CEN LYS A  17       6.756  -0.613  -1.557  1.00  0.00           X  
ATOM    118  H   LYS A  17       3.632   2.074  -1.073  1.00  0.00           H  
ATOM    119  N   ASN A  18       4.079   3.028  -4.264  1.00  0.00           N  
ATOM    120  CA  ASN A  18       3.793   3.619  -5.565  1.00  0.00           C  
ATOM    121  C   ASN A  18       3.911   5.145  -5.541  1.00  0.00           C  
ATOM    122  O   ASN A  18       4.456   5.716  -6.489  1.00  0.00           O  
ATOM    123  CB  ASN A  18       2.418   3.209  -6.060  1.00  0.00           C  
ATOM    124  CEN ASN A  18       1.993   2.452  -6.650  1.00  0.00           X  
ATOM    125  H   ASN A  18       3.329   2.557  -3.775  1.00  0.00           H  
ATOM    126  N   LEU A  19       3.472   5.795  -4.463  1.00  0.00           N  
ATOM    127  CA  LEU A  19       3.551   7.241  -4.290  1.00  0.00           C  
ATOM    128  C   LEU A  19       5.000   7.694  -4.182  1.00  0.00           C  
ATOM    129  O   LEU A  19       5.388   8.648  -4.859  1.00  0.00           O  
ATOM    130  CB  LEU A  19       2.761   7.674  -3.049  1.00  0.00           C  
ATOM    131  CEN LEU A  19       1.393   8.359  -2.867  1.00  0.00           X  
ATOM    132  H   LEU A  19       3.098   5.253  -3.698  1.00  0.00           H  
ATOM    133  N   HIS A  20       5.839   6.953  -3.454  1.00  0.00           N  
ATOM    134  CA  HIS A  20       7.276   7.220  -3.373  1.00  0.00           C  
ATOM    135  C   HIS A  20       7.983   7.165  -4.727  1.00  0.00           C  
ATOM    136  O   HIS A  20       8.835   8.004  -5.017  1.00  0.00           O  
ATOM    137  CB  HIS A  20       7.941   6.229  -2.412  1.00  0.00           C  
ATOM    138  CEN HIS A  20       8.316   6.169  -1.038  1.00  0.00           X  
ATOM    139  H   HIS A  20       5.449   6.243  -2.852  1.00  0.00           H  
ATOM    140  N   LYS A  21       7.639   6.196  -5.580  1.00  0.00           N  
ATOM    141  CA  LYS A  21       8.280   6.032  -6.888  1.00  0.00           C  
ATOM    142  C   LYS A  21       7.828   7.069  -7.917  1.00  0.00           C  
ATOM    143  O   LYS A  21       8.646   7.528  -8.709  1.00  0.00           O  
ATOM    144  CB  LYS A  21       8.012   4.626  -7.427  1.00  0.00           C  
ATOM    145  CEN LYS A  21       8.713   2.662  -7.788  1.00  0.00           X  
ATOM    146  H   LYS A  21       6.966   5.512  -5.260  1.00  0.00           H  
ATOM    147  N   ASN A  22       6.538   7.380  -7.963  1.00  0.00           N  
ATOM    148  CA  ASN A  22       5.966   8.225  -9.016  1.00  0.00           C  
ATOM    149  C   ASN A  22       5.991   9.718  -8.668  1.00  0.00           C  
ATOM    150  O   ASN A  22       5.817  10.560  -9.551  1.00  0.00           O  
ATOM    151  CB  ASN A  22       4.546   7.798  -9.341  1.00  0.00           C  
ATOM    152  CEN ASN A  22       4.058   7.151 -10.008  1.00  0.00           X  
ATOM    153  H   ASN A  22       5.927   7.002  -7.256  1.00  0.00           H  
ATOM    154  N   TRP A  23       6.218  10.064  -7.406  1.00  0.00           N  
ATOM    155  CA  TRP A  23       6.230  11.445  -6.955  1.00  0.00           C  
ATOM    156  C   TRP A  23       7.628  12.065  -7.063  1.00  0.00           C  
ATOM    157  O   TRP A  23       8.437  12.050  -6.139  1.00  0.00           O  
ATOM    158  CB  TRP A  23       5.726  11.530  -5.513  1.00  0.00           C  
ATOM    159  CEN TRP A  23       4.433  12.198  -4.535  1.00  0.00           X  
ATOM    160  H   TRP A  23       6.286   9.348  -6.696  1.00  0.00           H  
ATOM    161  N   HIS A  24       7.909  12.645  -8.227  1.00  0.00           N  
ATOM    162  CA  HIS A  24       9.183  13.304  -8.525  1.00  0.00           C  
ATOM    163  C   HIS A  24       9.147  14.841  -8.353  1.00  0.00           C  
ATOM    164  O   HIS A  24      10.141  15.503  -8.646  1.00  0.00           O  
ATOM    165  CB  HIS A  24       9.620  12.956  -9.952  1.00  0.00           C  
ATOM    166  CEN HIS A  24      10.443  11.995 -10.607  1.00  0.00           X  
ATOM    167  H   HIS A  24       7.209  12.582  -8.954  1.00  0.00           H  
ATOM    168  N   GLY A  25       8.028  15.433  -7.911  1.00  0.00           N  
ATOM    169  CA  GLY A  25       7.801  16.883  -7.975  1.00  0.00           C  
ATOM    170  C   GLY A  25       7.761  17.587  -6.620  1.00  0.00           C  
ATOM    171  O   GLY A  25       6.707  17.655  -6.013  1.00  0.00           O  
ATOM    172  CEN GLY A  25       7.801  16.883  -7.975  1.00  0.00           X  
ATOM    173  H   GLY A  25       7.266  14.854  -7.587  1.00  0.00           H  
ATOM    174  N   GLY A  26       8.874  18.189  -6.193  1.00  0.00           N  
ATOM    175  CA  GLY A  26       8.925  19.101  -5.036  1.00  0.00           C  
ATOM    176  C   GLY A  26       9.103  18.377  -3.703  1.00  0.00           C  
ATOM    177  O   GLY A  26       8.217  17.663  -3.250  1.00  0.00           O  
ATOM    178  CEN GLY A  26       8.925  19.101  -5.036  1.00  0.00           X  
ATOM    179  H   GLY A  26       9.712  18.057  -6.741  1.00  0.00           H  
ATOM    180  N   LYS A  27      10.273  18.538  -3.079  1.00  0.00           N  
ATOM    181  CA  LYS A  27      10.611  17.888  -1.801  1.00  0.00           C  
ATOM    182  C   LYS A  27       9.649  18.244  -0.663  1.00  0.00           C  
ATOM    183  O   LYS A  27       9.367  17.370   0.144  1.00  0.00           O  
ATOM    184  CB  LYS A  27      12.039  18.252  -1.392  1.00  0.00           C  
ATOM    185  CEN LYS A  27      14.074  17.694  -1.234  1.00  0.00           X  
ATOM    186  H   LYS A  27      10.941  19.185  -3.473  1.00  0.00           H  
ATOM    187  N   ASP A  28       9.174  19.488  -0.603  1.00  0.00           N  
ATOM    188  CA  ASP A  28       8.249  19.934   0.447  1.00  0.00           C  
ATOM    189  C   ASP A  28       6.915  19.175   0.420  1.00  0.00           C  
ATOM    190  O   ASP A  28       6.576  18.521   1.394  1.00  0.00           O  
ATOM    191  CB  ASP A  28       7.990  21.437   0.318  1.00  0.00           C  
ATOM    192  CEN ASP A  28       8.310  22.323   0.705  1.00  0.00           X  
ATOM    193  H   ASP A  28       9.614  20.214  -1.152  1.00  0.00           H  
ATOM    194  N   ASN A  29       6.219  19.136  -0.721  1.00  0.00           N  
ATOM    195  CA  ASN A  29       4.922  18.444  -0.805  1.00  0.00           C  
ATOM    196  C   ASN A  29       5.017  16.939  -0.519  1.00  0.00           C  
ATOM    197  O   ASN A  29       4.039  16.312  -0.126  1.00  0.00           O  
ATOM    198  CB  ASN A  29       4.277  18.666  -2.161  1.00  0.00           C  
ATOM    199  CEN ASN A  29       3.609  19.341  -2.608  1.00  0.00           X  
ATOM    200  H   ASN A  29       6.463  19.788  -1.451  1.00  0.00           H  
ATOM    201  N   LEU A  30       6.193  16.344  -0.744  1.00  0.00           N  
ATOM    202  CA  LEU A  30       6.413  14.939  -0.436  1.00  0.00           C  
ATOM    203  C   LEU A  30       6.485  14.704   1.072  1.00  0.00           C  
ATOM    204  O   LEU A  30       6.071  13.650   1.523  1.00  0.00           O  
ATOM    205  CB  LEU A  30       7.695  14.445  -1.117  1.00  0.00           C  
ATOM    206  CEN LEU A  30       7.949  13.576  -2.364  1.00  0.00           X  
ATOM    207  H   LEU A  30       6.981  16.923  -1.001  1.00  0.00           H  
ATOM    208  N   HIS A  31       7.018  15.663   1.832  1.00  0.00           N  
ATOM    209  CA  HIS A  31       7.166  15.526   3.273  1.00  0.00           C  
ATOM    210  C   HIS A  31       5.797  15.414   3.951  1.00  0.00           C  
ATOM    211  O   HIS A  31       5.613  14.541   4.790  1.00  0.00           O  
ATOM    212  CB  HIS A  31       7.949  16.710   3.851  1.00  0.00           C  
ATOM    213  CEN HIS A  31       9.292  17.025   4.207  1.00  0.00           X  
ATOM    214  H   HIS A  31       7.224  16.563   1.423  1.00  0.00           H  
ATOM    215  N   ASP A  32       4.827  16.234   3.541  1.00  0.00           N  
ATOM    216  CA  ASP A  32       3.480  16.213   4.126  1.00  0.00           C  
ATOM    217  C   ASP A  32       2.775  14.872   3.872  1.00  0.00           C  
ATOM    218  O   ASP A  32       2.276  14.246   4.805  1.00  0.00           O  
ATOM    219  CB  ASP A  32       2.638  17.362   3.565  1.00  0.00           C  
ATOM    220  CEN ASP A  32       2.343  18.307   3.804  1.00  0.00           X  
ATOM    221  H   ASP A  32       5.031  16.932   2.844  1.00  0.00           H  
ATOM    222  N   VAL A  33       2.821  14.372   2.633  1.00  0.00           N  
ATOM    223  CA  VAL A  33       2.227  13.079   2.259  1.00  0.00           C  
ATOM    224  C   VAL A  33       2.885  11.909   3.001  1.00  0.00           C  
ATOM    225  O   VAL A  33       2.192  10.991   3.430  1.00  0.00           O  
ATOM    226  CB  VAL A  33       2.335  12.829   0.743  1.00  0.00           C  
ATOM    227  CEN VAL A  33       1.971  12.795   0.159  1.00  0.00           X  
ATOM    228  H   VAL A  33       3.257  14.938   1.919  1.00  0.00           H  
ATOM    229  N   ASP A  34       4.213  11.920   3.132  1.00  0.00           N  
ATOM    230  CA  ASP A  34       4.976  10.901   3.860  1.00  0.00           C  
ATOM    231  C   ASP A  34       4.543  10.866   5.328  1.00  0.00           C  
ATOM    232  O   ASP A  34       4.270   9.790   5.848  1.00  0.00           O  
ATOM    233  CB  ASP A  34       6.479  11.169   3.755  1.00  0.00           C  
ATOM    234  CEN ASP A  34       7.293  10.871   3.220  1.00  0.00           X  
ATOM    235  H   ASP A  34       4.730  12.692   2.742  1.00  0.00           H  
ATOM    236  N   ASN A  35       4.364  12.028   5.963  1.00  0.00           N  
ATOM    237  CA  ASN A  35       3.884  12.122   7.340  1.00  0.00           C  
ATOM    238  C   ASN A  35       2.472  11.545   7.495  1.00  0.00           C  
ATOM    239  O   ASN A  35       2.231  10.772   8.420  1.00  0.00           O  
ATOM    240  CB  ASN A  35       3.919  13.557   7.835  1.00  0.00           C  
ATOM    241  CEN ASN A  35       4.580  14.192   8.346  1.00  0.00           X  
ATOM    242  H   ASN A  35       4.578  12.887   5.475  1.00  0.00           H  
ATOM    243  N   HIS A  36       1.542  11.873   6.596  1.00  0.00           N  
ATOM    244  CA  HIS A  36       0.187  11.329   6.672  1.00  0.00           C  
ATOM    245  C   HIS A  36       0.166   9.805   6.469  1.00  0.00           C  
ATOM    246  O   HIS A  36      -0.547   9.103   7.178  1.00  0.00           O  
ATOM    247  CB  HIS A  36      -0.716  12.006   5.636  1.00  0.00           C  
ATOM    248  CEN HIS A  36      -1.636  13.093   5.576  1.00  0.00           X  
ATOM    249  H   HIS A  36       1.763  12.531   5.867  1.00  0.00           H  
ATOM    250  N   LEU A  37       0.968   9.264   5.548  1.00  0.00           N  
ATOM    251  CA  LEU A  37       0.997   7.823   5.284  1.00  0.00           C  
ATOM    252  C   LEU A  37       1.535   7.021   6.473  1.00  0.00           C  
ATOM    253  O   LEU A  37       0.989   5.964   6.779  1.00  0.00           O  
ATOM    254  CB  LEU A  37       1.840   7.540   4.034  1.00  0.00           C  
ATOM    255  CEN LEU A  37       1.469   7.185   2.581  1.00  0.00           X  
ATOM    256  H   LEU A  37       1.603   9.867   5.046  1.00  0.00           H  
ATOM    257  N   GLN A  38       2.577   7.512   7.150  1.00  0.00           N  
ATOM    258  CA  GLN A  38       3.169   6.823   8.295  1.00  0.00           C  
ATOM    259  C   GLN A  38       2.240   6.885   9.509  1.00  0.00           C  
ATOM    260  O   GLN A  38       2.147   5.890  10.218  1.00  0.00           O  
ATOM    261  CB  GLN A  38       4.527   7.435   8.647  1.00  0.00           C  
ATOM    262  CEN GLN A  38       6.255   7.239   8.494  1.00  0.00           X  
ATOM    263  H   GLN A  38       2.932   8.426   6.902  1.00  0.00           H  
ATOM    264  N   ASN A  39       1.496   7.981   9.693  1.00  0.00           N  
ATOM    265  CA  ASN A  39       0.519   8.106  10.785  1.00  0.00           C  
ATOM    266  C   ASN A  39      -0.594   7.059  10.664  1.00  0.00           C  
ATOM    267  O   ASN A  39      -0.915   6.383  11.638  1.00  0.00           O  
ATOM    268  CB  ASN A  39      -0.079   9.500  10.836  1.00  0.00           C  
ATOM    269  CEN ASN A  39       0.106  10.413  11.320  1.00  0.00           X  
ATOM    270  H   ASN A  39       1.660   8.788   9.110  1.00  0.00           H  
ATOM    271  N   VAL A  40      -1.114   6.833   9.452  1.00  0.00           N  
ATOM    272  CA  VAL A  40      -2.202   5.870   9.220  1.00  0.00           C  
ATOM    273  C   VAL A  40      -1.772   4.438   9.572  1.00  0.00           C  
ATOM    274  O   VAL A  40      -2.496   3.725  10.263  1.00  0.00           O  
ATOM    275  CB  VAL A  40      -2.682   5.903   7.756  1.00  0.00           C  
ATOM    276  CEN VAL A  40      -3.203   6.091   7.348  1.00  0.00           X  
ATOM    277  H   VAL A  40      -0.799   7.411   8.688  1.00  0.00           H  
ATOM    278  N   ILE A  41      -0.590   3.999   9.122  1.00  0.00           N  
ATOM    279  CA  ILE A  41      -0.032   2.682   9.467  1.00  0.00           C  
ATOM    280  C   ILE A  41       0.138   2.526  10.981  1.00  0.00           C  
ATOM    281  O   ILE A  41      -0.169   1.459  11.523  1.00  0.00           O  
ATOM    282  CB  ILE A  41       1.328   2.447   8.785  1.00  0.00           C  
ATOM    283  CEN ILE A  41       1.823   2.100   7.877  1.00  0.00           X  
ATOM    284  H   ILE A  41      -0.026   4.640   8.579  1.00  0.00           H  
ATOM    285  N   GLU A  42       0.616   3.567  11.667  1.00  0.00           N  
ATOM    286  CA  GLU A  42       0.813   3.560  13.115  1.00  0.00           C  
ATOM    287  C   GLU A  42      -0.508   3.367  13.858  1.00  0.00           C  
ATOM    288  O   GLU A  42      -0.604   2.466  14.692  1.00  0.00           O  
ATOM    289  CB  GLU A  42       1.486   4.858  13.568  1.00  0.00           C  
ATOM    290  CEN GLU A  42       2.886   5.714  14.024  1.00  0.00           X  
ATOM    291  H   GLU A  42       0.804   4.427  11.175  1.00  0.00           H  
ATOM    292  N   ASP A  43      -1.547   4.117  13.501  1.00  0.00           N  
ATOM    293  CA  ASP A  43      -2.874   3.961  14.085  1.00  0.00           C  
ATOM    294  C   ASP A  43      -3.434   2.551  13.863  1.00  0.00           C  
ATOM    295  O   ASP A  43      -4.022   1.959  14.775  1.00  0.00           O  
ATOM    296  CB  ASP A  43      -3.833   5.004  13.505  1.00  0.00           C  
ATOM    297  CEN ASP A  43      -4.223   5.918  13.726  1.00  0.00           X  
ATOM    298  H   ASP A  43      -1.391   4.909  12.895  1.00  0.00           H  
ATOM    299  N   ILE A  44      -3.222   1.957  12.679  1.00  0.00           N  
ATOM    300  CA  ILE A  44      -3.777   0.633  12.343  1.00  0.00           C  
ATOM    301  C   ILE A  44      -3.087  -0.436  13.186  1.00  0.00           C  
ATOM    302  O   ILE A  44      -3.729  -1.377  13.671  1.00  0.00           O  
ATOM    303  CB  ILE A  44      -3.608   0.293  10.851  1.00  0.00           C  
ATOM    304  CEN ILE A  44      -4.049   0.388   9.858  1.00  0.00           X  
ATOM    305  H   ILE A  44      -2.691   2.468  11.990  1.00  0.00           H  
ATOM    306  N   HIS A  45      -1.782  -0.295  13.382  1.00  0.00           N  
ATOM    307  CA  HIS A  45      -1.005  -1.179  14.230  1.00  0.00           C  
ATOM    308  C   HIS A  45      -1.442  -1.092  15.703  1.00  0.00           C  
ATOM    309  O   HIS A  45      -1.643  -2.134  16.328  1.00  0.00           O  
ATOM    310  CB  HIS A  45       0.487  -0.855  14.101  1.00  0.00           C  
ATOM    311  CEN HIS A  45       1.611  -1.304  13.350  1.00  0.00           X  
ATOM    312  H   HIS A  45      -1.318   0.498  12.959  1.00  0.00           H  
ATOM    313  N   ASP A  46      -1.690   0.103  16.245  1.00  0.00           N  
ATOM    314  CA  ASP A  46      -2.163   0.299  17.626  1.00  0.00           C  
ATOM    315  C   ASP A  46      -3.528  -0.368  17.858  1.00  0.00           C  
ATOM    316  O   ASP A  46      -3.709  -1.149  18.800  1.00  0.00           O  
ATOM    317  CB  ASP A  46      -2.250   1.792  17.953  1.00  0.00           C  
ATOM    318  CEN ASP A  46      -1.712   2.527  18.409  1.00  0.00           X  
ATOM    319  H   ASP A  46      -1.549   0.926  15.679  1.00  0.00           H  
ATOM    320  N   PHE A  47      -4.482  -0.149  16.948  1.00  0.00           N  
ATOM    321  CA  PHE A  47      -5.820  -0.727  17.035  1.00  0.00           C  
ATOM    322  C   PHE A  47      -5.770  -2.261  16.995  1.00  0.00           C  
ATOM    323  O   PHE A  47      -6.341  -2.922  17.866  1.00  0.00           O  
ATOM    324  CB  PHE A  47      -6.700  -0.197  15.902  1.00  0.00           C  
ATOM    325  CEN PHE A  47      -7.802   0.927  15.680  1.00  0.00           X  
ATOM    326  H   PHE A  47      -4.265   0.464  16.174  1.00  0.00           H  
ATOM    327  N   MET A  48      -5.034  -2.842  16.042  1.00  0.00           N  
ATOM    328  CA  MET A  48      -4.820  -4.288  15.966  1.00  0.00           C  
ATOM    329  C   MET A  48      -4.216  -4.877  17.242  1.00  0.00           C  
ATOM    330  O   MET A  48      -4.629  -5.955  17.672  1.00  0.00           O  
ATOM    331  CB  MET A  48      -3.921  -4.612  14.774  1.00  0.00           C  
ATOM    332  CEN MET A  48      -3.934  -5.325  13.171  1.00  0.00           X  
ATOM    333  H   MET A  48      -4.583  -2.240  15.366  1.00  0.00           H  
ATOM    334  N   GLN A  49      -3.266  -4.191  17.872  1.00  0.00           N  
ATOM    335  CA  GLN A  49      -2.661  -4.654  19.124  1.00  0.00           C  
ATOM    336  C   GLN A  49      -3.581  -4.494  20.346  1.00  0.00           C  
ATOM    337  O   GLN A  49      -3.304  -5.047  21.410  1.00  0.00           O  
ATOM    338  CB  GLN A  49      -1.352  -3.900  19.376  1.00  0.00           C  
ATOM    339  CEN GLN A  49       0.386  -3.989  19.242  1.00  0.00           X  
ATOM    340  H   GLN A  49      -2.937  -3.324  17.470  1.00  0.00           H  
ATOM    341  N   GLY A  50      -4.717  -3.805  20.190  1.00  0.00           N  
ATOM    342  CA  GLY A  50      -5.711  -3.602  21.240  1.00  0.00           C  
ATOM    343  C   GLY A  50      -5.496  -2.316  22.036  1.00  0.00           C  
ATOM    344  O   GLY A  50      -6.065  -2.172  23.115  1.00  0.00           O  
ATOM    345  CEN GLY A  50      -5.712  -3.602  21.241  1.00  0.00           X  
ATOM    346  H   GLY A  50      -4.877  -3.352  19.303  1.00  0.00           H  
ATOM    347  N   GLY A  51      -4.688  -1.383  21.521  1.00  0.00           N  
ATOM    348  CA  GLY A  51      -4.311  -0.144  22.202  1.00  0.00           C  
ATOM    349  C   GLY A  51      -5.361   0.968  22.148  1.00  0.00           C  
ATOM    350  O   GLY A  51      -5.128   2.045  22.704  1.00  0.00           O  
ATOM    351  CEN GLY A  51      -4.311  -0.143  22.202  1.00  0.00           X  
ATOM    352  H   GLY A  51      -4.285  -1.533  20.607  1.00  0.00           H  
ATOM    353  N   GLY A  52      -6.516   0.764  21.500  1.00  0.00           N  
ATOM    354  CA  GLY A  52      -7.492   1.833  21.284  1.00  0.00           C  
ATOM    355  C   GLY A  52      -8.949   1.499  21.587  1.00  0.00           C  
ATOM    356  O   GLY A  52      -9.465   0.439  21.249  1.00  0.00           O  
ATOM    357  CEN GLY A  52      -7.493   1.833  21.284  1.00  0.00           X  
ATOM    358  H   GLY A  52      -6.641  -0.111  21.010  1.00  0.00           H  
ATOM    359  N   SER A  53      -9.632   2.460  22.207  1.00  0.00           N  
ATOM    360  CA  SER A  53     -11.088   2.490  22.339  1.00  0.00           C  
ATOM    361  C   SER A  53     -11.709   3.168  21.109  1.00  0.00           C  
ATOM    362  O   SER A  53     -10.985   3.672  20.251  1.00  0.00           O  
ATOM    363  CB  SER A  53     -11.490   3.209  23.612  1.00  0.00           C  
ATOM    364  CEN SER A  53     -11.473   3.570  24.018  1.00  0.00           X  
ATOM    365  H   SER A  53      -9.157   3.335  22.376  1.00  0.00           H  
ATOM    366  N   GLY A  54     -13.041   3.253  21.029  1.00  0.00           N  
ATOM    367  CA  GLY A  54     -13.730   3.905  19.904  1.00  0.00           C  
ATOM    368  C   GLY A  54     -13.201   5.309  19.554  1.00  0.00           C  
ATOM    369  O   GLY A  54     -13.292   5.724  18.406  1.00  0.00           O  
ATOM    370  CEN GLY A  54     -13.731   3.906  19.904  1.00  0.00           X  
ATOM    371  H   GLY A  54     -13.607   2.798  21.734  1.00  0.00           H  
ATOM    372  N   GLY A  55     -12.574   6.013  20.511  1.00  0.00           N  
ATOM    373  CA  GLY A  55     -11.950   7.318  20.278  1.00  0.00           C  
ATOM    374  C   GLY A  55     -10.740   7.261  19.339  1.00  0.00           C  
ATOM    375  O   GLY A  55     -10.610   8.139  18.494  1.00  0.00           O  
ATOM    376  CEN GLY A  55     -11.950   7.318  20.278  1.00  0.00           X  
ATOM    377  H   GLY A  55     -12.404   5.562  21.397  1.00  0.00           H  
ATOM    378  N   LYS A  56      -9.909   6.204  19.409  1.00  0.00           N  
ATOM    379  CA  LYS A  56      -8.843   5.973  18.418  1.00  0.00           C  
ATOM    380  C   LYS A  56      -9.427   5.766  17.024  1.00  0.00           C  
ATOM    381  O   LYS A  56      -8.888   6.282  16.061  1.00  0.00           O  
ATOM    382  CB  LYS A  56      -7.990   4.766  18.810  1.00  0.00           C  
ATOM    383  CEN LYS A  56      -6.179   4.010  19.601  1.00  0.00           X  
ATOM    384  H   LYS A  56     -10.101   5.477  20.084  1.00  0.00           H  
ATOM    385  N   LEU A  57     -10.570   5.081  16.911  1.00  0.00           N  
ATOM    386  CA  LEU A  57     -11.293   4.994  15.635  1.00  0.00           C  
ATOM    387  C   LEU A  57     -11.768   6.356  15.130  1.00  0.00           C  
ATOM    388  O   LEU A  57     -11.592   6.658  13.956  1.00  0.00           O  
ATOM    389  CB  LEU A  57     -12.489   4.044  15.779  1.00  0.00           C  
ATOM    390  CEN LEU A  57     -12.733   2.593  15.322  1.00  0.00           X  
ATOM    391  H   LEU A  57     -10.952   4.636  17.733  1.00  0.00           H  
ATOM    392  N   GLN A  58     -12.331   7.196  16.000  1.00  0.00           N  
ATOM    393  CA  GLN A  58     -12.725   8.552  15.613  1.00  0.00           C  
ATOM    394  C   GLN A  58     -11.544   9.384  15.103  1.00  0.00           C  
ATOM    395  O   GLN A  58     -11.697  10.108  14.123  1.00  0.00           O  
ATOM    396  CB  GLN A  58     -13.377   9.269  16.798  1.00  0.00           C  
ATOM    397  CEN GLN A  58     -14.900   9.732  17.514  1.00  0.00           X  
ATOM    398  H   GLN A  58     -12.436   6.905  16.963  1.00  0.00           H  
ATOM    399  N   GLU A  59     -10.383   9.277  15.753  1.00  0.00           N  
ATOM    400  CA  GLU A  59      -9.163   9.959  15.317  1.00  0.00           C  
ATOM    401  C   GLU A  59      -8.678   9.408  13.972  1.00  0.00           C  
ATOM    402  O   GLU A  59      -8.353  10.197  13.088  1.00  0.00           O  
ATOM    403  CB  GLU A  59      -8.063   9.819  16.372  1.00  0.00           C  
ATOM    404  CEN GLU A  59      -7.183  10.463  17.681  1.00  0.00           X  
ATOM    405  H   GLU A  59     -10.318   8.668  16.557  1.00  0.00           H  
ATOM    406  N   MET A  60      -8.809   8.097  13.750  1.00  0.00           N  
ATOM    407  CA  MET A  60      -8.371   7.422  12.520  1.00  0.00           C  
ATOM    408  C   MET A  60      -9.170   7.859  11.293  1.00  0.00           C  
ATOM    409  O   MET A  60      -8.610   8.055  10.220  1.00  0.00           O  
ATOM    410  CB  MET A  60      -8.476   5.908  12.692  1.00  0.00           C  
ATOM    411  CEN MET A  60      -7.508   4.455  12.877  1.00  0.00           X  
ATOM    412  H   MET A  60      -9.145   7.517  14.508  1.00  0.00           H  
ATOM    413  N   MET A  61     -10.488   8.056  11.438  1.00  0.00           N  
ATOM    414  CA  MET A  61     -11.326   8.589  10.359  1.00  0.00           C  
ATOM    415  C   MET A  61     -10.850   9.977   9.915  1.00  0.00           C  
ATOM    416  O   MET A  61     -10.716  10.228   8.720  1.00  0.00           O  
ATOM    417  CB  MET A  61     -12.785   8.650  10.807  1.00  0.00           C  
ATOM    418  CEN MET A  61     -14.353   7.905  10.554  1.00  0.00           X  
ATOM    419  H   MET A  61     -10.911   7.826  12.325  1.00  0.00           H  
ATOM    420  N   LYS A  62     -10.574  10.884  10.851  1.00  0.00           N  
ATOM    421  CA  LYS A  62     -10.052  12.213  10.534  1.00  0.00           C  
ATOM    422  C   LYS A  62      -8.689  12.139   9.846  1.00  0.00           C  
ATOM    423  O   LYS A  62      -8.469  12.895   8.906  1.00  0.00           O  
ATOM    424  CB  LYS A  62      -9.951  13.060  11.804  1.00  0.00           C  
ATOM    425  CEN LYS A  62     -10.731  14.612  13.012  1.00  0.00           X  
ATOM    426  H   LYS A  62     -10.664  10.613  11.822  1.00  0.00           H  
ATOM    427  N   GLU A  63      -7.805  11.248  10.283  1.00  0.00           N  
ATOM    428  CA  GLU A  63      -6.502  11.034   9.638  1.00  0.00           C  
ATOM    429  C   GLU A  63      -6.677  10.643   8.174  1.00  0.00           C  
ATOM    430  O   GLU A  63      -6.045  11.204   7.282  1.00  0.00           O  
ATOM    431  CB  GLU A  63      -5.703   9.957  10.375  1.00  0.00           C  
ATOM    432  CEN GLU A  63      -4.487   9.521  11.486  1.00  0.00           X  
ATOM    433  H   GLU A  63      -8.032  10.677  11.087  1.00  0.00           H  
ATOM    434  N   PHE A  64      -7.638   9.769   7.894  1.00  0.00           N  
ATOM    435  CA  PHE A  64      -7.926   9.330   6.539  1.00  0.00           C  
ATOM    436  C   PHE A  64      -8.443  10.474   5.645  1.00  0.00           C  
ATOM    437  O   PHE A  64      -7.971  10.662   4.522  1.00  0.00           O  
ATOM    438  CB  PHE A  64      -8.943   8.187   6.571  1.00  0.00           C  
ATOM    439  CEN PHE A  64      -8.947   6.598   6.522  1.00  0.00           X  
ATOM    440  H   PHE A  64      -8.122   9.321   8.660  1.00  0.00           H  
ATOM    441  N   GLN A  65      -9.356  11.306   6.159  1.00  0.00           N  
ATOM    442  CA  GLN A  65      -9.864  12.468   5.426  1.00  0.00           C  
ATOM    443  C   GLN A  65      -8.764  13.502   5.150  1.00  0.00           C  
ATOM    444  O   GLN A  65      -8.717  14.071   4.062  1.00  0.00           O  
ATOM    445  CB  GLN A  65     -11.004  13.128   6.206  1.00  0.00           C  
ATOM    446  CEN GLN A  65     -12.738  13.274   6.334  1.00  0.00           X  
ATOM    447  H   GLN A  65      -9.698  11.128   7.093  1.00  0.00           H  
ATOM    448  N   GLN A  66      -7.853  13.721   6.098  1.00  0.00           N  
ATOM    449  CA  GLN A  66      -6.707  14.612   5.891  1.00  0.00           C  
ATOM    450  C   GLN A  66      -5.783  14.089   4.792  1.00  0.00           C  
ATOM    451  O   GLN A  66      -5.318  14.877   3.973  1.00  0.00           O  
ATOM    452  CB  GLN A  66      -5.917  14.778   7.191  1.00  0.00           C  
ATOM    453  CEN GLN A  66      -5.633  15.828   8.556  1.00  0.00           X  
ATOM    454  H   GLN A  66      -7.902  13.194   6.957  1.00  0.00           H  
ATOM    455  N   VAL A  67      -5.596  12.765   4.705  1.00  0.00           N  
ATOM    456  CA  VAL A  67      -4.750  12.153   3.666  1.00  0.00           C  
ATOM    457  C   VAL A  67      -5.314  12.413   2.280  1.00  0.00           C  
ATOM    458  O   VAL A  67      -4.586  12.849   1.393  1.00  0.00           O  
ATOM    459  CB  VAL A  67      -4.606  10.633   3.866  1.00  0.00           C  
ATOM    460  CEN VAL A  67      -4.163  10.137   4.045  1.00  0.00           X  
ATOM    461  H   VAL A  67      -6.026  12.175   5.402  1.00  0.00           H  
ATOM    462  N   LEU A  68      -6.605  12.162   2.075  1.00  0.00           N  
ATOM    463  CA  LEU A  68      -7.267  12.454   0.807  1.00  0.00           C  
ATOM    464  C   LEU A  68      -7.125  13.906   0.384  1.00  0.00           C  
ATOM    465  O   LEU A  68      -6.733  14.174  -0.752  1.00  0.00           O  
ATOM    466  CB  LEU A  68      -8.753  12.083   0.898  1.00  0.00           C  
ATOM    467  CEN LEU A  68      -9.568  10.893   0.357  1.00  0.00           X  
ATOM    468  H   LEU A  68      -7.147  11.772   2.834  1.00  0.00           H  
ATOM    469  N   ASP A  69      -7.480  14.825   1.273  1.00  0.00           N  
ATOM    470  CA  ASP A  69      -7.403  16.251   0.986  1.00  0.00           C  
ATOM    471  C   ASP A  69      -5.993  16.622   0.505  1.00  0.00           C  
ATOM    472  O   ASP A  69      -5.849  17.307  -0.510  1.00  0.00           O  
ATOM    473  CB  ASP A  69      -7.780  17.069   2.224  1.00  0.00           C  
ATOM    474  CEN ASP A  69      -8.577  17.559   2.627  1.00  0.00           X  
ATOM    475  H   ASP A  69      -7.831  14.532   2.174  1.00  0.00           H  
ATOM    476  N   GLU A  70      -4.945  16.117   1.163  1.00  0.00           N  
ATOM    477  CA  GLU A  70      -3.549  16.385   0.800  1.00  0.00           C  
ATOM    478  C   GLU A  70      -3.189  15.763  -0.549  1.00  0.00           C  
ATOM    479  O   GLU A  70      -2.558  16.415  -1.380  1.00  0.00           O  
ATOM    480  CB  GLU A  70      -2.605  15.862   1.885  1.00  0.00           C  
ATOM    481  CEN GLU A  70      -1.630  16.141   3.254  1.00  0.00           X  
ATOM    482  H   GLU A  70      -5.125  15.503   1.943  1.00  0.00           H  
ATOM    483  N   LEU A  71      -3.634  14.537  -0.813  1.00  0.00           N  
ATOM    484  CA  LEU A  71      -3.341  13.798  -2.038  1.00  0.00           C  
ATOM    485  C   LEU A  71      -4.041  14.409  -3.244  1.00  0.00           C  
ATOM    486  O   LEU A  71      -3.425  14.551  -4.296  1.00  0.00           O  
ATOM    487  CB  LEU A  71      -3.747  12.328  -1.878  1.00  0.00           C  
ATOM    488  CEN LEU A  71      -2.938  11.039  -1.640  1.00  0.00           X  
ATOM    489  H   LEU A  71      -4.210  14.093  -0.114  1.00  0.00           H  
ATOM    490  N   ASN A  72      -5.303  14.798  -3.102  1.00  0.00           N  
ATOM    491  CA  ASN A  72      -6.122  15.286  -4.201  1.00  0.00           C  
ATOM    492  C   ASN A  72      -5.505  16.537  -4.849  1.00  0.00           C  
ATOM    493  O   ASN A  72      -5.344  16.583  -6.068  1.00  0.00           O  
ATOM    494  CB  ASN A  72      -7.540  15.570  -3.742  1.00  0.00           C  
ATOM    495  CEN ASN A  72      -8.459  15.066  -3.683  1.00  0.00           X  
ATOM    496  H   ASN A  72      -5.717  14.733  -2.183  1.00  0.00           H  
ATOM    497  N   ASN A  73      -5.104  17.525  -4.042  1.00  0.00           N  
ATOM    498  CA  ASN A  73      -4.521  18.773  -4.535  1.00  0.00           C  
ATOM    499  C   ASN A  73      -3.201  18.538  -5.275  1.00  0.00           C  
ATOM    500  O   ASN A  73      -2.997  19.060  -6.371  1.00  0.00           O  
ATOM    501  CB  ASN A  73      -4.315  19.765  -3.406  1.00  0.00           C  
ATOM    502  CEN ASN A  73      -4.840  20.550  -2.948  1.00  0.00           X  
ATOM    503  H   ASN A  73      -5.203  17.402  -3.044  1.00  0.00           H  
ATOM    504  N   HIS A  74      -2.314  17.725  -4.706  1.00  0.00           N  
ATOM    505  CA  HIS A  74      -0.971  17.493  -5.232  1.00  0.00           C  
ATOM    506  C   HIS A  74      -0.967  16.696  -6.536  1.00  0.00           C  
ATOM    507  O   HIS A  74      -0.136  16.925  -7.418  1.00  0.00           O  
ATOM    508  CB  HIS A  74      -0.115  16.770  -4.188  1.00  0.00           C  
ATOM    509  CEN HIS A  74       0.819  17.102  -3.164  1.00  0.00           X  
ATOM    510  H   HIS A  74      -2.536  17.334  -3.802  1.00  0.00           H  
ATOM    511  N   LEU A  75      -1.911  15.774  -6.697  1.00  0.00           N  
ATOM    512  CA  LEU A  75      -1.997  14.899  -7.853  1.00  0.00           C  
ATOM    513  C   LEU A  75      -2.955  15.411  -8.945  1.00  0.00           C  
ATOM    514  O   LEU A  75      -3.227  14.661  -9.884  1.00  0.00           O  
ATOM    515  CB  LEU A  75      -2.421  13.499  -7.393  1.00  0.00           C  
ATOM    516  CEN LEU A  75      -1.641  12.188  -7.177  1.00  0.00           X  
ATOM    517  H   LEU A  75      -2.537  15.600  -5.923  1.00  0.00           H  
ATOM    518  N   GLN A  76      -3.432  16.663  -8.922  1.00  0.00           N  
ATOM    519  CA  GLN A  76      -4.359  17.173  -9.958  1.00  0.00           C  
ATOM    520  C   GLN A  76      -3.867  16.936 -11.410  1.00  0.00           C  
ATOM    521  O   GLN A  76      -4.667  16.941 -12.343  1.00  0.00           O  
ATOM    522  CB  GLN A  76      -4.596  18.671  -9.746  1.00  0.00           C  
ATOM    523  CEN GLN A  76      -5.692  19.855  -9.081  1.00  0.00           X  
ATOM    524  H   GLN A  76      -3.188  17.259  -8.144  1.00  0.00           H  
ATOM    525  N   GLY A  77      -2.571  16.651 -11.624  1.00  0.00           N  
ATOM    526  CA  GLY A  77      -1.971  16.395 -12.942  1.00  0.00           C  
ATOM    527  C   GLY A  77      -1.930  14.931 -13.435  1.00  0.00           C  
ATOM    528  O   GLY A  77      -1.540  14.697 -14.576  1.00  0.00           O  
ATOM    529  CEN GLY A  77      -1.971  16.395 -12.943  1.00  0.00           X  
ATOM    530  H   GLY A  77      -1.989  16.546 -10.807  1.00  0.00           H  
ATOM    531  N   GLY A  78      -2.331  13.937 -12.635  1.00  0.00           N  
ATOM    532  CA  GLY A  78      -2.178  12.497 -12.912  1.00  0.00           C  
ATOM    533  C   GLY A  78      -3.488  11.702 -12.895  1.00  0.00           C  
ATOM    534  O   GLY A  78      -3.538  10.610 -12.337  1.00  0.00           O  
ATOM    535  CEN GLY A  78      -2.178  12.496 -12.912  1.00  0.00           X  
ATOM    536  H   GLY A  78      -2.648  14.192 -11.714  1.00  0.00           H  
ATOM    537  N   LYS A  79      -4.556  12.243 -13.499  1.00  0.00           N  
ATOM    538  CA  LYS A  79      -5.958  11.799 -13.358  1.00  0.00           C  
ATOM    539  C   LYS A  79      -6.196  10.281 -13.227  1.00  0.00           C  
ATOM    540  O   LYS A  79      -7.043   9.880 -12.438  1.00  0.00           O  
ATOM    541  CB  LYS A  79      -6.766  12.321 -14.547  1.00  0.00           C  
ATOM    542  CEN LYS A  79      -8.126  13.741 -15.328  1.00  0.00           X  
ATOM    543  H   LYS A  79      -4.392  13.151 -13.913  1.00  0.00           H  
ATOM    544  N   HIS A  80      -5.505   9.440 -14.000  1.00  0.00           N  
ATOM    545  CA  HIS A  80      -5.640   7.982 -13.879  1.00  0.00           C  
ATOM    546  C   HIS A  80      -5.046   7.437 -12.572  1.00  0.00           C  
ATOM    547  O   HIS A  80      -5.676   6.617 -11.908  1.00  0.00           O  
ATOM    548  CB  HIS A  80      -4.978   7.287 -15.073  1.00  0.00           C  
ATOM    549  CEN HIS A  80      -5.355   6.771 -16.347  1.00  0.00           X  
ATOM    550  H   HIS A  80      -4.829   9.825 -14.644  1.00  0.00           H  
ATOM    551  N   THR A  81      -3.877   7.940 -12.172  1.00  0.00           N  
ATOM    552  CA  THR A  81      -3.241   7.564 -10.905  1.00  0.00           C  
ATOM    553  C   THR A  81      -4.062   8.078  -9.724  1.00  0.00           C  
ATOM    554  O   THR A  81      -4.221   7.352  -8.753  1.00  0.00           O  
ATOM    555  CB  THR A  81      -1.806   8.113 -10.801  1.00  0.00           C  
ATOM    556  CEN THR A  81      -1.256   8.153 -10.994  1.00  0.00           X  
ATOM    557  H   THR A  81      -3.390   8.612 -12.749  1.00  0.00           H  
ATOM    558  N   VAL A  82      -4.652   9.275  -9.854  1.00  0.00           N  
ATOM    559  CA  VAL A  82      -5.560   9.839  -8.836  1.00  0.00           C  
ATOM    560  C   VAL A  82      -6.761   8.965  -8.641  1.00  0.00           C  
ATOM    561  O   VAL A  82      -7.112   8.678  -7.512  1.00  0.00           O  
ATOM    562  CB  VAL A  82      -6.042  11.254  -9.208  1.00  0.00           C  
ATOM    563  CEN VAL A  82      -5.991  11.920  -9.038  1.00  0.00           X  
ATOM    564  H   VAL A  82      -4.479   9.817 -10.688  1.00  0.00           H  
ATOM    565  N   HIS A  83      -7.392   8.553  -9.740  1.00  0.00           N  
ATOM    566  CA  HIS A  83      -8.592   7.752  -9.640  1.00  0.00           C  
ATOM    567  C   HIS A  83      -8.295   6.405  -8.989  1.00  0.00           C  
ATOM    568  O   HIS A  83      -9.025   5.989  -8.102  1.00  0.00           O  
ATOM    569  CB  HIS A  83      -9.219   7.546 -11.022  1.00  0.00           C  
ATOM    570  CEN HIS A  83     -10.232   8.139 -11.830  1.00  0.00           X  
ATOM    571  H   HIS A  83      -7.096   8.887 -10.648  1.00  0.00           H  
ATOM    572  N   HIS A  84      -7.199   5.749  -9.381  1.00  0.00           N  
ATOM    573  CA  HIS A  84      -6.810   4.484  -8.766  1.00  0.00           C  
ATOM    574  C   HIS A  84      -6.552   4.632  -7.258  1.00  0.00           C  
ATOM    575  O   HIS A  84      -7.078   3.854  -6.474  1.00  0.00           O  
ATOM    576  CB  HIS A  84      -5.565   3.920  -9.457  1.00  0.00           C  
ATOM    577  CEN HIS A  84      -5.252   2.999 -10.499  1.00  0.00           X  
ATOM    578  H   HIS A  84      -6.600   6.155 -10.086  1.00  0.00           H  
ATOM    579  N   ILE A  85      -5.830   5.681  -6.853  1.00  0.00           N  
ATOM    580  CA  ILE A  85      -5.481   5.920  -5.447  1.00  0.00           C  
ATOM    581  C   ILE A  85      -6.733   6.205  -4.607  1.00  0.00           C  
ATOM    582  O   ILE A  85      -6.827   5.750  -3.475  1.00  0.00           O  
ATOM    583  CB  ILE A  85      -4.496   7.095  -5.301  1.00  0.00           C  
ATOM    584  CEN ILE A  85      -3.446   7.386  -5.314  1.00  0.00           X  
ATOM    585  H   ILE A  85      -5.533   6.359  -7.540  1.00  0.00           H  
ATOM    586  N   GLU A  86      -7.728   6.890  -5.167  1.00  0.00           N  
ATOM    587  CA  GLU A  86      -9.020   7.146  -4.537  1.00  0.00           C  
ATOM    588  C   GLU A  86      -9.828   5.854  -4.341  1.00  0.00           C  
ATOM    589  O   GLU A  86     -10.392   5.654  -3.268  1.00  0.00           O  
ATOM    590  CB  GLU A  86      -9.824   8.147  -5.371  1.00  0.00           C  
ATOM    591  CEN GLU A  86     -10.354   9.741  -5.657  1.00  0.00           X  
ATOM    592  H   GLU A  86      -7.569   7.288  -6.080  1.00  0.00           H  
ATOM    593  N   GLN A  87      -9.891   4.971  -5.349  1.00  0.00           N  
ATOM    594  CA  GLN A  87     -10.570   3.675  -5.222  1.00  0.00           C  
ATOM    595  C   GLN A  87      -9.990   2.848  -4.073  1.00  0.00           C  
ATOM    596  O   GLN A  87     -10.769   2.329  -3.277  1.00  0.00           O  
ATOM    597  CB  GLN A  87     -10.462   2.883  -6.528  1.00  0.00           C  
ATOM    598  CEN GLN A  87     -11.308   2.425  -7.984  1.00  0.00           X  
ATOM    599  H   GLN A  87      -9.388   5.171  -6.201  1.00  0.00           H  
ATOM    600  N   ASN A  88      -8.662   2.797  -3.930  1.00  0.00           N  
ATOM    601  CA  ASN A  88      -8.010   1.998  -2.886  1.00  0.00           C  
ATOM    602  C   ASN A  88      -8.313   2.576  -1.495  1.00  0.00           C  
ATOM    603  O   ASN A  88      -8.601   1.857  -0.546  1.00  0.00           O  
ATOM    604  CB  ASN A  88      -6.511   1.907  -3.106  1.00  0.00           C  
ATOM    605  CEN ASN A  88      -5.827   1.264  -3.575  1.00  0.00           X  
ATOM    606  H   ASN A  88      -8.073   3.249  -4.615  1.00  0.00           H  
ATOM    607  N   ILE A  89      -8.342   3.902  -1.386  1.00  0.00           N  
ATOM    608  CA  ILE A  89      -8.710   4.574  -0.148  1.00  0.00           C  
ATOM    609  C   ILE A  89     -10.174   4.306   0.254  1.00  0.00           C  
ATOM    610  O   ILE A  89     -10.464   4.159   1.443  1.00  0.00           O  
ATOM    611  CB  ILE A  89      -8.489   6.093  -0.262  1.00  0.00           C  
ATOM    612  CEN ILE A  89      -7.759   6.898  -0.173  1.00  0.00           X  
ATOM    613  H   ILE A  89      -8.060   4.458  -2.180  1.00  0.00           H  
ATOM    614  N   LYS A  90     -11.117   4.227  -0.686  1.00  0.00           N  
ATOM    615  CA  LYS A  90     -12.517   3.905  -0.352  1.00  0.00           C  
ATOM    616  C   LYS A  90     -12.644   2.522   0.275  1.00  0.00           C  
ATOM    617  O   LYS A  90     -13.279   2.399   1.322  1.00  0.00           O  
ATOM    618  CB  LYS A  90     -13.401   3.990  -1.598  1.00  0.00           C  
ATOM    619  CEN LYS A  90     -14.847   5.049  -2.722  1.00  0.00           X  
ATOM    620  H   LYS A  90     -10.842   4.304  -1.655  1.00  0.00           H  
ATOM    621  N   GLU A  91     -12.038   1.507  -0.331  1.00  0.00           N  
ATOM    622  CA  GLU A  91     -12.065   0.136   0.185  1.00  0.00           C  
ATOM    623  C   GLU A  91     -11.499   0.060   1.609  1.00  0.00           C  
ATOM    624  O   GLU A  91     -12.169  -0.464   2.501  1.00  0.00           O  
ATOM    625  CB  GLU A  91     -11.283  -0.797  -0.742  1.00  0.00           C  
ATOM    626  CEN GLU A  91     -11.256  -1.948  -1.998  1.00  0.00           X  
ATOM    627  H   GLU A  91     -11.505   1.685  -1.171  1.00  0.00           H  
ATOM    628  N   ILE A  92     -10.354   0.701   1.870  1.00  0.00           N  
ATOM    629  CA  ILE A  92      -9.681   0.700   3.181  1.00  0.00           C  
ATOM    630  C   ILE A  92     -10.587   1.312   4.267  1.00  0.00           C  
ATOM    631  O   ILE A  92     -10.768   0.722   5.334  1.00  0.00           O  
ATOM    632  CB  ILE A  92      -8.352   1.476   3.135  1.00  0.00           C  
ATOM    633  CEN ILE A  92      -7.287   1.409   2.909  1.00  0.00           X  
ATOM    634  H   ILE A  92      -9.890   1.156   1.096  1.00  0.00           H  
ATOM    635  N   PHE A  93     -11.223   2.457   4.000  1.00  0.00           N  
ATOM    636  CA  PHE A  93     -12.143   3.093   4.949  1.00  0.00           C  
ATOM    637  C   PHE A  93     -13.401   2.259   5.194  1.00  0.00           C  
ATOM    638  O   PHE A  93     -13.944   2.281   6.300  1.00  0.00           O  
ATOM    639  CB  PHE A  93     -12.537   4.485   4.450  1.00  0.00           C  
ATOM    640  CEN PHE A  93     -12.113   5.998   4.691  1.00  0.00           X  
ATOM    641  H   PHE A  93     -11.063   2.888   3.100  1.00  0.00           H  
ATOM    642  N   HIS A  94     -13.847   1.520   4.183  1.00  0.00           N  
ATOM    643  CA  HIS A  94     -14.948   0.574   4.327  1.00  0.00           C  
ATOM    644  C   HIS A  94     -14.605  -0.526   5.342  1.00  0.00           C  
ATOM    645  O   HIS A  94     -15.403  -0.825   6.232  1.00  0.00           O  
ATOM    646  CB  HIS A  94     -15.301  -0.048   2.972  1.00  0.00           C  
ATOM    647  CEN HIS A  94     -16.228   0.170   1.912  1.00  0.00           X  
ATOM    648  H   HIS A  94     -13.397   1.601   3.283  1.00  0.00           H  
ATOM    649  N   HIS A  95     -13.394  -1.078   5.261  1.00  0.00           N  
ATOM    650  CA  HIS A  95     -12.930  -2.137   6.149  1.00  0.00           C  
ATOM    651  C   HIS A  95     -12.745  -1.654   7.598  1.00  0.00           C  
ATOM    652  O   HIS A  95     -13.153  -2.368   8.518  1.00  0.00           O  
ATOM    653  CB  HIS A  95     -11.615  -2.724   5.624  1.00  0.00           C  
ATOM    654  CEN HIS A  95     -11.186  -3.814   4.813  1.00  0.00           X  
ATOM    655  H   HIS A  95     -12.769  -0.762   4.533  1.00  0.00           H  
ATOM    656  N   LEU A  96     -12.201  -0.450   7.831  1.00  0.00           N  
ATOM    657  CA  LEU A  96     -12.009   0.089   9.189  1.00  0.00           C  
ATOM    658  C   LEU A  96     -13.342   0.348   9.883  1.00  0.00           C  
ATOM    659  O   LEU A  96     -13.493   0.021  11.059  1.00  0.00           O  
ATOM    660  CB  LEU A  96     -11.182   1.380   9.138  1.00  0.00           C  
ATOM    661  CEN LEU A  96      -9.715   1.696   9.484  1.00  0.00           X  
ATOM    662  H   LEU A  96     -11.933   0.117   7.039  1.00  0.00           H  
ATOM    663  N   GLU A  97     -14.321   0.901   9.170  1.00  0.00           N  
ATOM    664  CA  GLU A  97     -15.642   1.181   9.723  1.00  0.00           C  
ATOM    665  C   GLU A  97     -16.339  -0.110  10.181  1.00  0.00           C  
ATOM    666  O   GLU A  97     -16.862  -0.165  11.297  1.00  0.00           O  
ATOM    667  CB  GLU A  97     -16.505   1.911   8.692  1.00  0.00           C  
ATOM    668  CEN GLU A  97     -17.157   3.358   8.072  1.00  0.00           X  
ATOM    669  H   GLU A  97     -14.134   1.173   8.217  1.00  0.00           H  
ATOM    670  N   GLU A  98     -16.280  -1.178   9.379  1.00  0.00           N  
ATOM    671  CA  GLU A  98     -16.902  -2.466   9.699  1.00  0.00           C  
ATOM    672  C   GLU A  98     -16.178  -3.237  10.814  1.00  0.00           C  
ATOM    673  O   GLU A  98     -16.820  -3.974  11.569  1.00  0.00           O  
ATOM    674  CB  GLU A  98     -16.975  -3.332   8.439  1.00  0.00           C  
ATOM    675  CEN GLU A  98     -17.853  -3.929   7.106  1.00  0.00           X  
ATOM    676  H   GLU A  98     -15.778  -1.088   8.507  1.00  0.00           H  
ATOM    677  N   LEU A  99     -14.850  -3.121  10.896  1.00  0.00           N  
ATOM    678  CA  LEU A  99     -14.052  -3.661  11.998  1.00  0.00           C  
ATOM    679  C   LEU A  99     -14.414  -3.025  13.341  1.00  0.00           C  
ATOM    680  O   LEU A  99     -14.617  -3.756  14.304  1.00  0.00           O  
ATOM    681  CB  LEU A  99     -12.559  -3.464  11.707  1.00  0.00           C  
ATOM    682  CEN LEU A  99     -11.449  -4.425  11.239  1.00  0.00           X  
ATOM    683  H   LEU A  99     -14.376  -2.601  10.171  1.00  0.00           H  
ATOM    684  N   VAL A 100     -14.527  -1.694  13.403  1.00  0.00           N  
ATOM    685  CA  VAL A 100     -14.887  -0.951  14.624  1.00  0.00           C  
ATOM    686  C   VAL A 100     -16.267  -1.362  15.137  1.00  0.00           C  
ATOM    687  O   VAL A 100     -16.431  -1.606  16.331  1.00  0.00           O  
ATOM    688  CB  VAL A 100     -14.875   0.571  14.388  1.00  0.00           C  
ATOM    689  CEN VAL A 100     -14.535   1.152  14.534  1.00  0.00           X  
ATOM    690  H   VAL A 100     -14.347  -1.173  12.557  1.00  0.00           H  
ATOM    691  N   HIS A 101     -17.272  -1.409  14.257  1.00  0.00           N  
ATOM    692  CA  HIS A 101     -18.644  -1.796  14.610  1.00  0.00           C  
ATOM    693  C   HIS A 101     -18.776  -3.187  15.266  1.00  0.00           C  
ATOM    694  O   HIS A 101     -19.547  -3.327  16.219  1.00  0.00           O  
ATOM    695  CB  HIS A 101     -19.528  -1.741  13.360  1.00  0.00           C  
ATOM    696  CEN HIS A 101     -20.395  -0.815  12.711  1.00  0.00           X  
ATOM    697  H   HIS A 101     -17.105  -1.054  13.328  1.00  0.00           H  
ATOM    698  N   ARG A 102     -18.057  -4.212  14.788  1.00  0.00           N  
ATOM    699  CA  ARG A 102     -18.118  -5.590  15.310  1.00  0.00           C  
ATOM    700  C   ARG A 102     -17.755  -5.667  16.786  1.00  0.00           C  
ATOM    701  O   ARG A 102     -18.436  -6.455  17.479  1.00  0.00           O  
ATOM    702  CB  ARG A 102     -17.266  -6.550  14.492  1.00  0.00           C  
ATOM    703  CEN ARG A 102     -16.617  -8.244  12.801  1.00  0.00           X  
ATOM    704  H   ARG A 102     -17.292  -3.996  14.166  1.00  0.00           H  
TER                                                                             
# All scores below are weighted scores, not raw scores.
#BEGIN_POSE_ENERGIES_TABLE ./minmover_pdb/pose_66.pdb
label vdw cenpack pair env cbeta hs_pair ss_pair sheet total
weights 1 0.5 1 1 0.25 1 1 1 NA
pose 0.60799 -0.90054 -11.1709 -20.8142 5.63578 0 0 0 -26.6419
MET:NtermProteinFull_1 0 0.16527 0.01989 0.25591 0.04314 0 0 0 0.4842
TYR_2 0 -0.07417 0.01478 0.83566 0.0697 0 0 0 0.84598
GLY_3 0 0.0177 -0.00329 -0.07965 0.04456 0 0 0 -0.02068
LYS_4 0 -0.01956 -0.35553 -0.51535 0.0693 0 0 0 -0.82114
LEU_5 0 0.11008 -0.39839 -0.19483 0.04336 0 0 0 -0.43978
ASN_6 0 -0.07379 0.13853 -0.36221 0.06931 0 0 0 -0.22817
ASP_7 0 0.02653 -0.30999 -0.47618 0.06939 0 0 0 -0.69025
LEU_8 0 0.50106 0.03306 -0.39148 0.04398 0 0 0 0.18662
LEU_9 0 -0.15327 -0.23881 -0.06582 0.04389 0 0 0 -0.41402
GLU_10 0 -0.04458 0.05813 -0.82678 0.06894 0 0 0 -0.74429
ASP_11 0 -0.04253 0.07322 -0.37876 0.06919 0 0 0 -0.27888
LEU_12 0 0.10411 -0.72808 -0.30366 0.03869 0 0 0 -0.88894
GLN_13 0 -0.17072 0.25906 -0.3291 0.06887 0 0 0 -0.17189
GLU_14 0 0.0029 -0.02348 -0.82678 0.0693 0 0 0 -0.77805
VAL_15 0 -0.04652 -0.40161 0.10145 0.04458 0 0 0 -0.30209
LEU_16 0.09197 0.65527 -0.35434 -0.06582 0.07077 0 0 0 0.39785
LYS_17 0 -0.04687 -0.00937 -0.8715 0.07025 0 0 0 -0.8575
ASN_18 0 0.101 0.12953 -0.24178 0.06893 0 0 0 0.05769
LEU_19 0 -0.35051 -0.82097 -0.06582 0.03555 0 0 0 -1.20175
HIS_20 0 0.15764 -0.09243 0.0215 0.06921 0 0 0 0.15593
LYS_21 0 -0.00936 0.01157 -1.04927 0.07203 0 0 0 -0.97503
ASN_22 0 -0.09727 0.09301 -0.36221 0.06887 0 0 0 -0.2976
TRP_23 0 -0.03693 -0.02568 -0.00757 0.03564 0 0 0 -0.03454
HIS_24 0 0 0 0.21997 0.07259 0 0 0 0.29256
GLY_25 0 -0.03565 -0.00352 0.35201 0.0698 0 0 0 0.38264
GLY_26 0 0.01629 -0.00398 0.0322 0.04518 0 0 0 0.08969
LYS_27 0 0 0 -1.04927 0.07203 0 0 0 -0.97725
ASP_28 0 -0.03734 -0.06311 -0.60822 0.07035 0 0 0 -0.63832
ASN_29 0 0.04798 -0.08061 -0.28327 0.04305 0 0 0 -0.27286
LEU_30 0 0.08031 0.06916 0.4149 0.06893 0 0 0 0.6333
HIS_D_31 0 -0.03442 -0.0509 0.11054 0.06947 0 0 0 0.09469
ASP_32 0 -0.19227 -0.20872 -0.42964 0.06897 0 0 0 -0.76167
VAL_33 0 -0.29095 0.02679 -0.10438 0.0357 0 0 0 -0.33284
ASP_34 0 0.08108 -0.07193 -0.37876 0.0691 0 0 0 -0.30052
ASN_35 0 -0.0603 -0.03189 -0.36221 0.06894 0 0 0 -0.38546
HIS_D_36 0 -0.13042 -0.23713 -0.19493 0.03614 0 0 0 -0.52634
LEU_37 0.09197 0.65076 -0.70321 -0.39148 0.04496 0 0 0 -0.30701
GLN_38 0 -0.00177 -0.00908 -0.55896 0.06894 0 0 0 -0.50087
ASN_39 0 -0.19692 -0.10621 -0.19403 0.06918 0 0 0 -0.42798
VAL_40 0 -0.20346 -0.46734 -0.19594 0.03199 0 0 0 -0.83476
ILE_41 0 -0.13548 -0.42038 0.72502 0.06961 0 0 0 0.23877
GLU_42 0 -0.05963 -0.19766 -0.71584 0.06893 0 0 0 -0.9042
ASP_43 0 -0.03559 0.05978 -0.03907 0.04446 0 0 0 0.02959
ILE_44 0 -0.08798 -0.57709 -0.41682 0.03842 0 0 0 -1.04347
HIS_D_45 0 -0.02071 0.16218 0.11054 0.06882 0 0 0 0.32082
ASP_46 0 -0.19487 -0.50323 -0.31759 0.04264 0 0 0 -0.97305
PHE_47 0 -0.21225 -0.23785 -0.30123 0.03077 0 0 0 -0.72056
MET_48 0 -0.24781 -0.04028 0.18716 0.03547 0 0 0 -0.06546
GLN_49 0 -0.04824 -0.02202 -0.53665 0.06961 0 0 0 -0.5373
GLY_50 0 -0.05217 0.05808 0.0322 0.04331 0 0 0 0.08141
GLY_51 0 -0.02356 0.00017 0.35201 0.0317 0 0 0 0.36032
GLY_52 0 -0.00654 0.00857 -0.08884 0.03604 0 0 0 -0.05076
SER_53 0 -0.02582 -6e-05 -0.21543 0.03743 0 0 0 -0.20387
GLY_54 0 -0.04753 0.03674 -0.0429 0.0357 0 0 0 -0.01799
GLY_55 0 -0.02639 -0.00939 -0.0429 0.0357 0 0 0 -0.04298
LYS_56 0 -0.28858 -0.72881 -0.42611 0.02992 0 0 0 -1.41358
LEU_57 0.21203 0.47928 -0.1488 -0.19483 0.03547 0 0 0 0.38315
GLN_58 0 -0.02716 0.05403 -0.59803 0.06954 0 0 0 -0.50162
GLU_59 0 0.03256 -0.10373 -0.25924 0.06884 0 0 0 -0.26157
MET_60 0 -0.29855 -0.13152 -0.13184 0.03741 0 0 0 -0.5245
MET_61 0 0.05122 0.11675 0.6168 0.06893 0 0 0 0.8537
LYS_62 0 -0.04514 -0.01452 -0.96458 0.06951 0 0 0 -0.95472
GLU_63 0 -0.40162 0.10658 -0.13578 0.03546 0 0 0 -0.39535
PHE_64 0 0.04392 -0.34901 -0.07541 0.03736 0 0 0 -0.34314
GLN_65 0 -0.01197 0.06182 -0.59803 0.06924 0 0 0 -0.47894
GLN_66 0 -0.09897 -0.18377 -0.55896 0.06903 0 0 0 -0.77267
VAL_67 0 -0.06601 -0.55964 -0.35242 0.03756 0 0 0 -0.94051
LEU_68 0 -0.16271 0.15191 0.58995 0.04324 0 0 0 0.6224
ASP_69 0 -0.03668 -0.05119 -0.52292 0.06921 0 0 0 -0.54158
GLU_70 0 -0.2907 0.24435 -0.13578 0.03539 0 0 0 -0.14674
LEU_71 0 -0.09806 -0.82618 -0.39148 0.03616 0 0 0 -1.27955
ASN_72 0 -0.0126 0.21399 -0.24178 0.05259 0 0 0 0.01221
ASN_73 0 -0.06426 -0.06143 -0.40966 0.06947 0 0 0 -0.46587
HIS_74 0 0.10339 -0.25139 -0.18191 0.04303 0 0 0 -0.28688
LEU_75 0 -0.03781 -0.13528 0.24309 0.03499 0 0 0 0.10499
GLN_76 0 -0.02387 -0.02605 -0.59803 0.07072 0 0 0 -0.57722
GLY_77 0 -0.04225 -0.04437 0.60923 0.06956 0 0 0 0.59217
GLY_78 0 -0.03267 -0.03492 -0.0429 0.03048 0 0 0 -0.08002
LYS_79 0 0 0 -0.8715 0.07134 0 0 0 -0.80016
HIS_80 0 -0.01225 -0.0132 0.21997 0.07072 0 0 0 0.26523
THR_81 0 -0.06066 -0.06595 -0.20624 0.03531 0 0 0 -0.29754
VAL_82 0 0.00447 0.23125 0.46922 0.03491 0 0 0 0.73984
HIS_D_83 0 -0.02356 -0.0132 0.11054 0.06935 0 0 0 0.14312
HIS_D_84 0 -0.04323 -0.0003 0.06501 0.06893 0 0 0 0.09041
ILE_85 0 -0.24599 -0.494 -0.49284 0.0305 0 0 0 -1.20233
GLU_86 0 -0.00898 0.27546 -0.37543 0.05257 0 0 0 -0.05639
GLN_87 0 -0.04901 0.00302 -0.59803 0.06927 0 0 0 -0.57475
ASN_88 0 -0.15982 0.13192 -0.13901 0.04331 0 0 0 -0.12361
ILE_89 0 0.02842 -0.64282 -0.06945 0.07109 0 0 0 -0.61277
LYS_90 0 -0.00431 0.03835 -0.77863 0.06947 0 0 0 -0.67512
GLU_91 0 0.08902 -0.01293 -0.4886 0.06921 0 0 0 -0.34329
ILE_92 0 -0.04629 -0.24378 0.20907 0.04496 0 0 0 -0.03605
PHE_93 0 0.17722 -0.43075 0.07137 0.06936 0 0 0 -0.1128
HIS_D_94 0 -0.03008 0.11317 0.11054 0.06893 0 0 0 0.26256
HIS_D_95 0 0.43869 0.13392 -0.18746 0.04303 0 0 0 0.42817
LEU_96 0 0.10914 -0.85545 -0.39148 0.03622 0 0 0 -1.10158
GLU_97 0 -0.06699 0.20677 -0.60186 0.0693 0 0 0 -0.39279
GLU_98 0 0.05519 -0.34601 -0.60186 0.0693 0 0 0 -0.82338
LEU_99 0 0.43779 -0.10333 -0.19483 0.04294 0 0 0 0.18256
VAL_100 0.21203 0.68551 -0.01491 0.10145 0.06919 0 0 0 1.05327
HIS_101 0 -0.03463 0.05558 0.20362 0.07072 0 0 0 0.29528
ARG:CtermProteinFull_102 0 0.04518 0.13275 -0.48527 0.07143 0 0 0 -0.23591
#END_POSE_ENERGIES_TABLE ./minmover_pdb/pose_66.pdb
