# Supplementary material for: Selection of a promiscuous minimalist cAMP phosphodiesterase from a library of de novo designed proteins
Source: Nat Chem. 2024 May 3;16(7):1200–8. doi: 10.1038/s41557-024-01490-4 (PMC11230910; doi:10.1038/s41557-024-01490-4)
Supplement: Supplementary file 3 — MD input files, scripts and final structures derived from MD, AlphaFold2, EMSfold and MultiSFold. [file 41557_2024_1490_MOESM3_ESM.zip › Computational_Data/4_MultiSFold/s824/pose_67.pdb]

ATOM      1  N   MET A   1     -12.159 -10.335  11.557  1.00  0.00           N  
ATOM      2  CA  MET A   1     -11.793  -8.909  11.420  1.00  0.00           C  
ATOM      3  C   MET A   1     -10.306  -8.769  11.155  1.00  0.00           C  
ATOM      4  O   MET A   1      -9.969  -8.033  10.248  1.00  0.00           O  
ATOM      5  CB  MET A   1     -12.177  -8.126  12.674  1.00  0.00           C  
ATOM      6  CEN MET A   1     -13.290  -6.908  13.270  1.00  0.00           X  
ATOM      7  H   MET A   1     -12.568 -10.667  12.407  1.00  0.00           H  
ATOM      8  N   TYR A   2      -9.448  -9.546  11.824  1.00  0.00           N  
ATOM      9  CA  TYR A   2      -7.988  -9.421  11.696  1.00  0.00           C  
ATOM     10  C   TYR A   2      -7.407  -9.560  10.283  1.00  0.00           C  
ATOM     11  O   TYR A   2      -6.440  -8.879   9.996  1.00  0.00           O  
ATOM     12  CB  TYR A   2      -7.320 -10.456  12.604  1.00  0.00           C  
ATOM     13  CEN TYR A   2      -6.589 -10.586  14.190  1.00  0.00           X  
ATOM     14  H   TYR A   2      -9.749 -10.032  12.658  1.00  0.00           H  
ATOM     15  N   GLY A   3      -8.001 -10.368   9.391  1.00  0.00           N  
ATOM     16  CA  GLY A   3      -7.499 -10.525   8.015  1.00  0.00           C  
ATOM     17  C   GLY A   3      -7.466  -9.205   7.234  1.00  0.00           C  
ATOM     18  O   GLY A   3      -6.430  -8.863   6.692  1.00  0.00           O  
ATOM     19  CEN GLY A   3      -7.499 -10.525   8.015  1.00  0.00           X  
ATOM     20  H   GLY A   3      -8.742 -10.981   9.704  1.00  0.00           H  
ATOM     21  N   LYS A   4      -8.538  -8.404   7.313  1.00  0.00           N  
ATOM     22  CA  LYS A   4      -8.611  -7.102   6.625  1.00  0.00           C  
ATOM     23  C   LYS A   4      -7.642  -6.062   7.196  1.00  0.00           C  
ATOM     24  O   LYS A   4      -7.034  -5.325   6.437  1.00  0.00           O  
ATOM     25  CB  LYS A   4     -10.038  -6.556   6.686  1.00  0.00           C  
ATOM     26  CEN LYS A   4     -11.885  -6.205   5.714  1.00  0.00           X  
ATOM     27  H   LYS A   4      -9.336  -8.706   7.857  1.00  0.00           H  
ATOM     28  N   LEU A   5      -7.529  -5.972   8.525  1.00  0.00           N  
ATOM     29  CA  LEU A   5      -6.644  -4.995   9.168  1.00  0.00           C  
ATOM     30  C   LEU A   5      -5.182  -5.200   8.750  1.00  0.00           C  
ATOM     31  O   LEU A   5      -4.508  -4.233   8.421  1.00  0.00           O  
ATOM     32  CB  LEU A   5      -6.779  -5.085  10.693  1.00  0.00           C  
ATOM     33  CEN LEU A   5      -7.493  -4.200  11.733  1.00  0.00           X  
ATOM     34  H   LEU A   5      -7.944  -6.698   9.093  1.00  0.00           H  
ATOM     35  N   ASN A   6      -4.699  -6.446   8.739  1.00  0.00           N  
ATOM     36  CA  ASN A   6      -3.335  -6.755   8.331  1.00  0.00           C  
ATOM     37  C   ASN A   6      -3.097  -6.348   6.874  1.00  0.00           C  
ATOM     38  O   ASN A   6      -2.035  -5.813   6.588  1.00  0.00           O  
ATOM     39  CB  ASN A   6      -3.017  -8.226   8.530  1.00  0.00           C  
ATOM     40  CEN ASN A   6      -2.600  -8.842   9.270  1.00  0.00           X  
ATOM     41  H   ASN A   6      -5.313  -7.218   8.957  1.00  0.00           H  
ATOM     42  N   ASP A   7      -4.108  -6.505   6.013  1.00  0.00           N  
ATOM     43  CA  ASP A   7      -4.036  -6.108   4.602  1.00  0.00           C  
ATOM     44  C   ASP A   7      -3.984  -4.571   4.492  1.00  0.00           C  
ATOM     45  O   ASP A   7      -3.199  -4.005   3.744  1.00  0.00           O  
ATOM     46  CB  ASP A   7      -5.230  -6.662   3.820  1.00  0.00           C  
ATOM     47  CEN ASP A   7      -5.475  -7.441   3.211  1.00  0.00           X  
ATOM     48  H   ASP A   7      -4.934  -7.004   6.311  1.00  0.00           H  
ATOM     49  N   LEU A   8      -4.747  -3.883   5.348  1.00  0.00           N  
ATOM     50  CA  LEU A   8      -4.795  -2.427   5.396  1.00  0.00           C  
ATOM     51  C   LEU A   8      -3.457  -1.769   5.758  1.00  0.00           C  
ATOM     52  O   LEU A   8      -3.071  -0.767   5.154  1.00  0.00           O  
ATOM     53  CB  LEU A   8      -5.876  -1.990   6.393  1.00  0.00           C  
ATOM     54  CEN LEU A   8      -7.310  -1.457   6.213  1.00  0.00           X  
ATOM     55  H   LEU A   8      -5.376  -4.407   5.940  1.00  0.00           H  
ATOM     56  N   LEU A   9      -2.752  -2.297   6.760  1.00  0.00           N  
ATOM     57  CA  LEU A   9      -1.460  -1.752   7.166  1.00  0.00           C  
ATOM     58  C   LEU A   9      -0.405  -1.913   6.069  1.00  0.00           C  
ATOM     59  O   LEU A   9       0.420  -1.018   5.893  1.00  0.00           O  
ATOM     60  CB  LEU A   9      -0.990  -2.429   8.460  1.00  0.00           C  
ATOM     61  CEN LEU A   9      -0.958  -1.967   9.929  1.00  0.00           X  
ATOM     62  H   LEU A   9      -3.076  -3.159   7.171  1.00  0.00           H  
ATOM     63  N   GLU A  10      -0.428  -3.026   5.340  1.00  0.00           N  
ATOM     64  CA  GLU A  10       0.462  -3.263   4.204  1.00  0.00           C  
ATOM     65  C   GLU A  10       0.265  -2.185   3.125  1.00  0.00           C  
ATOM     66  O   GLU A  10       1.248  -1.572   2.696  1.00  0.00           O  
ATOM     67  CB  GLU A  10       0.221  -4.655   3.616  1.00  0.00           C  
ATOM     68  CEN GLU A  10       0.661  -6.295   3.476  1.00  0.00           X  
ATOM     69  H   GLU A  10      -1.137  -3.720   5.533  1.00  0.00           H  
ATOM     70  N   ASP A  11      -0.985  -1.859   2.780  1.00  0.00           N  
ATOM     71  CA  ASP A  11      -1.320  -0.821   1.800  1.00  0.00           C  
ATOM     72  C   ASP A  11      -0.925   0.580   2.300  1.00  0.00           C  
ATOM     73  O   ASP A  11      -0.384   1.396   1.546  1.00  0.00           O  
ATOM     74  CB  ASP A  11      -2.815  -0.861   1.475  1.00  0.00           C  
ATOM     75  CEN ASP A  11      -3.456  -1.234   0.777  1.00  0.00           X  
ATOM     76  H   ASP A  11      -1.738  -2.437   3.127  1.00  0.00           H  
ATOM     77  N   LEU A  12      -1.135   0.863   3.594  1.00  0.00           N  
ATOM     78  CA  LEU A  12      -0.716   2.120   4.232  1.00  0.00           C  
ATOM     79  C   LEU A  12       0.790   2.354   4.099  1.00  0.00           C  
ATOM     80  O   LEU A  12       1.232   3.457   3.762  1.00  0.00           O  
ATOM     81  CB  LEU A  12      -1.120   2.121   5.712  1.00  0.00           C  
ATOM     82  CEN LEU A  12      -2.251   2.824   6.486  1.00  0.00           X  
ATOM     83  H   LEU A  12      -1.628   0.174   4.144  1.00  0.00           H  
ATOM     84  N   GLN A  13       1.591   1.315   4.333  1.00  0.00           N  
ATOM     85  CA  GLN A  13       3.048   1.395   4.243  1.00  0.00           C  
ATOM     86  C   GLN A  13       3.508   1.785   2.838  1.00  0.00           C  
ATOM     87  O   GLN A  13       4.442   2.579   2.689  1.00  0.00           O  
ATOM     88  CB  GLN A  13       3.679   0.057   4.637  1.00  0.00           C  
ATOM     89  CEN GLN A  13       4.470  -0.815   5.927  1.00  0.00           X  
ATOM     90  H   GLN A  13       1.164   0.421   4.527  1.00  0.00           H  
ATOM     91  N   GLU A  14       2.858   1.264   1.799  1.00  0.00           N  
ATOM     92  CA  GLU A  14       3.201   1.586   0.419  1.00  0.00           C  
ATOM     93  C   GLU A  14       2.833   3.032   0.067  1.00  0.00           C  
ATOM     94  O   GLU A  14       3.599   3.707  -0.631  1.00  0.00           O  
ATOM     95  CB  GLU A  14       2.504   0.617  -0.539  1.00  0.00           C  
ATOM     96  CEN GLU A  14       2.545  -0.776  -1.519  1.00  0.00           X  
ATOM     97  H   GLU A  14       2.107   0.612   1.966  1.00  0.00           H  
ATOM     98  N   VAL A  15       1.719   3.546   0.597  1.00  0.00           N  
ATOM     99  CA  VAL A  15       1.284   4.937   0.393  1.00  0.00           C  
ATOM    100  C   VAL A  15       2.255   5.913   1.054  1.00  0.00           C  
ATOM    101  O   VAL A  15       2.609   6.924   0.443  1.00  0.00           O  
ATOM    102  CB  VAL A  15      -0.131   5.181   0.951  1.00  0.00           C  
ATOM    103  CEN VAL A  15      -0.785   5.302   0.771  1.00  0.00           X  
ATOM    104  H   VAL A  15       1.154   2.942   1.177  1.00  0.00           H  
ATOM    105  N   LEU A  16       2.751   5.587   2.248  1.00  0.00           N  
ATOM    106  CA  LEU A  16       3.745   6.385   2.970  1.00  0.00           C  
ATOM    107  C   LEU A  16       5.088   6.449   2.240  1.00  0.00           C  
ATOM    108  O   LEU A  16       5.727   7.501   2.145  1.00  0.00           O  
ATOM    109  CB  LEU A  16       3.941   5.819   4.382  1.00  0.00           C  
ATOM    110  CEN LEU A  16       3.454   6.277   5.769  1.00  0.00           X  
ATOM    111  H   LEU A  16       2.403   4.747   2.688  1.00  0.00           H  
ATOM    112  N   LYS A  17       5.521   5.328   1.671  1.00  0.00           N  
ATOM    113  CA  LYS A  17       6.749   5.261   0.879  1.00  0.00           C  
ATOM    114  C   LYS A  17       6.688   6.185  -0.338  1.00  0.00           C  
ATOM    115  O   LYS A  17       7.645   6.922  -0.603  1.00  0.00           O  
ATOM    116  CB  LYS A  17       7.015   3.823   0.431  1.00  0.00           C  
ATOM    117  CEN LYS A  17       8.108   2.027   0.667  1.00  0.00           X  
ATOM    118  H   LYS A  17       4.979   4.489   1.821  1.00  0.00           H  
ATOM    119  N   ASN A  18       5.580   6.167  -1.073  1.00  0.00           N  
ATOM    120  CA  ASN A  18       5.357   7.027  -2.229  1.00  0.00           C  
ATOM    121  C   ASN A  18       5.320   8.508  -1.843  1.00  0.00           C  
ATOM    122  O   ASN A  18       6.026   9.304  -2.466  1.00  0.00           O  
ATOM    123  CB  ASN A  18       4.081   6.645  -2.956  1.00  0.00           C  
ATOM    124  CEN ASN A  18       3.789   6.020  -3.748  1.00  0.00           X  
ATOM    125  H   ASN A  18       4.848   5.522  -0.807  1.00  0.00           H  
ATOM    126  N   LEU A  19       4.568   8.869  -0.804  1.00  0.00           N  
ATOM    127  CA  LEU A  19       4.458  10.238  -0.310  1.00  0.00           C  
ATOM    128  C   LEU A  19       5.811  10.750   0.167  1.00  0.00           C  
ATOM    129  O   LEU A  19       6.221  11.840  -0.237  1.00  0.00           O  
ATOM    130  CB  LEU A  19       3.426  10.316   0.822  1.00  0.00           C  
ATOM    131  CEN LEU A  19       1.981  10.845   0.885  1.00  0.00           X  
ATOM    132  H   LEU A  19       4.073   8.149  -0.297  1.00  0.00           H  
ATOM    133  N   HIS A  20       6.566   9.937   0.907  1.00  0.00           N  
ATOM    134  CA  HIS A  20       7.896  10.305   1.395  1.00  0.00           C  
ATOM    135  C   HIS A  20       8.917  10.523   0.279  1.00  0.00           C  
ATOM    136  O   HIS A  20       9.761  11.414   0.374  1.00  0.00           O  
ATOM    137  CB  HIS A  20       8.417   9.233   2.358  1.00  0.00           C  
ATOM    138  CEN HIS A  20       8.446   8.988   3.761  1.00  0.00           X  
ATOM    139  H   HIS A  20       6.162   9.071   1.230  1.00  0.00           H  
ATOM    140  N   LYS A  21       8.853   9.736  -0.798  1.00  0.00           N  
ATOM    141  CA  LYS A  21       9.746   9.896  -1.950  1.00  0.00           C  
ATOM    142  C   LYS A  21       9.401  11.108  -2.815  1.00  0.00           C  
ATOM    143  O   LYS A  21      10.304  11.733  -3.366  1.00  0.00           O  
ATOM    144  CB  LYS A  21       9.723   8.631  -2.809  1.00  0.00           C  
ATOM    145  CEN LYS A  21      10.665   6.835  -3.412  1.00  0.00           X  
ATOM    146  H   LYS A  21       8.212   8.954  -0.764  1.00  0.00           H  
ATOM    147  N   ASN A  22       8.118  11.396  -3.004  1.00  0.00           N  
ATOM    148  CA  ASN A  22       7.669  12.445  -3.925  1.00  0.00           C  
ATOM    149  C   ASN A  22       7.606  13.831  -3.270  1.00  0.00           C  
ATOM    150  O   ASN A  22       7.622  14.844  -3.968  1.00  0.00           O  
ATOM    151  CB  ASN A  22       6.318  12.098  -4.523  1.00  0.00           C  
ATOM    152  CEN ASN A  22       5.941  11.607  -5.371  1.00  0.00           X  
ATOM    153  H   ASN A  22       7.427  10.852  -2.511  1.00  0.00           H  
ATOM    154  N   TRP A  23       7.549  13.894  -1.942  1.00  0.00           N  
ATOM    155  CA  TRP A  23       7.450  15.148  -1.216  1.00  0.00           C  
ATOM    156  C   TRP A  23       8.790  15.890  -1.181  1.00  0.00           C  
ATOM    157  O   TRP A  23       9.636  15.697  -0.314  1.00  0.00           O  
ATOM    158  CB  TRP A  23       6.953  14.892   0.207  1.00  0.00           C  
ATOM    159  CEN TRP A  23       5.617  15.234   1.291  1.00  0.00           X  
ATOM    160  H   TRP A  23       7.467  13.042  -1.406  1.00  0.00           H  
ATOM    161  N   HIS A  24       8.975  16.786  -2.150  1.00  0.00           N  
ATOM    162  CA  HIS A  24      10.216  17.542  -2.336  1.00  0.00           C  
ATOM    163  C   HIS A  24      10.133  19.008  -1.850  1.00  0.00           C  
ATOM    164  O   HIS A  24      11.080  19.767  -2.056  1.00  0.00           O  
ATOM    165  CB  HIS A  24      10.621  17.513  -3.813  1.00  0.00           C  
ATOM    166  CEN HIS A  24      11.456  16.742  -4.672  1.00  0.00           X  
ATOM    167  H   HIS A  24       8.222  16.910  -2.812  1.00  0.00           H  
ATOM    168  N   GLY A  25       9.026  19.439  -1.229  1.00  0.00           N  
ATOM    169  CA  GLY A  25       8.770  20.854  -0.923  1.00  0.00           C  
ATOM    170  C   GLY A  25       8.774  21.199   0.564  1.00  0.00           C  
ATOM    171  O   GLY A  25       7.761  21.032   1.220  1.00  0.00           O  
ATOM    172  CEN GLY A  25       8.769  20.854  -0.923  1.00  0.00           X  
ATOM    173  H   GLY A  25       8.289  18.776  -1.029  1.00  0.00           H  
ATOM    174  N   GLY A  26       9.872  21.766   1.073  1.00  0.00           N  
ATOM    175  CA  GLY A  26       9.948  22.342   2.427  1.00  0.00           C  
ATOM    176  C   GLY A  26      10.355  21.327   3.494  1.00  0.00           C  
ATOM    177  O   GLY A  26       9.584  20.443   3.850  1.00  0.00           O  
ATOM    178  CEN GLY A  26       9.948  22.342   2.428  1.00  0.00           X  
ATOM    179  H   GLY A  26      10.672  21.860   0.462  1.00  0.00           H  
ATOM    180  N   LYS A  27      11.590  21.435   3.992  1.00  0.00           N  
ATOM    181  CA  LYS A  27      12.126  20.545   5.037  1.00  0.00           C  
ATOM    182  C   LYS A  27      11.295  20.543   6.323  1.00  0.00           C  
ATOM    183  O   LYS A  27      11.050  19.464   6.845  1.00  0.00           O  
ATOM    184  CB  LYS A  27      13.568  20.936   5.365  1.00  0.00           C  
ATOM    185  CEN LYS A  27      15.638  20.546   5.168  1.00  0.00           X  
ATOM    186  H   LYS A  27      12.165  22.204   3.680  1.00  0.00           H  
ATOM    187  N   ASP A  28      10.885  21.711   6.814  1.00  0.00           N  
ATOM    188  CA  ASP A  28      10.060  21.818   8.024  1.00  0.00           C  
ATOM    189  C   ASP A  28       8.736  21.053   7.903  1.00  0.00           C  
ATOM    190  O   ASP A  28       8.523  20.100   8.639  1.00  0.00           O  
ATOM    191  CB  ASP A  28       9.781  23.289   8.342  1.00  0.00           C  
ATOM    192  CEN ASP A  28      10.130  24.044   8.930  1.00  0.00           X  
ATOM    193  H   ASP A  28      11.317  22.565   6.488  1.00  0.00           H  
ATOM    194  N   ASN A  29       7.900  21.360   6.906  1.00  0.00           N  
ATOM    195  CA  ASN A  29       6.578  20.722   6.789  1.00  0.00           C  
ATOM    196  C   ASN A  29       6.649  19.193   6.675  1.00  0.00           C  
ATOM    197  O   ASN A  29       5.710  18.493   7.035  1.00  0.00           O  
ATOM    198  CB  ASN A  29       5.807  21.287   5.610  1.00  0.00           C  
ATOM    199  CEN ASN A  29       5.122  22.058   5.421  1.00  0.00           X  
ATOM    200  H   ASN A  29       8.075  22.204   6.382  1.00  0.00           H  
ATOM    201  N   LEU A  30       7.761  18.669   6.147  1.00  0.00           N  
ATOM    202  CA  LEU A  30       7.948  17.230   6.033  1.00  0.00           C  
ATOM    203  C   LEU A  30       8.131  16.580   7.403  1.00  0.00           C  
ATOM    204  O   LEU A  30       7.625  15.490   7.610  1.00  0.00           O  
ATOM    205  CB  LEU A  30       9.151  16.925   5.131  1.00  0.00           C  
ATOM    206  CEN LEU A  30       9.269  16.437   3.675  1.00  0.00           X  
ATOM    207  H   LEU A  30       8.537  19.285   5.955  1.00  0.00           H  
ATOM    208  N   HIS A  31       8.858  17.232   8.314  1.00  0.00           N  
ATOM    209  CA  HIS A  31       9.178  16.659   9.614  1.00  0.00           C  
ATOM    210  C   HIS A  31       7.905  16.416  10.429  1.00  0.00           C  
ATOM    211  O   HIS A  31       7.720  15.317  10.938  1.00  0.00           O  
ATOM    212  CB  HIS A  31      10.134  17.574  10.387  1.00  0.00           C  
ATOM    213  CEN HIS A  31      11.536  17.699  10.613  1.00  0.00           X  
ATOM    214  H   HIS A  31       9.102  18.199   8.156  1.00  0.00           H  
ATOM    215  N   ASP A  32       7.001  17.398  10.485  1.00  0.00           N  
ATOM    216  CA  ASP A  32       5.764  17.282  11.270  1.00  0.00           C  
ATOM    217  C   ASP A  32       4.870  16.146  10.750  1.00  0.00           C  
ATOM    218  O   ASP A  32       4.430  15.300  11.524  1.00  0.00           O  
ATOM    219  CB  ASP A  32       4.994  18.605  11.251  1.00  0.00           C  
ATOM    220  CEN ASP A  32       4.857  19.440  11.817  1.00  0.00           X  
ATOM    221  H   ASP A  32       7.190  18.272  10.024  1.00  0.00           H  
ATOM    222  N   VAL A  33       4.684  16.058   9.428  1.00  0.00           N  
ATOM    223  CA  VAL A  33       3.881  15.001   8.794  1.00  0.00           C  
ATOM    224  C   VAL A  33       4.486  13.610   9.010  1.00  0.00           C  
ATOM    225  O   VAL A  33       3.749  12.651   9.217  1.00  0.00           O  
ATOM    226  CB  VAL A  33       3.727  15.245   7.281  1.00  0.00           C  
ATOM    227  CEN VAL A  33       3.278  15.427   6.791  1.00  0.00           X  
ATOM    228  H   VAL A  33       5.089  16.781   8.852  1.00  0.00           H  
ATOM    229  N   ASP A  34       5.813  13.490   8.940  1.00  0.00           N  
ATOM    230  CA  ASP A  34       6.536  12.238   9.180  1.00  0.00           C  
ATOM    231  C   ASP A  34       6.292  11.750  10.610  1.00  0.00           C  
ATOM    232  O   ASP A  34       5.949  10.588  10.797  1.00  0.00           O  
ATOM    233  CB  ASP A  34       8.035  12.419   8.929  1.00  0.00           C  
ATOM    234  CEN ASP A  34       8.734  12.258   8.206  1.00  0.00           X  
ATOM    235  H   ASP A  34       6.364  14.312   8.746  1.00  0.00           H  
ATOM    236  N   ASN A  35       6.345  12.645  11.601  1.00  0.00           N  
ATOM    237  CA  ASN A  35       6.082  12.308  12.999  1.00  0.00           C  
ATOM    238  C   ASN A  35       4.638  11.837  13.211  1.00  0.00           C  
ATOM    239  O   ASN A  35       4.423  10.822  13.870  1.00  0.00           O  
ATOM    240  CB  ASN A  35       6.389  13.480  13.913  1.00  0.00           C  
ATOM    241  CEN ASN A  35       7.198  13.844  14.473  1.00  0.00           X  
ATOM    242  H   ASN A  35       6.586  13.600  11.379  1.00  0.00           H  
ATOM    243  N   HIS A  36       3.646  12.526  12.645  1.00  0.00           N  
ATOM    244  CA  HIS A  36       2.255  12.095  12.763  1.00  0.00           C  
ATOM    245  C   HIS A  36       2.021  10.725  12.107  1.00  0.00           C  
ATOM    246  O   HIS A  36       1.317   9.889  12.664  1.00  0.00           O  
ATOM    247  CB  HIS A  36       1.320  13.138  12.144  1.00  0.00           C  
ATOM    248  CEN HIS A  36       0.541  14.253  12.568  1.00  0.00           X  
ATOM    249  H   HIS A  36       3.853  13.381  12.150  1.00  0.00           H  
ATOM    250  N   LEU A  37       2.634  10.448  10.952  1.00  0.00           N  
ATOM    251  CA  LEU A  37       2.513   9.141  10.295  1.00  0.00           C  
ATOM    252  C   LEU A  37       3.114   8.009  11.133  1.00  0.00           C  
ATOM    253  O   LEU A  37       2.502   6.948  11.232  1.00  0.00           O  
ATOM    254  CB  LEU A  37       3.184   9.186   8.916  1.00  0.00           C  
ATOM    255  CEN LEU A  37       2.624   9.276   7.484  1.00  0.00           X  
ATOM    256  H   LEU A  37       3.228  11.151  10.539  1.00  0.00           H  
ATOM    257  N   GLN A  38       4.282   8.224  11.745  1.00  0.00           N  
ATOM    258  CA  GLN A  38       4.918   7.222  12.599  1.00  0.00           C  
ATOM    259  C   GLN A  38       4.034   6.892  13.806  1.00  0.00           C  
ATOM    260  O   GLN A  38       3.790   5.713  14.039  1.00  0.00           O  
ATOM    261  CB  GLN A  38       6.287   7.715  13.076  1.00  0.00           C  
ATOM    262  CEN GLN A  38       8.008   7.602  12.810  1.00  0.00           X  
ATOM    263  H   GLN A  38       4.712   9.134  11.668  1.00  0.00           H  
ATOM    264  N   ASN A  39       3.484   7.897  14.494  1.00  0.00           N  
ATOM    265  CA  ASN A  39       2.590   7.682  15.640  1.00  0.00           C  
ATOM    266  C   ASN A  39       1.340   6.890  15.234  1.00  0.00           C  
ATOM    267  O   ASN A  39       0.970   5.931  15.906  1.00  0.00           O  
ATOM    268  CB  ASN A  39       2.189   8.997  16.284  1.00  0.00           C  
ATOM    269  CEN ASN A  39       2.520   9.620  17.061  1.00  0.00           X  
ATOM    270  H   ASN A  39       3.752   8.846  14.273  1.00  0.00           H  
ATOM    271  N   VAL A  40       0.747   7.204  14.076  1.00  0.00           N  
ATOM    272  CA  VAL A  40      -0.428   6.482  13.562  1.00  0.00           C  
ATOM    273  C   VAL A  40      -0.108   5.003  13.295  1.00  0.00           C  
ATOM    274  O   VAL A  40      -0.879   4.124  13.672  1.00  0.00           O  
ATOM    275  CB  VAL A  40      -0.960   7.121  12.265  1.00  0.00           C  
ATOM    276  CEN VAL A  40      -1.479   7.489  12.000  1.00  0.00           X  
ATOM    277  H   VAL A  40       1.072   8.024  13.586  1.00  0.00           H  
ATOM    278  N   ILE A  41       1.032   4.704  12.661  1.00  0.00           N  
ATOM    279  CA  ILE A  41       1.475   3.325  12.404  1.00  0.00           C  
ATOM    280  C   ILE A  41       1.626   2.537  13.709  1.00  0.00           C  
ATOM    281  O   ILE A  41       1.172   1.390  13.785  1.00  0.00           O  
ATOM    282  CB  ILE A  41       2.812   3.294  11.641  1.00  0.00           C  
ATOM    283  CEN ILE A  41       3.279   3.323  10.656  1.00  0.00           X  
ATOM    284  H   ILE A  41       1.646   5.468  12.411  1.00  0.00           H  
ATOM    285  N   GLU A  42       2.252   3.127  14.728  1.00  0.00           N  
ATOM    286  CA  GLU A  42       2.386   2.527  16.054  1.00  0.00           C  
ATOM    287  C   GLU A  42       1.023   2.172  16.646  1.00  0.00           C  
ATOM    288  O   GLU A  42       0.849   1.053  17.132  1.00  0.00           O  
ATOM    289  CB  GLU A  42       3.135   3.473  16.995  1.00  0.00           C  
ATOM    290  CEN GLU A  42       4.576   3.950  17.770  1.00  0.00           X  
ATOM    291  H   GLU A  42       2.608   4.062  14.602  1.00  0.00           H  
ATOM    292  N   ASP A  43       0.032   3.050  16.523  1.00  0.00           N  
ATOM    293  CA  ASP A  43      -1.315   2.802  17.021  1.00  0.00           C  
ATOM    294  C   ASP A  43      -1.990   1.634  16.293  1.00  0.00           C  
ATOM    295  O   ASP A  43      -2.618   0.779  16.927  1.00  0.00           O  
ATOM    296  CB  ASP A  43      -2.168   4.066  16.888  1.00  0.00           C  
ATOM    297  CEN ASP A  43      -2.483   4.862  17.440  1.00  0.00           X  
ATOM    298  H   ASP A  43       0.244   3.977  16.183  1.00  0.00           H  
ATOM    299  N   ILE A  44      -1.834   1.533  14.967  1.00  0.00           N  
ATOM    300  CA  ILE A  44      -2.459   0.460  14.170  1.00  0.00           C  
ATOM    301  C   ILE A  44      -1.822  -0.879  14.530  1.00  0.00           C  
ATOM    302  O   ILE A  44      -2.518  -1.886  14.713  1.00  0.00           O  
ATOM    303  CB  ILE A  44      -2.317   0.701  12.656  1.00  0.00           C  
ATOM    304  CEN ILE A  44      -2.758   1.184  11.784  1.00  0.00           X  
ATOM    305  H   ILE A  44      -1.292   2.248  14.504  1.00  0.00           H  
ATOM    306  N   HIS A  45      -0.499  -0.901  14.651  1.00  0.00           N  
ATOM    307  CA  HIS A  45       0.248  -2.089  15.007  1.00  0.00           C  
ATOM    308  C   HIS A  45      -0.169  -2.638  16.385  1.00  0.00           C  
ATOM    309  O   HIS A  45      -0.325  -3.852  16.520  1.00  0.00           O  
ATOM    310  CB  HIS A  45       1.751  -1.791  14.988  1.00  0.00           C  
ATOM    311  CEN HIS A  45       2.846  -1.904  14.083  1.00  0.00           X  
ATOM    312  H   HIS A  45       0.004  -0.030  14.536  1.00  0.00           H  
ATOM    313  N   ASP A  46      -0.442  -1.786  17.374  1.00  0.00           N  
ATOM    314  CA  ASP A  46      -0.887  -2.197  18.714  1.00  0.00           C  
ATOM    315  C   ASP A  46      -2.309  -2.781  18.688  1.00  0.00           C  
ATOM    316  O   ASP A  46      -2.575  -3.848  19.253  1.00  0.00           O  
ATOM    317  CB  ASP A  46      -0.827  -1.012  19.682  1.00  0.00           C  
ATOM    318  CEN ASP A  46      -0.219  -0.610  20.393  1.00  0.00           X  
ATOM    319  H   ASP A  46      -0.343  -0.796  17.198  1.00  0.00           H  
ATOM    320  N   PHE A  47      -3.221  -2.143  17.947  1.00  0.00           N  
ATOM    321  CA  PHE A  47      -4.558  -2.670  17.694  1.00  0.00           C  
ATOM    322  C   PHE A  47      -4.496  -4.051  17.025  1.00  0.00           C  
ATOM    323  O   PHE A  47      -5.163  -4.988  17.474  1.00  0.00           O  
ATOM    324  CB  PHE A  47      -5.355  -1.696  16.825  1.00  0.00           C  
ATOM    325  CEN PHE A  47      -6.443  -0.552  17.013  1.00  0.00           X  
ATOM    326  H   PHE A  47      -2.972  -1.242  17.564  1.00  0.00           H  
ATOM    327  N   MET A  48      -3.649  -4.221  16.004  1.00  0.00           N  
ATOM    328  CA  MET A  48      -3.404  -5.517  15.371  1.00  0.00           C  
ATOM    329  C   MET A  48      -2.846  -6.564  16.335  1.00  0.00           C  
ATOM    330  O   MET A  48      -3.354  -7.685  16.381  1.00  0.00           O  
ATOM    331  CB  MET A  48      -2.448  -5.339  14.193  1.00  0.00           C  
ATOM    332  CEN MET A  48      -2.379  -5.356  12.440  1.00  0.00           X  
ATOM    333  H   MET A  48      -3.135  -3.410  15.683  1.00  0.00           H  
ATOM    334  N   GLN A  49      -1.826  -6.224  17.122  1.00  0.00           N  
ATOM    335  CA  GLN A  49      -1.212  -7.167  18.062  1.00  0.00           C  
ATOM    336  C   GLN A  49      -2.064  -7.422  19.318  1.00  0.00           C  
ATOM    337  O   GLN A  49      -1.731  -8.285  20.131  1.00  0.00           O  
ATOM    338  CB  GLN A  49       0.168  -6.654  18.483  1.00  0.00           C  
ATOM    339  CEN GLN A  49       1.884  -6.802  18.201  1.00  0.00           X  
ATOM    340  H   GLN A  49      -1.449  -5.289  17.063  1.00  0.00           H  
ATOM    341  N   GLY A  50      -3.204  -6.735  19.455  1.00  0.00           N  
ATOM    342  CA  GLY A  50      -4.102  -6.844  20.599  1.00  0.00           C  
ATOM    343  C   GLY A  50      -3.708  -5.936  21.763  1.00  0.00           C  
ATOM    344  O   GLY A  50      -4.174  -6.154  22.880  1.00  0.00           O  
ATOM    345  CEN GLY A  50      -4.103  -6.844  20.600  1.00  0.00           X  
ATOM    346  H   GLY A  50      -3.436  -6.061  18.740  1.00  0.00           H  
ATOM    347  N   GLY A  51      -2.868  -4.927  21.519  1.00  0.00           N  
ATOM    348  CA  GLY A  51      -2.350  -4.015  22.539  1.00  0.00           C  
ATOM    349  C   GLY A  51      -3.296  -2.872  22.923  1.00  0.00           C  
ATOM    350  O   GLY A  51      -3.029  -2.172  23.904  1.00  0.00           O  
ATOM    351  CEN GLY A  51      -2.350  -4.014  22.540  1.00  0.00           X  
ATOM    352  H   GLY A  51      -2.539  -4.779  20.577  1.00  0.00           H  
ATOM    353  N   GLY A  52      -4.397  -2.644  22.193  1.00  0.00           N  
ATOM    354  CA  GLY A  52      -5.286  -1.511  22.449  1.00  0.00           C  
ATOM    355  C   GLY A  52      -6.746  -1.842  22.741  1.00  0.00           C  
ATOM    356  O   GLY A  52      -7.355  -2.720  22.140  1.00  0.00           O  
ATOM    357  CEN GLY A  52      -5.286  -1.511  22.450  1.00  0.00           X  
ATOM    358  H   GLY A  52      -4.526  -3.179  21.345  1.00  0.00           H  
ATOM    359  N   SER A  53      -7.325  -1.075  23.666  1.00  0.00           N  
ATOM    360  CA  SER A  53      -8.759  -1.065  23.951  1.00  0.00           C  
ATOM    361  C   SER A  53      -9.454   0.003  23.096  1.00  0.00           C  
ATOM    362  O   SER A  53      -8.787   0.762  22.393  1.00  0.00           O  
ATOM    363  CB  SER A  53      -9.003  -0.814  25.427  1.00  0.00           C  
ATOM    364  CEN SER A  53      -8.929  -0.614  25.927  1.00  0.00           X  
ATOM    365  H   SER A  53      -6.801  -0.286  24.013  1.00  0.00           H  
ATOM    366  N   GLY A  54     -10.783   0.126  23.180  1.00  0.00           N  
ATOM    367  CA  GLY A  54     -11.542   1.107  22.385  1.00  0.00           C  
ATOM    368  C   GLY A  54     -10.963   2.533  22.404  1.00  0.00           C  
ATOM    369  O   GLY A  54     -11.064   3.245  21.411  1.00  0.00           O  
ATOM    370  CEN GLY A  54     -11.543   1.107  22.385  1.00  0.00           X  
ATOM    371  H   GLY A  54     -11.301  -0.517  23.764  1.00  0.00           H  
ATOM    372  N   GLY A  55     -10.288   2.936  23.493  1.00  0.00           N  
ATOM    373  CA  GLY A  55      -9.659   4.253  23.613  1.00  0.00           C  
ATOM    374  C   GLY A  55      -8.484   4.464  22.651  1.00  0.00           C  
ATOM    375  O   GLY A  55      -8.358   5.556  22.108  1.00  0.00           O  
ATOM    376  CEN GLY A  55      -9.658   4.254  23.613  1.00  0.00           X  
ATOM    377  H   GLY A  55     -10.086   2.252  24.205  1.00  0.00           H  
ATOM    378  N   LYS A  56      -7.683   3.422  22.363  1.00  0.00           N  
ATOM    379  CA  LYS A  56      -6.645   3.492  21.318  1.00  0.00           C  
ATOM    380  C   LYS A  56      -7.270   3.702  19.942  1.00  0.00           C  
ATOM    381  O   LYS A  56      -6.742   4.463  19.150  1.00  0.00           O  
ATOM    382  CB  LYS A  56      -5.791   2.223  21.315  1.00  0.00           C  
ATOM    383  CEN LYS A  56      -3.965   1.269  21.797  1.00  0.00           X  
ATOM    384  H   LYS A  56      -7.880   2.525  22.783  1.00  0.00           H  
ATOM    385  N   LEU A  57      -8.430   3.094  19.672  1.00  0.00           N  
ATOM    386  CA  LEU A  57      -9.180   3.377  18.441  1.00  0.00           C  
ATOM    387  C   LEU A  57      -9.670   4.822  18.367  1.00  0.00           C  
ATOM    388  O   LEU A  57      -9.490   5.467  17.342  1.00  0.00           O  
ATOM    389  CB  LEU A  57     -10.370   2.417  18.323  1.00  0.00           C  
ATOM    390  CEN LEU A  57     -10.619   1.162  17.465  1.00  0.00           X  
ATOM    391  H   LEU A  57      -8.807   2.445  20.348  1.00  0.00           H  
ATOM    392  N   GLN A  58     -10.253   5.353  19.444  1.00  0.00           N  
ATOM    393  CA  GLN A  58     -10.705   6.747  19.463  1.00  0.00           C  
ATOM    394  C   GLN A  58      -9.568   7.737  19.198  1.00  0.00           C  
ATOM    395  O   GLN A  58      -9.766   8.698  18.460  1.00  0.00           O  
ATOM    396  CB  GLN A  58     -11.356   7.070  20.811  1.00  0.00           C  
ATOM    397  CEN GLN A  58     -12.879   7.248  21.646  1.00  0.00           X  
ATOM    398  H   GLN A  58     -10.333   4.794  20.282  1.00  0.00           H  
ATOM    399  N   GLU A  59      -8.394   7.504  19.785  1.00  0.00           N  
ATOM    400  CA  GLU A  59      -7.215   8.349  19.573  1.00  0.00           C  
ATOM    401  C   GLU A  59      -6.712   8.230  18.130  1.00  0.00           C  
ATOM    402  O   GLU A  59      -6.488   9.257  17.492  1.00  0.00           O  
ATOM    403  CB  GLU A  59      -6.102   7.975  20.554  1.00  0.00           C  
ATOM    404  CEN GLU A  59      -5.248   8.267  21.999  1.00  0.00           X  
ATOM    405  H   GLU A  59      -8.285   6.688  20.373  1.00  0.00           H  
ATOM    406  N   MET A  60      -6.718   7.021  17.563  1.00  0.00           N  
ATOM    407  CA  MET A  60      -6.243   6.748  16.200  1.00  0.00           C  
ATOM    408  C   MET A  60      -7.088   7.444  15.131  1.00  0.00           C  
ATOM    409  O   MET A  60      -6.559   7.929  14.138  1.00  0.00           O  
ATOM    410  CB  MET A  60      -6.227   5.241  15.949  1.00  0.00           C  
ATOM    411  CEN MET A  60      -5.148   3.873  15.741  1.00  0.00           X  
ATOM    412  H   MET A  60      -6.980   6.229  18.134  1.00  0.00           H  
ATOM    413  N   MET A  61      -8.408   7.537  15.336  1.00  0.00           N  
ATOM    414  CA  MET A  61      -9.294   8.271  14.427  1.00  0.00           C  
ATOM    415  C   MET A  61      -8.907   9.751  14.344  1.00  0.00           C  
ATOM    416  O   MET A  61      -8.757  10.288  13.251  1.00  0.00           O  
ATOM    417  CB  MET A  61     -10.746   8.131  14.880  1.00  0.00           C  
ATOM    418  CEN MET A  61     -12.273   7.381  14.453  1.00  0.00           X  
ATOM    419  H   MET A  61      -8.799   7.080  16.146  1.00  0.00           H  
ATOM    420  N   LYS A  62      -8.723  10.425  15.480  1.00  0.00           N  
ATOM    421  CA  LYS A  62      -8.332  11.833  15.509  1.00  0.00           C  
ATOM    422  C   LYS A  62      -6.965  12.057  14.862  1.00  0.00           C  
ATOM    423  O   LYS A  62      -6.824  13.022  14.118  1.00  0.00           O  
ATOM    424  CB  LYS A  62      -8.319  12.351  16.948  1.00  0.00           C  
ATOM    425  CEN LYS A  62      -9.254  13.482  18.473  1.00  0.00           X  
ATOM    426  H   LYS A  62      -8.789   9.918  16.355  1.00  0.00           H  
ATOM    427  N   GLU A  63      -5.992  11.188  15.113  1.00  0.00           N  
ATOM    428  CA  GLU A  63      -4.667  11.269  14.487  1.00  0.00           C  
ATOM    429  C   GLU A  63      -4.779  11.205  12.965  1.00  0.00           C  
ATOM    430  O   GLU A  63      -4.216  12.029  12.248  1.00  0.00           O  
ATOM    431  CB  GLU A  63      -3.759  10.146  14.995  1.00  0.00           C  
ATOM    432  CEN GLU A  63      -2.517   9.605  16.028  1.00  0.00           X  
ATOM    433  H   GLU A  63      -6.163  10.425  15.755  1.00  0.00           H  
ATOM    434  N   PHE A  64      -5.616  10.305  12.461  1.00  0.00           N  
ATOM    435  CA  PHE A  64      -5.860  10.178  11.034  1.00  0.00           C  
ATOM    436  C   PHE A  64      -6.463  11.458  10.423  1.00  0.00           C  
ATOM    437  O   PHE A  64      -5.981  11.961   9.408  1.00  0.00           O  
ATOM    438  CB  PHE A  64      -6.780   8.984  10.772  1.00  0.00           C  
ATOM    439  CEN PHE A  64      -6.655   7.456  10.351  1.00  0.00           X  
ATOM    440  H   PHE A  64      -6.025   9.623  13.085  1.00  0.00           H  
ATOM    441  N   GLN A  65      -7.470  12.049  11.074  1.00  0.00           N  
ATOM    442  CA  GLN A  65      -8.090  13.291  10.608  1.00  0.00           C  
ATOM    443  C   GLN A  65      -7.130  14.485  10.702  1.00  0.00           C  
ATOM    444  O   GLN A  65      -7.120  15.334   9.815  1.00  0.00           O  
ATOM    445  CB  GLN A  65      -9.355  13.586  11.418  1.00  0.00           C  
ATOM    446  CEN GLN A  65     -11.098  13.487  11.415  1.00  0.00           X  
ATOM    447  H   GLN A  65      -7.806  11.625  11.928  1.00  0.00           H  
ATOM    448  N   GLN A  66      -6.293  14.542  11.739  1.00  0.00           N  
ATOM    449  CA  GLN A  66      -5.272  15.584  11.861  1.00  0.00           C  
ATOM    450  C   GLN A  66      -4.240  15.492  10.738  1.00  0.00           C  
ATOM    451  O   GLN A  66      -3.936  16.509  10.118  1.00  0.00           O  
ATOM    452  CB  GLN A  66      -4.566  15.484  13.216  1.00  0.00           C  
ATOM    453  CEN GLN A  66      -4.485  16.151  14.827  1.00  0.00           X  
ATOM    454  H   GLN A  66      -6.306  13.798  12.419  1.00  0.00           H  
ATOM    455  N   VAL A  67      -3.783  14.280  10.402  1.00  0.00           N  
ATOM    456  CA  VAL A  67      -2.837  14.072   9.292  1.00  0.00           C  
ATOM    457  C   VAL A  67      -3.411  14.579   7.982  1.00  0.00           C  
ATOM    458  O   VAL A  67      -2.741  15.310   7.258  1.00  0.00           O  
ATOM    459  CB  VAL A  67      -2.463  12.587   9.128  1.00  0.00           C  
ATOM    460  CEN VAL A  67      -1.951  12.132   9.206  1.00  0.00           X  
ATOM    461  H   VAL A  67      -4.076  13.488  10.956  1.00  0.00           H  
ATOM    462  N   LEU A  68      -4.650  14.212   7.661  1.00  0.00           N  
ATOM    463  CA  LEU A  68      -5.288  14.619   6.412  1.00  0.00           C  
ATOM    464  C   LEU A  68      -5.376  16.126   6.255  1.00  0.00           C  
ATOM    465  O   LEU A  68      -5.158  16.639   5.157  1.00  0.00           O  
ATOM    466  CB  LEU A  68      -6.690  14.003   6.319  1.00  0.00           C  
ATOM    467  CEN LEU A  68      -7.259  12.816   5.520  1.00  0.00           X  
ATOM    468  H   LEU A  68      -5.170  13.648   8.317  1.00  0.00           H  
ATOM    469  N   ASP A  69      -5.729  16.821   7.329  1.00  0.00           N  
ATOM    470  CA  ASP A  69      -5.811  18.275   7.320  1.00  0.00           C  
ATOM    471  C   ASP A  69      -4.434  18.884   7.021  1.00  0.00           C  
ATOM    472  O   ASP A  69      -4.332  19.804   6.206  1.00  0.00           O  
ATOM    473  CB  ASP A  69      -6.346  18.792   8.657  1.00  0.00           C  
ATOM    474  CEN ASP A  69      -7.216  19.104   9.086  1.00  0.00           X  
ATOM    475  H   ASP A  69      -5.969  16.329   8.179  1.00  0.00           H  
ATOM    476  N   GLU A  70      -3.361  18.336   7.597  1.00  0.00           N  
ATOM    477  CA  GLU A  70      -1.989  18.807   7.376  1.00  0.00           C  
ATOM    478  C   GLU A  70      -1.536  18.571   5.936  1.00  0.00           C  
ATOM    479  O   GLU A  70      -0.940  19.457   5.323  1.00  0.00           O  
ATOM    480  CB  GLU A  70      -1.026  18.118   8.345  1.00  0.00           C  
ATOM    481  CEN GLU A  70      -0.117  18.136   9.787  1.00  0.00           X  
ATOM    482  H   GLU A  70      -3.498  17.543   8.204  1.00  0.00           H  
ATOM    483  N   LEU A  71      -1.864  17.418   5.355  1.00  0.00           N  
ATOM    484  CA  LEU A  71      -1.466  17.032   4.007  1.00  0.00           C  
ATOM    485  C   LEU A  71      -2.170  17.873   2.950  1.00  0.00           C  
ATOM    486  O   LEU A  71      -1.534  18.289   1.984  1.00  0.00           O  
ATOM    487  CB  LEU A  71      -1.754  15.543   3.779  1.00  0.00           C  
ATOM    488  CEN LEU A  71      -0.849  14.297   3.739  1.00  0.00           X  
ATOM    489  H   LEU A  71      -2.423  16.774   5.893  1.00  0.00           H  
ATOM    490  N   ASN A  72      -3.456  18.154   3.130  1.00  0.00           N  
ATOM    491  CA  ASN A  72      -4.264  18.874   2.158  1.00  0.00           C  
ATOM    492  C   ASN A  72      -3.698  20.277   1.887  1.00  0.00           C  
ATOM    493  O   ASN A  72      -3.494  20.645   0.728  1.00  0.00           O  
ATOM    494  CB  ASN A  72      -5.710  18.964   2.608  1.00  0.00           C  
ATOM    495  CEN ASN A  72      -6.601  18.421   2.491  1.00  0.00           X  
ATOM    496  H   ASN A  72      -3.895  17.833   3.981  1.00  0.00           H  
ATOM    497  N   ASN A  73      -3.384  21.041   2.938  1.00  0.00           N  
ATOM    498  CA  ASN A  73      -2.876  22.406   2.813  1.00  0.00           C  
ATOM    499  C   ASN A  73      -1.553  22.457   2.040  1.00  0.00           C  
ATOM    500  O   ASN A  73      -1.420  23.215   1.078  1.00  0.00           O  
ATOM    501  CB  ASN A  73      -2.710  23.055   4.175  1.00  0.00           C  
ATOM    502  CEN ASN A  73      -3.272  23.651   4.831  1.00  0.00           X  
ATOM    503  H   ASN A  73      -3.497  20.653   3.863  1.00  0.00           H  
ATOM    504  N   HIS A  74      -0.583  21.634   2.428  1.00  0.00           N  
ATOM    505  CA  HIS A  74       0.747  21.607   1.824  1.00  0.00           C  
ATOM    506  C   HIS A  74       0.753  21.048   0.404  1.00  0.00           C  
ATOM    507  O   HIS A  74       1.570  21.444  -0.432  1.00  0.00           O  
ATOM    508  CB  HIS A  74       1.705  20.791   2.698  1.00  0.00           C  
ATOM    509  CEN HIS A  74       2.657  21.020   3.733  1.00  0.00           X  
ATOM    510  H   HIS A  74      -0.735  21.072   3.253  1.00  0.00           H  
ATOM    511  N   LEU A  75      -0.173  20.148   0.093  1.00  0.00           N  
ATOM    512  CA  LEU A  75      -0.228  19.452  -1.181  1.00  0.00           C  
ATOM    513  C   LEU A  75      -1.242  20.051  -2.171  1.00  0.00           C  
ATOM    514  O   LEU A  75      -1.290  19.591  -3.312  1.00  0.00           O  
ATOM    515  CB  LEU A  75      -0.547  17.972  -0.932  1.00  0.00           C  
ATOM    516  CEN LEU A  75       0.324  16.702  -0.926  1.00  0.00           X  
ATOM    517  H   LEU A  75      -0.808  19.854   0.822  1.00  0.00           H  
ATOM    518  N   GLN A  76      -2.013  21.093  -1.831  1.00  0.00           N  
ATOM    519  CA  GLN A  76      -3.013  21.670  -2.757  1.00  0.00           C  
ATOM    520  C   GLN A  76      -2.560  21.679  -4.242  1.00  0.00           C  
ATOM    521  O   GLN A  76      -3.391  21.791  -5.143  1.00  0.00           O  
ATOM    522  CB  GLN A  76      -3.350  23.101  -2.326  1.00  0.00           C  
ATOM    523  CEN GLN A  76      -4.503  24.090  -1.467  1.00  0.00           X  
ATOM    524  H   GLN A  76      -1.941  21.464  -0.895  1.00  0.00           H  
ATOM    525  N   GLY A  77      -1.261  21.485  -4.533  1.00  0.00           N  
ATOM    526  CA  GLY A  77      -0.690  21.495  -5.887  1.00  0.00           C  
ATOM    527  C   GLY A  77      -0.596  20.143  -6.632  1.00  0.00           C  
ATOM    528  O   GLY A  77      -0.330  20.141  -7.830  1.00  0.00           O  
ATOM    529  CEN GLY A  77      -0.689  21.495  -5.888  1.00  0.00           X  
ATOM    530  H   GLY A  77      -0.655  21.253  -3.759  1.00  0.00           H  
ATOM    531  N   GLY A  78      -0.818  18.995  -5.981  1.00  0.00           N  
ATOM    532  CA  GLY A  78      -0.678  17.643  -6.550  1.00  0.00           C  
ATOM    533  C   GLY A  78      -1.974  16.826  -6.574  1.00  0.00           C  
ATOM    534  O   GLY A  78      -2.001  15.704  -6.078  1.00  0.00           O  
ATOM    535  CEN GLY A  78      -0.678  17.643  -6.550  1.00  0.00           X  
ATOM    536  H   GLY A  78      -0.970  19.057  -4.985  1.00  0.00           H  
ATOM    537  N   LYS A  79      -3.052  17.381  -7.143  1.00  0.00           N  
ATOM    538  CA  LYS A  79      -4.426  16.834  -7.131  1.00  0.00           C  
ATOM    539  C   LYS A  79      -4.569  15.310  -7.319  1.00  0.00           C  
ATOM    540  O   LYS A  79      -5.376  14.700  -6.631  1.00  0.00           O  
ATOM    541  CB  LYS A  79      -5.250  17.540  -8.209  1.00  0.00           C  
ATOM    542  CEN LYS A  79      -6.688  19.006  -8.718  1.00  0.00           X  
ATOM    543  H   LYS A  79      -2.936  18.345  -7.414  1.00  0.00           H  
ATOM    544  N   HIS A  80      -3.839  14.694  -8.254  1.00  0.00           N  
ATOM    545  CA  HIS A  80      -3.873  13.237  -8.431  1.00  0.00           C  
ATOM    546  C   HIS A  80      -3.312  12.476  -7.220  1.00  0.00           C  
ATOM    547  O   HIS A  80      -3.885  11.471  -6.809  1.00  0.00           O  
ATOM    548  CB  HIS A  80      -3.098  12.841  -9.692  1.00  0.00           C  
ATOM    549  CEN HIS A  80      -3.367  12.571 -11.065  1.00  0.00           X  
ATOM    550  H   HIS A  80      -3.204  15.249  -8.811  1.00  0.00           H  
ATOM    551  N   THR A  81      -2.237  12.991  -6.619  1.00  0.00           N  
ATOM    552  CA  THR A  81      -1.585  12.349  -5.472  1.00  0.00           C  
ATOM    553  C   THR A  81      -2.437  12.508  -4.216  1.00  0.00           C  
ATOM    554  O   THR A  81      -2.598  11.542  -3.481  1.00  0.00           O  
ATOM    555  CB  THR A  81      -0.184  12.933  -5.209  1.00  0.00           C  
ATOM    556  CEN THR A  81       0.364  13.049  -5.375  1.00  0.00           X  
ATOM    557  H   THR A  81      -1.840  13.860  -6.944  1.00  0.00           H  
ATOM    558  N   VAL A  82      -3.054  13.685  -4.029  1.00  0.00           N  
ATOM    559  CA  VAL A  82      -3.977  13.942  -2.906  1.00  0.00           C  
ATOM    560  C   VAL A  82      -5.187  13.062  -2.995  1.00  0.00           C  
ATOM    561  O   VAL A  82      -5.593  12.505  -1.994  1.00  0.00           O  
ATOM    562  CB  VAL A  82      -4.443  15.409  -2.859  1.00  0.00           C  
ATOM    563  CEN VAL A  82      -4.390  15.996  -2.502  1.00  0.00           X  
ATOM    564  H   VAL A  82      -2.887  14.432  -4.688  1.00  0.00           H  
ATOM    565  N   HIS A  83      -5.766  12.950  -4.191  1.00  0.00           N  
ATOM    566  CA  HIS A  83      -6.956  12.146  -4.356  1.00  0.00           C  
ATOM    567  C   HIS A  83      -6.660  10.672  -4.091  1.00  0.00           C  
ATOM    568  O   HIS A  83      -7.392  10.032  -3.351  1.00  0.00           O  
ATOM    569  CB  HIS A  83      -7.535  12.326  -5.763  1.00  0.00           C  
ATOM    570  CEN HIS A  83      -8.529  13.115  -6.411  1.00  0.00           X  
ATOM    571  H   HIS A  83      -5.438  13.512  -4.965  1.00  0.00           H  
ATOM    572  N   HIS A  84      -5.562  10.145  -4.640  1.00  0.00           N  
ATOM    573  CA  HIS A  84      -5.185   8.758  -4.404  1.00  0.00           C  
ATOM    574  C   HIS A  84      -4.912   8.480  -2.916  1.00  0.00           C  
ATOM    575  O   HIS A  84      -5.475   7.545  -2.361  1.00  0.00           O  
ATOM    576  CB  HIS A  84      -3.953   8.394  -5.240  1.00  0.00           C  
ATOM    577  CEN HIS A  84      -3.662   7.796  -6.500  1.00  0.00           X  
ATOM    578  H   HIS A  84      -4.955  10.729  -5.197  1.00  0.00           H  
ATOM    579  N   ILE A  85      -4.136   9.344  -2.257  1.00  0.00           N  
ATOM    580  CA  ILE A  85      -3.812   9.208  -0.831  1.00  0.00           C  
ATOM    581  C   ILE A  85      -5.055   9.434   0.041  1.00  0.00           C  
ATOM    582  O   ILE A  85      -5.276   8.700   0.991  1.00  0.00           O  
ATOM    583  CB  ILE A  85      -2.708  10.193  -0.405  1.00  0.00           C  
ATOM    584  CEN ILE A  85      -1.632  10.354  -0.340  1.00  0.00           X  
ATOM    585  H   ILE A  85      -3.773  10.147  -2.753  1.00  0.00           H  
ATOM    586  N   GLU A  86      -5.904  10.400  -0.309  1.00  0.00           N  
ATOM    587  CA  GLU A  86      -7.155  10.697   0.384  1.00  0.00           C  
ATOM    588  C   GLU A  86      -8.134   9.516   0.330  1.00  0.00           C  
ATOM    589  O   GLU A  86      -8.731   9.182   1.351  1.00  0.00           O  
ATOM    590  CB  GLU A  86      -7.805  11.946  -0.217  1.00  0.00           C  
ATOM    591  CEN GLU A  86      -8.110  13.622  -0.166  1.00  0.00           X  
ATOM    592  H   GLU A  86      -5.654  10.986  -1.090  1.00  0.00           H  
ATOM    593  N   GLN A  87      -8.312   8.873  -0.833  1.00  0.00           N  
ATOM    594  CA  GLN A  87      -9.167   7.685  -0.959  1.00  0.00           C  
ATOM    595  C   GLN A  87      -8.623   6.515  -0.140  1.00  0.00           C  
ATOM    596  O   GLN A  87      -9.404   5.886   0.572  1.00  0.00           O  
ATOM    597  CB  GLN A  87      -9.293   7.267  -2.427  1.00  0.00           C  
ATOM    598  CEN GLN A  87     -10.320   7.327  -3.837  1.00  0.00           X  
ATOM    599  H   GLN A  87      -7.777   9.169  -1.638  1.00  0.00           H  
ATOM    600  N   ASN A  88      -7.308   6.273  -0.165  1.00  0.00           N  
ATOM    601  CA  ASN A  88      -6.694   5.162   0.573  1.00  0.00           C  
ATOM    602  C   ASN A  88      -6.923   5.323   2.081  1.00  0.00           C  
ATOM    603  O   ASN A  88      -7.325   4.398   2.777  1.00  0.00           O  
ATOM    604  CB  ASN A  88      -5.211   5.044   0.273  1.00  0.00           C  
ATOM    605  CEN ASN A  88      -4.587   4.525  -0.392  1.00  0.00           X  
ATOM    606  H   ASN A  88      -6.718   6.814  -0.779  1.00  0.00           H  
ATOM    607  N   ILE A  89      -6.755   6.540   2.591  1.00  0.00           N  
ATOM    608  CA  ILE A  89      -6.976   6.834   4.002  1.00  0.00           C  
ATOM    609  C   ILE A  89      -8.467   6.796   4.384  1.00  0.00           C  
ATOM    610  O   ILE A  89      -8.810   6.310   5.462  1.00  0.00           O  
ATOM    611  CB  ILE A  89      -6.395   8.210   4.375  1.00  0.00           C  
ATOM    612  CEN ILE A  89      -5.496   8.747   4.677  1.00  0.00           X  
ATOM    613  H   ILE A  89      -6.424   7.277   1.986  1.00  0.00           H  
ATOM    614  N   LYS A  90      -9.381   7.285   3.542  1.00  0.00           N  
ATOM    615  CA  LYS A  90     -10.825   7.161   3.811  1.00  0.00           C  
ATOM    616  C   LYS A  90     -11.283   5.706   3.796  1.00  0.00           C  
ATOM    617  O   LYS A  90     -12.072   5.322   4.657  1.00  0.00           O  
ATOM    618  CB  LYS A  90     -11.632   7.966   2.791  1.00  0.00           C  
ATOM    619  CEN LYS A  90     -12.765   9.694   2.337  1.00  0.00           X  
ATOM    620  H   LYS A  90      -9.072   7.665   2.659  1.00  0.00           H  
ATOM    621  N   GLU A  91     -10.781   4.910   2.859  1.00  0.00           N  
ATOM    622  CA  GLU A  91     -11.019   3.464   2.830  1.00  0.00           C  
ATOM    623  C   GLU A  91     -10.485   2.781   4.095  1.00  0.00           C  
ATOM    624  O   GLU A  91     -11.226   2.043   4.745  1.00  0.00           O  
ATOM    625  CB  GLU A  91     -10.377   2.843   1.587  1.00  0.00           C  
ATOM    626  CEN GLU A  91     -10.511   2.252  -0.005  1.00  0.00           X  
ATOM    627  H   GLU A  91     -10.184   5.304   2.147  1.00  0.00           H  
ATOM    628  N   ILE A  92      -9.270   3.126   4.535  1.00  0.00           N  
ATOM    629  CA  ILE A  92      -8.677   2.653   5.799  1.00  0.00           C  
ATOM    630  C   ILE A  92      -9.494   3.150   7.009  1.00  0.00           C  
ATOM    631  O   ILE A  92      -9.797   2.374   7.916  1.00  0.00           O  
ATOM    632  CB  ILE A  92      -7.216   3.116   5.948  1.00  0.00           C  
ATOM    633  CEN ILE A  92      -6.178   2.886   5.708  1.00  0.00           X  
ATOM    634  H   ILE A  92      -8.697   3.693   3.924  1.00  0.00           H  
ATOM    635  N   PHE A  93      -9.921   4.417   7.018  1.00  0.00           N  
ATOM    636  CA  PHE A  93     -10.762   4.964   8.089  1.00  0.00           C  
ATOM    637  C   PHE A  93     -12.108   4.250   8.201  1.00  0.00           C  
ATOM    638  O   PHE A  93     -12.529   3.906   9.305  1.00  0.00           O  
ATOM    639  CB  PHE A  93     -10.990   6.460   7.868  1.00  0.00           C  
ATOM    640  CEN PHE A  93     -10.394   7.842   8.380  1.00  0.00           X  
ATOM    641  H   PHE A  93      -9.657   5.009   6.245  1.00  0.00           H  
ATOM    642  N   HIS A  94     -12.766   4.013   7.069  1.00  0.00           N  
ATOM    643  CA  HIS A  94     -14.050   3.323   7.035  1.00  0.00           C  
ATOM    644  C   HIS A  94     -13.938   1.912   7.629  1.00  0.00           C  
ATOM    645  O   HIS A  94     -14.749   1.521   8.471  1.00  0.00           O  
ATOM    646  CB  HIS A  94     -14.582   3.252   5.601  1.00  0.00           C  
ATOM    647  CEN HIS A  94     -15.468   3.984   4.758  1.00  0.00           X  
ATOM    648  H   HIS A  94     -12.352   4.303   6.195  1.00  0.00           H  
ATOM    649  N   HIS A  95     -12.896   1.171   7.254  1.00  0.00           N  
ATOM    650  CA  HIS A  95     -12.629  -0.168   7.767  1.00  0.00           C  
ATOM    651  C   HIS A  95     -12.361  -0.176   9.282  1.00  0.00           C  
ATOM    652  O   HIS A  95     -12.928  -1.020   9.982  1.00  0.00           O  
ATOM    653  CB  HIS A  95     -11.442  -0.789   7.025  1.00  0.00           C  
ATOM    654  CEN HIS A  95     -11.216  -1.647   5.909  1.00  0.00           X  
ATOM    655  H   HIS A  95     -12.264   1.544   6.558  1.00  0.00           H  
ATOM    656  N   LEU A  96     -11.567   0.763   9.820  1.00  0.00           N  
ATOM    657  CA  LEU A  96     -11.284   0.838  11.265  1.00  0.00           C  
ATOM    658  C   LEU A  96     -12.545   1.137  12.068  1.00  0.00           C  
ATOM    659  O   LEU A  96     -12.757   0.532  13.119  1.00  0.00           O  
ATOM    660  CB  LEU A  96     -10.217   1.903  11.544  1.00  0.00           C  
ATOM    661  CEN LEU A  96      -8.719   1.816  11.894  1.00  0.00           X  
ATOM    662  H   LEU A  96     -11.168   1.460   9.208  1.00  0.00           H  
ATOM    663  N   GLU A  97     -13.397   2.034  11.581  1.00  0.00           N  
ATOM    664  CA  GLU A  97     -14.636   2.397  12.260  1.00  0.00           C  
ATOM    665  C   GLU A  97     -15.621   1.216  12.292  1.00  0.00           C  
ATOM    666  O   GLU A  97     -16.187   0.916  13.346  1.00  0.00           O  
ATOM    667  CB  GLU A  97     -15.280   3.606  11.578  1.00  0.00           C  
ATOM    668  CEN GLU A  97     -15.569   5.284  11.513  1.00  0.00           X  
ATOM    669  H   GLU A  97     -13.163   2.513  10.724  1.00  0.00           H  
ATOM    670  N   GLU A  98     -15.765   0.486  11.182  1.00  0.00           N  
ATOM    671  CA  GLU A  98     -16.627  -0.699  11.098  1.00  0.00           C  
ATOM    672  C   GLU A  98     -16.176  -1.850  12.014  1.00  0.00           C  
ATOM    673  O   GLU A  98     -17.018  -2.505  12.635  1.00  0.00           O  
ATOM    674  CB  GLU A  98     -16.692  -1.190   9.650  1.00  0.00           C  
ATOM    675  CEN GLU A  98     -17.492  -1.254   8.147  1.00  0.00           X  
ATOM    676  H   GLU A  98     -15.251   0.767  10.359  1.00  0.00           H  
ATOM    677  N   LEU A  99     -14.874  -2.138  12.064  1.00  0.00           N  
ATOM    678  CA  LEU A  99     -14.298  -3.161  12.938  1.00  0.00           C  
ATOM    679  C   LEU A  99     -14.459  -2.815  14.420  1.00  0.00           C  
ATOM    680  O   LEU A  99     -14.849  -3.685  15.191  1.00  0.00           O  
ATOM    681  CB  LEU A  99     -12.815  -3.362  12.602  1.00  0.00           C  
ATOM    682  CEN LEU A  99     -12.058  -4.461  11.832  1.00  0.00           X  
ATOM    683  H   LEU A  99     -14.248  -1.590  11.490  1.00  0.00           H  
ATOM    684  N   VAL A 100     -14.195  -1.565  14.810  1.00  0.00           N  
ATOM    685  CA  VAL A 100     -14.320  -1.088  16.198  1.00  0.00           C  
ATOM    686  C   VAL A 100     -15.758  -1.218  16.704  1.00  0.00           C  
ATOM    687  O   VAL A 100     -15.972  -1.589  17.856  1.00  0.00           O  
ATOM    688  CB  VAL A 100     -13.874   0.379  16.338  1.00  0.00           C  
ATOM    689  CEN VAL A 100     -13.380   0.787  16.593  1.00  0.00           X  
ATOM    690  H   VAL A 100     -13.887  -0.911  14.103  1.00  0.00           H  
ATOM    691  N   HIS A 101     -16.746  -0.887  15.868  1.00  0.00           N  
ATOM    692  CA  HIS A 101     -18.169  -0.956  16.223  1.00  0.00           C  
ATOM    693  C   HIS A 101     -18.652  -2.343  16.690  1.00  0.00           C  
ATOM    694  O   HIS A 101     -19.402  -2.417  17.667  1.00  0.00           O  
ATOM    695  CB  HIS A 101     -19.017  -0.503  15.031  1.00  0.00           C  
ATOM    696  CEN HIS A 101     -19.621   0.695  14.550  1.00  0.00           X  
ATOM    697  H   HIS A 101     -16.498  -0.461  14.987  1.00  0.00           H  
ATOM    698  N   ARG A 102     -18.253  -3.437  16.026  1.00  0.00           N  
ATOM    699  CA  ARG A 102     -18.692  -4.812  16.339  1.00  0.00           C  
ATOM    700  C   ARG A 102     -18.282  -5.245  17.738  1.00  0.00           C  
ATOM    701  O   ARG A 102     -19.122  -5.915  18.376  1.00  0.00           O  
ATOM    702  CB  ARG A 102     -18.214  -5.817  15.301  1.00  0.00           C  
ATOM    703  CEN ARG A 102     -18.201  -7.306  13.317  1.00  0.00           X  
ATOM    704  H   ARG A 102     -17.464  -3.346  15.403  1.00  0.00           H  
TER                                                                             
# All scores below are weighted scores, not raw scores.
#BEGIN_POSE_ENERGIES_TABLE ./minmover_pdb/pose_67.pdb
label vdw cenpack pair env cbeta hs_pair ss_pair sheet total
weights 1 0.5 1 1 0.25 1 1 1 NA
pose 0 -5.08942 -11.2492 -21.8098 5.55772 0 0 0 -32.5907
MET:NtermProteinFull_1 0 0.10471 0.04172 0.4784 0.04314 0 0 0 0.66796
TYR_2 0 0.09158 -0.00561 0.83566 0.06961 0 0 0 0.99125
GLY_3 0 0.03836 -0.008 -0.0429 0.07081 0 0 0 0.05826
LYS_4 0 -0.17007 0.03641 -0.68888 0.0693 0 0 0 -0.75324
LEU_5 0 -0.10937 -0.51404 -0.30366 0.04416 0 0 0 -0.8829
ASN_6 0 -0.28465 -0.0019 -0.40966 0.04277 0 0 0 -0.65344
ASP_7 0 -0.05723 -0.02481 -0.52292 0.06921 0 0 0 -0.53574
LEU_8 0 -0.09541 -0.15177 -0.30366 0.04372 0 0 0 -0.50711
LEU_9 0 -0.25286 -0.29193 -0.06582 0.03512 0 0 0 -0.57548
GLU_10 0 -0.03585 0.07468 -0.82678 0.06925 0 0 0 -0.71871
ASP_11 0 0.0565 0.02087 -0.37876 0.069 0 0 0 -0.23238
LEU_12 0 0.09484 -0.74373 -0.19483 0.04446 0 0 0 -0.79927
GLN_13 0 -0.00383 0.19123 -0.4142 0.06884 0 0 0 -0.15795
GLU_14 0 -0.03356 -0.00824 -0.92601 0.06928 0 0 0 -0.89854
VAL_15 0 -0.17976 -0.23133 0.21583 0.04478 0 0 0 -0.15048
LEU_16 0 0.02512 -0.364 -0.06582 0.04204 0 0 0 -0.36266
LYS_17 0 -0.03123 -0.00937 -0.8715 0.06956 0 0 0 -0.84254
ASN_18 0 0.1223 -0.03144 -0.24178 0.06894 0 0 0 -0.08197
LEU_19 0 0.04569 -0.59009 -0.19483 0.0359 0 0 0 -0.70333
HIS_20 0 0.03121 0.00425 -0.02241 0.06238 0 0 0 0.07544
LYS_21 0 -0.01209 -0.00655 -1.10762 0.07179 0 0 0 -1.05447
ASN_22 0 -0.08233 0.06783 -0.32173 0.06902 0 0 0 -0.26721
TRP_23 0 0.11138 0.1205 -0.00757 0.03186 0 0 0 0.25617
HIS_24 0 -0.02444 0.00507 0.15213 0.07134 0 0 0 0.2041
GLY_25 0 0.0417 -0.01743 0.16011 0.07034 0 0 0 0.25472
GLY_26 0 0.05945 -0.00409 0.0322 0.04456 0 0 0 0.13211
LYS_27 0 0 0 -1.04927 0.07223 0 0 0 -0.97704
ASP_28 0 -0.01035 -0.06527 -0.60822 0.07036 0 0 0 -0.61348
ASN_29 0 0.34768 -0.0134 -0.19403 0.04324 0 0 0 0.18348
LEU_30 0 0.02011 0.10501 0.4149 0.06898 0 0 0 0.609
HIS_D_31 0 -0.0287 -0.10995 0.11054 0.0693 0 0 0 0.04119
ASP_32 0 -0.12976 -0.09441 -0.47618 0.06903 0 0 0 -0.63133
VAL_33 0 -0.10944 0.10617 -0.00525 0.03851 0 0 0 0.03
ASP_34 0 -0.08799 -0.14327 -0.42964 0.06919 0 0 0 -0.59171
ASN_35 0 -0.06459 -0.05658 -0.36221 0.06893 0 0 0 -0.41444
HIS_D_36 0 -0.37343 -0.22806 -0.06774 0.03519 0 0 0 -0.63403
LEU_37 0 0.24114 -0.57644 -0.39148 0.04465 0 0 0 -0.68214
GLN_38 0 0.00077 -0.00908 -0.55896 0.06894 0 0 0 -0.49833
ASN_39 0 -0.16119 -0.15837 -0.19403 0.06919 0 0 0 -0.4444
VAL_40 0 -0.22435 -0.39785 -0.27892 0.03762 0 0 0 -0.8635
ILE_41 0 0.00947 -0.42902 0.60227 0.06961 0 0 0 0.25232
GLU_42 0 -0.05756 -0.25012 -0.4886 0.06893 0 0 0 -0.72736
ASP_43 0 -0.02201 0.06378 0.08318 0.03657 0 0 0 0.16151
ILE_44 0 -0.19135 -0.93682 -0.20059 0.03536 0 0 0 -1.2934
HIS_D_45 0 -0.1635 0.16966 0.06501 0.06919 0 0 0 0.14035
ASP_46 0 -0.20379 -0.42722 -0.37876 0.03493 0 0 0 -0.97484
PHE_47 0 -0.3906 -0.35528 -0.30123 0.0314 0 0 0 -1.01572
MET_48 0 -0.42886 -0.09894 0.13971 0.0359 0 0 0 -0.35219
GLN_49 0 -0.0946 0.00371 -0.57713 0.06947 0 0 0 -0.59856
GLY_50 0 0.01271 0.02482 -0.0429 0.04322 0 0 0 0.03785
GLY_51 0 -0.04269 0.02414 0.35201 0.03049 0 0 0 0.36394
GLY_52 0 -0.02775 0.0306 -0.08884 0.03824 0 0 0 -0.04774
SER_53 0 -0.03279 0.00621 -0.21543 0.03701 0 0 0 -0.205
GLY_54 0 -0.07692 0.05551 -0.0429 0.03539 0 0 0 -0.02892
GLY_55 0 -0.01236 -0.00163 -0.07965 0.03564 0 0 0 -0.05799
LYS_56 0 -0.29662 -0.86625 -0.33001 0.03449 0 0 0 -1.45839
LEU_57 0 0.25388 -0.24039 -0.19483 0.03038 0 0 0 -0.15096
GLN_58 0 -0.04945 0.05069 -0.59803 0.06936 0 0 0 -0.52743
GLU_59 0 -0.02209 -0.08897 -0.60186 0.06878 0 0 0 -0.64415
MET_60 0 -0.15399 -0.08713 -0.35706 0.0321 0 0 0 -0.56608
MET_61 0 -0.08699 -0.07767 0.4784 0.06939 0 0 0 0.38313
LYS_62 0 -0.04952 0.02667 -0.96458 0.0693 0 0 0 -0.91814
GLU_63 0 -0.55129 -0.07911 -0.37543 0.03593 0 0 0 -0.9699
PHE_64 0 -0.15899 -0.43434 -0.07541 0.03762 0 0 0 -0.63111
GLN_65 0 -0.03798 0.00544 -0.49415 0.06894 0 0 0 -0.45775
GLN_66 0 -0.08644 -0.07372 -0.55896 0.06903 0 0 0 -0.65009
VAL_67 0 -0.30699 -0.5708 -0.19594 0.03383 0 0 0 -1.0399
LEU_68 0 -0.21343 0.19523 0.58995 0.04372 0 0 0 0.61548
ASP_69 0 -0.05701 -0.03242 -0.52292 0.06903 0 0 0 -0.54332
GLU_70 0 -0.38764 0.10374 -0.13578 0.03519 0 0 0 -0.38449
LEU_71 0 -0.0346 -0.78872 -0.45811 0.03451 0 0 0 -1.24693
ASN_72 0 -0.16512 0.20856 -0.28327 0.04922 0 0 0 -0.19061
ASN_73 0 -0.03388 -0.04822 -0.40966 0.06961 0 0 0 -0.42215
HIS_74 0 0.60806 -0.04433 -0.11266 0.06919 0 0 0 0.52025
LEU_75 0 0.04924 -0.11326 -0.06582 0.03546 0 0 0 -0.09437
GLN_76 0 -0.03107 -0.01653 -0.59803 0.07068 0 0 0 -0.57494
GLY_77 0 -0.03784 -0.04437 0.60923 0.06966 0 0 0 0.59668
GLY_78 0 -0.04796 -0.03702 -0.0429 0.03045 0 0 0 -0.09743
LYS_79 0 0 0 -0.8715 0.07072 0 0 0 -0.80078
HIS_80 0 -0.02106 -0.0132 0.21997 0.07025 0 0 0 0.25596
THR_81 0 0.05141 0.01707 -0.18847 0.0353 0 0 0 -0.08469
VAL_82 0 0.02381 0.02993 0.21583 0.03113 0 0 0 0.3007
HIS_D_83 0 -0.03911 -0.01542 0.11054 0.06939 0 0 0 0.12539
HIS_D_84 0 0.00085 0.06257 0.0215 0.06878 0 0 0 0.1537
ILE_85 0 -0.07229 -0.47144 -0.41682 0.03596 0 0 0 -0.92459
GLU_86 0 -0.13378 0.24951 -0.37543 0.03507 0 0 0 -0.22464
GLN_87 0 -0.04225 0.00414 -0.59803 0.0693 0 0 0 -0.56684
ASN_88 0 -0.09858 0.33791 -0.13901 0.05206 0 0 0 0.15238
ILE_89 0 0.01728 -0.8367 -0.20059 0.04075 0 0 0 -0.97926
LYS_90 0 0.01318 0.14166 -0.8715 0.06905 0 0 0 -0.64761
GLU_91 0 0.00121 -0.03828 -0.71584 0.06894 0 0 0 -0.68397
ILE_92 0 -0.13711 -0.36935 0.20907 0.04062 0 0 0 -0.25677
PHE_93 0 -0.03521 -0.35861 0.24077 0.06961 0 0 0 -0.08345
HIS_D_94 0 -0.08236 0.11661 0.159 0.06921 0 0 0 0.26246
HIS_95 0 -0.1961 0.15183 -0.15264 0.04328 0 0 0 -0.15362
LEU_96 0 0.00996 -1.00477 -0.39148 0.04009 0 0 0 -1.34621
GLU_97 0 -0.19316 0.13433 -0.4886 0.0693 0 0 0 -0.47813
GLU_98 0 0.00011 -0.16548 -0.71584 0.06921 0 0 0 -0.812
LEU_99 0 0.30639 -0.02452 0.24309 0.04294 0 0 0 0.5679
VAL_100 0 0.54603 -0.05427 0.33828 0.06919 0 0 0 0.89924
HIS_101 0 -0.07433 0.056 0.20362 0.07025 0 0 0 0.25553
ARG:CtermProteinFull_102 0 -0.18406 0.05813 -0.64658 0.07356 0 0 0 -0.69895
#END_POSE_ENERGIES_TABLE ./minmover_pdb/pose_67.pdb
