# Supplementary material for: Selection of a promiscuous minimalist cAMP phosphodiesterase from a library of de novo designed proteins
Source: Nat Chem. 2024 May 3;16(7):1200–8. doi: 10.1038/s41557-024-01490-4 (PMC11230910; doi:10.1038/s41557-024-01490-4)
Supplement: Supplementary file 3 — MD input files, scripts and final structures derived from MD, AlphaFold2, EMSfold and MultiSFold. [file 41557_2024_1490_MOESM3_ESM.zip › Computational_Data/4_MultiSFold/s824/pose_68.pdb]

ATOM      1  N   MET A   1       0.626  -1.111   0.146  1.00  0.00           N  
ATOM      2  CA  MET A   1       1.928  -0.476  -0.009  1.00  0.00           C  
ATOM      3  C   MET A   1       1.949   0.975   0.449  1.00  0.00           C  
ATOM      4  O   MET A   1       2.967   1.436   0.966  1.00  0.00           O  
ATOM      5  CB  MET A   1       2.369  -0.562  -1.469  1.00  0.00           C  
ATOM      6  CEN MET A   1       3.510  -1.361  -2.536  1.00  0.00           X  
ATOM      7  H   MET A   1       0.149  -1.476  -0.654  1.00  0.00           H  
ATOM      8  N   TYR A   2       0.830   1.696   0.293  1.00  0.00           N  
ATOM      9  CA  TYR A   2       0.787   3.134   0.599  1.00  0.00           C  
ATOM     10  C   TYR A   2       1.244   3.497   2.009  1.00  0.00           C  
ATOM     11  O   TYR A   2       1.979   4.463   2.187  1.00  0.00           O  
ATOM     12  CB  TYR A   2      -0.632   3.664   0.382  1.00  0.00           C  
ATOM     13  CEN TYR A   2      -1.584   4.518  -0.815  1.00  0.00           X  
ATOM     14  H   TYR A   2      -0.003   1.287  -0.101  1.00  0.00           H  
ATOM     15  N   GLY A   3       0.810   2.733   3.016  1.00  0.00           N  
ATOM     16  CA  GLY A   3       1.230   3.009   4.385  1.00  0.00           C  
ATOM     17  C   GLY A   3       2.742   2.918   4.534  1.00  0.00           C  
ATOM     18  O   GLY A   3       3.367   3.791   5.140  1.00  0.00           O  
ATOM     19  CEN GLY A   3       1.230   3.009   4.385  1.00  0.00           X  
ATOM     20  H   GLY A   3       0.171   1.979   2.829  1.00  0.00           H  
ATOM     21  N   LYS A   4       3.329   1.860   3.976  1.00  0.00           N  
ATOM     22  CA  LYS A   4       4.769   1.661   4.054  1.00  0.00           C  
ATOM     23  C   LYS A   4       5.501   2.776   3.302  1.00  0.00           C  
ATOM     24  O   LYS A   4       6.389   3.410   3.865  1.00  0.00           O  
ATOM     25  CB  LYS A   4       5.155   0.293   3.490  1.00  0.00           C  
ATOM     26  CEN LYS A   4       5.756  -1.705   3.841  1.00  0.00           X  
ATOM     27  H   LYS A   4       2.760   1.184   3.491  1.00  0.00           H  
ATOM     28  N   LEU A   5       5.099   3.069   2.063  1.00  0.00           N  
ATOM     29  CA  LEU A   5       5.704   4.183   1.338  1.00  0.00           C  
ATOM     30  C   LEU A   5       5.570   5.492   2.096  1.00  0.00           C  
ATOM     31  O   LEU A   5       6.541   6.240   2.215  1.00  0.00           O  
ATOM     32  CB  LEU A   5       5.071   4.313  -0.053  1.00  0.00           C  
ATOM     33  CEN LEU A   5       5.561   3.936  -1.464  1.00  0.00           X  
ATOM     34  H   LEU A   5       4.373   2.516   1.606  1.00  0.00           H  
ATOM     35  N   ASN A   6       4.385   5.759   2.650  1.00  0.00           N  
ATOM     36  CA  ASN A   6       4.170   7.006   3.360  1.00  0.00           C  
ATOM     37  C   ASN A   6       5.125   7.073   4.546  1.00  0.00           C  
ATOM     38  O   ASN A   6       5.718   8.124   4.806  1.00  0.00           O  
ATOM     39  CB  ASN A   6       2.730   7.160   3.814  1.00  0.00           C  
ATOM     40  CEN ASN A   6       1.841   7.592   3.462  1.00  0.00           X  
ATOM     41  H   ASN A   6       3.609   5.110   2.539  1.00  0.00           H  
ATOM     42  N   ASP A   7       5.310   5.946   5.257  1.00  0.00           N  
ATOM     43  CA  ASP A   7       6.204   5.960   6.417  1.00  0.00           C  
ATOM     44  C   ASP A   7       7.658   6.086   5.966  1.00  0.00           C  
ATOM     45  O   ASP A   7       8.473   6.729   6.630  1.00  0.00           O  
ATOM     46  CB  ASP A   7       6.019   4.697   7.261  1.00  0.00           C  
ATOM     47  CEN ASP A   7       5.534   4.377   8.098  1.00  0.00           X  
ATOM     48  H   ASP A   7       4.816   5.092   4.989  1.00  0.00           H  
ATOM     49  N   LEU A   8       7.968   5.529   4.792  1.00  0.00           N  
ATOM     50  CA  LEU A   8       9.296   5.689   4.219  1.00  0.00           C  
ATOM     51  C   LEU A   8       9.548   7.149   3.921  1.00  0.00           C  
ATOM     52  O   LEU A   8      10.639   7.662   4.182  1.00  0.00           O  
ATOM     53  CB  LEU A   8       9.446   4.844   2.947  1.00  0.00           C  
ATOM     54  CEN LEU A   8      10.184   3.526   2.649  1.00  0.00           X  
ATOM     55  H   LEU A   8       7.283   4.939   4.319  1.00  0.00           H  
ATOM     56  N   LEU A   9       8.522   7.838   3.430  1.00  0.00           N  
ATOM     57  CA  LEU A   9       8.665   9.223   3.041  1.00  0.00           C  
ATOM     58  C   LEU A   9       8.954  10.059   4.278  1.00  0.00           C  
ATOM     59  O   LEU A   9       9.814  10.943   4.241  1.00  0.00           O  
ATOM     60  CB  LEU A   9       7.402   9.718   2.325  1.00  0.00           C  
ATOM     61  CEN LEU A   9       7.084  10.004   0.845  1.00  0.00           X  
ATOM     62  H   LEU A   9       7.628   7.374   3.280  1.00  0.00           H  
ATOM     63  N   GLU A  10       8.246   9.787   5.385  1.00  0.00           N  
ATOM     64  CA  GLU A  10       8.502  10.580   6.582  1.00  0.00           C  
ATOM     65  C   GLU A  10       9.947  10.387   7.054  1.00  0.00           C  
ATOM     66  O   GLU A  10      10.624  11.368   7.376  1.00  0.00           O  
ATOM     67  CB  GLU A  10       7.522  10.204   7.696  1.00  0.00           C  
ATOM     68  CEN GLU A  10       6.099  10.518   8.579  1.00  0.00           X  
ATOM     69  H   GLU A  10       7.539   9.052   5.373  1.00  0.00           H  
ATOM     70  N   ASP A  11      10.450   9.145   7.054  1.00  0.00           N  
ATOM     71  CA  ASP A  11      11.805   8.923   7.546  1.00  0.00           C  
ATOM     72  C   ASP A  11      12.837   9.637   6.647  1.00  0.00           C  
ATOM     73  O   ASP A  11      13.809  10.205   7.157  1.00  0.00           O  
ATOM     74  CB  ASP A  11      12.106   7.424   7.621  1.00  0.00           C  
ATOM     75  CEN ASP A  11      12.114   6.658   8.292  1.00  0.00           X  
ATOM     76  H   ASP A  11       9.879   8.360   6.741  1.00  0.00           H  
ATOM     77  N   LEU A  12      12.619   9.651   5.326  1.00  0.00           N  
ATOM     78  CA  LEU A  12      13.569  10.285   4.404  1.00  0.00           C  
ATOM     79  C   LEU A  12      13.645  11.783   4.670  1.00  0.00           C  
ATOM     80  O   LEU A  12      14.723  12.381   4.649  1.00  0.00           O  
ATOM     81  CB  LEU A  12      13.167  10.019   2.948  1.00  0.00           C  
ATOM     82  CEN LEU A  12      13.728   9.080   1.863  1.00  0.00           X  
ATOM     83  H   LEU A  12      11.787   9.190   4.953  1.00  0.00           H  
ATOM     84  N   GLN A  13      12.488  12.399   4.922  1.00  0.00           N  
ATOM     85  CA  GLN A  13      12.457  13.822   5.222  1.00  0.00           C  
ATOM     86  C   GLN A  13      13.172  14.096   6.546  1.00  0.00           C  
ATOM     87  O   GLN A  13      13.916  15.075   6.663  1.00  0.00           O  
ATOM     88  CB  GLN A  13      11.014  14.329   5.288  1.00  0.00           C  
ATOM     89  CEN GLN A  13       9.766  15.179   4.411  1.00  0.00           X  
ATOM     90  H   GLN A  13      11.620  11.859   4.885  1.00  0.00           H  
ATOM     91  N   GLU A  14      12.997  13.205   7.535  1.00  0.00           N  
ATOM     92  CA  GLU A  14      13.671  13.405   8.816  1.00  0.00           C  
ATOM     93  C   GLU A  14      15.186  13.399   8.591  1.00  0.00           C  
ATOM     94  O   GLU A  14      15.897  14.266   9.103  1.00  0.00           O  
ATOM     95  CB  GLU A  14      13.269  12.324   9.822  1.00  0.00           C  
ATOM     96  CEN GLU A  14      12.333  11.822  11.154  1.00  0.00           X  
ATOM     97  H   GLU A  14      12.363  12.412   7.398  1.00  0.00           H  
ATOM     98  N   VAL A  15      15.675  12.472   7.755  1.00  0.00           N  
ATOM     99  CA  VAL A  15      17.097  12.421   7.440  1.00  0.00           C  
ATOM    100  C   VAL A  15      17.554  13.674   6.714  1.00  0.00           C  
ATOM    101  O   VAL A  15      18.626  14.206   7.006  1.00  0.00           O  
ATOM    102  CB  VAL A  15      17.440  11.191   6.578  1.00  0.00           C  
ATOM    103  CEN VAL A  15      17.755  10.579   6.587  1.00  0.00           X  
ATOM    104  H   VAL A  15      15.039  11.773   7.369  1.00  0.00           H  
ATOM    105  N   LEU A  16      16.740  14.165   5.784  1.00  0.00           N  
ATOM    106  CA  LEU A  16      17.086  15.365   5.038  1.00  0.00           C  
ATOM    107  C   LEU A  16      17.168  16.548   6.007  1.00  0.00           C  
ATOM    108  O   LEU A  16      18.107  17.351   5.948  1.00  0.00           O  
ATOM    109  CB  LEU A  16      16.058  15.629   3.930  1.00  0.00           C  
ATOM    110  CEN LEU A  16      16.098  15.445   2.401  1.00  0.00           X  
ATOM    111  H   LEU A  16      15.873  13.666   5.575  1.00  0.00           H  
ATOM    112  N   LYS A  17      16.210  16.633   6.935  1.00  0.00           N  
ATOM    113  CA  LYS A  17      16.253  17.694   7.936  1.00  0.00           C  
ATOM    114  C   LYS A  17      17.530  17.628   8.792  1.00  0.00           C  
ATOM    115  O   LYS A  17      18.190  18.648   9.018  1.00  0.00           O  
ATOM    116  CB  LYS A  17      15.015  17.621   8.831  1.00  0.00           C  
ATOM    117  CEN LYS A  17      13.111  18.382   9.353  1.00  0.00           X  
ATOM    118  H   LYS A  17      15.437  15.965   6.926  1.00  0.00           H  
ATOM    119  N   ASN A  18      17.910  16.430   9.239  1.00  0.00           N  
ATOM    120  CA  ASN A  18      19.144  16.290  10.000  1.00  0.00           C  
ATOM    121  C   ASN A  18      20.353  16.568   9.114  1.00  0.00           C  
ATOM    122  O   ASN A  18      21.298  17.240   9.543  1.00  0.00           O  
ATOM    123  CB  ASN A  18      19.257  14.916  10.634  1.00  0.00           C  
ATOM    124  CEN ASN A  18      19.019  14.454  11.546  1.00  0.00           X  
ATOM    125  H   ASN A  18      17.318  15.613   9.087  1.00  0.00           H  
ATOM    126  N   LEU A  19      20.296  16.109   7.859  1.00  0.00           N  
ATOM    127  CA  LEU A  19      21.392  16.307   6.921  1.00  0.00           C  
ATOM    128  C   LEU A  19      21.604  17.790   6.663  1.00  0.00           C  
ATOM    129  O   LEU A  19      22.735  18.257   6.611  1.00  0.00           O  
ATOM    130  CB  LEU A  19      21.115  15.566   5.607  1.00  0.00           C  
ATOM    131  CEN LEU A  19      21.674  14.263   5.003  1.00  0.00           X  
ATOM    132  H   LEU A  19      19.470  15.588   7.556  1.00  0.00           H  
ATOM    133  N   HIS A  20      20.522  18.562   6.592  1.00  0.00           N  
ATOM    134  CA  HIS A  20      20.671  19.989   6.325  1.00  0.00           C  
ATOM    135  C   HIS A  20      21.241  20.721   7.530  1.00  0.00           C  
ATOM    136  O   HIS A  20      22.110  21.588   7.398  1.00  0.00           O  
ATOM    137  CB  HIS A  20      19.328  20.609   5.926  1.00  0.00           C  
ATOM    138  CEN HIS A  20      18.618  20.932   4.734  1.00  0.00           X  
ATOM    139  H   HIS A  20      19.591  18.146   6.661  1.00  0.00           H  
ATOM    140  N   LYS A  21      20.756  20.368   8.714  1.00  0.00           N  
ATOM    141  CA  LYS A  21      21.084  21.106   9.923  1.00  0.00           C  
ATOM    142  C   LYS A  21      22.509  20.874  10.440  1.00  0.00           C  
ATOM    143  O   LYS A  21      23.144  21.808  10.941  1.00  0.00           O  
ATOM    144  CB  LYS A  21      20.078  20.753  11.020  1.00  0.00           C  
ATOM    145  CEN LYS A  21      18.364  21.282  12.142  1.00  0.00           X  
ATOM    146  H   LYS A  21      20.100  19.585   8.764  1.00  0.00           H  
ATOM    147  N   ASN A  22      23.011  19.641  10.334  1.00  0.00           N  
ATOM    148  CA  ASN A  22      24.246  19.258  11.016  1.00  0.00           C  
ATOM    149  C   ASN A  22      25.375  18.770  10.109  1.00  0.00           C  
ATOM    150  O   ASN A  22      26.098  17.831  10.455  1.00  0.00           O  
ATOM    151  CB  ASN A  22      23.958  18.199  12.064  1.00  0.00           C  
ATOM    152  CEN ASN A  22      23.706  18.154  13.082  1.00  0.00           X  
ATOM    153  H   ASN A  22      22.490  18.927   9.825  1.00  0.00           H  
ATOM    154  N   TRP A  23      25.523  19.375   8.945  1.00  0.00           N  
ATOM    155  CA  TRP A  23      26.629  19.012   8.077  1.00  0.00           C  
ATOM    156  C   TRP A  23      27.877  19.768   8.497  1.00  0.00           C  
ATOM    157  O   TRP A  23      27.863  20.995   8.574  1.00  0.00           O  
ATOM    158  CB  TRP A  23      26.292  19.307   6.614  1.00  0.00           C  
ATOM    159  CEN TRP A  23      26.081  18.530   5.057  1.00  0.00           X  
ATOM    160  H   TRP A  23      24.872  20.099   8.669  1.00  0.00           H  
ATOM    161  N   HIS A  24      28.960  19.046   8.760  1.00  0.00           N  
ATOM    162  CA  HIS A  24      30.202  19.688   9.180  1.00  0.00           C  
ATOM    163  C   HIS A  24      31.427  19.270   8.356  1.00  0.00           C  
ATOM    164  O   HIS A  24      32.553  19.645   8.682  1.00  0.00           O  
ATOM    165  CB  HIS A  24      30.461  19.397  10.662  1.00  0.00           C  
ATOM    166  CEN HIS A  24      30.213  20.008  11.925  1.00  0.00           X  
ATOM    167  H   HIS A  24      28.908  18.041   8.704  1.00  0.00           H  
ATOM    168  N   GLY A  25      31.215  18.487   7.300  1.00  0.00           N  
ATOM    169  CA  GLY A  25      32.308  17.896   6.519  1.00  0.00           C  
ATOM    170  C   GLY A  25      32.732  18.683   5.265  1.00  0.00           C  
ATOM    171  O   GLY A  25      33.605  18.243   4.515  1.00  0.00           O  
ATOM    172  CEN GLY A  25      32.308  17.896   6.519  1.00  0.00           X  
ATOM    173  H   GLY A  25      30.262  18.284   7.028  1.00  0.00           H  
ATOM    174  N   GLY A  26      32.082  19.819   5.007  1.00  0.00           N  
ATOM    175  CA  GLY A  26      32.446  20.727   3.908  1.00  0.00           C  
ATOM    176  C   GLY A  26      31.323  20.735   2.866  1.00  0.00           C  
ATOM    177  O   GLY A  26      30.896  19.671   2.404  1.00  0.00           O  
ATOM    178  CEN GLY A  26      32.446  20.727   3.908  1.00  0.00           X  
ATOM    179  H   GLY A  26      31.299  20.059   5.599  1.00  0.00           H  
ATOM    180  N   LYS A  27      30.893  21.921   2.430  1.00  0.00           N  
ATOM    181  CA  LYS A  27      29.842  22.012   1.404  1.00  0.00           C  
ATOM    182  C   LYS A  27      30.166  21.222   0.131  1.00  0.00           C  
ATOM    183  O   LYS A  27      29.267  20.769  -0.586  1.00  0.00           O  
ATOM    184  CB  LYS A  27      29.589  23.477   1.045  1.00  0.00           C  
ATOM    185  CEN LYS A  27      28.374  25.200   1.224  1.00  0.00           X  
ATOM    186  H   LYS A  27      31.254  22.769   2.845  1.00  0.00           H  
ATOM    187  N   ASP A  28      31.451  21.034  -0.149  1.00  0.00           N  
ATOM    188  CA  ASP A  28      31.862  20.325  -1.354  1.00  0.00           C  
ATOM    189  C   ASP A  28      31.414  18.858  -1.312  1.00  0.00           C  
ATOM    190  O   ASP A  28      31.111  18.261  -2.342  1.00  0.00           O  
ATOM    191  CB  ASP A  28      33.380  20.411  -1.531  1.00  0.00           C  
ATOM    192  CEN ASP A  28      34.081  20.952  -2.035  1.00  0.00           X  
ATOM    193  H   ASP A  28      32.150  21.391   0.485  1.00  0.00           H  
ATOM    194  N   ASN A  29      31.390  18.278  -0.106  1.00  0.00           N  
ATOM    195  CA  ASN A  29      30.959  16.901   0.106  1.00  0.00           C  
ATOM    196  C   ASN A  29      29.439  16.849   0.223  1.00  0.00           C  
ATOM    197  O   ASN A  29      28.777  15.963  -0.338  1.00  0.00           O  
ATOM    198  CB  ASN A  29      31.611  16.287   1.331  1.00  0.00           C  
ATOM    199  CEN ASN A  29      32.457  15.711   1.561  1.00  0.00           X  
ATOM    200  H   ASN A  29      31.640  18.823   0.714  1.00  0.00           H  
ATOM    201  N   LEU A  30      28.883  17.863   0.892  1.00  0.00           N  
ATOM    202  CA  LEU A  30      27.445  17.944   1.135  1.00  0.00           C  
ATOM    203  C   LEU A  30      26.697  17.854  -0.158  1.00  0.00           C  
ATOM    204  O   LEU A  30      25.784  17.051  -0.285  1.00  0.00           O  
ATOM    205  CB  LEU A  30      27.085  19.244   1.865  1.00  0.00           C  
ATOM    206  CEN LEU A  30      26.685  19.549   3.322  1.00  0.00           X  
ATOM    207  H   LEU A  30      29.499  18.584   1.275  1.00  0.00           H  
ATOM    208  N   HIS A  31      27.082  18.684  -1.122  1.00  0.00           N  
ATOM    209  CA  HIS A  31      26.321  18.803  -2.352  1.00  0.00           C  
ATOM    210  C   HIS A  31      25.882  17.432  -2.873  1.00  0.00           C  
ATOM    211  O   HIS A  31      24.708  17.245  -3.209  1.00  0.00           O  
ATOM    212  CB  HIS A  31      27.141  19.535  -3.419  1.00  0.00           C  
ATOM    213  CEN HIS A  31      27.297  20.861  -3.917  1.00  0.00           X  
ATOM    214  H   HIS A  31      27.898  19.282  -0.964  1.00  0.00           H  
ATOM    215  N   ASP A  32      26.789  16.450  -2.935  1.00  0.00           N  
ATOM    216  CA  ASP A  32      26.368  15.157  -3.476  1.00  0.00           C  
ATOM    217  C   ASP A  32      25.310  14.498  -2.594  1.00  0.00           C  
ATOM    218  O   ASP A  32      24.331  13.934  -3.098  1.00  0.00           O  
ATOM    219  CB  ASP A  32      27.572  14.225  -3.633  1.00  0.00           C  
ATOM    220  CEN ASP A  32      28.231  13.907  -4.342  1.00  0.00           X  
ATOM    221  H   ASP A  32      27.735  16.598  -2.602  1.00  0.00           H  
ATOM    222  N   VAL A  33      25.455  14.639  -1.276  1.00  0.00           N  
ATOM    223  CA  VAL A  33      24.507  14.008  -0.368  1.00  0.00           C  
ATOM    224  C   VAL A  33      23.115  14.589  -0.560  1.00  0.00           C  
ATOM    225  O   VAL A  33      22.119  13.854  -0.530  1.00  0.00           O  
ATOM    226  CB  VAL A  33      24.929  14.177   1.104  1.00  0.00           C  
ATOM    227  CEN VAL A  33      25.170  13.840   1.654  1.00  0.00           X  
ATOM    228  H   VAL A  33      26.253  15.159  -0.903  1.00  0.00           H  
ATOM    229  N   ASP A  34      23.046  15.906  -0.792  1.00  0.00           N  
ATOM    230  CA  ASP A  34      21.779  16.576  -0.992  1.00  0.00           C  
ATOM    231  C   ASP A  34      21.105  16.136  -2.260  1.00  0.00           C  
ATOM    232  O   ASP A  34      19.905  15.886  -2.250  1.00  0.00           O  
ATOM    233  CB  ASP A  34      21.974  18.094  -1.010  1.00  0.00           C  
ATOM    234  CEN ASP A  34      21.899  18.902  -0.394  1.00  0.00           X  
ATOM    235  H   ASP A  34      23.905  16.442  -0.833  1.00  0.00           H  
ATOM    236  N   ASN A  35      21.866  15.975  -3.342  1.00  0.00           N  
ATOM    237  CA  ASN A  35      21.253  15.533  -4.581  1.00  0.00           C  
ATOM    238  C   ASN A  35      20.636  14.154  -4.388  1.00  0.00           C  
ATOM    239  O   ASN A  35      19.501  13.910  -4.800  1.00  0.00           O  
ATOM    240  CB  ASN A  35      22.247  15.520  -5.727  1.00  0.00           C  
ATOM    241  CEN ASN A  35      22.566  16.162  -6.494  1.00  0.00           X  
ATOM    242  H   ASN A  35      22.857  16.217  -3.314  1.00  0.00           H  
ATOM    243  N   HIS A  36      21.359  13.271  -3.698  1.00  0.00           N  
ATOM    244  CA  HIS A  36      20.875  11.906  -3.532  1.00  0.00           C  
ATOM    245  C   HIS A  36      19.580  11.882  -2.715  1.00  0.00           C  
ATOM    246  O   HIS A  36      18.601  11.243  -3.103  1.00  0.00           O  
ATOM    247  CB  HIS A  36      21.940  11.033  -2.861  1.00  0.00           C  
ATOM    248  CEN HIS A  36      22.972  10.129  -3.246  1.00  0.00           X  
ATOM    249  H   HIS A  36      22.277  13.538  -3.335  1.00  0.00           H  
ATOM    250  N   LEU A  37      19.542  12.628  -1.617  1.00  0.00           N  
ATOM    251  CA  LEU A  37      18.312  12.730  -0.845  1.00  0.00           C  
ATOM    252  C   LEU A  37      17.190  13.276  -1.731  1.00  0.00           C  
ATOM    253  O   LEU A  37      16.077  12.748  -1.735  1.00  0.00           O  
ATOM    254  CB  LEU A  37      18.522  13.624   0.384  1.00  0.00           C  
ATOM    255  CEN LEU A  37      18.688  13.316   1.884  1.00  0.00           X  
ATOM    256  H   LEU A  37      20.385  13.103  -1.293  1.00  0.00           H  
ATOM    257  N   GLN A  38      17.486  14.336  -2.485  1.00  0.00           N  
ATOM    258  CA  GLN A  38      16.490  14.995  -3.316  1.00  0.00           C  
ATOM    259  C   GLN A  38      15.975  14.032  -4.380  1.00  0.00           C  
ATOM    260  O   GLN A  38      14.764  13.926  -4.571  1.00  0.00           O  
ATOM    261  CB  GLN A  38      17.077  16.244  -3.978  1.00  0.00           C  
ATOM    262  CEN GLN A  38      17.166  17.986  -3.897  1.00  0.00           X  
ATOM    263  H   GLN A  38      18.432  14.704  -2.479  1.00  0.00           H  
ATOM    264  N   ASN A  39      16.875  13.290  -5.051  1.00  0.00           N  
ATOM    265  CA  ASN A  39      16.431  12.378  -6.101  1.00  0.00           C  
ATOM    266  C   ASN A  39      15.532  11.297  -5.500  1.00  0.00           C  
ATOM    267  O   ASN A  39      14.493  10.965  -6.066  1.00  0.00           O  
ATOM    268  CB  ASN A  39      17.602  11.753  -6.837  1.00  0.00           C  
ATOM    269  CEN ASN A  39      18.175  11.940  -7.696  1.00  0.00           X  
ATOM    270  H   ASN A  39      17.873  13.385  -4.860  1.00  0.00           H  
ATOM    271  N   VAL A  40      15.882  10.814  -4.303  1.00  0.00           N  
ATOM    272  CA  VAL A  40      15.115   9.747  -3.663  1.00  0.00           C  
ATOM    273  C   VAL A  40      13.694  10.221  -3.371  1.00  0.00           C  
ATOM    274  O   VAL A  40      12.723   9.506  -3.628  1.00  0.00           O  
ATOM    275  CB  VAL A  40      15.774   9.275  -2.353  1.00  0.00           C  
ATOM    276  CEN VAL A  40      16.112   8.751  -2.060  1.00  0.00           X  
ATOM    277  H   VAL A  40      16.731  11.169  -3.850  1.00  0.00           H  
ATOM    278  N   ILE A  41      13.560  11.456  -2.898  1.00  0.00           N  
ATOM    279  CA  ILE A  41      12.245  12.006  -2.597  1.00  0.00           C  
ATOM    280  C   ILE A  41      11.390  12.130  -3.861  1.00  0.00           C  
ATOM    281  O   ILE A  41      10.201  11.780  -3.843  1.00  0.00           O  
ATOM    282  CB  ILE A  41      12.355  13.386  -1.923  1.00  0.00           C  
ATOM    283  CEN ILE A  41      12.482  13.908  -0.974  1.00  0.00           X  
ATOM    284  H   ILE A  41      14.401  12.011  -2.713  1.00  0.00           H  
ATOM    285  N   GLU A  42      11.984  12.609  -4.965  1.00  0.00           N  
ATOM    286  CA  GLU A  42      11.219  12.716  -6.204  1.00  0.00           C  
ATOM    287  C   GLU A  42      10.806  11.343  -6.727  1.00  0.00           C  
ATOM    288  O   GLU A  42       9.689  11.187  -7.220  1.00  0.00           O  
ATOM    289  CB  GLU A  42      12.029  13.460  -7.268  1.00  0.00           C  
ATOM    290  CEN GLU A  42      12.387  14.894  -8.116  1.00  0.00           X  
ATOM    291  H   GLU A  42      12.963  12.899  -4.932  1.00  0.00           H  
ATOM    292  N   ASP A  43      11.668  10.324  -6.576  1.00  0.00           N  
ATOM    293  CA  ASP A  43      11.310   8.988  -7.031  1.00  0.00           C  
ATOM    294  C   ASP A  43      10.216   8.356  -6.177  1.00  0.00           C  
ATOM    295  O   ASP A  43       9.306   7.722  -6.715  1.00  0.00           O  
ATOM    296  CB  ASP A  43      12.547   8.086  -7.041  1.00  0.00           C  
ATOM    297  CEN ASP A  43      13.259   7.739  -7.681  1.00  0.00           X  
ATOM    298  H   ASP A  43      12.588  10.492  -6.168  1.00  0.00           H  
ATOM    299  N   ILE A  44      10.252   8.579  -4.862  1.00  0.00           N  
ATOM    300  CA  ILE A  44       9.209   8.029  -4.010  1.00  0.00           C  
ATOM    301  C   ILE A  44       7.881   8.679  -4.353  1.00  0.00           C  
ATOM    302  O   ILE A  44       6.852   8.004  -4.428  1.00  0.00           O  
ATOM    303  CB  ILE A  44       9.514   8.238  -2.515  1.00  0.00           C  
ATOM    304  CEN ILE A  44      10.023   7.828  -1.643  1.00  0.00           X  
ATOM    305  H   ILE A  44      11.026   9.105  -4.452  1.00  0.00           H  
ATOM    306  N   HIS A  45       7.897   9.994  -4.578  1.00  0.00           N  
ATOM    307  CA  HIS A  45       6.680  10.687  -4.961  1.00  0.00           C  
ATOM    308  C   HIS A  45       6.160  10.139  -6.286  1.00  0.00           C  
ATOM    309  O   HIS A  45       4.972   9.822  -6.411  1.00  0.00           O  
ATOM    310  CB  HIS A  45       6.921  12.196  -5.066  1.00  0.00           C  
ATOM    311  CEN HIS A  45       6.766  13.357  -4.253  1.00  0.00           X  
ATOM    312  H   HIS A  45       8.766  10.520  -4.473  1.00  0.00           H  
ATOM    313  N   ASP A  46       7.042  10.009  -7.282  1.00  0.00           N  
ATOM    314  CA  ASP A  46       6.585   9.514  -8.567  1.00  0.00           C  
ATOM    315  C   ASP A  46       5.973   8.125  -8.438  1.00  0.00           C  
ATOM    316  O   ASP A  46       4.938   7.855  -9.052  1.00  0.00           O  
ATOM    317  CB  ASP A  46       7.740   9.491  -9.571  1.00  0.00           C  
ATOM    318  CEN ASP A  46       8.135  10.050 -10.325  1.00  0.00           X  
ATOM    319  H   ASP A  46       8.017  10.272  -7.143  1.00  0.00           H  
ATOM    320  N   PHE A  47       6.555   7.267  -7.598  1.00  0.00           N  
ATOM    321  CA  PHE A  47       6.029   5.918  -7.429  1.00  0.00           C  
ATOM    322  C   PHE A  47       4.585   5.988  -6.940  1.00  0.00           C  
ATOM    323  O   PHE A  47       3.686   5.390  -7.535  1.00  0.00           O  
ATOM    324  CB  PHE A  47       6.889   5.117  -6.450  1.00  0.00           C  
ATOM    325  CEN PHE A  47       8.050   4.032  -6.500  1.00  0.00           X  
ATOM    326  H   PHE A  47       7.393   7.538  -7.080  1.00  0.00           H  
ATOM    327  N   MET A  48       4.352   6.742  -5.858  1.00  0.00           N  
ATOM    328  CA  MET A  48       3.094   6.665  -5.121  1.00  0.00           C  
ATOM    329  C   MET A  48       1.899   7.109  -5.953  1.00  0.00           C  
ATOM    330  O   MET A  48       0.780   6.627  -5.753  1.00  0.00           O  
ATOM    331  CB  MET A  48       3.184   7.510  -3.852  1.00  0.00           C  
ATOM    332  CEN MET A  48       3.292   7.393  -2.104  1.00  0.00           X  
ATOM    333  H   MET A  48       5.084   7.373  -5.526  1.00  0.00           H  
ATOM    334  N   GLN A  49       2.137   7.987  -6.921  1.00  0.00           N  
ATOM    335  CA  GLN A  49       1.091   8.809  -7.508  1.00  0.00           C  
ATOM    336  C   GLN A  49       0.595   8.254  -8.855  1.00  0.00           C  
ATOM    337  O   GLN A  49      -0.165   8.920  -9.559  1.00  0.00           O  
ATOM    338  CB  GLN A  49       1.599  10.241  -7.695  1.00  0.00           C  
ATOM    339  CEN GLN A  49       1.595  11.849  -7.015  1.00  0.00           X  
ATOM    340  H   GLN A  49       3.105   8.129  -7.223  1.00  0.00           H  
ATOM    341  N   GLY A  50       1.030   7.041  -9.225  1.00  0.00           N  
ATOM    342  CA  GLY A  50       0.702   6.441 -10.518  1.00  0.00           C  
ATOM    343  C   GLY A  50       1.812   6.574 -11.563  1.00  0.00           C  
ATOM    344  O   GLY A  50       1.723   6.015 -12.659  1.00  0.00           O  
ATOM    345  CEN GLY A  50       0.702   6.441 -10.519  1.00  0.00           X  
ATOM    346  H   GLY A  50       1.611   6.490  -8.592  1.00  0.00           H  
ATOM    347  N   GLY A  51       2.880   7.290 -11.235  1.00  0.00           N  
ATOM    348  CA  GLY A  51       3.992   7.526 -12.150  1.00  0.00           C  
ATOM    349  C   GLY A  51       5.167   6.586 -11.877  1.00  0.00           C  
ATOM    350  O   GLY A  51       6.209   7.013 -11.377  1.00  0.00           O  
ATOM    351  CEN GLY A  51       3.993   7.526 -12.150  1.00  0.00           X  
ATOM    352  H   GLY A  51       2.955   7.665 -10.295  1.00  0.00           H  
ATOM    353  N   GLY A  52       4.999   5.308 -12.192  1.00  0.00           N  
ATOM    354  CA  GLY A  52       6.107   4.376 -12.031  1.00  0.00           C  
ATOM    355  C   GLY A  52       5.905   3.009 -12.673  1.00  0.00           C  
ATOM    356  O   GLY A  52       4.802   2.634 -13.071  1.00  0.00           O  
ATOM    357  CEN GLY A  52       6.108   4.375 -12.031  1.00  0.00           X  
ATOM    358  H   GLY A  52       4.078   5.018 -12.521  1.00  0.00           H  
ATOM    359  N   SER A  53       7.007   2.280 -12.773  1.00  0.00           N  
ATOM    360  CA  SER A  53       7.089   0.987 -13.439  1.00  0.00           C  
ATOM    361  C   SER A  53       8.329   0.241 -12.954  1.00  0.00           C  
ATOM    362  O   SER A  53       9.132   0.803 -12.204  1.00  0.00           O  
ATOM    363  CB  SER A  53       7.119   1.165 -14.944  1.00  0.00           C  
ATOM    364  CEN SER A  53       7.230   1.389 -15.427  1.00  0.00           X  
ATOM    365  H   SER A  53       7.850   2.663 -12.370  1.00  0.00           H  
ATOM    366  N   GLY A  54       8.526  -0.996 -13.415  1.00  0.00           N  
ATOM    367  CA  GLY A  54       9.705  -1.763 -13.002  1.00  0.00           C  
ATOM    368  C   GLY A  54      11.009  -0.995 -13.246  1.00  0.00           C  
ATOM    369  O   GLY A  54      11.962  -1.145 -12.488  1.00  0.00           O  
ATOM    370  CEN GLY A  54       9.705  -1.763 -13.001  1.00  0.00           X  
ATOM    371  H   GLY A  54       7.853  -1.411 -14.044  1.00  0.00           H  
ATOM    372  N   GLY A  55      11.040  -0.156 -14.289  1.00  0.00           N  
ATOM    373  CA  GLY A  55      12.202   0.690 -14.575  1.00  0.00           C  
ATOM    374  C   GLY A  55      12.437   1.724 -13.470  1.00  0.00           C  
ATOM    375  O   GLY A  55      13.579   2.054 -13.141  1.00  0.00           O  
ATOM    376  CEN GLY A  55      12.202   0.690 -14.575  1.00  0.00           X  
ATOM    377  H   GLY A  55      10.234  -0.103 -14.893  1.00  0.00           H  
ATOM    378  N   LYS A  56      11.347   2.251 -12.907  1.00  0.00           N  
ATOM    379  CA  LYS A  56      11.424   3.211 -11.823  1.00  0.00           C  
ATOM    380  C   LYS A  56      12.004   2.496 -10.632  1.00  0.00           C  
ATOM    381  O   LYS A  56      12.841   3.045  -9.915  1.00  0.00           O  
ATOM    382  CB  LYS A  56      10.053   3.803 -11.493  1.00  0.00           C  
ATOM    383  CEN LYS A  56       8.722   5.445 -11.580  1.00  0.00           X  
ATOM    384  H   LYS A  56      10.430   1.942 -13.208  1.00  0.00           H  
ATOM    385  N   LEU A  57      11.574   1.250 -10.430  1.00  0.00           N  
ATOM    386  CA  LEU A  57      12.081   0.524  -9.281  1.00  0.00           C  
ATOM    387  C   LEU A  57      13.601   0.327  -9.439  1.00  0.00           C  
ATOM    388  O   LEU A  57      14.363   0.555  -8.507  1.00  0.00           O  
ATOM    389  CB  LEU A  57      11.358  -0.822  -9.136  1.00  0.00           C  
ATOM    390  CEN LEU A  57      10.264  -1.322  -8.173  1.00  0.00           X  
ATOM    391  H   LEU A  57      10.897   0.836 -11.075  1.00  0.00           H  
ATOM    392  N   GLN A  58      14.071  -0.070 -10.623  1.00  0.00           N  
ATOM    393  CA  GLN A  58      15.505  -0.315 -10.765  1.00  0.00           C  
ATOM    394  C   GLN A  58      16.313   0.974 -10.563  1.00  0.00           C  
ATOM    395  O   GLN A  58      17.355   0.960  -9.892  1.00  0.00           O  
ATOM    396  CB  GLN A  58      15.810  -0.908 -12.143  1.00  0.00           C  
ATOM    397  CEN GLN A  58      16.148  -2.385 -13.011  1.00  0.00           X  
ATOM    398  H   GLN A  58      13.433  -0.236 -11.400  1.00  0.00           H  
ATOM    399  N   GLU A  59      15.805   2.108 -11.073  1.00  0.00           N  
ATOM    400  CA  GLU A  59      16.542   3.364 -10.917  1.00  0.00           C  
ATOM    401  C   GLU A  59      16.567   3.779  -9.451  1.00  0.00           C  
ATOM    402  O   GLU A  59      17.606   4.194  -8.924  1.00  0.00           O  
ATOM    403  CB  GLU A  59      15.920   4.471 -11.771  1.00  0.00           C  
ATOM    404  CEN GLU A  59      15.917   5.419 -13.187  1.00  0.00           X  
ATOM    405  H   GLU A  59      14.933   2.087 -11.607  1.00  0.00           H  
ATOM    406  N   MET A  60      15.425   3.607  -8.786  1.00  0.00           N  
ATOM    407  CA  MET A  60      15.262   3.950  -7.386  1.00  0.00           C  
ATOM    408  C   MET A  60      16.218   3.139  -6.533  1.00  0.00           C  
ATOM    409  O   MET A  60      16.850   3.674  -5.625  1.00  0.00           O  
ATOM    410  CB  MET A  60      13.819   3.716  -6.942  1.00  0.00           C  
ATOM    411  CEN MET A  60      12.355   4.554  -6.461  1.00  0.00           X  
ATOM    412  H   MET A  60      14.616   3.246  -9.292  1.00  0.00           H  
ATOM    413  N   MET A  61      16.317   1.841  -6.826  1.00  0.00           N  
ATOM    414  CA  MET A  61      17.199   0.976  -6.072  1.00  0.00           C  
ATOM    415  C   MET A  61      18.655   1.306  -6.327  1.00  0.00           C  
ATOM    416  O   MET A  61      19.463   1.303  -5.396  1.00  0.00           O  
ATOM    417  CB  MET A  61      16.921  -0.486  -6.418  1.00  0.00           C  
ATOM    418  CEN MET A  61      16.238  -1.967  -5.771  1.00  0.00           X  
ATOM    419  H   MET A  61      15.737   1.451  -7.572  1.00  0.00           H  
ATOM    420  N   LYS A  62      19.005   1.664  -7.556  1.00  0.00           N  
ATOM    421  CA  LYS A  62      20.393   2.017  -7.796  1.00  0.00           C  
ATOM    422  C   LYS A  62      20.740   3.292  -7.018  1.00  0.00           C  
ATOM    423  O   LYS A  62      21.808   3.377  -6.398  1.00  0.00           O  
ATOM    424  CB  LYS A  62      20.653   2.205  -9.291  1.00  0.00           C  
ATOM    425  CEN LYS A  62      21.466   1.456 -11.095  1.00  0.00           X  
ATOM    426  H   LYS A  62      18.317   1.654  -8.315  1.00  0.00           H  
ATOM    427  N   GLU A  63      19.817   4.264  -6.998  1.00  0.00           N  
ATOM    428  CA  GLU A  63      20.070   5.546  -6.336  1.00  0.00           C  
ATOM    429  C   GLU A  63      20.229   5.349  -4.820  1.00  0.00           C  
ATOM    430  O   GLU A  63      21.059   5.995  -4.173  1.00  0.00           O  
ATOM    431  CB  GLU A  63      18.939   6.535  -6.628  1.00  0.00           C  
ATOM    432  CEN GLU A  63      18.322   7.853  -7.515  1.00  0.00           X  
ATOM    433  H   GLU A  63      18.925   4.108  -7.475  1.00  0.00           H  
ATOM    434  N   PHE A  64      19.450   4.435  -4.260  1.00  0.00           N  
ATOM    435  CA  PHE A  64      19.505   4.140  -2.841  1.00  0.00           C  
ATOM    436  C   PHE A  64      20.884   3.555  -2.520  1.00  0.00           C  
ATOM    437  O   PHE A  64      21.509   3.942  -1.529  1.00  0.00           O  
ATOM    438  CB  PHE A  64      18.391   3.173  -2.438  1.00  0.00           C  
ATOM    439  CEN PHE A  64      16.950   3.232  -1.770  1.00  0.00           X  
ATOM    440  H   PHE A  64      18.753   3.968  -4.835  1.00  0.00           H  
ATOM    441  N   GLN A  65      21.380   2.634  -3.358  1.00  0.00           N  
ATOM    442  CA  GLN A  65      22.672   2.028  -3.060  1.00  0.00           C  
ATOM    443  C   GLN A  65      23.734   3.124  -3.044  1.00  0.00           C  
ATOM    444  O   GLN A  65      24.545   3.185  -2.125  1.00  0.00           O  
ATOM    445  CB  GLN A  65      23.030   0.953  -4.090  1.00  0.00           C  
ATOM    446  CEN GLN A  65      23.086  -0.766  -4.387  1.00  0.00           X  
ATOM    447  H   GLN A  65      20.862   2.363  -4.196  1.00  0.00           H  
ATOM    448  N   GLN A  66      23.693   4.040  -4.020  1.00  0.00           N  
ATOM    449  CA  GLN A  66      24.727   5.068  -4.086  1.00  0.00           C  
ATOM    450  C   GLN A  66      24.683   5.914  -2.809  1.00  0.00           C  
ATOM    451  O   GLN A  66      25.729   6.186  -2.225  1.00  0.00           O  
ATOM    452  CB  GLN A  66      24.536   5.956  -5.318  1.00  0.00           C  
ATOM    453  CEN GLN A  66      25.095   6.269  -6.942  1.00  0.00           X  
ATOM    454  H   GLN A  66      22.968   3.993  -4.738  1.00  0.00           H  
ATOM    455  N   VAL A  67      23.477   6.258  -2.327  1.00  0.00           N  
ATOM    456  CA  VAL A  67      23.377   7.116  -1.139  1.00  0.00           C  
ATOM    457  C   VAL A  67      23.991   6.410   0.067  1.00  0.00           C  
ATOM    458  O   VAL A  67      24.694   7.025   0.868  1.00  0.00           O  
ATOM    459  CB  VAL A  67      21.917   7.491  -0.821  1.00  0.00           C  
ATOM    460  CEN VAL A  67      21.466   8.012  -0.819  1.00  0.00           X  
ATOM    461  H   VAL A  67      22.639   5.947  -2.819  1.00  0.00           H  
ATOM    462  N   LEU A  68      23.795   5.099   0.180  1.00  0.00           N  
ATOM    463  CA  LEU A  68      24.417   4.386   1.295  1.00  0.00           C  
ATOM    464  C   LEU A  68      25.933   4.434   1.271  1.00  0.00           C  
ATOM    465  O   LEU A  68      26.573   4.693   2.300  1.00  0.00           O  
ATOM    466  CB  LEU A  68      23.947   2.926   1.303  1.00  0.00           C  
ATOM    467  CEN LEU A  68      22.927   2.161   2.167  1.00  0.00           X  
ATOM    468  H   LEU A  68      23.213   4.616  -0.509  1.00  0.00           H  
ATOM    469  N   ASP A  69      26.524   4.227   0.102  1.00  0.00           N  
ATOM    470  CA  ASP A  69      27.971   4.253   0.031  1.00  0.00           C  
ATOM    471  C   ASP A  69      28.494   5.625   0.459  1.00  0.00           C  
ATOM    472  O   ASP A  69      29.450   5.718   1.238  1.00  0.00           O  
ATOM    473  CB  ASP A  69      28.446   3.913  -1.384  1.00  0.00           C  
ATOM    474  CEN ASP A  69      28.792   3.123  -1.927  1.00  0.00           X  
ATOM    475  H   ASP A  69      25.960   4.013  -0.721  1.00  0.00           H  
ATOM    476  N   GLU A  70      27.845   6.695  -0.005  1.00  0.00           N  
ATOM    477  CA  GLU A  70      28.324   8.032   0.307  1.00  0.00           C  
ATOM    478  C   GLU A  70      28.235   8.318   1.798  1.00  0.00           C  
ATOM    479  O   GLU A  70      29.175   8.869   2.373  1.00  0.00           O  
ATOM    480  CB  GLU A  70      27.530   9.081  -0.476  1.00  0.00           C  
ATOM    481  CEN GLU A  70      27.391  10.137  -1.806  1.00  0.00           X  
ATOM    482  H   GLU A  70      27.026   6.574  -0.600  1.00  0.00           H  
ATOM    483  N   LEU A  71      27.175   7.848   2.455  1.00  0.00           N  
ATOM    484  CA  LEU A  71      27.026   8.105   3.878  1.00  0.00           C  
ATOM    485  C   LEU A  71      28.114   7.409   4.663  1.00  0.00           C  
ATOM    486  O   LEU A  71      28.683   7.979   5.593  1.00  0.00           O  
ATOM    487  CB  LEU A  71      25.643   7.651   4.363  1.00  0.00           C  
ATOM    488  CEN LEU A  71      24.361   8.421   4.734  1.00  0.00           X  
ATOM    489  H   LEU A  71      26.437   7.350   1.948  1.00  0.00           H  
ATOM    490  N   ASN A  72      28.459   6.188   4.256  1.00  0.00           N  
ATOM    491  CA  ASN A  72      29.453   5.420   4.989  1.00  0.00           C  
ATOM    492  C   ASN A  72      30.830   6.078   4.871  1.00  0.00           C  
ATOM    493  O   ASN A  72      31.588   6.153   5.843  1.00  0.00           O  
ATOM    494  CB  ASN A  72      29.508   3.981   4.512  1.00  0.00           C  
ATOM    495  CEN ASN A  72      29.075   3.058   4.761  1.00  0.00           X  
ATOM    496  H   ASN A  72      27.994   5.761   3.454  1.00  0.00           H  
ATOM    497  N   ASN A  73      31.147   6.584   3.679  1.00  0.00           N  
ATOM    498  CA  ASN A  73      32.443   7.190   3.425  1.00  0.00           C  
ATOM    499  C   ASN A  73      32.617   8.564   4.085  1.00  0.00           C  
ATOM    500  O   ASN A  73      33.726   8.919   4.496  1.00  0.00           O  
ATOM    501  CB  ASN A  73      32.697   7.298   1.933  1.00  0.00           C  
ATOM    502  CEN ASN A  73      33.136   6.726   1.171  1.00  0.00           X  
ATOM    503  H   ASN A  73      30.480   6.506   2.911  1.00  0.00           H  
ATOM    504  N   HIS A  74      31.536   9.343   4.186  1.00  0.00           N  
ATOM    505  CA  HIS A  74      31.633  10.701   4.724  1.00  0.00           C  
ATOM    506  C   HIS A  74      31.431  10.825   6.239  1.00  0.00           C  
ATOM    507  O   HIS A  74      32.166  11.554   6.908  1.00  0.00           O  
ATOM    508  CB  HIS A  74      30.623  11.604   4.010  1.00  0.00           C  
ATOM    509  CEN HIS A  74      30.590  12.487   2.892  1.00  0.00           X  
ATOM    510  H   HIS A  74      30.643   9.004   3.825  1.00  0.00           H  
ATOM    511  N   LEU A  75      30.445  10.131   6.785  1.00  0.00           N  
ATOM    512  CA  LEU A  75      30.129  10.225   8.204  1.00  0.00           C  
ATOM    513  C   LEU A  75      31.085   9.363   9.034  1.00  0.00           C  
ATOM    514  O   LEU A  75      31.139   8.146   8.874  1.00  0.00           O  
ATOM    515  CB  LEU A  75      28.674   9.808   8.451  1.00  0.00           C  
ATOM    516  CEN LEU A  75      27.392  10.610   8.747  1.00  0.00           X  
ATOM    517  H   LEU A  75      29.857   9.533   6.206  1.00  0.00           H  
ATOM    518  N   GLN A  76      31.849  10.018   9.904  1.00  0.00           N  
ATOM    519  CA  GLN A  76      32.864   9.354  10.728  1.00  0.00           C  
ATOM    520  C   GLN A  76      32.571   8.951  12.179  1.00  0.00           C  
ATOM    521  O   GLN A  76      31.759   9.547  12.912  1.00  0.00           O  
ATOM    522  CB  GLN A  76      34.102  10.255  10.747  1.00  0.00           C  
ATOM    523  CEN GLN A  76      35.652  10.553  10.002  1.00  0.00           X  
ATOM    524  H   GLN A  76      31.778  11.025   9.942  1.00  0.00           H  
ATOM    525  N   GLY A  77      33.319   7.924  12.573  1.00  0.00           N  
ATOM    526  CA  GLY A  77      33.324   7.377  13.911  1.00  0.00           C  
ATOM    527  C   GLY A  77      31.987   6.846  14.364  1.00  0.00           C  
ATOM    528  O   GLY A  77      31.263   6.191  13.609  1.00  0.00           O  
ATOM    529  CEN GLY A  77      33.324   7.377  13.911  1.00  0.00           X  
ATOM    530  H   GLY A  77      33.958   7.524  11.895  1.00  0.00           H  
ATOM    531  N   GLY A  78      31.714   7.115  15.632  1.00  0.00           N  
ATOM    532  CA  GLY A  78      30.522   6.686  16.324  1.00  0.00           C  
ATOM    533  C   GLY A  78      29.417   7.731  16.352  1.00  0.00           C  
ATOM    534  O   GLY A  78      28.579   7.695  17.250  1.00  0.00           O  
ATOM    535  CEN GLY A  78      30.522   6.686  16.324  1.00  0.00           X  
ATOM    536  H   GLY A  78      32.390   7.656  16.153  1.00  0.00           H  
ATOM    537  N   LYS A  79      29.426   8.722  15.450  1.00  0.00           N  
ATOM    538  CA  LYS A  79      28.450   9.794  15.667  1.00  0.00           C  
ATOM    539  C   LYS A  79      27.032   9.209  15.766  1.00  0.00           C  
ATOM    540  O   LYS A  79      26.540   8.588  14.822  1.00  0.00           O  
ATOM    541  CB  LYS A  79      28.524  10.829  14.544  1.00  0.00           C  
ATOM    542  CEN LYS A  79      29.137  12.743  13.884  1.00  0.00           X  
ATOM    543  H   LYS A  79      30.062   8.732  14.640  1.00  0.00           H  
ATOM    544  N   HIS A  80      26.350   9.487  16.882  1.00  0.00           N  
ATOM    545  CA  HIS A  80      24.963   9.055  17.041  1.00  0.00           C  
ATOM    546  C   HIS A  80      24.089   9.438  15.871  1.00  0.00           C  
ATOM    547  O   HIS A  80      23.206   8.676  15.482  1.00  0.00           O  
ATOM    548  CB  HIS A  80      24.367   9.634  18.328  1.00  0.00           C  
ATOM    549  CEN HIS A  80      24.171   9.236  19.682  1.00  0.00           X  
ATOM    550  H   HIS A  80      26.834   9.917  17.657  1.00  0.00           H  
ATOM    551  N   THR A  81      24.342  10.596  15.274  1.00  0.00           N  
ATOM    552  CA  THR A  81      23.539  11.000  14.130  1.00  0.00           C  
ATOM    553  C   THR A  81      23.731  10.017  12.995  1.00  0.00           C  
ATOM    554  O   THR A  81      22.780   9.669  12.298  1.00  0.00           O  
ATOM    555  CB  THR A  81      23.897  12.416  13.645  1.00  0.00           C  
ATOM    556  CEN THR A  81      23.946  12.992  13.731  1.00  0.00           X  
ATOM    557  H   THR A  81      25.069  11.195  15.628  1.00  0.00           H  
ATOM    558  N   VAL A  82      24.956   9.553  12.822  1.00  0.00           N  
ATOM    559  CA  VAL A  82      25.280   8.653  11.738  1.00  0.00           C  
ATOM    560  C   VAL A  82      24.651   7.310  11.938  1.00  0.00           C  
ATOM    561  O   VAL A  82      24.143   6.709  10.989  1.00  0.00           O  
ATOM    562  CB  VAL A  82      26.802   8.472  11.583  1.00  0.00           C  
ATOM    563  CEN VAL A  82      27.339   8.620  11.179  1.00  0.00           X  
ATOM    564  H   VAL A  82      25.682   9.820  13.472  1.00  0.00           H  
ATOM    565  N   HIS A  83      24.657   6.837  13.184  1.00  0.00           N  
ATOM    566  CA  HIS A  83      24.060   5.550  13.455  1.00  0.00           C  
ATOM    567  C   HIS A  83      22.577   5.604  13.132  1.00  0.00           C  
ATOM    568  O   HIS A  83      22.053   4.701  12.482  1.00  0.00           O  
ATOM    569  CB  HIS A  83      24.279   5.138  14.915  1.00  0.00           C  
ATOM    570  CEN HIS A  83      25.187   4.341  15.670  1.00  0.00           X  
ATOM    571  H   HIS A  83      25.112   7.369  13.934  1.00  0.00           H  
ATOM    572  N   HIS A  84      21.910   6.691  13.527  1.00  0.00           N  
ATOM    573  CA  HIS A  84      20.483   6.809  13.301  1.00  0.00           C  
ATOM    574  C   HIS A  84      20.176   6.830  11.807  1.00  0.00           C  
ATOM    575  O   HIS A  84      19.261   6.145  11.347  1.00  0.00           O  
ATOM    576  CB  HIS A  84      19.931   8.069  13.976  1.00  0.00           C  
ATOM    577  CEN HIS A  84      19.299   8.429  15.201  1.00  0.00           X  
ATOM    578  H   HIS A  84      22.400   7.428  14.036  1.00  0.00           H  
ATOM    579  N   ILE A  85      20.956   7.573  11.023  1.00  0.00           N  
ATOM    580  CA  ILE A  85      20.669   7.651   9.603  1.00  0.00           C  
ATOM    581  C   ILE A  85      20.856   6.286   8.958  1.00  0.00           C  
ATOM    582  O   ILE A  85      20.082   5.902   8.076  1.00  0.00           O  
ATOM    583  CB  ILE A  85      21.569   8.680   8.894  1.00  0.00           C  
ATOM    584  CEN ILE A  85      21.685   9.732   8.629  1.00  0.00           X  
ATOM    585  H   ILE A  85      21.729   8.104  11.428  1.00  0.00           H  
ATOM    586  N   GLU A  86      21.858   5.527   9.401  1.00  0.00           N  
ATOM    587  CA  GLU A  86      22.098   4.232   8.789  1.00  0.00           C  
ATOM    588  C   GLU A  86      20.898   3.302   9.029  1.00  0.00           C  
ATOM    589  O   GLU A  86      20.432   2.630   8.106  1.00  0.00           O  
ATOM    590  CB  GLU A  86      23.383   3.609   9.339  1.00  0.00           C  
ATOM    591  CEN GLU A  86      25.045   3.271   9.181  1.00  0.00           X  
ATOM    592  H   GLU A  86      22.455   5.858  10.162  1.00  0.00           H  
ATOM    593  N   GLN A  87      20.365   3.290  10.264  1.00  0.00           N  
ATOM    594  CA  GLN A  87      19.222   2.441  10.594  1.00  0.00           C  
ATOM    595  C   GLN A  87      17.996   2.806   9.768  1.00  0.00           C  
ATOM    596  O   GLN A  87      17.305   1.916   9.261  1.00  0.00           O  
ATOM    597  CB  GLN A  87      18.887   2.550  12.084  1.00  0.00           C  
ATOM    598  CEN GLN A  87      19.058   1.775  13.639  1.00  0.00           X  
ATOM    599  H   GLN A  87      20.791   3.855  10.998  1.00  0.00           H  
ATOM    600  N   ASN A  88      17.748   4.109   9.588  1.00  0.00           N  
ATOM    601  CA  ASN A  88      16.574   4.564   8.855  1.00  0.00           C  
ATOM    602  C   ASN A  88      16.663   4.125   7.410  1.00  0.00           C  
ATOM    603  O   ASN A  88      15.682   3.660   6.829  1.00  0.00           O  
ATOM    604  CB  ASN A  88      16.400   6.069   8.941  1.00  0.00           C  
ATOM    605  CEN ASN A  88      15.889   6.765   9.538  1.00  0.00           X  
ATOM    606  H   ASN A  88      18.367   4.799  10.012  1.00  0.00           H  
ATOM    607  N   ILE A  89      17.857   4.208   6.844  1.00  0.00           N  
ATOM    608  CA  ILE A  89      18.042   3.865   5.452  1.00  0.00           C  
ATOM    609  C   ILE A  89      17.793   2.378   5.255  1.00  0.00           C  
ATOM    610  O   ILE A  89      17.158   1.988   4.276  1.00  0.00           O  
ATOM    611  CB  ILE A  89      19.455   4.225   4.957  1.00  0.00           C  
ATOM    612  CEN ILE A  89      20.080   5.015   4.541  1.00  0.00           X  
ATOM    613  H   ILE A  89      18.649   4.560   7.385  1.00  0.00           H  
ATOM    614  N   LYS A  90      18.291   1.539   6.177  1.00  0.00           N  
ATOM    615  CA  LYS A  90      18.058   0.100   6.061  1.00  0.00           C  
ATOM    616  C   LYS A  90      16.566  -0.222   6.093  1.00  0.00           C  
ATOM    617  O   LYS A  90      16.083  -0.998   5.270  1.00  0.00           O  
ATOM    618  CB  LYS A  90      18.783  -0.652   7.178  1.00  0.00           C  
ATOM    619  CEN LYS A  90      20.409  -1.859   7.787  1.00  0.00           X  
ATOM    620  H   LYS A  90      18.830   1.902   6.961  1.00  0.00           H  
ATOM    621  N   GLU A  91      15.801   0.406   6.991  1.00  0.00           N  
ATOM    622  CA  GLU A  91      14.380   0.085   7.033  1.00  0.00           C  
ATOM    623  C   GLU A  91      13.710   0.481   5.718  1.00  0.00           C  
ATOM    624  O   GLU A  91      12.894  -0.271   5.174  1.00  0.00           O  
ATOM    625  CB  GLU A  91      13.702   0.788   8.210  1.00  0.00           C  
ATOM    626  CEN GLU A  91      13.089   0.748   9.800  1.00  0.00           X  
ATOM    627  H   GLU A  91      16.205   1.072   7.647  1.00  0.00           H  
ATOM    628  N   ILE A  92      14.105   1.633   5.168  1.00  0.00           N  
ATOM    629  CA  ILE A  92      13.482   2.136   3.952  1.00  0.00           C  
ATOM    630  C   ILE A  92      13.718   1.158   2.817  1.00  0.00           C  
ATOM    631  O   ILE A  92      12.819   0.908   2.016  1.00  0.00           O  
ATOM    632  CB  ILE A  92      14.023   3.522   3.556  1.00  0.00           C  
ATOM    633  CEN ILE A  92      13.912   4.597   3.697  1.00  0.00           X  
ATOM    634  H   ILE A  92      14.825   2.190   5.635  1.00  0.00           H  
ATOM    635  N   PHE A  93      14.928   0.598   2.759  1.00  0.00           N  
ATOM    636  CA  PHE A  93      15.335  -0.338   1.722  1.00  0.00           C  
ATOM    637  C   PHE A  93      14.428  -1.552   1.765  1.00  0.00           C  
ATOM    638  O   PHE A  93      13.871  -1.954   0.746  1.00  0.00           O  
ATOM    639  CB  PHE A  93      16.797  -0.752   1.896  1.00  0.00           C  
ATOM    640  CEN PHE A  93      18.218  -0.381   1.289  1.00  0.00           X  
ATOM    641  H   PHE A  93      15.614   0.850   3.466  1.00  0.00           H  
ATOM    642  N   HIS A  94      14.240  -2.113   2.955  1.00  0.00           N  
ATOM    643  CA  HIS A  94      13.390  -3.280   3.100  1.00  0.00           C  
ATOM    644  C   HIS A  94      11.967  -3.000   2.614  1.00  0.00           C  
ATOM    645  O   HIS A  94      11.387  -3.813   1.881  1.00  0.00           O  
ATOM    646  CB  HIS A  94      13.366  -3.747   4.559  1.00  0.00           C  
ATOM    647  CEN HIS A  94      14.039  -4.695   5.383  1.00  0.00           X  
ATOM    648  H   HIS A  94      14.727  -1.742   3.774  1.00  0.00           H  
ATOM    649  N   HIS A  95      11.407  -1.842   2.968  1.00  0.00           N  
ATOM    650  CA  HIS A  95      10.030  -1.584   2.573  1.00  0.00           C  
ATOM    651  C   HIS A  95       9.939  -1.472   1.045  1.00  0.00           C  
ATOM    652  O   HIS A  95       8.983  -1.969   0.433  1.00  0.00           O  
ATOM    653  CB  HIS A  95       9.501  -0.310   3.238  1.00  0.00           C  
ATOM    654  CEN HIS A  95       8.743   0.053   4.388  1.00  0.00           X  
ATOM    655  H   HIS A  95      11.929  -1.171   3.533  1.00  0.00           H  
ATOM    656  N   LEU A  96      10.944  -0.856   0.420  1.00  0.00           N  
ATOM    657  CA  LEU A  96      10.914  -0.692  -1.023  1.00  0.00           C  
ATOM    658  C   LEU A  96      10.934  -2.053  -1.700  1.00  0.00           C  
ATOM    659  O   LEU A  96      10.220  -2.257  -2.684  1.00  0.00           O  
ATOM    660  CB  LEU A  96      12.097   0.165  -1.491  1.00  0.00           C  
ATOM    661  CEN LEU A  96      12.206   1.627  -1.965  1.00  0.00           X  
ATOM    662  H   LEU A  96      11.731  -0.489   0.954  1.00  0.00           H  
ATOM    663  N   GLU A  97      11.720  -3.000  -1.173  1.00  0.00           N  
ATOM    664  CA  GLU A  97      11.799  -4.315  -1.793  1.00  0.00           C  
ATOM    665  C   GLU A  97      10.453  -5.029  -1.707  1.00  0.00           C  
ATOM    666  O   GLU A  97      10.007  -5.643  -2.679  1.00  0.00           O  
ATOM    667  CB  GLU A  97      12.892  -5.158  -1.132  1.00  0.00           C  
ATOM    668  CEN GLU A  97      14.478  -5.782  -1.129  1.00  0.00           X  
ATOM    669  H   GLU A  97      12.291  -2.792  -0.353  1.00  0.00           H  
ATOM    670  N   GLU A  98       9.780  -4.936  -0.551  1.00  0.00           N  
ATOM    671  CA  GLU A  98       8.523  -5.656  -0.388  1.00  0.00           C  
ATOM    672  C   GLU A  98       7.484  -5.095  -1.358  1.00  0.00           C  
ATOM    673  O   GLU A  98       6.723  -5.853  -1.973  1.00  0.00           O  
ATOM    674  CB  GLU A  98       8.020  -5.560   1.054  1.00  0.00           C  
ATOM    675  CEN GLU A  98       7.844  -6.242   2.605  1.00  0.00           X  
ATOM    676  H   GLU A  98      10.169  -4.387   0.221  1.00  0.00           H  
ATOM    677  N   LEU A  99       7.503  -3.766  -1.529  1.00  0.00           N  
ATOM    678  CA  LEU A  99       6.552  -3.038  -2.367  1.00  0.00           C  
ATOM    679  C   LEU A  99       6.730  -3.356  -3.852  1.00  0.00           C  
ATOM    680  O   LEU A  99       5.753  -3.506  -4.584  1.00  0.00           O  
ATOM    681  CB  LEU A  99       6.694  -1.530  -2.129  1.00  0.00           C  
ATOM    682  CEN LEU A  99       5.848  -0.511  -1.341  1.00  0.00           X  
ATOM    683  H   LEU A  99       8.208  -3.230  -1.015  1.00  0.00           H  
ATOM    684  N   VAL A 100       7.977  -3.465  -4.304  1.00  0.00           N  
ATOM    685  CA  VAL A 100       8.245  -3.752  -5.708  1.00  0.00           C  
ATOM    686  C   VAL A 100       7.886  -5.193  -6.047  1.00  0.00           C  
ATOM    687  O   VAL A 100       7.317  -5.467  -7.108  1.00  0.00           O  
ATOM    688  CB  VAL A 100       9.722  -3.500  -6.065  1.00  0.00           C  
ATOM    689  CEN VAL A 100      10.145  -3.081  -6.411  1.00  0.00           X  
ATOM    690  H   VAL A 100       8.752  -3.333  -3.656  1.00  0.00           H  
ATOM    691  N   HIS A 101       8.252  -6.121  -5.156  1.00  0.00           N  
ATOM    692  CA  HIS A 101       8.024  -7.541  -5.402  1.00  0.00           C  
ATOM    693  C   HIS A 101       6.564  -8.002  -5.309  1.00  0.00           C  
ATOM    694  O   HIS A 101       6.158  -8.892  -6.074  1.00  0.00           O  
ATOM    695  CB  HIS A 101       8.872  -8.365  -4.427  1.00  0.00           C  
ATOM    696  CEN HIS A 101      10.153  -8.988  -4.396  1.00  0.00           X  
ATOM    697  H   HIS A 101       8.724  -5.816  -4.299  1.00  0.00           H  
ATOM    698  N   ARG A 102       5.790  -7.445  -4.372  1.00  0.00           N  
ATOM    699  CA  ARG A 102       4.416  -7.901  -4.157  1.00  0.00           C  
ATOM    700  C   ARG A 102       3.504  -7.692  -5.362  1.00  0.00           C  
ATOM    701  O   ARG A 102       3.238  -8.644  -6.096  1.00  0.00           O  
ATOM    702  CB  ARG A 102       3.811  -7.275  -2.909  1.00  0.00           C  
ATOM    703  CEN ARG A 102       3.099  -6.970  -0.552  1.00  0.00           X  
ATOM    704  H   ARG A 102       6.178  -6.723  -3.765  1.00  0.00           H  
TER                                                                             
# All scores below are weighted scores, not raw scores.
#BEGIN_POSE_ENERGIES_TABLE ./minmover_pdb/pose_68.pdb
label vdw cenpack pair env cbeta hs_pair ss_pair sheet total
weights 1 0.5 1 1 0.25 1 1 1 NA
pose 0.32193 -6.69626 -11.1865 -21.403 5.27149 0 0 0 -33.6924
MET:NtermProteinFull_1 0 0.51571 0.01137 0.18716 0.03604 0 0 0 0.75029
TYR_2 0 -0.09039 -0.0258 0.80588 0.07081 0 0 0 0.7605
GLY_3 0 0.09441 0.01413 -0.09146 0.04345 0 0 0 0.06053
LYS_4 0 -0.1649 -0.25038 -0.42611 0.03502 0 0 0 -0.80636
LEU_5 0 -0.29872 -0.53056 -0.30366 0.03554 0 0 0 -1.0974
ASN_6 0 -0.12558 0.12588 -0.36221 0.04314 0 0 0 -0.31877
ASP_7 0 0.00047 -0.23184 -0.42964 0.06903 0 0 0 -0.59199
LEU_8 0 -0.21167 -0.58558 -0.52948 0.03721 0 0 0 -1.28952
LEU_9 0 -0.22901 -0.24259 -0.06582 0.04336 0 0 0 -0.49407
GLU_10 0 -0.08733 0.04273 -0.92601 0.06894 0 0 0 -0.90168
ASP_11 0 -0.27721 0.14213 -0.31759 0.03614 0 0 0 -0.41652
LEU_12 0 -0.43488 -0.73603 -0.30366 0.03305 0 0 0 -1.44152
GLN_13 0 -0.05047 0.2387 -0.3291 0.06899 0 0 0 -0.07188
GLU_14 0 -0.03687 -0.15778 -0.60186 0.06902 0 0 0 -0.72749
VAL_15 0 -0.28602 -0.58943 -0.35242 0.0321 0 0 0 -1.19576
LEU_16 0 0.07228 0.10222 0.4149 0.04435 0 0 0 0.63375
LYS_17 0 -0.0481 -0.03304 -0.8715 0.06931 0 0 0 -0.88333
ASN_18 0 -0.08213 0.13665 -0.13901 0.06919 0 0 0 -0.0153
LEU_19 0 -0.19652 -0.22427 -0.30366 0.03194 0 0 0 -0.69252
HIS_D_20 0 0.06115 -0.13131 0.06501 0.06921 0 0 0 0.06406
LYS_21 0 -0.02886 0.01157 -1.10762 0.07134 0 0 0 -1.05358
ASN_22 0 -0.1101 -0.01568 -0.36221 0.0693 0 0 0 -0.4187
TRP_23 0 -0.0273 0.04224 0.17909 0.04336 0 0 0 0.23738
HIS_D_24 0 -0.00027 -0.04272 0.20362 0.06959 0 0 0 0.23021
GLY_25 0 0.07837 -0.0863 -0.09146 0.04331 0 0 0 -0.05608
GLY_26 0 0.01629 -0.00398 0.0322 0.03812 0 0 0 0.08264
LYS_27 0 0 0 -0.8715 0.07125 0 0 0 -0.80025
ASP_28 0 -0.0238 0.00682 -0.60822 0.07157 0 0 0 -0.55364
ASN_29 0 -0.06746 -0.11785 -0.28327 0.03536 0 0 0 -0.43322
LEU_30 0 0.07672 -0.06402 0.4149 0.04262 0 0 0 0.47022
HIS_D_31 0 -0.03442 -0.0509 0.06501 0.0693 0 0 0 0.049
ASP_32 0 -0.17826 0.054 -0.37876 0.06895 0 0 0 -0.43408
VAL_33 0 -0.27637 -0.0442 -0.19594 0.03165 0 0 0 -0.48486
ASP_34 0 0.21619 0.4566 -0.31759 0.06919 0 0 0 0.42439
ASN_35 0 -0.07246 -0.04117 -0.32173 0.06893 0 0 0 -0.36643
HIS_D_36 0 -0.14369 -0.00618 -0.18746 0.03599 0 0 0 -0.30134
LEU_37 0 0.06957 -0.61592 -0.39148 0.03737 0 0 0 -0.90047
GLN_38 0 -0.01088 0.0831 -0.49415 0.06887 0 0 0 -0.35307
ASN_39 0 -0.12676 -0.09115 -0.19403 0.06923 0 0 0 -0.34271
VAL_40 0 -0.26676 -0.38448 -0.27892 0.03335 0 0 0 -0.89681
ILE_41 0 -0.26916 -0.47478 0.60227 0.04382 0 0 0 -0.09786
GLU_42 0 -0.10136 -0.19502 -0.71584 0.06884 0 0 0 -0.94337
ASP_43 0 -0.05513 -0.00595 0.2122 0.04516 0 0 0 0.19628
ILE_44 0 -0.31216 -0.97299 -0.31819 0.03834 0 0 0 -1.565
HIS_D_45 0 -0.0945 0.22412 0.0215 0.06904 0 0 0 0.22016
ASP_46 0 -0.18094 -0.4966 -0.31759 0.04268 0 0 0 -0.95246
PHE_47 0 -0.17291 -0.44468 -0.44993 0.03203 0 0 0 -1.0355
MET_48 0 -0.24954 -0.05155 0.18716 0.03009 0 0 0 -0.08384
GLN_49 0 -0.06531 0.03316 -0.57713 0.06947 0 0 0 -0.53981
GLY_50 0 -0.06075 0.01135 0.16011 0.05317 0 0 0 0.16388
GLY_51 0 -0.04863 0.036 0.35201 0.03123 0 0 0 0.37062
GLY_52 0 -0.07487 0.03076 -0.09146 0.03347 0 0 0 -0.1021
SER_53 0 -0.03232 0.00839 -0.21543 0.03232 0 0 0 -0.20703
GLY_54 0 0.03606 0.03674 -0.07965 0.03634 0 0 0 0.02949
GLY_55 0 -0.04878 -0.00786 -0.09146 0.0357 0 0 0 -0.1124
LYS_56 0 -0.3115 -0.73821 -0.42611 0.03459 0 0 0 -1.44123
LEU_57 0.16096 0.65343 -0.14293 -0.06582 0.0415 0 0 0 0.64715
GLN_58 0 -0.00713 0.05744 -0.60368 0.07034 0 0 0 -0.48303
GLU_59 0 0.02436 -0.15835 -0.37543 0.06878 0 0 0 -0.44064
MET_60 0 -0.11977 -0.12121 -0.21391 0.03741 0 0 0 -0.41748
MET_61 0 0.06776 0.00527 0.35353 0.06919 0 0 0 0.49574
LYS_62 0 -0.04065 -0.01452 -0.8715 0.06947 0 0 0 -0.85719
GLU_63 0 -0.34163 -0.2571 -0.37543 0.03562 0 0 0 -0.93855
PHE_64 0 -0.25809 -0.35908 -0.07541 0.03762 0 0 0 -0.65495
GLN_65 0 -0.01557 0.0526 -0.59803 0.06923 0 0 0 -0.49177
GLN_66 0 -0.09137 -0.18377 -0.55896 0.06903 0 0 0 -0.76508
VAL_67 0 0.12033 -0.5618 -0.41511 0.04596 0 0 0 -0.81062
LEU_68 0 -0.22349 0.30761 0.58995 0.04336 0 0 0 0.71742
ASP_69 0 -0.06671 -0.03993 -0.52292 0.06894 0 0 0 -0.56061
GLU_70 0 -0.48575 0.34672 -0.13578 0.03524 0 0 0 -0.23958
LEU_71 0 -0.08445 -0.49817 -0.19483 0.03762 0 0 0 -0.73983
ASN_72 0 -0.08038 -0.00194 -0.32173 0.06893 0 0 0 -0.33511
ASN_73 0 -0.06942 -0.07048 -0.46336 0.06921 0 0 0 -0.53405
HIS_74 0 0.04906 -0.05147 -0.15264 0.043 0 0 0 -0.11204
LEU_75 0 -0.02514 -0.10668 -0.30366 0.03079 0 0 0 -0.40468
GLN_76 0 -0.02953 -0.02353 -0.59803 0.07143 0 0 0 -0.57966
GLY_77 0 -0.0238 0.01706 0.60923 0.04643 0 0 0 0.64892
GLY_78 0 0 0 0.0322 0.04643 0 0 0 0.07863
LYS_79 0 0.05775 -0.07661 -0.42611 0.0353 0 0 0 -0.40967
HIS_80 0 -0.04004 -0.02641 0.21997 0.07025 0 0 0 0.22378
THR_81 0 -0.24941 -0.10365 -0.20352 0.03504 0 0 0 -0.52153
VAL_82 0 -0.0872 -0.05621 0.33828 0.04336 0 0 0 0.23823
HIS_D_83 0 -0.02384 -0.01413 0.0215 0.06956 0 0 0 0.05309
HIS_D_84 0 -0.00177 -0.12866 0.0215 0.06882 0 0 0 -0.04011
ILE_85 0 -0.51528 -0.18221 -0.20059 0.03103 0 0 0 -0.86705
GLU_86 0 0.10856 0.46179 -0.25924 0.06895 0 0 0 0.38006
GLN_87 0 -0.04077 -0.00382 -0.59803 0.06947 0 0 0 -0.57315
ASN_88 0 -0.25096 -0.00485 -0.07783 0.04435 0 0 0 -0.28929
ILE_89 0 -0.15937 -0.49497 -0.31819 0.04458 0 0 0 -0.92795
LYS_90 0 0.02713 0.16091 -0.77863 0.06921 0 0 0 -0.52137
GLU_91 0 0.01332 -0.21827 -0.4886 0.06893 0 0 0 -0.62463
ILE_92 0 -0.2677 -0.39944 -0.20059 0.03762 0 0 0 -0.8301
PHE_93 0 -0.20426 -0.28994 0.42954 0.0431 0 0 0 -0.02156
HIS_D_94 0 -0.04535 0.11225 0.06501 0.06893 0 0 0 0.20083
HIS_D_95 0 0.08229 -0.08895 -0.15264 0.04318 0 0 0 -0.11612
LEU_96 0 -0.03937 -0.96554 -0.39148 0.03683 0 0 0 -1.35956
GLU_97 0 -0.06317 0.1776 -0.60186 0.06878 0 0 0 -0.41866
GLU_98 0 -0.16083 -0.39954 -0.71584 0.04369 0 0 0 -1.23252
LEU_99 0 0.3812 -0.21678 0.08126 0.03528 0 0 0 0.28097
VAL_100 0.16096 0.65891 -0.04808 0.33828 0.06943 0 0 0 1.17951
HIS_D_101 0 -0.03076 0.09308 0.21997 0.07025 0 0 0 0.35254
ARG:CtermProteinFull_102 0 0.03041 0.17229 -0.64658 0.04929 0 0 0 -0.39459
#END_POSE_ENERGIES_TABLE ./minmover_pdb/pose_68.pdb
