# Supplementary material for: Selection of a promiscuous minimalist cAMP phosphodiesterase from a library of de novo designed proteins
Source: Nat Chem. 2024 May 3;16(7):1200–8. doi: 10.1038/s41557-024-01490-4 (PMC11230910; doi:10.1038/s41557-024-01490-4)
Supplement: Supplementary file 3 — MD input files, scripts and final structures derived from MD, AlphaFold2, EMSfold and MultiSFold. [file 41557_2024_1490_MOESM3_ESM.zip › Computational_Data/4_MultiSFold/s824/pose_69.pdb]

ATOM      1  N   MET A   1       0.626  -1.111   0.146  1.00  0.00           N  
ATOM      2  CA  MET A   1       1.928  -0.476  -0.009  1.00  0.00           C  
ATOM      3  C   MET A   1       1.949   0.975   0.449  1.00  0.00           C  
ATOM      4  O   MET A   1       2.967   1.436   0.966  1.00  0.00           O  
ATOM      5  CB  MET A   1       2.369  -0.562  -1.469  1.00  0.00           C  
ATOM      6  CEN MET A   1       3.510  -1.361  -2.536  1.00  0.00           X  
ATOM      7  H   MET A   1       0.149  -1.476  -0.654  1.00  0.00           H  
ATOM      8  N   TYR A   2       0.830   1.696   0.293  1.00  0.00           N  
ATOM      9  CA  TYR A   2       0.787   3.134   0.599  1.00  0.00           C  
ATOM     10  C   TYR A   2       1.244   3.497   2.009  1.00  0.00           C  
ATOM     11  O   TYR A   2       1.979   4.463   2.187  1.00  0.00           O  
ATOM     12  CB  TYR A   2      -0.632   3.664   0.382  1.00  0.00           C  
ATOM     13  CEN TYR A   2      -1.584   4.518  -0.815  1.00  0.00           X  
ATOM     14  H   TYR A   2      -0.003   1.287  -0.101  1.00  0.00           H  
ATOM     15  N   GLY A   3       0.810   2.733   3.016  1.00  0.00           N  
ATOM     16  CA  GLY A   3       1.230   3.009   4.385  1.00  0.00           C  
ATOM     17  C   GLY A   3       2.742   2.918   4.534  1.00  0.00           C  
ATOM     18  O   GLY A   3       3.367   3.791   5.140  1.00  0.00           O  
ATOM     19  CEN GLY A   3       1.230   3.009   4.385  1.00  0.00           X  
ATOM     20  H   GLY A   3       0.171   1.979   2.829  1.00  0.00           H  
ATOM     21  N   LYS A   4       3.329   1.860   3.976  1.00  0.00           N  
ATOM     22  CA  LYS A   4       4.769   1.661   4.054  1.00  0.00           C  
ATOM     23  C   LYS A   4       5.502   2.803   3.345  1.00  0.00           C  
ATOM     24  O   LYS A   4       6.524   3.272   3.840  1.00  0.00           O  
ATOM     25  CB  LYS A   4       5.160   0.314   3.444  1.00  0.00           C  
ATOM     26  CEN LYS A   4       5.764  -1.694   3.728  1.00  0.00           X  
ATOM     27  H   LYS A   4       2.760   1.184   3.491  1.00  0.00           H  
ATOM     28  N   LEU A   5       4.963   3.302   2.230  1.00  0.00           N  
ATOM     29  CA  LEU A   5       5.623   4.393   1.519  1.00  0.00           C  
ATOM     30  C   LEU A   5       5.604   5.684   2.319  1.00  0.00           C  
ATOM     31  O   LEU A   5       6.596   6.414   2.339  1.00  0.00           O  
ATOM     32  CB  LEU A   5       4.960   4.610   0.153  1.00  0.00           C  
ATOM     33  CEN LEU A   5       5.379   4.243  -1.283  1.00  0.00           X  
ATOM     34  H   LEU A   5       4.092   2.923   1.858  1.00  0.00           H  
ATOM     35  N   ASN A   6       4.499   5.955   3.017  1.00  0.00           N  
ATOM     36  CA  ASN A   6       4.409   7.166   3.810  1.00  0.00           C  
ATOM     37  C   ASN A   6       5.500   7.144   4.875  1.00  0.00           C  
ATOM     38  O   ASN A   6       6.190   8.148   5.075  1.00  0.00           O  
ATOM     39  CB  ASN A   6       3.038   7.331   4.441  1.00  0.00           C  
ATOM     40  CEN ASN A   6       2.128   7.803   4.220  1.00  0.00           X  
ATOM     41  H   ASN A   6       3.693   5.336   2.961  1.00  0.00           H  
ATOM     42  N   ASP A   7       5.690   5.993   5.544  1.00  0.00           N  
ATOM     43  CA  ASP A   7       6.664   5.943   6.637  1.00  0.00           C  
ATOM     44  C   ASP A   7       8.085   6.052   6.087  1.00  0.00           C  
ATOM     45  O   ASP A   7       8.938   6.725   6.668  1.00  0.00           O  
ATOM     46  CB  ASP A   7       6.507   4.654   7.447  1.00  0.00           C  
ATOM     47  CEN ASP A   7       6.075   4.314   8.305  1.00  0.00           X  
ATOM     48  H   ASP A   7       5.144   5.166   5.292  1.00  0.00           H  
ATOM     49  N   LEU A   8       8.321   5.445   4.921  1.00  0.00           N  
ATOM     50  CA  LEU A   8       9.622   5.550   4.276  1.00  0.00           C  
ATOM     51  C   LEU A   8       9.892   6.990   3.909  1.00  0.00           C  
ATOM     52  O   LEU A   8      11.016   7.474   4.058  1.00  0.00           O  
ATOM     53  CB  LEU A   8       9.688   4.655   3.032  1.00  0.00           C  
ATOM     54  CEN LEU A   8      10.380   3.308   2.749  1.00  0.00           X  
ATOM     55  H   LEU A   8       7.598   4.856   4.505  1.00  0.00           H  
ATOM     56  N   LEU A   9       8.849   7.697   3.484  1.00  0.00           N  
ATOM     57  CA  LEU A   9       8.975   9.102   3.162  1.00  0.00           C  
ATOM     58  C   LEU A   9       9.410   9.860   4.407  1.00  0.00           C  
ATOM     59  O   LEU A   9      10.295  10.716   4.333  1.00  0.00           O  
ATOM     60  CB  LEU A   9       7.652   9.654   2.616  1.00  0.00           C  
ATOM     61  CEN LEU A   9       7.183  10.032   1.198  1.00  0.00           X  
ATOM     62  H   LEU A   9       7.953   7.237   3.336  1.00  0.00           H  
ATOM     63  N   GLU A  10       8.800   9.551   5.562  1.00  0.00           N  
ATOM     64  CA  GLU A  10       9.260  10.201   6.783  1.00  0.00           C  
ATOM     65  C   GLU A  10      10.725   9.845   7.060  1.00  0.00           C  
ATOM     66  O   GLU A  10      11.485  10.695   7.531  1.00  0.00           O  
ATOM     67  CB  GLU A  10       8.380   9.801   7.969  1.00  0.00           C  
ATOM     68  CEN GLU A  10       7.099  10.145   9.040  1.00  0.00           X  
ATOM     69  H   GLU A  10       8.025   8.887   5.570  1.00  0.00           H  
ATOM     70  N   ASP A  11      11.148   8.616   6.732  1.00  0.00           N  
ATOM     71  CA  ASP A  11      12.538   8.250   6.977  1.00  0.00           C  
ATOM     72  C   ASP A  11      13.476   8.969   5.983  1.00  0.00           C  
ATOM     73  O   ASP A  11      14.588   9.358   6.357  1.00  0.00           O  
ATOM     74  CB  ASP A  11      12.714   6.733   6.879  1.00  0.00           C  
ATOM     75  CEN ASP A  11      12.760   5.908   7.475  1.00  0.00           X  
ATOM     76  H   ASP A  11      10.496   7.935   6.343  1.00  0.00           H  
ATOM     77  N   LEU A  12      13.029   9.187   4.739  1.00  0.00           N  
ATOM     78  CA  LEU A  12      13.854   9.882   3.745  1.00  0.00           C  
ATOM     79  C   LEU A  12      14.054  11.337   4.148  1.00  0.00           C  
ATOM     80  O   LEU A  12      15.144  11.896   4.000  1.00  0.00           O  
ATOM     81  CB  LEU A  12      13.212   9.795   2.355  1.00  0.00           C  
ATOM     82  CEN LEU A  12      13.541   8.960   1.102  1.00  0.00           X  
ATOM     83  H   LEU A  12      12.105   8.840   4.474  1.00  0.00           H  
ATOM     84  N   GLN A  13      12.992  11.961   4.660  1.00  0.00           N  
ATOM     85  CA  GLN A  13      13.085  13.345   5.097  1.00  0.00           C  
ATOM     86  C   GLN A  13      14.034  13.458   6.291  1.00  0.00           C  
ATOM     87  O   GLN A  13      14.905  14.333   6.317  1.00  0.00           O  
ATOM     88  CB  GLN A  13      11.703  13.887   5.470  1.00  0.00           C  
ATOM     89  CEN GLN A  13      10.364  14.863   4.918  1.00  0.00           X  
ATOM     90  H   GLN A  13      12.105  11.456   4.728  1.00  0.00           H  
ATOM     91  N   GLU A  14      13.910  12.540   7.264  1.00  0.00           N  
ATOM     92  CA  GLU A  14      14.797  12.590   8.423  1.00  0.00           C  
ATOM     93  C   GLU A  14      16.242  12.376   7.958  1.00  0.00           C  
ATOM     94  O   GLU A  14      17.153  13.072   8.412  1.00  0.00           O  
ATOM     95  CB  GLU A  14      14.401  11.539   9.462  1.00  0.00           C  
ATOM     96  CEN GLU A  14      13.618  11.122  10.917  1.00  0.00           X  
ATOM     97  H   GLU A  14      13.171  11.834   7.203  1.00  0.00           H  
ATOM     98  N   VAL A  15      16.444  11.473   6.990  1.00  0.00           N  
ATOM     99  CA  VAL A  15      17.781  11.214   6.471  1.00  0.00           C  
ATOM    100  C   VAL A  15      18.317  12.402   5.690  1.00  0.00           C  
ATOM    101  O   VAL A  15      19.504  12.718   5.777  1.00  0.00           O  
ATOM    102  CB  VAL A  15      17.802   9.969   5.564  1.00  0.00           C  
ATOM    103  CEN VAL A  15      18.017   9.315   5.525  1.00  0.00           X  
ATOM    104  H   VAL A  15      15.647  10.936   6.643  1.00  0.00           H  
ATOM    105  N   LEU A  16      17.448  13.077   4.945  1.00  0.00           N  
ATOM    106  CA  LEU A  16      17.858  14.249   4.187  1.00  0.00           C  
ATOM    107  C   LEU A  16      18.307  15.341   5.162  1.00  0.00           C  
ATOM    108  O   LEU A  16      19.366  15.953   4.983  1.00  0.00           O  
ATOM    109  CB  LEU A  16      16.714  14.744   3.293  1.00  0.00           C  
ATOM    110  CEN LEU A  16      16.456  14.650   1.778  1.00  0.00           X  
ATOM    111  H   LEU A  16      16.484  12.741   4.884  1.00  0.00           H  
ATOM    112  N   LYS A  17      17.526  15.556   6.226  1.00  0.00           N  
ATOM    113  CA  LYS A  17      17.868  16.601   7.186  1.00  0.00           C  
ATOM    114  C   LYS A  17      19.109  16.234   8.018  1.00  0.00           C  
ATOM    115  O   LYS A  17      19.908  17.107   8.376  1.00  0.00           O  
ATOM    116  CB  LYS A  17      16.679  16.877   8.108  1.00  0.00           C  
ATOM    117  CEN LYS A  17      15.051  18.118   8.639  1.00  0.00           X  
ATOM    118  H   LYS A  17      16.677  15.001   6.350  1.00  0.00           H  
ATOM    119  N   ASN A  18      19.303  14.945   8.298  1.00  0.00           N  
ATOM    120  CA  ASN A  18      20.478  14.528   9.053  1.00  0.00           C  
ATOM    121  C   ASN A  18      21.735  14.665   8.202  1.00  0.00           C  
ATOM    122  O   ASN A  18      22.799  15.026   8.718  1.00  0.00           O  
ATOM    123  CB  ASN A  18      20.338  13.107   9.566  1.00  0.00           C  
ATOM    124  CEN ASN A  18      20.005  12.617  10.433  1.00  0.00           X  
ATOM    125  H   ASN A  18      18.609  14.249   8.024  1.00  0.00           H  
ATOM    126  N   LEU A  19      21.600  14.443   6.890  1.00  0.00           N  
ATOM    127  CA  LEU A  19      22.724  14.568   5.973  1.00  0.00           C  
ATOM    128  C   LEU A  19      23.090  16.031   5.783  1.00  0.00           C  
ATOM    129  O   LEU A  19      24.240  16.413   5.961  1.00  0.00           O  
ATOM    130  CB  LEU A  19      22.392  13.916   4.625  1.00  0.00           C  
ATOM    131  CEN LEU A  19      22.824  12.591   3.970  1.00  0.00           X  
ATOM    132  H   LEU A  19      20.689  14.158   6.524  1.00  0.00           H  
ATOM    133  N   HIS A  20      22.102  16.882   5.512  1.00  0.00           N  
ATOM    134  CA  HIS A  20      22.402  18.296   5.318  1.00  0.00           C  
ATOM    135  C   HIS A  20      23.069  18.895   6.547  1.00  0.00           C  
ATOM    136  O   HIS A  20      23.913  19.790   6.443  1.00  0.00           O  
ATOM    137  CB  HIS A  20      21.128  19.078   4.983  1.00  0.00           C  
ATOM    138  CEN HIS A  20      20.438  19.541   3.825  1.00  0.00           X  
ATOM    139  H   HIS A  20      21.150  16.535   5.380  1.00  0.00           H  
ATOM    140  N   LYS A  21      22.695  18.396   7.719  1.00  0.00           N  
ATOM    141  CA  LYS A  21      23.233  18.904   8.970  1.00  0.00           C  
ATOM    142  C   LYS A  21      24.680  18.482   9.254  1.00  0.00           C  
ATOM    143  O   LYS A  21      25.466  19.283   9.771  1.00  0.00           O  
ATOM    144  CB  LYS A  21      22.334  18.460  10.125  1.00  0.00           C  
ATOM    145  CEN LYS A  21      20.824  18.935  11.528  1.00  0.00           X  
ATOM    146  H   LYS A  21      21.976  17.668   7.738  1.00  0.00           H  
ATOM    147  N   ASN A  22      25.034  17.234   8.934  1.00  0.00           N  
ATOM    148  CA  ASN A  22      26.299  16.659   9.389  1.00  0.00           C  
ATOM    149  C   ASN A  22      27.198  16.094   8.291  1.00  0.00           C  
ATOM    150  O   ASN A  22      27.804  15.033   8.458  1.00  0.00           O  
ATOM    151  CB  ASN A  22      26.039  15.579  10.423  1.00  0.00           C  
ATOM    152  CEN ASN A  22      25.946  15.501  11.466  1.00  0.00           X  
ATOM    153  H   ASN A  22      24.381  16.643   8.421  1.00  0.00           H  
ATOM    154  N   TRP A  23      27.277  16.774   7.162  1.00  0.00           N  
ATOM    155  CA  TRP A  23      28.178  16.333   6.113  1.00  0.00           C  
ATOM    156  C   TRP A  23      29.583  16.831   6.406  1.00  0.00           C  
ATOM    157  O   TRP A  23      29.775  18.008   6.707  1.00  0.00           O  
ATOM    158  CB  TRP A  23      27.707  16.831   4.746  1.00  0.00           C  
ATOM    159  CEN TRP A  23      27.161  16.266   3.178  1.00  0.00           X  
ATOM    160  H   TRP A  23      26.716  17.607   7.037  1.00  0.00           H  
ATOM    161  N   HIS A  24      30.569  15.946   6.310  1.00  0.00           N  
ATOM    162  CA  HIS A  24      31.949  16.334   6.582  1.00  0.00           C  
ATOM    163  C   HIS A  24      32.894  16.152   5.386  1.00  0.00           C  
ATOM    164  O   HIS A  24      34.105  16.333   5.517  1.00  0.00           O  
ATOM    165  CB  HIS A  24      32.483  15.541   7.779  1.00  0.00           C  
ATOM    166  CEN HIS A  24      32.605  15.699   9.190  1.00  0.00           X  
ATOM    167  H   HIS A  24      30.352  14.988   6.081  1.00  0.00           H  
ATOM    168  N   GLY A  25      32.349  15.783   4.229  1.00  0.00           N  
ATOM    169  CA  GLY A  25      33.152  15.431   3.051  1.00  0.00           C  
ATOM    170  C   GLY A  25      33.431  16.581   2.066  1.00  0.00           C  
ATOM    171  O   GLY A  25      34.072  16.380   1.034  1.00  0.00           O  
ATOM    172  CEN GLY A  25      33.153  15.431   3.051  1.00  0.00           X  
ATOM    173  H   GLY A  25      31.342  15.735   4.157  1.00  0.00           H  
ATOM    174  N   GLY A  26      32.909  17.775   2.357  1.00  0.00           N  
ATOM    175  CA  GLY A  26      33.177  18.988   1.568  1.00  0.00           C  
ATOM    176  C   GLY A  26      31.920  19.365   0.778  1.00  0.00           C  
ATOM    177  O   GLY A  26      31.338  18.517   0.093  1.00  0.00           O  
ATOM    178  CEN GLY A  26      33.177  18.988   1.567  1.00  0.00           X  
ATOM    179  H   GLY A  26      32.298  17.840   3.158  1.00  0.00           H  
ATOM    180  N   LYS A  27      31.537  20.643   0.801  1.00  0.00           N  
ATOM    181  CA  LYS A  27      30.359  21.093   0.040  1.00  0.00           C  
ATOM    182  C   LYS A  27      30.424  20.729  -1.448  1.00  0.00           C  
ATOM    183  O   LYS A  27      29.394  20.559  -2.109  1.00  0.00           O  
ATOM    184  CB  LYS A  27      30.187  22.605   0.190  1.00  0.00           C  
ATOM    185  CEN LYS A  27      29.169  24.231   1.081  1.00  0.00           X  
ATOM    186  H   LYS A  27      32.027  21.304   1.388  1.00  0.00           H  
ATOM    187  N   ASP A  28      31.632  20.590  -1.980  1.00  0.00           N  
ATOM    188  CA  ASP A  28      31.801  20.280  -3.395  1.00  0.00           C  
ATOM    189  C   ASP A  28      31.236  18.892  -3.727  1.00  0.00           C  
ATOM    190  O   ASP A  28      30.735  18.660  -4.825  1.00  0.00           O  
ATOM    191  CB  ASP A  28      33.278  20.360  -3.785  1.00  0.00           C  
ATOM    192  CEN ASP A  28      33.944  21.003  -4.210  1.00  0.00           X  
ATOM    193  H   ASP A  28      32.445  20.703  -1.393  1.00  0.00           H  
ATOM    194  N   ASN A  29      31.337  17.964  -2.767  1.00  0.00           N  
ATOM    195  CA  ASN A  29      30.822  16.607  -2.915  1.00  0.00           C  
ATOM    196  C   ASN A  29      29.336  16.579  -2.569  1.00  0.00           C  
ATOM    197  O   ASN A  29      28.526  15.941  -3.254  1.00  0.00           O  
ATOM    198  CB  ASN A  29      31.589  15.616  -2.059  1.00  0.00           C  
ATOM    199  CEN ASN A  29      32.407  14.966  -2.159  1.00  0.00           X  
ATOM    200  H   ASN A  29      31.751  18.214  -1.873  1.00  0.00           H  
ATOM    201  N   LEU A  30      28.975  17.353  -1.541  1.00  0.00           N  
ATOM    202  CA  LEU A  30      27.601  17.409  -1.050  1.00  0.00           C  
ATOM    203  C   LEU A  30      26.667  17.757  -2.167  1.00  0.00           C  
ATOM    204  O   LEU A  30      25.679  17.070  -2.379  1.00  0.00           O  
ATOM    205  CB  LEU A  30      27.467  18.428   0.088  1.00  0.00           C  
ATOM    206  CEN LEU A  30      27.312  18.276   1.614  1.00  0.00           X  
ATOM    207  H   LEU A  30      29.701  17.893  -1.065  1.00  0.00           H  
ATOM    208  N   HIS A  31      26.980  18.832  -2.883  1.00  0.00           N  
ATOM    209  CA  HIS A  31      26.061  19.360  -3.874  1.00  0.00           C  
ATOM    210  C   HIS A  31      25.432  18.239  -4.707  1.00  0.00           C  
ATOM    211  O   HIS A  31      24.210  18.212  -4.885  1.00  0.00           O  
ATOM    212  CB  HIS A  31      26.778  20.358  -4.789  1.00  0.00           C  
ATOM    213  CEN HIS A  31      26.975  21.767  -4.878  1.00  0.00           X  
ATOM    214  H   HIS A  31      27.859  19.319  -2.689  1.00  0.00           H  
ATOM    215  N   ASP A  32      26.230  17.292  -5.214  1.00  0.00           N  
ATOM    216  CA  ASP A  32      25.623  16.252  -6.044  1.00  0.00           C  
ATOM    217  C   ASP A  32      24.652  15.390  -5.242  1.00  0.00           C  
ATOM    218  O   ASP A  32      23.563  15.051  -5.723  1.00  0.00           O  
ATOM    219  CB  ASP A  32      26.706  15.371  -6.673  1.00  0.00           C  
ATOM    220  CEN ASP A  32      27.223  15.267  -7.544  1.00  0.00           X  
ATOM    221  H   ASP A  32      27.224  17.293  -5.014  1.00  0.00           H  
ATOM    222  N   VAL A  33      24.999  15.105  -3.986  1.00  0.00           N  
ATOM    223  CA  VAL A  33      24.141  14.258  -3.169  1.00  0.00           C  
ATOM    224  C   VAL A  33      22.791  14.923  -2.941  1.00  0.00           C  
ATOM    225  O   VAL A  33      21.751  14.254  -2.972  1.00  0.00           O  
ATOM    226  CB  VAL A  33      24.787  13.941  -1.807  1.00  0.00           C  
ATOM    227  CEN VAL A  33      25.076  13.439  -1.434  1.00  0.00           X  
ATOM    228  H   VAL A  33      25.885  15.451  -3.611  1.00  0.00           H  
ATOM    229  N   ASP A  34      22.807  16.247  -2.748  1.00  0.00           N  
ATOM    230  CA  ASP A  34      21.587  16.994  -2.523  1.00  0.00           C  
ATOM    231  C   ASP A  34      20.700  17.000  -3.733  1.00  0.00           C  
ATOM    232  O   ASP A  34      19.496  16.806  -3.601  1.00  0.00           O  
ATOM    233  CB  ASP A  34      21.909  18.433  -2.112  1.00  0.00           C  
ATOM    234  CEN ASP A  34      21.996  19.010  -1.276  1.00  0.00           X  
ATOM    235  H   ASP A  34      23.694  16.737  -2.765  1.00  0.00           H  
ATOM    236  N   ASN A  35      21.278  17.158  -4.924  1.00  0.00           N  
ATOM    237  CA  ASN A  35      20.455  17.151  -6.119  1.00  0.00           C  
ATOM    238  C   ASN A  35      19.754  15.806  -6.255  1.00  0.00           C  
ATOM    239  O   ASN A  35      18.554  15.747  -6.527  1.00  0.00           O  
ATOM    240  CB  ASN A  35      21.267  17.461  -7.364  1.00  0.00           C  
ATOM    241  CEN ASN A  35      21.525  18.298  -7.941  1.00  0.00           X  
ATOM    242  H   ASN A  35      22.281  17.341  -4.989  1.00  0.00           H  
ATOM    243  N   HIS A  36      20.488  14.724  -5.995  1.00  0.00           N  
ATOM    244  CA  HIS A  36      19.916  13.396  -6.173  1.00  0.00           C  
ATOM    245  C   HIS A  36      18.773  13.156  -5.183  1.00  0.00           C  
ATOM    246  O   HIS A  36      17.715  12.647  -5.553  1.00  0.00           O  
ATOM    247  CB  HIS A  36      20.992  12.318  -6.010  1.00  0.00           C  
ATOM    248  CEN HIS A  36      21.863  11.550  -6.836  1.00  0.00           X  
ATOM    249  H   HIS A  36      21.470  14.828  -5.726  1.00  0.00           H  
ATOM    250  N   LEU A  37      18.951  13.582  -3.938  1.00  0.00           N  
ATOM    251  CA  LEU A  37      17.930  13.338  -2.929  1.00  0.00           C  
ATOM    252  C   LEU A  37      16.649  14.089  -3.300  1.00  0.00           C  
ATOM    253  O   LEU A  37      15.544  13.573  -3.124  1.00  0.00           O  
ATOM    254  CB  LEU A  37      18.432  13.763  -1.544  1.00  0.00           C  
ATOM    255  CEN LEU A  37      18.927  12.967  -0.321  1.00  0.00           X  
ATOM    256  H   LEU A  37      19.820  14.050  -3.678  1.00  0.00           H  
ATOM    257  N   GLN A  38      16.799  15.309  -3.818  1.00  0.00           N  
ATOM    258  CA  GLN A  38      15.662  16.122  -4.221  1.00  0.00           C  
ATOM    259  C   GLN A  38      14.889  15.426  -5.336  1.00  0.00           C  
ATOM    260  O   GLN A  38      13.661  15.369  -5.282  1.00  0.00           O  
ATOM    261  CB  GLN A  38      16.123  17.506  -4.688  1.00  0.00           C  
ATOM    262  CEN GLN A  38      16.284  19.181  -4.222  1.00  0.00           X  
ATOM    263  H   GLN A  38      17.732  15.692  -3.931  1.00  0.00           H  
ATOM    264  N   ASN A  39      15.591  14.852  -6.330  1.00  0.00           N  
ATOM    265  CA  ASN A  39      14.893  14.179  -7.422  1.00  0.00           C  
ATOM    266  C   ASN A  39      14.106  12.987  -6.875  1.00  0.00           C  
ATOM    267  O   ASN A  39      12.957  12.773  -7.252  1.00  0.00           O  
ATOM    268  CB  ASN A  39      15.849  13.735  -8.514  1.00  0.00           C  
ATOM    269  CEN ASN A  39      16.227  14.104  -9.420  1.00  0.00           X  
ATOM    270  H   ASN A  39      16.609  14.913  -6.351  1.00  0.00           H  
ATOM    271  N   VAL A  40      14.692  12.264  -5.914  1.00  0.00           N  
ATOM    272  CA  VAL A  40      14.044  11.078  -5.357  1.00  0.00           C  
ATOM    273  C   VAL A  40      12.740  11.466  -4.664  1.00  0.00           C  
ATOM    274  O   VAL A  40      11.710  10.813  -4.842  1.00  0.00           O  
ATOM    275  CB  VAL A  40      14.956  10.346  -4.355  1.00  0.00           C  
ATOM    276  CEN VAL A  40      15.331   9.776  -4.260  1.00  0.00           X  
ATOM    277  H   VAL A  40      15.632  12.523  -5.598  1.00  0.00           H  
ATOM    278  N   ILE A  41      12.761  12.570  -3.925  1.00  0.00           N  
ATOM    279  CA  ILE A  41      11.567  13.033  -3.231  1.00  0.00           C  
ATOM    280  C   ILE A  41      10.461  13.414  -4.219  1.00  0.00           C  
ATOM    281  O   ILE A  41       9.291  13.055  -4.011  1.00  0.00           O  
ATOM    282  CB  ILE A  41      11.876  14.240  -2.327  1.00  0.00           C  
ATOM    283  CEN ILE A  41      12.229  14.550  -1.343  1.00  0.00           X  
ATOM    284  H   ILE A  41      13.643  13.082  -3.820  1.00  0.00           H  
ATOM    285  N   GLU A  42      10.815  14.121  -5.303  1.00  0.00           N  
ATOM    286  CA  GLU A  42       9.802  14.481  -6.290  1.00  0.00           C  
ATOM    287  C   GLU A  42       9.232  13.247  -6.983  1.00  0.00           C  
ATOM    288  O   GLU A  42       8.029  13.189  -7.237  1.00  0.00           O  
ATOM    289  CB  GLU A  42      10.387  15.442  -7.327  1.00  0.00           C  
ATOM    290  CEN GLU A  42      10.604  17.027  -7.914  1.00  0.00           X  
ATOM    291  H   GLU A  42      11.787  14.408  -5.429  1.00  0.00           H  
ATOM    292  N   ASP A  43      10.066  12.228  -7.244  1.00  0.00           N  
ATOM    293  CA  ASP A  43       9.566  11.015  -7.877  1.00  0.00           C  
ATOM    294  C   ASP A  43       8.664  10.206  -6.953  1.00  0.00           C  
ATOM    295  O   ASP A  43       7.634   9.691  -7.396  1.00  0.00           O  
ATOM    296  CB  ASP A  43      10.736  10.147  -8.349  1.00  0.00           C  
ATOM    297  CEN ASP A  43      11.276   9.948  -9.189  1.00  0.00           X  
ATOM    298  H   ASP A  43      11.059  12.313  -7.025  1.00  0.00           H  
ATOM    299  N   ILE A  44       8.995  10.146  -5.661  1.00  0.00           N  
ATOM    300  CA  ILE A  44       8.145   9.417  -4.733  1.00  0.00           C  
ATOM    301  C   ILE A  44       6.799  10.112  -4.629  1.00  0.00           C  
ATOM    302  O   ILE A  44       5.754   9.459  -4.613  1.00  0.00           O  
ATOM    303  CB  ILE A  44       8.777   9.306  -3.334  1.00  0.00           C  
ATOM    304  CEN ILE A  44       9.449   8.725  -2.702  1.00  0.00           X  
ATOM    305  H   ILE A  44       9.861  10.579  -5.333  1.00  0.00           H  
ATOM    306  N   HIS A  45       6.815  11.444  -4.571  1.00  0.00           N  
ATOM    307  CA  HIS A  45       5.572  12.192  -4.520  1.00  0.00           C  
ATOM    308  C   HIS A  45       4.753  11.933  -5.781  1.00  0.00           C  
ATOM    309  O   HIS A  45       3.556  11.639  -5.702  1.00  0.00           O  
ATOM    310  CB  HIS A  45       5.842  13.692  -4.359  1.00  0.00           C  
ATOM    311  CEN HIS A  45       5.914  14.652  -3.309  1.00  0.00           X  
ATOM    312  H   HIS A  45       7.706  11.945  -4.555  1.00  0.00           H  
ATOM    313  N   ASP A  46       5.390  12.025  -6.953  1.00  0.00           N  
ATOM    314  CA  ASP A  46       4.643  11.810  -8.178  1.00  0.00           C  
ATOM    315  C   ASP A  46       4.022  10.420  -8.210  1.00  0.00           C  
ATOM    316  O   ASP A  46       2.868  10.276  -8.622  1.00  0.00           O  
ATOM    317  CB  ASP A  46       5.548  12.013  -9.396  1.00  0.00           C  
ATOM    318  CEN ASP A  46       5.790  12.724 -10.084  1.00  0.00           X  
ATOM    319  H   ASP A  46       6.380  12.262  -6.982  1.00  0.00           H  
ATOM    320  N   PHE A  47       4.741   9.408  -7.718  1.00  0.00           N  
ATOM    321  CA  PHE A  47       4.214   8.050  -7.722  1.00  0.00           C  
ATOM    322  C   PHE A  47       2.916   8.000  -6.921  1.00  0.00           C  
ATOM    323  O   PHE A  47       1.886   7.533  -7.413  1.00  0.00           O  
ATOM    324  CB  PHE A  47       5.237   7.068  -7.148  1.00  0.00           C  
ATOM    325  CEN PHE A  47       6.316   6.029  -7.680  1.00  0.00           X  
ATOM    326  H   PHE A  47       5.681   9.572  -7.356  1.00  0.00           H  
ATOM    327  N   MET A  48       2.955   8.506  -5.682  1.00  0.00           N  
ATOM    328  CA  MET A  48       1.887   8.262  -4.716  1.00  0.00           C  
ATOM    329  C   MET A  48       0.556   8.861  -5.149  1.00  0.00           C  
ATOM    330  O   MET A  48      -0.509   8.337  -4.811  1.00  0.00           O  
ATOM    331  CB  MET A  48       2.285   8.818  -3.350  1.00  0.00           C  
ATOM    332  CEN MET A  48       2.767   8.335  -1.734  1.00  0.00           X  
ATOM    333  H   MET A  48       3.766   9.058  -5.396  1.00  0.00           H  
ATOM    334  N   GLN A  49       0.610   9.926  -5.940  1.00  0.00           N  
ATOM    335  CA  GLN A  49      -0.507  10.844  -6.095  1.00  0.00           C  
ATOM    336  C   GLN A  49      -1.307  10.583  -7.384  1.00  0.00           C  
ATOM    337  O   GLN A  49      -2.190  11.368  -7.737  1.00  0.00           O  
ATOM    338  CB  GLN A  49       0.002  12.288  -6.087  1.00  0.00           C  
ATOM    339  CEN GLN A  49       0.208  13.715  -5.102  1.00  0.00           X  
ATOM    340  H   GLN A  49       1.493  10.139  -6.413  1.00  0.00           H  
ATOM    341  N   GLY A  50      -0.998   9.490  -8.096  1.00  0.00           N  
ATOM    342  CA  GLY A  50      -1.623   9.178  -9.381  1.00  0.00           C  
ATOM    343  C   GLY A  50      -0.732   9.464 -10.591  1.00  0.00           C  
ATOM    344  O   GLY A  50      -1.083   9.143 -11.729  1.00  0.00           O  
ATOM    345  CEN GLY A  50      -1.623   9.177  -9.382  1.00  0.00           X  
ATOM    346  H   GLY A  50      -0.304   8.829  -7.745  1.00  0.00           H  
ATOM    347  N   GLY A  51       0.439  10.045 -10.366  1.00  0.00           N  
ATOM    348  CA  GLY A  51       1.368  10.407 -11.432  1.00  0.00           C  
ATOM    349  C   GLY A  51       2.517   9.405 -11.555  1.00  0.00           C  
ATOM    350  O   GLY A  51       3.660   9.718 -11.222  1.00  0.00           O  
ATOM    351  CEN GLY A  51       1.368  10.407 -11.433  1.00  0.00           X  
ATOM    352  H   GLY A  51       0.730  10.219  -9.409  1.00  0.00           H  
ATOM    353  N   GLY A  52       2.215   8.200 -12.018  1.00  0.00           N  
ATOM    354  CA  GLY A  52       3.276   7.224 -12.233  1.00  0.00           C  
ATOM    355  C   GLY A  52       2.849   5.944 -12.940  1.00  0.00           C  
ATOM    356  O   GLY A  52       1.663   5.654 -13.100  1.00  0.00           O  
ATOM    357  CEN GLY A  52       3.277   7.224 -12.233  1.00  0.00           X  
ATOM    358  H   GLY A  52       1.231   7.990 -12.190  1.00  0.00           H  
ATOM    359  N   SER A  53       3.853   5.191 -13.367  1.00  0.00           N  
ATOM    360  CA  SER A  53       3.699   3.975 -14.155  1.00  0.00           C  
ATOM    361  C   SER A  53       4.930   3.092 -13.974  1.00  0.00           C  
ATOM    362  O   SER A  53       5.892   3.503 -13.318  1.00  0.00           O  
ATOM    363  CB  SER A  53       3.486   4.312 -15.618  1.00  0.00           C  
ATOM    364  CEN SER A  53       3.532   4.579 -16.090  1.00  0.00           X  
ATOM    365  H   SER A  53       4.787   5.498 -13.139  1.00  0.00           H  
ATOM    366  N   GLY A  54       4.939   1.909 -14.591  1.00  0.00           N  
ATOM    367  CA  GLY A  54       6.097   1.017 -14.472  1.00  0.00           C  
ATOM    368  C   GLY A  54       7.406   1.717 -14.854  1.00  0.00           C  
ATOM    369  O   GLY A  54       8.454   1.409 -14.292  1.00  0.00           O  
ATOM    370  CEN GLY A  54       6.097   1.016 -14.472  1.00  0.00           X  
ATOM    371  H   GLY A  54       4.138   1.620 -15.135  1.00  0.00           H  
ATOM    372  N   GLY A  55       7.341   2.669 -15.791  1.00  0.00           N  
ATOM    373  CA  GLY A  55       8.510   3.461 -16.181  1.00  0.00           C  
ATOM    374  C   GLY A  55       9.015   4.336 -15.029  1.00  0.00           C  
ATOM    375  O   GLY A  55      10.220   4.544 -14.870  1.00  0.00           O  
ATOM    376  CEN GLY A  55       8.511   3.461 -16.181  1.00  0.00           X  
ATOM    377  H   GLY A  55       6.454   2.851 -16.238  1.00  0.00           H  
ATOM    378  N   LYS A  56       8.084   4.866 -14.234  1.00  0.00           N  
ATOM    379  CA  LYS A  56       8.421   5.682 -13.084  1.00  0.00           C  
ATOM    380  C   LYS A  56       9.122   4.789 -12.094  1.00  0.00           C  
ATOM    381  O   LYS A  56      10.110   5.190 -11.478  1.00  0.00           O  
ATOM    382  CB  LYS A  56       7.180   6.323 -12.460  1.00  0.00           C  
ATOM    383  CEN LYS A  56       6.002   8.051 -12.142  1.00  0.00           X  
ATOM    384  H   LYS A  56       7.106   4.660 -14.403  1.00  0.00           H  
ATOM    385  N   LEU A  57       8.622   3.561 -11.955  1.00  0.00           N  
ATOM    386  CA  LEU A  57       9.243   2.669 -10.994  1.00  0.00           C  
ATOM    387  C   LEU A  57      10.694   2.387 -11.433  1.00  0.00           C  
ATOM    388  O   LEU A  57      11.615   2.449 -10.627  1.00  0.00           O  
ATOM    389  CB  LEU A  57       8.436   1.370 -10.870  1.00  0.00           C  
ATOM    390  CEN LEU A  57       7.474   0.836  -9.792  1.00  0.00           X  
ATOM    391  H   LEU A  57       7.814   3.276 -12.513  1.00  0.00           H  
ATOM    392  N   GLN A  58      10.926   2.104 -12.715  1.00  0.00           N  
ATOM    393  CA  GLN A  58      12.289   1.778 -13.128  1.00  0.00           C  
ATOM    394  C   GLN A  58      13.231   2.974 -12.933  1.00  0.00           C  
ATOM    395  O   GLN A  58      14.364   2.806 -12.457  1.00  0.00           O  
ATOM    396  CB  GLN A  58      12.310   1.335 -14.593  1.00  0.00           C  
ATOM    397  CEN GLN A  58      12.367  -0.048 -15.658  1.00  0.00           X  
ATOM    398  H   GLN A  58      10.157   2.077 -13.384  1.00  0.00           H  
ATOM    399  N   GLU A  59      12.749   4.193 -13.223  1.00  0.00           N  
ATOM    400  CA  GLU A  59      13.612   5.367 -13.065  1.00  0.00           C  
ATOM    401  C   GLU A  59      13.997   5.540 -11.599  1.00  0.00           C  
ATOM    402  O   GLU A  59      15.147   5.860 -11.277  1.00  0.00           O  
ATOM    403  CB  GLU A  59      12.918   6.629 -13.583  1.00  0.00           C  
ATOM    404  CEN GLU A  59      12.688   7.789 -14.810  1.00  0.00           X  
ATOM    405  H   GLU A  59      11.803   4.298 -13.598  1.00  0.00           H  
ATOM    406  N   MET A  60      13.035   5.269 -10.717  1.00  0.00           N  
ATOM    407  CA  MET A  60      13.219   5.382  -9.282  1.00  0.00           C  
ATOM    408  C   MET A  60      14.308   4.435  -8.818  1.00  0.00           C  
ATOM    409  O   MET A  60      15.148   4.803  -8.000  1.00  0.00           O  
ATOM    410  CB  MET A  60      11.911   5.091  -8.550  1.00  0.00           C  
ATOM    411  CEN MET A  60      10.641   5.852  -7.609  1.00  0.00           X  
ATOM    412  H   MET A  60      12.115   4.999 -11.066  1.00  0.00           H  
ATOM    413  N   MET A  61      14.287   3.206  -9.341  1.00  0.00           N  
ATOM    414  CA  MET A  61      15.270   2.218  -8.953  1.00  0.00           C  
ATOM    415  C   MET A  61      16.665   2.618  -9.386  1.00  0.00           C  
ATOM    416  O   MET A  61      17.613   2.503  -8.605  1.00  0.00           O  
ATOM    417  CB  MET A  61      14.906   0.857  -9.542  1.00  0.00           C  
ATOM    418  CEN MET A  61      14.318  -0.738  -9.107  1.00  0.00           X  
ATOM    419  H   MET A  61      13.549   2.956 -10.000  1.00  0.00           H  
ATOM    420  N   LYS A  62      16.812   3.156 -10.590  1.00  0.00           N  
ATOM    421  CA  LYS A  62      18.152   3.507 -11.024  1.00  0.00           C  
ATOM    422  C   LYS A  62      18.698   4.637 -10.139  1.00  0.00           C  
ATOM    423  O   LYS A  62      19.861   4.596  -9.719  1.00  0.00           O  
ATOM    424  CB  LYS A  62      18.152   3.922 -12.496  1.00  0.00           C  
ATOM    425  CEN LYS A  62      18.591   3.445 -14.510  1.00  0.00           X  
ATOM    426  H   LYS A  62      16.002   3.281 -11.203  1.00  0.00           H  
ATOM    427  N   GLU A  63      17.844   5.615  -9.807  1.00  0.00           N  
ATOM    428  CA  GLU A  63      18.276   6.772  -9.016  1.00  0.00           C  
ATOM    429  C   GLU A  63      18.690   6.337  -7.602  1.00  0.00           C  
ATOM    430  O   GLU A  63      19.654   6.852  -7.028  1.00  0.00           O  
ATOM    431  CB  GLU A  63      17.165   7.821  -8.944  1.00  0.00           C  
ATOM    432  CEN GLU A  63      16.471   9.277  -9.494  1.00  0.00           X  
ATOM    433  H   GLU A  63      16.875   5.558 -10.131  1.00  0.00           H  
ATOM    434  N   PHE A  64      17.975   5.365  -7.054  1.00  0.00           N  
ATOM    435  CA  PHE A  64      18.264   4.850  -5.727  1.00  0.00           C  
ATOM    436  C   PHE A  64      19.645   4.187  -5.755  1.00  0.00           C  
ATOM    437  O   PHE A  64      20.454   4.399  -4.848  1.00  0.00           O  
ATOM    438  CB  PHE A  64      17.189   3.860  -5.276  1.00  0.00           C  
ATOM    439  CEN PHE A  64      15.895   3.849  -4.354  1.00  0.00           X  
ATOM    440  H   PHE A  64      17.164   5.010  -7.555  1.00  0.00           H  
ATOM    441  N   GLN A  65      19.936   3.397  -6.797  1.00  0.00           N  
ATOM    442  CA  GLN A  65      21.228   2.722  -6.834  1.00  0.00           C  
ATOM    443  C   GLN A  65      22.331   3.776  -6.848  1.00  0.00           C  
ATOM    444  O   GLN A  65      23.294   3.671  -6.093  1.00  0.00           O  
ATOM    445  CB  GLN A  65      21.341   1.814  -8.062  1.00  0.00           C  
ATOM    446  CEN GLN A  65      21.254   0.162  -8.620  1.00  0.00           X  
ATOM    447  H   GLN A  65      19.265   3.274  -7.558  1.00  0.00           H  
ATOM    448  N   GLN A  66      22.167   4.834  -7.652  1.00  0.00           N  
ATOM    449  CA  GLN A  66      23.224   5.834  -7.750  1.00  0.00           C  
ATOM    450  C   GLN A  66      23.451   6.470  -6.375  1.00  0.00           C  
ATOM    451  O   GLN A  66      24.597   6.621  -5.957  1.00  0.00           O  
ATOM    452  CB  GLN A  66      22.866   6.908  -8.780  1.00  0.00           C  
ATOM    453  CEN GLN A  66      23.144   7.459 -10.413  1.00  0.00           X  
ATOM    454  H   GLN A  66      21.325   4.917  -8.224  1.00  0.00           H  
ATOM    455  N   VAL A  67      22.368   6.763  -5.635  1.00  0.00           N  
ATOM    456  CA  VAL A  67      22.524   7.427  -4.334  1.00  0.00           C  
ATOM    457  C   VAL A  67      23.304   6.525  -3.379  1.00  0.00           C  
ATOM    458  O   VAL A  67      24.167   6.991  -2.636  1.00  0.00           O  
ATOM    459  CB  VAL A  67      21.166   7.785  -3.702  1.00  0.00           C  
ATOM    460  CEN VAL A  67      20.750   8.310  -3.541  1.00  0.00           X  
ATOM    461  H   VAL A  67      21.442   6.553  -6.007  1.00  0.00           H  
ATOM    462  N   LEU A  68      23.063   5.218  -3.430  1.00  0.00           N  
ATOM    463  CA  LEU A  68      23.833   4.325  -2.566  1.00  0.00           C  
ATOM    464  C   LEU A  68      25.322   4.338  -2.859  1.00  0.00           C  
ATOM    465  O   LEU A  68      26.146   4.418  -1.936  1.00  0.00           O  
ATOM    466  CB  LEU A  68      23.295   2.894  -2.690  1.00  0.00           C  
ATOM    467  CEN LEU A  68      22.404   2.029  -1.779  1.00  0.00           X  
ATOM    468  H   LEU A  68      22.344   4.864  -4.065  1.00  0.00           H  
ATOM    469  N   ASP A  69      25.686   4.303  -4.133  1.00  0.00           N  
ATOM    470  CA  ASP A  69      27.096   4.305  -4.462  1.00  0.00           C  
ATOM    471  C   ASP A  69      27.758   5.579  -3.937  1.00  0.00           C  
ATOM    472  O   ASP A  69      28.839   5.526  -3.340  1.00  0.00           O  
ATOM    473  CB  ASP A  69      27.296   4.179  -5.975  1.00  0.00           C  
ATOM    474  CEN ASP A  69      27.499   3.477  -6.683  1.00  0.00           X  
ATOM    475  H   ASP A  69      24.975   4.235  -4.862  1.00  0.00           H  
ATOM    476  N   GLU A  70      27.094   6.724  -4.109  1.00  0.00           N  
ATOM    477  CA  GLU A  70      27.690   7.984  -3.692  1.00  0.00           C  
ATOM    478  C   GLU A  70      27.836   8.054  -2.180  1.00  0.00           C  
ATOM    479  O   GLU A  70      28.908   8.405  -1.684  1.00  0.00           O  
ATOM    480  CB  GLU A  70      26.853   9.163  -4.194  1.00  0.00           C  
ATOM    481  CEN GLU A  70      26.583  10.404  -5.329  1.00  0.00           X  
ATOM    482  H   GLU A  70      26.178   6.718  -4.556  1.00  0.00           H  
ATOM    483  N   LEU A  71      26.818   7.615  -1.440  1.00  0.00           N  
ATOM    484  CA  LEU A  71      26.925   7.597   0.009  1.00  0.00           C  
ATOM    485  C   LEU A  71      28.003   6.636   0.455  1.00  0.00           C  
ATOM    486  O   LEU A  71      28.799   6.947   1.338  1.00  0.00           O  
ATOM    487  CB  LEU A  71      25.579   7.221   0.641  1.00  0.00           C  
ATOM    488  CEN LEU A  71      24.496   8.045   1.364  1.00  0.00           X  
ATOM    489  H   LEU A  71      25.940   7.338  -1.889  1.00  0.00           H  
ATOM    490  N   ASN A  72      28.078   5.477  -0.200  1.00  0.00           N  
ATOM    491  CA  ASN A  72      29.093   4.496   0.154  1.00  0.00           C  
ATOM    492  C   ASN A  72      30.493   5.060  -0.098  1.00  0.00           C  
ATOM    493  O   ASN A  72      31.408   4.885   0.714  1.00  0.00           O  
ATOM    494  CB  ASN A  72      28.897   3.195  -0.603  1.00  0.00           C  
ATOM    495  CEN ASN A  72      28.413   2.274  -0.463  1.00  0.00           X  
ATOM    496  H   ASN A  72      27.395   5.246  -0.923  1.00  0.00           H  
ATOM    497  N   ASN A  73      30.657   5.766  -1.217  1.00  0.00           N  
ATOM    498  CA  ASN A  73      31.934   6.367  -1.560  1.00  0.00           C  
ATOM    499  C   ASN A  73      32.284   7.592  -0.704  1.00  0.00           C  
ATOM    500  O   ASN A  73      33.461   7.831  -0.416  1.00  0.00           O  
ATOM    501  CB  ASN A  73      31.969   6.738  -3.031  1.00  0.00           C  
ATOM    502  CEN ASN A  73      32.255   6.301  -3.941  1.00  0.00           X  
ATOM    503  H   ASN A  73      29.879   5.851  -1.871  1.00  0.00           H  
ATOM    504  N   HIS A  74      31.278   8.372  -0.298  1.00  0.00           N  
ATOM    505  CA  HIS A  74      31.534   9.605   0.448  1.00  0.00           C  
ATOM    506  C   HIS A  74      31.568   9.455   1.974  1.00  0.00           C  
ATOM    507  O   HIS A  74      32.276  10.198   2.658  1.00  0.00           O  
ATOM    508  CB  HIS A  74      30.482  10.654   0.074  1.00  0.00           C  
ATOM    509  CEN HIS A  74      30.334  11.728  -0.851  1.00  0.00           X  
ATOM    510  H   HIS A  74      30.323   8.132  -0.568  1.00  0.00           H  
ATOM    511  N   LEU A  75      30.811   8.514   2.515  1.00  0.00           N  
ATOM    512  CA  LEU A  75      30.723   8.329   3.957  1.00  0.00           C  
ATOM    513  C   LEU A  75      31.766   7.318   4.441  1.00  0.00           C  
ATOM    514  O   LEU A  75      31.839   6.196   3.944  1.00  0.00           O  
ATOM    515  CB  LEU A  75      29.311   7.876   4.348  1.00  0.00           C  
ATOM    516  CEN LEU A  75      28.119   8.607   4.994  1.00  0.00           X  
ATOM    517  H   LEU A  75      30.239   7.912   1.923  1.00  0.00           H  
ATOM    518  N   GLN A  76      32.583   7.742   5.404  1.00  0.00           N  
ATOM    519  CA  GLN A  76      33.679   6.927   5.934  1.00  0.00           C  
ATOM    520  C   GLN A  76      33.539   6.173   7.263  1.00  0.00           C  
ATOM    521  O   GLN A  76      32.760   6.513   8.173  1.00  0.00           O  
ATOM    522  CB  GLN A  76      34.910   7.830   6.053  1.00  0.00           C  
ATOM    523  CEN GLN A  76      36.375   8.346   5.256  1.00  0.00           X  
ATOM    524  H   GLN A  76      32.487   8.695   5.728  1.00  0.00           H  
ATOM    525  N   GLY A  77      34.378   5.142   7.344  1.00  0.00           N  
ATOM    526  CA  GLY A  77      34.532   4.299   8.507  1.00  0.00           C  
ATOM    527  C   GLY A  77      33.238   3.731   9.032  1.00  0.00           C  
ATOM    528  O   GLY A  77      32.353   3.326   8.270  1.00  0.00           O  
ATOM    529  CEN GLY A  77      34.532   4.298   8.508  1.00  0.00           X  
ATOM    530  H   GLY A  77      34.976   4.965   6.547  1.00  0.00           H  
ATOM    531  N   GLY A  78      33.181   3.677  10.354  1.00  0.00           N  
ATOM    532  CA  GLY A  78      32.075   3.138  11.107  1.00  0.00           C  
ATOM    533  C   GLY A  78      31.083   4.191  11.582  1.00  0.00           C  
ATOM    534  O   GLY A  78      30.432   3.985  12.603  1.00  0.00           O  
ATOM    535  CEN GLY A  78      32.075   3.138  11.107  1.00  0.00           X  
ATOM    536  H   GLY A  78      33.973   4.034  10.872  1.00  0.00           H  
ATOM    537  N   LYS A  79      31.001   5.359  10.928  1.00  0.00           N  
ATOM    538  CA  LYS A  79      30.175   6.390  11.562  1.00  0.00           C  
ATOM    539  C   LYS A  79      28.752   5.859  11.798  1.00  0.00           C  
ATOM    540  O   LYS A  79      28.065   5.454  10.856  1.00  0.00           O  
ATOM    541  CB  LYS A  79      30.137   7.656  10.705  1.00  0.00           C  
ATOM    542  CEN LYS A  79      30.788   9.643  10.384  1.00  0.00           X  
ATOM    543  H   LYS A  79      31.470   5.526  10.027  1.00  0.00           H  
ATOM    544  N   HIS A  80      28.285   5.946  13.048  1.00  0.00           N  
ATOM    545  CA  HIS A  80      26.914   5.551  13.365  1.00  0.00           C  
ATOM    546  C   HIS A  80      25.892   6.192  12.456  1.00  0.00           C  
ATOM    547  O   HIS A  80      24.901   5.559  12.096  1.00  0.00           O  
ATOM    548  CB  HIS A  80      26.582   5.895  14.821  1.00  0.00           C  
ATOM    549  CEN HIS A  80      26.580   5.250  16.091  1.00  0.00           X  
ATOM    550  H   HIS A  80      28.920   6.194  13.792  1.00  0.00           H  
ATOM    551  N   THR A  81      26.132   7.431  12.048  1.00  0.00           N  
ATOM    552  CA  THR A  81      25.184   8.084  11.157  1.00  0.00           C  
ATOM    553  C   THR A  81      25.114   7.334   9.844  1.00  0.00           C  
ATOM    554  O   THR A  81      24.038   7.169   9.272  1.00  0.00           O  
ATOM    555  CB  THR A  81      25.564   9.552  10.886  1.00  0.00           C  
ATOM    556  CEN THR A  81      25.670  10.097  11.067  1.00  0.00           X  
ATOM    557  H   THR A  81      26.949   7.917  12.374  1.00  0.00           H  
ATOM    558  N   VAL A  82      26.255   6.859   9.378  1.00  0.00           N  
ATOM    559  CA  VAL A  82      26.327   6.174   8.106  1.00  0.00           C  
ATOM    560  C   VAL A  82      25.639   4.845   8.165  1.00  0.00           C  
ATOM    561  O   VAL A  82      24.938   4.462   7.223  1.00  0.00           O  
ATOM    562  CB  VAL A  82      27.784   5.960   7.656  1.00  0.00           C  
ATOM    563  CEN VAL A  82      28.258   6.161   7.198  1.00  0.00           X  
ATOM    564  H   VAL A  82      27.095   6.963   9.928  1.00  0.00           H  
ATOM    565  N   HIS A  83      25.813   4.139   9.280  1.00  0.00           N  
ATOM    566  CA  HIS A  83      25.172   2.851   9.411  1.00  0.00           C  
ATOM    567  C   HIS A  83      23.664   3.032   9.368  1.00  0.00           C  
ATOM    568  O   HIS A  83      22.974   2.296   8.665  1.00  0.00           O  
ATOM    569  CB  HIS A  83      25.595   2.155  10.708  1.00  0.00           C  
ATOM    570  CEN HIS A  83      26.551   1.187  11.133  1.00  0.00           X  
ATOM    571  H   HIS A  83      26.423   4.495  10.024  1.00  0.00           H  
ATOM    572  N   HIS A  84      23.156   4.050  10.065  1.00  0.00           N  
ATOM    573  CA  HIS A  84      21.725   4.272  10.119  1.00  0.00           C  
ATOM    574  C   HIS A  84      21.179   4.596   8.731  1.00  0.00           C  
ATOM    575  O   HIS A  84      20.152   4.053   8.322  1.00  0.00           O  
ATOM    576  CB  HIS A  84      21.389   5.400  11.099  1.00  0.00           C  
ATOM    577  CEN HIS A  84      20.995   5.544  12.461  1.00  0.00           X  
ATOM    578  H   HIS A  84      23.777   4.651  10.608  1.00  0.00           H  
ATOM    579  N   ILE A  85      21.876   5.441   7.974  1.00  0.00           N  
ATOM    580  CA  ILE A  85      21.367   5.806   6.663  1.00  0.00           C  
ATOM    581  C   ILE A  85      21.341   4.587   5.758  1.00  0.00           C  
ATOM    582  O   ILE A  85      20.408   4.415   4.969  1.00  0.00           O  
ATOM    583  CB  ILE A  85      22.213   6.913   6.008  1.00  0.00           C  
ATOM    584  CEN ILE A  85      22.362   7.990   5.924  1.00  0.00           X  
ATOM    585  H   ILE A  85      22.741   5.850   8.327  1.00  0.00           H  
ATOM    586  N   GLU A  86      22.342   3.713   5.870  1.00  0.00           N  
ATOM    587  CA  GLU A  86      22.379   2.552   4.998  1.00  0.00           C  
ATOM    588  C   GLU A  86      21.167   1.646   5.270  1.00  0.00           C  
ATOM    589  O   GLU A  86      20.507   1.186   4.335  1.00  0.00           O  
ATOM    590  CB  GLU A  86      23.685   1.777   5.192  1.00  0.00           C  
ATOM    591  CEN GLU A  86      25.268   1.403   4.686  1.00  0.00           X  
ATOM    592  H   GLU A  86      23.078   3.863   6.563  1.00  0.00           H  
ATOM    593  N   GLN A  87      20.843   1.418   6.556  1.00  0.00           N  
ATOM    594  CA  GLN A  87      19.709   0.572   6.918  1.00  0.00           C  
ATOM    595  C   GLN A  87      18.395   1.144   6.402  1.00  0.00           C  
ATOM    596  O   GLN A  87      17.565   0.399   5.868  1.00  0.00           O  
ATOM    597  CB  GLN A  87      19.632   0.403   8.438  1.00  0.00           C  
ATOM    598  CEN GLN A  87      19.997  -0.667   9.768  1.00  0.00           X  
ATOM    599  H   GLN A  87      21.426   1.811   7.295  1.00  0.00           H  
ATOM    600  N   ASN A  88      18.222   2.465   6.509  1.00  0.00           N  
ATOM    601  CA  ASN A  88      16.982   3.106   6.091  1.00  0.00           C  
ATOM    602  C   ASN A  88      16.799   2.951   4.596  1.00  0.00           C  
ATOM    603  O   ASN A  88      15.704   2.652   4.120  1.00  0.00           O  
ATOM    604  CB  ASN A  88      16.940   4.572   6.480  1.00  0.00           C  
ATOM    605  CEN ASN A  88      16.588   5.160   7.274  1.00  0.00           X  
ATOM    606  H   ASN A  88      18.952   3.033   6.938  1.00  0.00           H  
ATOM    607  N   ILE A  89      17.887   3.092   3.854  1.00  0.00           N  
ATOM    608  CA  ILE A  89      17.815   3.017   2.414  1.00  0.00           C  
ATOM    609  C   ILE A  89      17.425   1.609   1.993  1.00  0.00           C  
ATOM    610  O   ILE A  89      16.611   1.444   1.085  1.00  0.00           O  
ATOM    611  CB  ILE A  89      19.152   3.404   1.754  1.00  0.00           C  
ATOM    612  CEN ILE A  89      19.759   4.232   1.388  1.00  0.00           X  
ATOM    613  H   ILE A  89      18.781   3.296   4.304  1.00  0.00           H  
ATOM    614  N   LYS A  90      18.001   0.585   2.644  1.00  0.00           N  
ATOM    615  CA  LYS A  90      17.644  -0.791   2.307  1.00  0.00           C  
ATOM    616  C   LYS A  90      16.157  -1.048   2.541  1.00  0.00           C  
ATOM    617  O   LYS A  90      15.487  -1.629   1.686  1.00  0.00           O  
ATOM    618  CB  LYS A  90      18.483  -1.777   3.121  1.00  0.00           C  
ATOM    619  CEN LYS A  90      20.091  -3.149   3.201  1.00  0.00           X  
ATOM    620  H   LYS A  90      18.688   0.766   3.374  1.00  0.00           H  
ATOM    621  N   GLU A  91      15.600  -0.575   3.658  1.00  0.00           N  
ATOM    622  CA  GLU A  91      14.185  -0.833   3.888  1.00  0.00           C  
ATOM    623  C   GLU A  91      13.341  -0.162   2.807  1.00  0.00           C  
ATOM    624  O   GLU A  91      12.391  -0.758   2.285  1.00  0.00           O  
ATOM    625  CB  GLU A  91      13.764  -0.342   5.275  1.00  0.00           C  
ATOM    626  CEN GLU A  91      13.420  -0.662   6.913  1.00  0.00           X  
ATOM    627  H   GLU A  91      16.155  -0.067   4.345  1.00  0.00           H  
ATOM    628  N   ILE A  92      13.727   1.055   2.417  1.00  0.00           N  
ATOM    629  CA  ILE A  92      12.953   1.813   1.443  1.00  0.00           C  
ATOM    630  C   ILE A  92      12.927   1.064   0.124  1.00  0.00           C  
ATOM    631  O   ILE A  92      11.890   1.014  -0.540  1.00  0.00           O  
ATOM    632  CB  ILE A  92      13.527   3.225   1.220  1.00  0.00           C  
ATOM    633  CEN ILE A  92      13.523   4.256   1.574  1.00  0.00           X  
ATOM    634  H   ILE A  92      14.553   1.481   2.844  1.00  0.00           H  
ATOM    635  N   PHE A  93      14.063   0.474  -0.247  1.00  0.00           N  
ATOM    636  CA  PHE A  93      14.223  -0.260  -1.493  1.00  0.00           C  
ATOM    637  C   PHE A  93      13.246  -1.418  -1.517  1.00  0.00           C  
ATOM    638  O   PHE A  93      12.500  -1.591  -2.478  1.00  0.00           O  
ATOM    639  CB  PHE A  93      15.658  -0.764  -1.656  1.00  0.00           C  
ATOM    640  CEN PHE A  93      16.985  -0.345  -2.423  1.00  0.00           X  
ATOM    641  H   PHE A  93      14.872   0.553   0.362  1.00  0.00           H  
ATOM    642  N   HIS A  94      13.212  -2.191  -0.435  1.00  0.00           N  
ATOM    643  CA  HIS A  94      12.310  -3.327  -0.362  1.00  0.00           C  
ATOM    644  C   HIS A  94      10.853  -2.895  -0.530  1.00  0.00           C  
ATOM    645  O   HIS A  94      10.101  -3.524  -1.288  1.00  0.00           O  
ATOM    646  CB  HIS A  94      12.489  -4.068   0.967  1.00  0.00           C  
ATOM    647  CEN HIS A  94      13.214  -5.186   1.472  1.00  0.00           X  
ATOM    648  H   HIS A  94      13.854  -2.009   0.340  1.00  0.00           H  
ATOM    649  N   HIS A  95      10.449  -1.805   0.123  1.00  0.00           N  
ATOM    650  CA  HIS A  95       9.050  -1.415   0.029  1.00  0.00           C  
ATOM    651  C   HIS A  95       8.718  -1.004  -1.413  1.00  0.00           C  
ATOM    652  O   HIS A  95       7.640  -1.331  -1.929  1.00  0.00           O  
ATOM    653  CB  HIS A  95       8.736  -0.271   0.999  1.00  0.00           C  
ATOM    654  CEN HIS A  95       8.207  -0.106   2.312  1.00  0.00           X  
ATOM    655  H   HIS A  95      11.105  -1.279   0.702  1.00  0.00           H  
ATOM    656  N   LEU A  96       9.651  -0.324  -2.080  1.00  0.00           N  
ATOM    657  CA  LEU A  96       9.398   0.119  -3.439  1.00  0.00           C  
ATOM    658  C   LEU A  96       9.204  -1.084  -4.349  1.00  0.00           C  
ATOM    659  O   LEU A  96       8.326  -1.063  -5.212  1.00  0.00           O  
ATOM    660  CB  LEU A  96      10.549   0.999  -3.942  1.00  0.00           C  
ATOM    661  CEN LEU A  96      10.689   2.519  -4.150  1.00  0.00           X  
ATOM    662  H   LEU A  96      10.541  -0.102  -1.632  1.00  0.00           H  
ATOM    663  N   GLU A  97       9.992  -2.150  -4.151  1.00  0.00           N  
ATOM    664  CA  GLU A  97       9.868  -3.321  -5.006  1.00  0.00           C  
ATOM    665  C   GLU A  97       8.502  -3.978  -4.818  1.00  0.00           C  
ATOM    666  O   GLU A  97       7.858  -4.372  -5.793  1.00  0.00           O  
ATOM    667  CB  GLU A  97      10.986  -4.324  -4.711  1.00  0.00           C  
ATOM    668  CEN GLU A  97      12.499  -5.005  -5.100  1.00  0.00           X  
ATOM    669  H   GLU A  97      10.702  -2.129  -3.419  1.00  0.00           H  
ATOM    670  N   GLU A  98       8.037  -4.083  -3.565  1.00  0.00           N  
ATOM    671  CA  GLU A  98       6.772  -4.765  -3.320  1.00  0.00           C  
ATOM    672  C   GLU A  98       5.635  -3.981  -3.972  1.00  0.00           C  
ATOM    673  O   GLU A  98       4.728  -4.571  -4.573  1.00  0.00           O  
ATOM    674  CB  GLU A  98       6.520  -4.928  -1.820  1.00  0.00           C  
ATOM    675  CEN GLU A  98       6.548  -5.891  -0.414  1.00  0.00           X  
ATOM    676  H   GLU A  98       8.587  -3.710  -2.786  1.00  0.00           H  
ATOM    677  N   LEU A  99       5.727  -2.647  -3.898  1.00  0.00           N  
ATOM    678  CA  LEU A  99       4.709  -1.729  -4.407  1.00  0.00           C  
ATOM    679  C   LEU A  99       4.618  -1.760  -5.934  1.00  0.00           C  
ATOM    680  O   LEU A  99       3.525  -1.723  -6.498  1.00  0.00           O  
ATOM    681  CB  LEU A  99       5.002  -0.303  -3.924  1.00  0.00           C  
ATOM    682  CEN LEU A  99       4.376   0.578  -2.826  1.00  0.00           X  
ATOM    683  H   LEU A  99       6.545  -2.252  -3.425  1.00  0.00           H  
ATOM    684  N   VAL A 100       5.761  -1.834  -6.609  1.00  0.00           N  
ATOM    685  CA  VAL A 100       5.775  -1.854  -8.066  1.00  0.00           C  
ATOM    686  C   VAL A 100       5.257  -3.185  -8.598  1.00  0.00           C  
ATOM    687  O   VAL A 100       4.502  -3.221  -9.574  1.00  0.00           O  
ATOM    688  CB  VAL A 100       7.188  -1.602  -8.623  1.00  0.00           C  
ATOM    689  CEN VAL A 100       7.580  -1.143  -8.954  1.00  0.00           X  
ATOM    690  H   VAL A 100       6.641  -1.864  -6.094  1.00  0.00           H  
ATOM    691  N   HIS A 101       5.691  -4.282  -7.969  1.00  0.00           N  
ATOM    692  CA  HIS A 101       5.319  -5.618  -8.429  1.00  0.00           C  
ATOM    693  C   HIS A 101       3.862  -6.024  -8.168  1.00  0.00           C  
ATOM    694  O   HIS A 101       3.270  -6.729  -9.000  1.00  0.00           O  
ATOM    695  CB  HIS A 101       6.249  -6.652  -7.787  1.00  0.00           C  
ATOM    696  CEN HIS A 101       7.466  -7.325  -8.096  1.00  0.00           X  
ATOM    697  H   HIS A 101       6.319  -4.171  -7.167  1.00  0.00           H  
ATOM    698  N   ARG A 102       3.296  -5.625  -7.024  1.00  0.00           N  
ATOM    699  CA  ARG A 102       1.946  -6.054  -6.659  1.00  0.00           C  
ATOM    700  C   ARG A 102       0.867  -5.575  -7.627  1.00  0.00           C  
ATOM    701  O   ARG A 102       0.414  -6.355  -8.466  1.00  0.00           O  
ATOM    702  CB  ARG A 102       1.603  -5.657  -5.230  1.00  0.00           C  
ATOM    703  CEN ARG A 102       1.313  -5.787  -2.770  1.00  0.00           X  
ATOM    704  H   ARG A 102       3.833  -5.052  -6.371  1.00  0.00           H  
TER                                                                             
# All scores below are weighted scores, not raw scores.
#BEGIN_POSE_ENERGIES_TABLE ./minmover_pdb/pose_69.pdb
label vdw cenpack pair env cbeta hs_pair ss_pair sheet total
weights 1 0.5 1 1 0.25 1 1 1 NA
pose 1.14056 -4.40504 -13.74 -21.1206 5.40304 0 0 0 -32.722
MET:NtermProteinFull_1 0 0.54941 0.05895 0.13971 0.03453 0 0 0 0.78261
TYR_2 0 -0.05529 0.01855 0.83566 0.06957 0 0 0 0.8685
GLY_3 0 0.07472 0.01377 -0.07965 0.0697 0 0 0 0.07853
LYS_4 0 0.31147 -0.36955 -0.51535 0.04305 0 0 0 -0.53038
LEU_5 0 -0.17495 -0.5194 -0.30366 0.04327 0 0 0 -0.95474
ASN_6 0 -0.12531 0.05301 -0.40966 0.05922 0 0 0 -0.42273
ASP_7 0 -0.02218 -0.11311 -0.47618 0.06901 0 0 0 -0.54246
LEU_8 0 0.27808 -0.08898 -0.45811 0.03624 0 0 0 -0.23277
LEU_9 0 -0.21295 -0.32471 -0.06582 0.04357 0 0 0 -0.55991
GLU_10 0 -0.04473 0.01046 -0.92601 0.06961 0 0 0 -0.89067
ASP_11 0 -0.00957 0.13184 -0.1485 0.04268 0 0 0 0.01645
LEU_12 0 -0.23709 -0.8917 -0.19483 0.03851 0 0 0 -1.28511
GLN_13 0 -0.02098 0.17231 -0.4142 0.06902 0 0 0 -0.19384
GLU_14 0 0.04066 -0.05916 -0.82678 0.06894 0 0 0 -0.77634
VAL_15 0 -0.21627 -0.35248 -0.00525 0.04309 0 0 0 -0.53092
LEU_16 0 -0.0158 -0.27081 0.24309 0.04435 0 0 0 0.00082
LYS_17 0 -0.0378 -0.00937 -0.8715 0.06965 0 0 0 -0.84902
ASN_18 0 0.05715 -0.00766 -0.24178 0.0691 0 0 0 -0.12319
LEU_19 0 -0.18365 -0.85019 -0.19483 0.03663 0 0 0 -1.19204
HIS_20 0 -0.02788 -0.04868 0.0215 0.06902 0 0 0 0.01396
LYS_21 0 -0.03787 0.00218 -1.10762 0.07072 0 0 0 -1.0726
ASN_22 0 -0.0914 -0.05099 -0.40966 0.0693 0 0 0 -0.48275
TRP_23 0 0.0433 0.0028 -0.00757 0.03543 0 0 0 0.07397
HIS_D_24 0 0.03499 -0.01026 0.11054 0.06947 0 0 0 0.20474
GLY_25 0 0.01473 -0.05312 -0.09146 0.04278 0 0 0 -0.08708
GLY_26 0 0.00825 -0.01963 0.0322 0.0374 0 0 0 0.05823
LYS_27 0 0 0 -0.8715 0.07134 0 0 0 -0.80016
ASP_28 0 -0.02703 0.00682 -0.60822 0.07156 0 0 0 -0.55687
ASN_29 0 -0.07817 -0.11785 -0.28327 0.03538 0 0 0 -0.44391
LEU_30 0 0.116 0.14488 0.4149 0.04268 0 0 0 0.71846
HIS_D_31 0 -0.04348 -0.10995 0.06501 0.06921 0 0 0 -0.01921
ASP_32 0 -0.15126 -0.16129 -0.42964 0.06902 0 0 0 -0.67317
VAL_33 0 -0.26555 -0.10871 -0.19594 0.03138 0 0 0 -0.53883
ASP_34 0 0.01307 -0.08785 -0.31759 0.06908 0 0 0 -0.32329
ASN_35 0 -0.07282 -0.04509 -0.36221 0.06893 0 0 0 -0.41118
HIS_D_36 0 -0.46267 -0.37689 -0.11266 0.03539 0 0 0 -0.91682
LEU_37 0 0.16934 -0.78894 -0.30366 0.03678 0 0 0 -0.88648
GLN_38 0 0.0294 0.01479 -0.49415 0.06893 0 0 0 -0.38103
ASN_39 0 -0.23589 -0.1344 -0.24178 0.06906 0 0 0 -0.543
VAL_40 0 -0.20923 -0.37117 -0.10438 0.03255 0 0 0 -0.65223
ILE_41 0 -0.10905 -0.42626 0.72502 0.06941 0 0 0 0.25912
GLU_42 0 -0.081 -0.17727 -0.71584 0.06887 0 0 0 -0.90523
ASP_43 0 -0.33511 -0.08288 0.08318 0.04432 0 0 0 -0.29049
ILE_44 0 -0.22735 -0.90736 -0.20059 0.03768 0 0 0 -1.29761
HIS_45 0 -0.05915 0.16125 0.06501 0.06904 0 0 0 0.23615
ASP_46 0 -0.17258 -0.47479 -0.31759 0.0427 0 0 0 -0.92225
PHE_47 0 -0.17732 -0.44638 -0.44993 0.03149 0 0 0 -1.04215
MET_48 0 -0.36924 -0.05954 0.25591 0.03359 0 0 0 -0.13929
GLN_49 0 -0.07463 -0.03467 -0.53665 0.06947 0 0 0 -0.57647
GLY_50 0 -0.01571 0.03897 0.0322 0.05785 0 0 0 0.11331
GLY_51 0 -0.0261 0.01723 0.35201 0.03154 0 0 0 0.37469
GLY_52 0 -0.04483 0.05778 -0.09146 0.03272 0 0 0 -0.04578
SER_53 0 -0.04014 0.01752 -0.22078 0.03232 0 0 0 -0.21108
GLY_54 0 -0.04518 0.05551 -0.0429 0.0357 0 0 0 0.00313
GLY_55 0 -0.01948 -0.00786 -0.07965 0.0357 0 0 0 -0.07128
LYS_56 0 -0.32225 -0.78774 -0.33001 0.03459 0 0 0 -1.4054
LEU_57 0.57027 0.67887 -0.14947 -0.06582 0.03511 0 0 0 1.06896
GLN_58 0 -0.02725 0.05105 -0.60368 0.0693 0 0 0 -0.51057
GLU_59 0 -0.02863 -0.07962 -0.25924 0.06884 0 0 0 -0.29866
MET_60 0 -0.49945 -0.13621 -0.13184 0.0323 0 0 0 -0.73519
MET_61 0 0.16284 -0.00411 0.4784 0.0691 0 0 0 0.70624
LYS_62 0 -0.04269 0.01218 -0.96458 0.07022 0 0 0 -0.92486
GLU_63 0 -0.46797 -0.15999 -0.37543 0.03543 0 0 0 -0.96797
PHE_64 0 -0.25905 -0.36268 0.07137 0.0376 0 0 0 -0.51276
GLN_65 0 0.01613 0.03733 -0.59803 0.06926 0 0 0 -0.47531
GLN_66 0 -0.13307 -0.18158 -0.55896 0.0693 0 0 0 -0.80432
VAL_67 0 -0.19917 -0.65449 -0.35242 0.0375 0 0 0 -1.16858
LEU_68 0 -0.1275 0.06205 0.75945 0.04353 0 0 0 0.73753
ASP_69 0 -0.05433 -0.04348 -0.52292 0.069 0 0 0 -0.55173
GLU_70 0 -0.47937 -0.01277 -0.25924 0.03208 0 0 0 -0.7193
LEU_71 0 -0.17185 -0.58885 -0.19483 0.03741 0 0 0 -0.91812
ASN_72 0 -0.06599 -0.00194 -0.32173 0.06878 0 0 0 -0.32088
ASN_73 0 -0.0622 -0.05704 -0.50929 0.06925 0 0 0 -0.55927
HIS_74 0 -0.04378 -0.00525 -0.11266 0.03827 0 0 0 -0.12342
LEU_75 0 0.00949 -0.22335 -0.19483 0.03615 0 0 0 -0.37255
GLN_76 0 0.02586 -0.07293 -0.59803 0.07081 0 0 0 -0.57429
GLY_77 0 -0.02556 -0.02606 0.60923 0.04587 0 0 0 0.60348
GLY_78 0 0 0 0.0322 0.04632 0 0 0 0.07852
LYS_79 0 0.05937 -0.02791 -0.42611 0.04278 0 0 0 -0.35187
HIS_80 0 -0.02561 -0.02641 0.21997 0.07025 0 0 0 0.2382
THR_81 0 -0.07437 -0.10075 -0.20352 0.04278 0 0 0 -0.33586
VAL_82 0 -0.06393 -0.0864 0.33828 0.04336 0 0 0 0.23131
HIS_D_83 0 -0.01222 -0.0132 0.0215 0.0697 0 0 0 0.06578
HIS_D_84 0 0.01941 -0.19631 -0.02241 0.06884 0 0 0 -0.13047
ILE_85 0 -0.5066 -0.3684 -0.41682 0.03084 0 0 0 -1.26098
GLU_86 0 0.12444 0.43764 -0.25924 0.06899 0 0 0 0.37183
GLN_87 0 -0.04526 0.00291 -0.59803 0.06947 0 0 0 -0.57091
ASN_88 0 -0.19192 0.05856 -0.13901 0.04374 0 0 0 -0.22862
ILE_89 0 -0.024 -0.61182 -0.31819 0.07115 0 0 0 -0.88286
LYS_90 0 0.01344 0.02896 -0.77863 0.0693 0 0 0 -0.66693
GLU_91 0 0.12374 -0.01293 -0.4886 0.06894 0 0 0 -0.30884
ILE_92 0 0.07315 -0.37193 -0.20059 0.04584 0 0 0 -0.45353
PHE_93 0 -0.13148 -0.30045 0.63033 0.04343 0 0 0 0.24183
HIS_D_94 0 -0.0188 0.12409 0.06501 0.06894 0 0 0 0.23924
HIS_D_95 0 0.24397 0.15675 -0.11266 0.04336 0 0 0 0.33141
LEU_96 0 0.02647 -1.01275 -0.39148 0.04513 0 0 0 -1.33263
GLU_97 0 -0.07111 0.1698 -0.60186 0.06884 0 0 0 -0.43434
GLU_98 0 -0.08813 -0.34602 -0.71584 0.03595 0 0 0 -1.11403
LEU_99 0 0.80507 -0.02242 0.08126 0.04318 0 0 0 0.90709
VAL_100 0.57027 0.797 0.03924 -0.00525 0.06928 0 0 0 1.47054
HIS_D_101 0 -0.00177 0.05633 0.20362 0.07025 0 0 0 0.32842
ARG:CtermProteinFull_102 0 -0.2029 0.04872 -0.64658 0.04518 0 0 0 -0.75558
#END_POSE_ENERGIES_TABLE ./minmover_pdb/pose_69.pdb
