# Supplementary material for: Selection of a promiscuous minimalist cAMP phosphodiesterase from a library of de novo designed proteins
Source: Nat Chem. 2024 May 3;16(7):1200–8. doi: 10.1038/s41557-024-01490-4 (PMC11230910; doi:10.1038/s41557-024-01490-4)
Supplement: Supplementary file 3 — MD input files, scripts and final structures derived from MD, AlphaFold2, EMSfold and MultiSFold. [file 41557_2024_1490_MOESM3_ESM.zip › Computational_Data/4_MultiSFold/s824/pose_7.pdb]

ATOM      1  N   MET A   1     -12.159 -10.335  11.557  1.00  0.00           N  
ATOM      2  CA  MET A   1     -11.793  -8.909  11.420  1.00  0.00           C  
ATOM      3  C   MET A   1     -10.306  -8.769  11.155  1.00  0.00           C  
ATOM      4  O   MET A   1      -9.969  -8.033  10.248  1.00  0.00           O  
ATOM      5  CB  MET A   1     -12.177  -8.126  12.674  1.00  0.00           C  
ATOM      6  CEN MET A   1     -13.290  -6.908  13.270  1.00  0.00           X  
ATOM      7  H   MET A   1     -12.568 -10.667  12.407  1.00  0.00           H  
ATOM      8  N   TYR A   2      -9.448  -9.546  11.824  1.00  0.00           N  
ATOM      9  CA  TYR A   2      -7.988  -9.421  11.696  1.00  0.00           C  
ATOM     10  C   TYR A   2      -7.407  -9.560  10.283  1.00  0.00           C  
ATOM     11  O   TYR A   2      -6.440  -8.879   9.996  1.00  0.00           O  
ATOM     12  CB  TYR A   2      -7.320 -10.456  12.604  1.00  0.00           C  
ATOM     13  CEN TYR A   2      -6.589 -10.586  14.190  1.00  0.00           X  
ATOM     14  H   TYR A   2      -9.749 -10.032  12.658  1.00  0.00           H  
ATOM     15  N   GLY A   3      -8.001 -10.368   9.391  1.00  0.00           N  
ATOM     16  CA  GLY A   3      -7.499 -10.525   8.015  1.00  0.00           C  
ATOM     17  C   GLY A   3      -7.466  -9.205   7.234  1.00  0.00           C  
ATOM     18  O   GLY A   3      -6.430  -8.863   6.692  1.00  0.00           O  
ATOM     19  CEN GLY A   3      -7.499 -10.525   8.015  1.00  0.00           X  
ATOM     20  H   GLY A   3      -8.742 -10.981   9.704  1.00  0.00           H  
ATOM     21  N   LYS A   4      -8.538  -8.404   7.313  1.00  0.00           N  
ATOM     22  CA  LYS A   4      -8.611  -7.102   6.625  1.00  0.00           C  
ATOM     23  C   LYS A   4      -7.642  -6.062   7.196  1.00  0.00           C  
ATOM     24  O   LYS A   4      -7.034  -5.325   6.437  1.00  0.00           O  
ATOM     25  CB  LYS A   4     -10.038  -6.556   6.686  1.00  0.00           C  
ATOM     26  CEN LYS A   4     -11.885  -6.205   5.714  1.00  0.00           X  
ATOM     27  H   LYS A   4      -9.336  -8.706   7.857  1.00  0.00           H  
ATOM     28  N   LEU A   5      -7.529  -5.972   8.525  1.00  0.00           N  
ATOM     29  CA  LEU A   5      -6.644  -4.995   9.168  1.00  0.00           C  
ATOM     30  C   LEU A   5      -5.182  -5.200   8.750  1.00  0.00           C  
ATOM     31  O   LEU A   5      -4.508  -4.233   8.421  1.00  0.00           O  
ATOM     32  CB  LEU A   5      -6.779  -5.085  10.693  1.00  0.00           C  
ATOM     33  CEN LEU A   5      -7.493  -4.200  11.733  1.00  0.00           X  
ATOM     34  H   LEU A   5      -7.944  -6.698   9.093  1.00  0.00           H  
ATOM     35  N   ASN A   6      -4.699  -6.446   8.739  1.00  0.00           N  
ATOM     36  CA  ASN A   6      -3.335  -6.755   8.331  1.00  0.00           C  
ATOM     37  C   ASN A   6      -3.097  -6.348   6.874  1.00  0.00           C  
ATOM     38  O   ASN A   6      -2.035  -5.813   6.588  1.00  0.00           O  
ATOM     39  CB  ASN A   6      -3.017  -8.226   8.530  1.00  0.00           C  
ATOM     40  CEN ASN A   6      -2.600  -8.842   9.270  1.00  0.00           X  
ATOM     41  H   ASN A   6      -5.313  -7.218   8.957  1.00  0.00           H  
ATOM     42  N   ASP A   7      -4.108  -6.505   6.013  1.00  0.00           N  
ATOM     43  CA  ASP A   7      -4.036  -6.108   4.602  1.00  0.00           C  
ATOM     44  C   ASP A   7      -3.984  -4.571   4.492  1.00  0.00           C  
ATOM     45  O   ASP A   7      -3.199  -4.005   3.744  1.00  0.00           O  
ATOM     46  CB  ASP A   7      -5.230  -6.662   3.820  1.00  0.00           C  
ATOM     47  CEN ASP A   7      -5.475  -7.441   3.211  1.00  0.00           X  
ATOM     48  H   ASP A   7      -4.934  -7.004   6.311  1.00  0.00           H  
ATOM     49  N   LEU A   8      -4.747  -3.883   5.348  1.00  0.00           N  
ATOM     50  CA  LEU A   8      -4.795  -2.427   5.396  1.00  0.00           C  
ATOM     51  C   LEU A   8      -3.457  -1.769   5.758  1.00  0.00           C  
ATOM     52  O   LEU A   8      -3.071  -0.767   5.154  1.00  0.00           O  
ATOM     53  CB  LEU A   8      -5.876  -1.990   6.393  1.00  0.00           C  
ATOM     54  CEN LEU A   8      -7.310  -1.457   6.213  1.00  0.00           X  
ATOM     55  H   LEU A   8      -5.376  -4.407   5.940  1.00  0.00           H  
ATOM     56  N   LEU A   9      -2.752  -2.297   6.760  1.00  0.00           N  
ATOM     57  CA  LEU A   9      -1.460  -1.752   7.166  1.00  0.00           C  
ATOM     58  C   LEU A   9      -0.405  -1.913   6.069  1.00  0.00           C  
ATOM     59  O   LEU A   9       0.420  -1.018   5.893  1.00  0.00           O  
ATOM     60  CB  LEU A   9      -0.990  -2.429   8.460  1.00  0.00           C  
ATOM     61  CEN LEU A   9      -0.958  -1.967   9.929  1.00  0.00           X  
ATOM     62  H   LEU A   9      -3.076  -3.159   7.171  1.00  0.00           H  
ATOM     63  N   GLU A  10      -0.428  -3.026   5.340  1.00  0.00           N  
ATOM     64  CA  GLU A  10       0.462  -3.263   4.204  1.00  0.00           C  
ATOM     65  C   GLU A  10       0.265  -2.185   3.125  1.00  0.00           C  
ATOM     66  O   GLU A  10       1.248  -1.572   2.696  1.00  0.00           O  
ATOM     67  CB  GLU A  10       0.221  -4.655   3.616  1.00  0.00           C  
ATOM     68  CEN GLU A  10       0.661  -6.295   3.476  1.00  0.00           X  
ATOM     69  H   GLU A  10      -1.137  -3.720   5.533  1.00  0.00           H  
ATOM     70  N   ASP A  11      -0.985  -1.859   2.780  1.00  0.00           N  
ATOM     71  CA  ASP A  11      -1.320  -0.821   1.800  1.00  0.00           C  
ATOM     72  C   ASP A  11      -0.925   0.580   2.300  1.00  0.00           C  
ATOM     73  O   ASP A  11      -0.384   1.396   1.546  1.00  0.00           O  
ATOM     74  CB  ASP A  11      -2.815  -0.861   1.475  1.00  0.00           C  
ATOM     75  CEN ASP A  11      -3.456  -1.234   0.777  1.00  0.00           X  
ATOM     76  H   ASP A  11      -1.738  -2.437   3.127  1.00  0.00           H  
ATOM     77  N   LEU A  12      -1.135   0.863   3.594  1.00  0.00           N  
ATOM     78  CA  LEU A  12      -0.716   2.120   4.232  1.00  0.00           C  
ATOM     79  C   LEU A  12       0.790   2.354   4.099  1.00  0.00           C  
ATOM     80  O   LEU A  12       1.232   3.457   3.762  1.00  0.00           O  
ATOM     81  CB  LEU A  12      -1.120   2.121   5.712  1.00  0.00           C  
ATOM     82  CEN LEU A  12      -2.251   2.824   6.486  1.00  0.00           X  
ATOM     83  H   LEU A  12      -1.628   0.174   4.144  1.00  0.00           H  
ATOM     84  N   GLN A  13       1.591   1.315   4.333  1.00  0.00           N  
ATOM     85  CA  GLN A  13       3.048   1.395   4.243  1.00  0.00           C  
ATOM     86  C   GLN A  13       3.508   1.785   2.838  1.00  0.00           C  
ATOM     87  O   GLN A  13       4.442   2.579   2.689  1.00  0.00           O  
ATOM     88  CB  GLN A  13       3.679   0.057   4.637  1.00  0.00           C  
ATOM     89  CEN GLN A  13       4.470  -0.815   5.927  1.00  0.00           X  
ATOM     90  H   GLN A  13       1.164   0.421   4.527  1.00  0.00           H  
ATOM     91  N   GLU A  14       2.858   1.264   1.799  1.00  0.00           N  
ATOM     92  CA  GLU A  14       3.201   1.586   0.419  1.00  0.00           C  
ATOM     93  C   GLU A  14       2.833   3.032   0.067  1.00  0.00           C  
ATOM     94  O   GLU A  14       3.599   3.707  -0.631  1.00  0.00           O  
ATOM     95  CB  GLU A  14       2.504   0.617  -0.539  1.00  0.00           C  
ATOM     96  CEN GLU A  14       2.545  -0.776  -1.519  1.00  0.00           X  
ATOM     97  H   GLU A  14       2.107   0.612   1.966  1.00  0.00           H  
ATOM     98  N   VAL A  15       1.719   3.546   0.597  1.00  0.00           N  
ATOM     99  CA  VAL A  15       1.284   4.937   0.393  1.00  0.00           C  
ATOM    100  C   VAL A  15       2.255   5.913   1.054  1.00  0.00           C  
ATOM    101  O   VAL A  15       2.609   6.924   0.443  1.00  0.00           O  
ATOM    102  CB  VAL A  15      -0.131   5.181   0.951  1.00  0.00           C  
ATOM    103  CEN VAL A  15      -0.785   5.302   0.771  1.00  0.00           X  
ATOM    104  H   VAL A  15       1.154   2.942   1.177  1.00  0.00           H  
ATOM    105  N   LEU A  16       2.751   5.587   2.248  1.00  0.00           N  
ATOM    106  CA  LEU A  16       3.745   6.385   2.970  1.00  0.00           C  
ATOM    107  C   LEU A  16       5.088   6.449   2.240  1.00  0.00           C  
ATOM    108  O   LEU A  16       5.727   7.501   2.145  1.00  0.00           O  
ATOM    109  CB  LEU A  16       3.941   5.819   4.382  1.00  0.00           C  
ATOM    110  CEN LEU A  16       3.454   6.277   5.769  1.00  0.00           X  
ATOM    111  H   LEU A  16       2.403   4.747   2.688  1.00  0.00           H  
ATOM    112  N   LYS A  17       5.521   5.328   1.671  1.00  0.00           N  
ATOM    113  CA  LYS A  17       6.749   5.261   0.879  1.00  0.00           C  
ATOM    114  C   LYS A  17       6.688   6.185  -0.338  1.00  0.00           C  
ATOM    115  O   LYS A  17       7.645   6.922  -0.603  1.00  0.00           O  
ATOM    116  CB  LYS A  17       7.015   3.823   0.431  1.00  0.00           C  
ATOM    117  CEN LYS A  17       8.108   2.027   0.667  1.00  0.00           X  
ATOM    118  H   LYS A  17       4.979   4.489   1.821  1.00  0.00           H  
ATOM    119  N   ASN A  18       5.580   6.167  -1.073  1.00  0.00           N  
ATOM    120  CA  ASN A  18       5.357   7.027  -2.229  1.00  0.00           C  
ATOM    121  C   ASN A  18       5.320   8.508  -1.843  1.00  0.00           C  
ATOM    122  O   ASN A  18       6.026   9.304  -2.466  1.00  0.00           O  
ATOM    123  CB  ASN A  18       4.081   6.645  -2.956  1.00  0.00           C  
ATOM    124  CEN ASN A  18       3.789   6.020  -3.748  1.00  0.00           X  
ATOM    125  H   ASN A  18       4.848   5.522  -0.807  1.00  0.00           H  
ATOM    126  N   LEU A  19       4.568   8.869  -0.804  1.00  0.00           N  
ATOM    127  CA  LEU A  19       4.458  10.238  -0.310  1.00  0.00           C  
ATOM    128  C   LEU A  19       5.811  10.750   0.167  1.00  0.00           C  
ATOM    129  O   LEU A  19       6.221  11.840  -0.237  1.00  0.00           O  
ATOM    130  CB  LEU A  19       3.426  10.316   0.822  1.00  0.00           C  
ATOM    131  CEN LEU A  19       1.981  10.845   0.885  1.00  0.00           X  
ATOM    132  H   LEU A  19       4.073   8.149  -0.297  1.00  0.00           H  
ATOM    133  N   HIS A  20       6.566   9.937   0.907  1.00  0.00           N  
ATOM    134  CA  HIS A  20       7.896  10.305   1.395  1.00  0.00           C  
ATOM    135  C   HIS A  20       8.917  10.523   0.279  1.00  0.00           C  
ATOM    136  O   HIS A  20       9.761  11.414   0.374  1.00  0.00           O  
ATOM    137  CB  HIS A  20       8.417   9.233   2.358  1.00  0.00           C  
ATOM    138  CEN HIS A  20       8.446   8.988   3.761  1.00  0.00           X  
ATOM    139  H   HIS A  20       6.162   9.071   1.230  1.00  0.00           H  
ATOM    140  N   LYS A  21       8.853   9.736  -0.798  1.00  0.00           N  
ATOM    141  CA  LYS A  21       9.746   9.896  -1.950  1.00  0.00           C  
ATOM    142  C   LYS A  21       9.401  11.108  -2.815  1.00  0.00           C  
ATOM    143  O   LYS A  21      10.304  11.733  -3.366  1.00  0.00           O  
ATOM    144  CB  LYS A  21       9.723   8.631  -2.809  1.00  0.00           C  
ATOM    145  CEN LYS A  21      10.665   6.835  -3.412  1.00  0.00           X  
ATOM    146  H   LYS A  21       8.212   8.954  -0.764  1.00  0.00           H  
ATOM    147  N   ASN A  22       8.118  11.396  -3.004  1.00  0.00           N  
ATOM    148  CA  ASN A  22       7.669  12.445  -3.925  1.00  0.00           C  
ATOM    149  C   ASN A  22       7.606  13.831  -3.270  1.00  0.00           C  
ATOM    150  O   ASN A  22       7.563  14.842  -3.970  1.00  0.00           O  
ATOM    151  CB  ASN A  22       6.318  12.098  -4.523  1.00  0.00           C  
ATOM    152  CEN ASN A  22       5.941  11.607  -5.371  1.00  0.00           X  
ATOM    153  H   ASN A  22       7.427  10.852  -2.511  1.00  0.00           H  
ATOM    154  N   TRP A  23       7.615  13.897  -1.941  1.00  0.00           N  
ATOM    155  CA  TRP A  23       7.523  15.150  -1.213  1.00  0.00           C  
ATOM    156  C   TRP A  23       8.865  15.887  -1.181  1.00  0.00           C  
ATOM    157  O   TRP A  23       9.794  15.549  -0.454  1.00  0.00           O  
ATOM    158  CB  TRP A  23       7.028  14.894   0.211  1.00  0.00           C  
ATOM    159  CEN TRP A  23       5.697  15.240   1.299  1.00  0.00           X  
ATOM    160  H   TRP A  23       7.580  13.044  -1.400  1.00  0.00           H  
ATOM    161  N   HIS A  24       8.958  16.945  -1.984  1.00  0.00           N  
ATOM    162  CA  HIS A  24      10.180  17.735  -2.156  1.00  0.00           C  
ATOM    163  C   HIS A  24       9.998  19.241  -1.854  1.00  0.00           C  
ATOM    164  O   HIS A  24      10.973  19.989  -1.909  1.00  0.00           O  
ATOM    165  CB  HIS A  24      10.713  17.558  -3.581  1.00  0.00           C  
ATOM    166  CEN HIS A  24      11.649  16.735  -4.272  1.00  0.00           X  
ATOM    167  H   HIS A  24       8.143  17.180  -2.533  1.00  0.00           H  
ATOM    168  N   GLY A  25       8.780  19.715  -1.556  1.00  0.00           N  
ATOM    169  CA  GLY A  25       8.471  21.149  -1.464  1.00  0.00           C  
ATOM    170  C   GLY A  25       8.074  21.630  -0.071  1.00  0.00           C  
ATOM    171  O   GLY A  25       6.921  21.499   0.301  1.00  0.00           O  
ATOM    172  CEN GLY A  25       8.471  21.149  -1.464  1.00  0.00           X  
ATOM    173  H   GLY A  25       8.011  19.063  -1.468  1.00  0.00           H  
ATOM    174  N   GLY A  26       8.993  22.270   0.657  1.00  0.00           N  
ATOM    175  CA  GLY A  26       8.700  22.971   1.920  1.00  0.00           C  
ATOM    176  C   GLY A  26       8.897  22.096   3.157  1.00  0.00           C  
ATOM    177  O   GLY A  26       8.147  21.155   3.389  1.00  0.00           O  
ATOM    178  CEN GLY A  26       8.700  22.971   1.921  1.00  0.00           X  
ATOM    179  H   GLY A  26       9.928  22.327   0.279  1.00  0.00           H  
ATOM    180  N   LYS A  27       9.933  22.390   3.948  1.00  0.00           N  
ATOM    181  CA  LYS A  27      10.246  21.653   5.185  1.00  0.00           C  
ATOM    182  C   LYS A  27       9.100  21.646   6.200  1.00  0.00           C  
ATOM    183  O   LYS A  27       8.827  20.587   6.750  1.00  0.00           O  
ATOM    184  CB  LYS A  27      11.499  22.239   5.838  1.00  0.00           C  
ATOM    185  CEN LYS A  27      13.572  22.089   6.234  1.00  0.00           X  
ATOM    186  H   LYS A  27      10.494  23.197   3.720  1.00  0.00           H  
ATOM    187  N   ASP A  28       8.461  22.790   6.441  1.00  0.00           N  
ATOM    188  CA  ASP A  28       7.331  22.886   7.373  1.00  0.00           C  
ATOM    189  C   ASP A  28       6.170  21.960   6.989  1.00  0.00           C  
ATOM    190  O   ASP A  28       5.857  21.046   7.738  1.00  0.00           O  
ATOM    191  CB  ASP A  28       6.835  24.332   7.450  1.00  0.00           C  
ATOM    192  CEN ASP A  28       6.936  25.166   8.026  1.00  0.00           X  
ATOM    193  H   ASP A  28       8.881  23.663   6.152  1.00  0.00           H  
ATOM    194  N   ASN A  29       5.612  22.087   5.780  1.00  0.00           N  
ATOM    195  CA  ASN A  29       4.440  21.287   5.388  1.00  0.00           C  
ATOM    196  C   ASN A  29       4.688  19.773   5.458  1.00  0.00           C  
ATOM    197  O   ASN A  29       3.758  18.993   5.629  1.00  0.00           O  
ATOM    198  CB  ASN A  29       3.970  21.664   3.995  1.00  0.00           C  
ATOM    199  CEN ASN A  29       3.291  22.330   3.553  1.00  0.00           X  
ATOM    200  H   ASN A  29       5.842  22.904   5.235  1.00  0.00           H  
ATOM    201  N   LEU A  30       5.947  19.349   5.299  1.00  0.00           N  
ATOM    202  CA  LEU A  30       6.295  17.939   5.389  1.00  0.00           C  
ATOM    203  C   LEU A  30       6.159  17.421   6.820  1.00  0.00           C  
ATOM    204  O   LEU A  30       5.724  16.297   7.000  1.00  0.00           O  
ATOM    205  CB  LEU A  30       7.723  17.716   4.873  1.00  0.00           C  
ATOM    206  CEN LEU A  30       8.281  17.138   3.559  1.00  0.00           X  
ATOM    207  H   LEU A  30       6.682  20.039   5.254  1.00  0.00           H  
ATOM    208  N   HIS A  31       6.544  18.223   7.816  1.00  0.00           N  
ATOM    209  CA  HIS A  31       6.551  17.793   9.208  1.00  0.00           C  
ATOM    210  C   HIS A  31       5.133  17.458   9.679  1.00  0.00           C  
ATOM    211  O   HIS A  31       4.923  16.387  10.235  1.00  0.00           O  
ATOM    212  CB  HIS A  31       7.167  18.872  10.104  1.00  0.00           C  
ATOM    213  CEN HIS A  31       8.434  19.183  10.676  1.00  0.00           X  
ATOM    214  H   HIS A  31       6.728  19.198   7.627  1.00  0.00           H  
ATOM    215  N   ASP A  32       4.158  18.325   9.393  1.00  0.00           N  
ATOM    216  CA  ASP A  32       2.771  18.120   9.832  1.00  0.00           C  
ATOM    217  C   ASP A  32       2.166  16.848   9.218  1.00  0.00           C  
ATOM    218  O   ASP A  32       1.615  16.015   9.933  1.00  0.00           O  
ATOM    219  CB  ASP A  32       1.912  19.334   9.473  1.00  0.00           C  
ATOM    220  CEN ASP A  32       1.544  20.187   9.892  1.00  0.00           X  
ATOM    221  H   ASP A  32       4.380  19.179   8.908  1.00  0.00           H  
ATOM    222  N   VAL A  33       2.358  16.639   7.911  1.00  0.00           N  
ATOM    223  CA  VAL A  33       1.864  15.447   7.202  1.00  0.00           C  
ATOM    224  C   VAL A  33       2.519  14.161   7.715  1.00  0.00           C  
ATOM    225  O   VAL A  33       1.850  13.137   7.821  1.00  0.00           O  
ATOM    226  CB  VAL A  33       2.107  15.556   5.685  1.00  0.00           C  
ATOM    227  CEN VAL A  33       1.793  15.646   5.078  1.00  0.00           X  
ATOM    228  H   VAL A  33       2.833  17.361   7.388  1.00  0.00           H  
ATOM    229  N   ASP A  34       3.820  14.197   8.009  1.00  0.00           N  
ATOM    230  CA  ASP A  34       4.567  13.063   8.561  1.00  0.00           C  
ATOM    231  C   ASP A  34       3.991  12.659   9.919  1.00  0.00           C  
ATOM    232  O   ASP A  34       3.723  11.481  10.131  1.00  0.00           O  
ATOM    233  CB  ASP A  34       6.053  13.406   8.695  1.00  0.00           C  
ATOM    234  CEN ASP A  34       6.935  13.277   8.203  1.00  0.00           X  
ATOM    235  H   ASP A  34       4.320  15.063   7.881  1.00  0.00           H  
ATOM    236  N   ASN A  35       3.684  13.626  10.790  1.00  0.00           N  
ATOM    237  CA  ASN A  35       3.083  13.365  12.097  1.00  0.00           C  
ATOM    238  C   ASN A  35       1.689  12.740  11.970  1.00  0.00           C  
ATOM    239  O   ASN A  35       1.401  11.759  12.652  1.00  0.00           O  
ATOM    240  CB  ASN A  35       3.014  14.631  12.931  1.00  0.00           C  
ATOM    241  CEN ASN A  35       3.601  15.131  13.643  1.00  0.00           X  
ATOM    242  H   ASN A  35       3.883  14.583  10.540  1.00  0.00           H  
ATOM    243  N   HIS A  36       0.828  13.259  11.094  1.00  0.00           N  
ATOM    244  CA  HIS A  36      -0.495  12.672  10.887  1.00  0.00           C  
ATOM    245  C   HIS A  36      -0.407  11.239  10.340  1.00  0.00           C  
ATOM    246  O   HIS A  36      -1.153  10.368  10.777  1.00  0.00           O  
ATOM    247  CB  HIS A  36      -1.322  13.544   9.937  1.00  0.00           C  
ATOM    248  CEN HIS A  36      -2.290  14.586  10.022  1.00  0.00           X  
ATOM    249  H   HIS A  36       1.078  14.093  10.583  1.00  0.00           H  
ATOM    250  N   LEU A  37       0.521  10.952   9.423  1.00  0.00           N  
ATOM    251  CA  LEU A  37       0.712   9.594   8.897  1.00  0.00           C  
ATOM    252  C   LEU A  37       1.167   8.610   9.978  1.00  0.00           C  
ATOM    253  O   LEU A  37       0.656   7.493  10.023  1.00  0.00           O  
ATOM    254  CB  LEU A  37       1.725   9.616   7.747  1.00  0.00           C  
ATOM    255  CEN LEU A  37       1.572   9.530   6.216  1.00  0.00           X  
ATOM    256  H   LEU A  37       1.135  11.689   9.109  1.00  0.00           H  
ATOM    257  N   GLN A  38       2.097   9.010  10.849  1.00  0.00           N  
ATOM    258  CA  GLN A  38       2.569   8.159  11.941  1.00  0.00           C  
ATOM    259  C   GLN A  38       1.426   7.816  12.901  1.00  0.00           C  
ATOM    260  O   GLN A  38       1.243   6.638  13.184  1.00  0.00           O  
ATOM    261  CB  GLN A  38       3.702   8.849  12.707  1.00  0.00           C  
ATOM    262  CEN GLN A  38       5.433   8.926  12.917  1.00  0.00           X  
ATOM    263  H   GLN A  38       2.442   9.957  10.793  1.00  0.00           H  
ATOM    264  N   ASN A  39       0.614   8.797  13.310  1.00  0.00           N  
ATOM    265  CA  ASN A  39      -0.534   8.562  14.197  1.00  0.00           C  
ATOM    266  C   ASN A  39      -1.542   7.595  13.562  1.00  0.00           C  
ATOM    267  O   ASN A  39      -1.987   6.652  14.211  1.00  0.00           O  
ATOM    268  CB  ASN A  39      -1.220   9.862  14.572  1.00  0.00           C  
ATOM    269  CEN ASN A  39      -1.175  10.578  15.338  1.00  0.00           X  
ATOM    270  H   ASN A  39       0.839   9.751  13.069  1.00  0.00           H  
ATOM    271  N   VAL A  40      -1.825   7.747  12.263  1.00  0.00           N  
ATOM    272  CA  VAL A  40      -2.739   6.851  11.536  1.00  0.00           C  
ATOM    273  C   VAL A  40      -2.217   5.407  11.520  1.00  0.00           C  
ATOM    274  O   VAL A  40      -2.972   4.471  11.771  1.00  0.00           O  
ATOM    275  CB  VAL A  40      -2.955   7.322  10.086  1.00  0.00           C  
ATOM    276  CEN VAL A  40      -3.416   7.603   9.657  1.00  0.00           X  
ATOM    277  H   VAL A  40      -1.459   8.561  11.793  1.00  0.00           H  
ATOM    278  N   ILE A  41      -0.924   5.200  11.243  1.00  0.00           N  
ATOM    279  CA  ILE A  41      -0.296   3.871  11.258  1.00  0.00           C  
ATOM    280  C   ILE A  41      -0.432   3.207  12.632  1.00  0.00           C  
ATOM    281  O   ILE A  41      -0.777   2.022  12.706  1.00  0.00           O  
ATOM    282  CB  ILE A  41       1.195   3.944  10.881  1.00  0.00           C  
ATOM    283  CEN ILE A  41       1.907   3.956  10.056  1.00  0.00           X  
ATOM    284  H   ILE A  41      -0.342   6.012  11.085  1.00  0.00           H  
ATOM    285  N   GLU A  42      -0.168   3.943  13.712  1.00  0.00           N  
ATOM    286  CA  GLU A  42      -0.344   3.465  15.082  1.00  0.00           C  
ATOM    287  C   GLU A  42      -1.776   2.993  15.329  1.00  0.00           C  
ATOM    288  O   GLU A  42      -1.967   1.900  15.867  1.00  0.00           O  
ATOM    289  CB  GLU A  42       0.025   4.563  16.082  1.00  0.00           C  
ATOM    290  CEN GLU A  42       1.147   5.268  17.154  1.00  0.00           X  
ATOM    291  H   GLU A  42       0.117   4.902  13.587  1.00  0.00           H  
ATOM    292  N   ASP A  43      -2.776   3.733  14.858  1.00  0.00           N  
ATOM    293  CA  ASP A  43      -4.177   3.361  15.008  1.00  0.00           C  
ATOM    294  C   ASP A  43      -4.511   2.068  14.254  1.00  0.00           C  
ATOM    295  O   ASP A  43      -5.203   1.194  14.787  1.00  0.00           O  
ATOM    296  CB  ASP A  43      -5.079   4.499  14.523  1.00  0.00           C  
ATOM    297  CEN ASP A  43      -5.608   5.290  14.886  1.00  0.00           X  
ATOM    298  H   ASP A  43      -2.570   4.650  14.490  1.00  0.00           H  
ATOM    299  N   ILE A  44      -3.990   1.888  13.034  1.00  0.00           N  
ATOM    300  CA  ILE A  44      -4.267   0.690  12.218  1.00  0.00           C  
ATOM    301  C   ILE A  44      -3.627  -0.531  12.872  1.00  0.00           C  
ATOM    302  O   ILE A  44      -4.245  -1.598  12.971  1.00  0.00           O  
ATOM    303  CB  ILE A  44      -3.741   0.832  10.778  1.00  0.00           C  
ATOM    304  CEN ILE A  44      -3.972   1.191   9.775  1.00  0.00           X  
ATOM    305  H   ILE A  44      -3.414   2.627  12.657  1.00  0.00           H  
ATOM    306  N   HIS A  45      -2.391  -0.383  13.338  1.00  0.00           N  
ATOM    307  CA  HIS A  45      -1.659  -1.442  14.000  1.00  0.00           C  
ATOM    308  C   HIS A  45      -2.381  -1.932  15.270  1.00  0.00           C  
ATOM    309  O   HIS A  45      -2.450  -3.143  15.486  1.00  0.00           O  
ATOM    310  CB  HIS A  45      -0.244  -0.966  14.346  1.00  0.00           C  
ATOM    311  CEN HIS A  45       1.062  -1.013  13.778  1.00  0.00           X  
ATOM    312  H   HIS A  45      -1.963   0.531  13.269  1.00  0.00           H  
ATOM    313  N   ASP A  46      -2.994  -1.047  16.057  1.00  0.00           N  
ATOM    314  CA  ASP A  46      -3.747  -1.407  17.269  1.00  0.00           C  
ATOM    315  C   ASP A  46      -5.044  -2.160  16.931  1.00  0.00           C  
ATOM    316  O   ASP A  46      -5.350  -3.206  17.515  1.00  0.00           O  
ATOM    317  CB  ASP A  46      -4.068  -0.155  18.088  1.00  0.00           C  
ATOM    318  CEN ASP A  46      -3.719   0.370  18.888  1.00  0.00           X  
ATOM    319  H   ASP A  46      -2.947  -0.069  15.811  1.00  0.00           H  
ATOM    320  N   PHE A  47      -5.776  -1.694  15.914  1.00  0.00           N  
ATOM    321  CA  PHE A  47      -6.936  -2.398  15.375  1.00  0.00           C  
ATOM    322  C   PHE A  47      -6.561  -3.808  14.894  1.00  0.00           C  
ATOM    323  O   PHE A  47      -7.232  -4.782  15.248  1.00  0.00           O  
ATOM    324  CB  PHE A  47      -7.556  -1.595  14.230  1.00  0.00           C  
ATOM    325  CEN PHE A  47      -8.759  -0.582  14.004  1.00  0.00           X  
ATOM    326  H   PHE A  47      -5.521  -0.802  15.517  1.00  0.00           H  
ATOM    327  N   MET A  48      -5.455  -3.949  14.156  1.00  0.00           N  
ATOM    328  CA  MET A  48      -4.923  -5.250  13.749  1.00  0.00           C  
ATOM    329  C   MET A  48      -4.551  -6.146  14.930  1.00  0.00           C  
ATOM    330  O   MET A  48      -4.941  -7.314  14.959  1.00  0.00           O  
ATOM    331  CB  MET A  48      -3.703  -5.047  12.852  1.00  0.00           C  
ATOM    332  CEN MET A  48      -3.156  -5.186  11.191  1.00  0.00           X  
ATOM    333  H   MET A  48      -4.954  -3.108  13.899  1.00  0.00           H  
ATOM    334  N   GLN A  49      -3.822  -5.627  15.918  1.00  0.00           N  
ATOM    335  CA  GLN A  49      -3.400  -6.416  17.080  1.00  0.00           C  
ATOM    336  C   GLN A  49      -4.533  -6.676  18.088  1.00  0.00           C  
ATOM    337  O   GLN A  49      -4.360  -7.448  19.031  1.00  0.00           O  
ATOM    338  CB  GLN A  49      -2.243  -5.709  17.793  1.00  0.00           C  
ATOM    339  CEN GLN A  49      -0.509  -5.668  17.989  1.00  0.00           X  
ATOM    340  H   GLN A  49      -3.535  -4.661  15.862  1.00  0.00           H  
ATOM    341  N   GLY A  50      -5.720  -6.103  17.861  1.00  0.00           N  
ATOM    342  CA  GLY A  50      -6.881  -6.231  18.736  1.00  0.00           C  
ATOM    343  C   GLY A  50      -6.949  -5.146  19.809  1.00  0.00           C  
ATOM    344  O   GLY A  50      -7.560  -5.369  20.853  1.00  0.00           O  
ATOM    345  CEN GLY A  50      -6.882  -6.232  18.736  1.00  0.00           X  
ATOM    346  H   GLY A  50      -5.807  -5.502  17.053  1.00  0.00           H  
ATOM    347  N   GLY A  51      -6.340  -3.982  19.569  1.00  0.00           N  
ATOM    348  CA  GLY A  51      -6.262  -2.874  20.521  1.00  0.00           C  
ATOM    349  C   GLY A  51      -7.432  -1.886  20.458  1.00  0.00           C  
ATOM    350  O   GLY A  51      -7.577  -1.065  21.368  1.00  0.00           O  
ATOM    351  CEN GLY A  51      -6.262  -2.874  20.522  1.00  0.00           X  
ATOM    352  H   GLY A  51      -5.876  -3.844  18.683  1.00  0.00           H  
ATOM    353  N   GLY A  52      -8.282  -1.923  19.421  1.00  0.00           N  
ATOM    354  CA  GLY A  52      -9.357  -0.946  19.255  1.00  0.00           C  
ATOM    355  C   GLY A  52     -10.760  -1.506  19.042  1.00  0.00           C  
ATOM    356  O   GLY A  52     -10.990  -2.428  18.268  1.00  0.00           O  
ATOM    357  CEN GLY A  52      -9.357  -0.946  19.255  1.00  0.00           X  
ATOM    358  H   GLY A  52      -8.070  -2.547  18.654  1.00  0.00           H  
ATOM    359  N   SER A  53     -11.724  -0.889  19.726  1.00  0.00           N  
ATOM    360  CA  SER A  53     -13.155  -1.107  19.518  1.00  0.00           C  
ATOM    361  C   SER A  53     -13.675  -0.160  18.429  1.00  0.00           C  
ATOM    362  O   SER A  53     -12.913   0.647  17.897  1.00  0.00           O  
ATOM    363  CB  SER A  53     -13.914  -0.907  20.815  1.00  0.00           C  
ATOM    364  CEN SER A  53     -14.044  -0.699  21.301  1.00  0.00           X  
ATOM    365  H   SER A  53     -11.475  -0.053  20.232  1.00  0.00           H  
ATOM    366  N   GLY A  54     -14.976  -0.190  18.122  1.00  0.00           N  
ATOM    367  CA  GLY A  54     -15.567   0.667  17.079  1.00  0.00           C  
ATOM    368  C   GLY A  54     -15.167   2.151  17.166  1.00  0.00           C  
ATOM    369  O   GLY A  54     -15.046   2.810  16.140  1.00  0.00           O  
ATOM    370  CEN GLY A  54     -15.567   0.667  17.078  1.00  0.00           X  
ATOM    371  H   GLY A  54     -15.573  -0.869  18.575  1.00  0.00           H  
ATOM    372  N   GLY A  55     -14.883   2.668  18.373  1.00  0.00           N  
ATOM    373  CA  GLY A  55     -14.454   4.053  18.578  1.00  0.00           C  
ATOM    374  C   GLY A  55     -13.077   4.366  17.980  1.00  0.00           C  
ATOM    375  O   GLY A  55     -12.910   5.445  17.423  1.00  0.00           O  
ATOM    376  CEN GLY A  55     -14.453   4.053  18.579  1.00  0.00           X  
ATOM    377  H   GLY A  55     -14.829   2.038  19.158  1.00  0.00           H  
ATOM    378  N   LYS A  56     -12.126   3.415  18.004  1.00  0.00           N  
ATOM    379  CA  LYS A  56     -10.840   3.569  17.297  1.00  0.00           C  
ATOM    380  C   LYS A  56     -11.055   3.656  15.790  1.00  0.00           C  
ATOM    381  O   LYS A  56     -10.400   4.446  15.132  1.00  0.00           O  
ATOM    382  CB  LYS A  56      -9.898   2.410  17.624  1.00  0.00           C  
ATOM    383  CEN LYS A  56      -8.205   1.694  18.671  1.00  0.00           X  
ATOM    384  H   LYS A  56     -12.344   2.517  18.410  1.00  0.00           H  
ATOM    385  N   LEU A  57     -12.018   2.908  15.241  1.00  0.00           N  
ATOM    386  CA  LEU A  57     -12.401   3.058  13.831  1.00  0.00           C  
ATOM    387  C   LEU A  57     -12.993   4.432  13.522  1.00  0.00           C  
ATOM    388  O   LEU A  57     -12.588   5.057  12.550  1.00  0.00           O  
ATOM    389  CB  LEU A  57     -13.401   1.961  13.442  1.00  0.00           C  
ATOM    390  CEN LEU A  57     -13.260   0.657  12.635  1.00  0.00           X  
ATOM    391  H   LEU A  57     -12.507   2.243  15.823  1.00  0.00           H  
ATOM    392  N   GLN A  58     -13.915   4.928  14.349  1.00  0.00           N  
ATOM    393  CA  GLN A  58     -14.493   6.260  14.144  1.00  0.00           C  
ATOM    394  C   GLN A  58     -13.435   7.366  14.149  1.00  0.00           C  
ATOM    395  O   GLN A  58     -13.506   8.271  13.321  1.00  0.00           O  
ATOM    396  CB  GLN A  58     -15.538   6.552  15.224  1.00  0.00           C  
ATOM    397  CEN GLN A  58     -17.248   6.579  15.575  1.00  0.00           X  
ATOM    398  H   GLN A  58     -14.179   4.394  15.165  1.00  0.00           H  
ATOM    399  N   GLU A  59     -12.465   7.293  15.061  1.00  0.00           N  
ATOM    400  CA  GLU A  59     -11.369   8.262  15.138  1.00  0.00           C  
ATOM    401  C   GLU A  59     -10.457   8.153  13.910  1.00  0.00           C  
ATOM    402  O   GLU A  59     -10.163   9.176  13.295  1.00  0.00           O  
ATOM    403  CB  GLU A  59     -10.558   8.056  16.419  1.00  0.00           C  
ATOM    404  CEN GLU A  59     -10.197   8.496  18.025  1.00  0.00           X  
ATOM    405  H   GLU A  59     -12.450   6.516  15.710  1.00  0.00           H  
ATOM    406  N   MET A  60     -10.174   6.931  13.448  1.00  0.00           N  
ATOM    407  CA  MET A  60      -9.297   6.668  12.300  1.00  0.00           C  
ATOM    408  C   MET A  60      -9.861   7.223  10.989  1.00  0.00           C  
ATOM    409  O   MET A  60      -9.117   7.731  10.158  1.00  0.00           O  
ATOM    410  CB  MET A  60      -9.056   5.166  12.166  1.00  0.00           C  
ATOM    411  CEN MET A  60      -7.829   3.928  12.368  1.00  0.00           X  
ATOM    412  H   MET A  60     -10.510   6.135  13.973  1.00  0.00           H  
ATOM    413  N   MET A  61     -11.185   7.167  10.802  1.00  0.00           N  
ATOM    414  CA  MET A  61     -11.838   7.761   9.630  1.00  0.00           C  
ATOM    415  C   MET A  61     -11.596   9.272   9.561  1.00  0.00           C  
ATOM    416  O   MET A  61     -11.190   9.784   8.524  1.00  0.00           O  
ATOM    417  CB  MET A  61     -13.337   7.468   9.657  1.00  0.00           C  
ATOM    418  CEN MET A  61     -14.588   6.529   8.863  1.00  0.00           X  
ATOM    419  H   MET A  61     -11.747   6.697  11.495  1.00  0.00           H  
ATOM    420  N   LYS A  62     -11.821  10.002  10.654  1.00  0.00           N  
ATOM    421  CA  LYS A  62     -11.601  11.447  10.699  1.00  0.00           C  
ATOM    422  C   LYS A  62     -10.135  11.806  10.456  1.00  0.00           C  
ATOM    423  O   LYS A  62      -9.882  12.755   9.720  1.00  0.00           O  
ATOM    424  CB  LYS A  62     -12.061  12.013  12.043  1.00  0.00           C  
ATOM    425  CEN LYS A  62     -13.510  13.079  13.157  1.00  0.00           X  
ATOM    426  H   LYS A  62     -12.088   9.522  11.506  1.00  0.00           H  
ATOM    427  N   GLU A  63      -9.195  11.066  11.033  1.00  0.00           N  
ATOM    428  CA  GLU A  63      -7.760  11.280  10.807  1.00  0.00           C  
ATOM    429  C   GLU A  63      -7.416  11.150   9.325  1.00  0.00           C  
ATOM    430  O   GLU A  63      -6.755  12.008   8.745  1.00  0.00           O  
ATOM    431  CB  GLU A  63      -6.930  10.290  11.628  1.00  0.00           C  
ATOM    432  CEN GLU A  63      -5.995   9.934  13.007  1.00  0.00           X  
ATOM    433  H   GLU A  63      -9.467  10.311  11.649  1.00  0.00           H  
ATOM    434  N   PHE A  64      -7.974  10.141   8.665  1.00  0.00           N  
ATOM    435  CA  PHE A  64      -7.777   9.936   7.240  1.00  0.00           C  
ATOM    436  C   PHE A  64      -8.303  11.114   6.396  1.00  0.00           C  
ATOM    437  O   PHE A  64      -7.599  11.634   5.529  1.00  0.00           O  
ATOM    438  CB  PHE A  64      -8.454   8.634   6.807  1.00  0.00           C  
ATOM    439  CEN PHE A  64      -8.056   7.118   6.543  1.00  0.00           X  
ATOM    440  H   PHE A  64      -8.475   9.438   9.190  1.00  0.00           H  
ATOM    441  N   GLN A  65      -9.510  11.606   6.691  1.00  0.00           N  
ATOM    442  CA  GLN A  65     -10.090  12.750   5.985  1.00  0.00           C  
ATOM    443  C   GLN A  65      -9.327  14.050   6.268  1.00  0.00           C  
ATOM    444  O   GLN A  65      -9.145  14.863   5.365  1.00  0.00           O  
ATOM    445  CB  GLN A  65     -11.560  12.923   6.377  1.00  0.00           C  
ATOM    446  CEN GLN A  65     -13.207  12.620   5.883  1.00  0.00           X  
ATOM    447  H   GLN A  65     -10.036  11.175   7.440  1.00  0.00           H  
ATOM    448  N   GLN A  66      -8.839  14.242   7.494  1.00  0.00           N  
ATOM    449  CA  GLN A  66      -8.009  15.399   7.832  1.00  0.00           C  
ATOM    450  C   GLN A  66      -6.691  15.390   7.061  1.00  0.00           C  
ATOM    451  O   GLN A  66      -6.325  16.412   6.486  1.00  0.00           O  
ATOM    452  CB  GLN A  66      -7.723  15.430   9.336  1.00  0.00           C  
ATOM    453  CEN GLN A  66      -8.183  16.159  10.854  1.00  0.00           X  
ATOM    454  H   GLN A  66      -8.974  13.525   8.191  1.00  0.00           H  
ATOM    455  N   VAL A  67      -6.035  14.228   6.951  1.00  0.00           N  
ATOM    456  CA  VAL A  67      -4.790  14.093   6.175  1.00  0.00           C  
ATOM    457  C   VAL A  67      -5.006  14.483   4.724  1.00  0.00           C  
ATOM    458  O   VAL A  67      -4.232  15.261   4.174  1.00  0.00           O  
ATOM    459  CB  VAL A  67      -4.235  12.657   6.226  1.00  0.00           C  
ATOM    460  CEN VAL A  67      -3.725  12.268   6.477  1.00  0.00           X  
ATOM    461  H   VAL A  67      -6.394  13.428   7.451  1.00  0.00           H  
ATOM    462  N   LEU A  68      -6.054  13.963   4.088  1.00  0.00           N  
ATOM    463  CA  LEU A  68      -6.337  14.248   2.684  1.00  0.00           C  
ATOM    464  C   LEU A  68      -6.530  15.728   2.407  1.00  0.00           C  
ATOM    465  O   LEU A  68      -6.054  16.224   1.385  1.00  0.00           O  
ATOM    466  CB  LEU A  68      -7.581  13.470   2.237  1.00  0.00           C  
ATOM    467  CEN LEU A  68      -7.769  12.197   1.390  1.00  0.00           X  
ATOM    468  H   LEU A  68      -6.682  13.365   4.605  1.00  0.00           H  
ATOM    469  N   ASP A  69      -7.249  16.415   3.286  1.00  0.00           N  
ATOM    470  CA  ASP A  69      -7.472  17.847   3.156  1.00  0.00           C  
ATOM    471  C   ASP A  69      -6.137  18.602   3.222  1.00  0.00           C  
ATOM    472  O   ASP A  69      -5.897  19.499   2.410  1.00  0.00           O  
ATOM    473  CB  ASP A  69      -8.424  18.345   4.246  1.00  0.00           C  
ATOM    474  CEN ASP A  69      -9.408  18.568   4.386  1.00  0.00           X  
ATOM    475  H   ASP A  69      -7.675  15.927   4.063  1.00  0.00           H  
ATOM    476  N   GLU A  70      -5.229  18.204   4.116  1.00  0.00           N  
ATOM    477  CA  GLU A  70      -3.908  18.825   4.266  1.00  0.00           C  
ATOM    478  C   GLU A  70      -3.032  18.593   3.034  1.00  0.00           C  
ATOM    479  O   GLU A  70      -2.378  19.520   2.559  1.00  0.00           O  
ATOM    480  CB  GLU A  70      -3.204  18.288   5.514  1.00  0.00           C  
ATOM    481  CEN GLU A  70      -2.761  18.463   7.150  1.00  0.00           X  
ATOM    482  H   GLU A  70      -5.456  17.422   4.711  1.00  0.00           H  
ATOM    483  N   LEU A  71      -3.058  17.390   2.464  1.00  0.00           N  
ATOM    484  CA  LEU A  71      -2.247  17.006   1.315  1.00  0.00           C  
ATOM    485  C   LEU A  71      -2.694  17.721   0.046  1.00  0.00           C  
ATOM    486  O   LEU A  71      -1.851  18.174  -0.723  1.00  0.00           O  
ATOM    487  CB  LEU A  71      -2.303  15.487   1.115  1.00  0.00           C  
ATOM    488  CEN LEU A  71      -1.304  14.355   1.420  1.00  0.00           X  
ATOM    489  H   LEU A  71      -3.681  16.704   2.862  1.00  0.00           H  
ATOM    490  N   ASN A  72      -3.999  17.855  -0.168  1.00  0.00           N  
ATOM    491  CA  ASN A  72      -4.557  18.442  -1.377  1.00  0.00           C  
ATOM    492  C   ASN A  72      -4.082  19.891  -1.569  1.00  0.00           C  
ATOM    493  O   ASN A  72      -3.588  20.239  -2.643  1.00  0.00           O  
ATOM    494  CB  ASN A  72      -6.073  18.377  -1.366  1.00  0.00           C  
ATOM    495  CEN ASN A  72      -6.831  17.730  -1.696  1.00  0.00           X  
ATOM    496  H   ASN A  72      -4.632  17.516   0.542  1.00  0.00           H  
ATOM    497  N   ASN A  73      -4.168  20.722  -0.526  1.00  0.00           N  
ATOM    498  CA  ASN A  73      -3.787  22.132  -0.593  1.00  0.00           C  
ATOM    499  C   ASN A  73      -2.309  22.311  -0.957  1.00  0.00           C  
ATOM    500  O   ASN A  73      -1.979  23.045  -1.890  1.00  0.00           O  
ATOM    501  CB  ASN A  73      -4.092  22.844   0.713  1.00  0.00           C  
ATOM    502  CEN ASN A  73      -4.879  23.393   1.139  1.00  0.00           X  
ATOM    503  H   ASN A  73      -4.506  20.357   0.351  1.00  0.00           H  
ATOM    504  N   HIS A  74      -1.416  21.621  -0.253  1.00  0.00           N  
ATOM    505  CA  HIS A  74       0.028  21.729  -0.449  1.00  0.00           C  
ATOM    506  C   HIS A  74       0.505  21.125  -1.767  1.00  0.00           C  
ATOM    507  O   HIS A  74       1.485  21.584  -2.359  1.00  0.00           O  
ATOM    508  CB  HIS A  74       0.768  21.062   0.716  1.00  0.00           C  
ATOM    509  CEN HIS A  74       1.348  21.437   1.961  1.00  0.00           X  
ATOM    510  H   HIS A  74      -1.744  21.075   0.530  1.00  0.00           H  
ATOM    511  N   LEU A  75      -0.193  20.112  -2.268  1.00  0.00           N  
ATOM    512  CA  LEU A  75       0.196  19.370  -3.454  1.00  0.00           C  
ATOM    513  C   LEU A  75      -0.541  19.812  -4.732  1.00  0.00           C  
ATOM    514  O   LEU A  75      -0.343  19.181  -5.770  1.00  0.00           O  
ATOM    515  CB  LEU A  75      -0.029  17.873  -3.207  1.00  0.00           C  
ATOM    516  CEN LEU A  75       0.927  16.714  -2.867  1.00  0.00           X  
ATOM    517  H   LEU A  75      -0.980  19.772  -1.732  1.00  0.00           H  
ATOM    518  N   GLN A  76      -1.329  20.895  -4.739  1.00  0.00           N  
ATOM    519  CA  GLN A  76      -2.068  21.325  -5.948  1.00  0.00           C  
ATOM    520  C   GLN A  76      -1.170  21.494  -7.203  1.00  0.00           C  
ATOM    521  O   GLN A  76      -1.664  21.447  -8.330  1.00  0.00           O  
ATOM    522  CB  GLN A  76      -2.793  22.644  -5.667  1.00  0.00           C  
ATOM    523  CEN GLN A  76      -4.329  23.357  -5.244  1.00  0.00           X  
ATOM    524  H   GLN A  76      -1.459  21.406  -3.878  1.00  0.00           H  
ATOM    525  N   GLY A  77       0.161  21.613  -7.047  1.00  0.00           N  
ATOM    526  CA  GLY A  77       1.124  21.805  -8.141  1.00  0.00           C  
ATOM    527  C   GLY A  77       1.663  20.540  -8.847  1.00  0.00           C  
ATOM    528  O   GLY A  77       2.220  20.658  -9.934  1.00  0.00           O  
ATOM    529  CEN GLY A  77       1.124  21.805  -8.142  1.00  0.00           X  
ATOM    530  H   GLY A  77       0.518  21.496  -6.110  1.00  0.00           H  
ATOM    531  N   GLY A  78       1.509  19.334  -8.287  1.00  0.00           N  
ATOM    532  CA  GLY A  78       2.048  18.067  -8.811  1.00  0.00           C  
ATOM    533  C   GLY A  78       0.984  17.027  -9.178  1.00  0.00           C  
ATOM    534  O   GLY A  78       0.935  15.961  -8.572  1.00  0.00           O  
ATOM    535  CEN GLY A  78       2.048  18.067  -8.812  1.00  0.00           X  
ATOM    536  H   GLY A  78       1.100  19.309  -7.365  1.00  0.00           H  
ATOM    537  N   LYS A  79       0.127  17.329 -10.162  1.00  0.00           N  
ATOM    538  CA  LYS A  79      -1.060  16.543 -10.560  1.00  0.00           C  
ATOM    539  C   LYS A  79      -0.905  15.009 -10.573  1.00  0.00           C  
ATOM    540  O   LYS A  79      -1.814  14.316 -10.136  1.00  0.00           O  
ATOM    541  CB  LYS A  79      -1.516  17.001 -11.946  1.00  0.00           C  
ATOM    542  CEN LYS A  79      -2.855  18.135 -13.128  1.00  0.00           X  
ATOM    543  H   LYS A  79       0.197  18.275 -10.506  1.00  0.00           H  
ATOM    544  N   HIS A  80       0.200  14.467 -11.094  1.00  0.00           N  
ATOM    545  CA  HIS A  80       0.442  13.019 -11.068  1.00  0.00           C  
ATOM    546  C   HIS A  80       0.615  12.469  -9.644  1.00  0.00           C  
ATOM    547  O   HIS A  80       0.079  11.411  -9.326  1.00  0.00           O  
ATOM    548  CB  HIS A  80       1.677  12.675 -11.906  1.00  0.00           C  
ATOM    549  CEN HIS A  80       1.979  12.256 -13.234  1.00  0.00           X  
ATOM    550  H   HIS A  80       0.910  15.083 -11.463  1.00  0.00           H  
ATOM    551  N   THR A  81       1.304  13.217  -8.780  1.00  0.00           N  
ATOM    552  CA  THR A  81       1.568  12.796  -7.399  1.00  0.00           C  
ATOM    553  C   THR A  81       0.298  12.893  -6.560  1.00  0.00           C  
ATOM    554  O   THR A  81       0.014  11.973  -5.802  1.00  0.00           O  
ATOM    555  CB  THR A  81       2.673  13.645  -6.742  1.00  0.00           C  
ATOM    556  CEN THR A  81       3.221  13.846  -6.719  1.00  0.00           X  
ATOM    557  H   THR A  81       1.665  14.117  -9.061  1.00  0.00           H  
ATOM    558  N   VAL A  82      -0.506  13.947  -6.768  1.00  0.00           N  
ATOM    559  CA  VAL A  82      -1.806  14.117  -6.090  1.00  0.00           C  
ATOM    560  C   VAL A  82      -2.758  13.026  -6.478  1.00  0.00           C  
ATOM    561  O   VAL A  82      -3.423  12.483  -5.618  1.00  0.00           O  
ATOM    562  CB  VAL A  82      -2.459  15.474  -6.415  1.00  0.00           C  
ATOM    563  CEN VAL A  82      -2.627  16.086  -6.148  1.00  0.00           X  
ATOM    564  H   VAL A  82      -0.214  14.660  -7.423  1.00  0.00           H  
ATOM    565  N   HIS A  83      -2.830  12.719  -7.773  1.00  0.00           N  
ATOM    566  CA  HIS A  83      -3.745  11.699  -8.234  1.00  0.00           C  
ATOM    567  C   HIS A  83      -3.363  10.330  -7.680  1.00  0.00           C  
ATOM    568  O   HIS A  83      -4.218   9.626  -7.165  1.00  0.00           O  
ATOM    569  CB  HIS A  83      -3.780  11.662  -9.765  1.00  0.00           C  
ATOM    570  CEN HIS A  83      -4.564  12.203 -10.825  1.00  0.00           X  
ATOM    571  H   HIS A  83      -2.320  13.269  -8.452  1.00  0.00           H  
ATOM    572  N   HIS A  84      -2.077   9.971  -7.727  1.00  0.00           N  
ATOM    573  CA  HIS A  84      -1.621   8.699  -7.183  1.00  0.00           C  
ATOM    574  C   HIS A  84      -1.884   8.592  -5.672  1.00  0.00           C  
ATOM    575  O   HIS A  84      -2.473   7.616  -5.227  1.00  0.00           O  
ATOM    576  CB  HIS A  84      -0.129   8.505  -7.471  1.00  0.00           C  
ATOM    577  CEN HIS A  84       0.692   7.874  -8.451  1.00  0.00           X  
ATOM    578  H   HIS A  84      -1.396  10.613  -8.109  1.00  0.00           H  
ATOM    579  N   ILE A  85      -1.539   9.632  -4.907  1.00  0.00           N  
ATOM    580  CA  ILE A  85      -1.752   9.668  -3.455  1.00  0.00           C  
ATOM    581  C   ILE A  85      -3.248   9.730  -3.118  1.00  0.00           C  
ATOM    582  O   ILE A  85      -3.699   9.043  -2.215  1.00  0.00           O  
ATOM    583  CB  ILE A  85      -1.038  10.869  -2.808  1.00  0.00           C  
ATOM    584  CEN ILE A  85      -0.097  11.229  -2.390  1.00  0.00           X  
ATOM    585  H   ILE A  85      -1.136  10.447  -5.349  1.00  0.00           H  
ATOM    586  N   GLU A  86      -4.035  10.494  -3.875  1.00  0.00           N  
ATOM    587  CA  GLU A  86      -5.482  10.609  -3.718  1.00  0.00           C  
ATOM    588  C   GLU A  86      -6.193   9.268  -3.949  1.00  0.00           C  
ATOM    589  O   GLU A  86      -7.072   8.910  -3.168  1.00  0.00           O  
ATOM    590  CB  GLU A  86      -6.034  11.668  -4.676  1.00  0.00           C  
ATOM    591  CEN GLU A  86      -6.570  13.258  -4.969  1.00  0.00           X  
ATOM    592  H   GLU A  86      -3.599  11.054  -4.592  1.00  0.00           H  
ATOM    593  N   GLN A  87      -5.832   8.516  -4.998  1.00  0.00           N  
ATOM    594  CA  GLN A  87      -6.401   7.185  -5.252  1.00  0.00           C  
ATOM    595  C   GLN A  87      -6.040   6.201  -4.140  1.00  0.00           C  
ATOM    596  O   GLN A  87      -6.932   5.497  -3.669  1.00  0.00           O  
ATOM    597  CB  GLN A  87      -5.912   6.639  -6.597  1.00  0.00           C  
ATOM    598  CEN GLN A  87      -6.340   6.401  -8.273  1.00  0.00           X  
ATOM    599  H   GLN A  87      -5.085   8.842  -5.596  1.00  0.00           H  
ATOM    600  N   ASN A  88      -4.790   6.203  -3.665  1.00  0.00           N  
ATOM    601  CA  ASN A  88      -4.343   5.284  -2.612  1.00  0.00           C  
ATOM    602  C   ASN A  88      -5.135   5.516  -1.319  1.00  0.00           C  
ATOM    603  O   ASN A  88      -5.632   4.589  -0.689  1.00  0.00           O  
ATOM    604  CB  ASN A  88      -2.854   5.416  -2.350  1.00  0.00           C  
ATOM    605  CEN ASN A  88      -1.960   4.971  -2.672  1.00  0.00           X  
ATOM    606  H   ASN A  88      -4.098   6.794  -4.100  1.00  0.00           H  
ATOM    607  N   ILE A  89      -5.344   6.779  -0.957  1.00  0.00           N  
ATOM    608  CA  ILE A  89      -6.112   7.135   0.230  1.00  0.00           C  
ATOM    609  C   ILE A  89      -7.617   6.855   0.062  1.00  0.00           C  
ATOM    610  O   ILE A  89      -8.263   6.398   1.006  1.00  0.00           O  
ATOM    611  CB  ILE A  89      -5.914   8.619   0.588  1.00  0.00           C  
ATOM    612  CEN ILE A  89      -5.277   9.333   1.111  1.00  0.00           X  
ATOM    613  H   ILE A  89      -4.921   7.515  -1.503  1.00  0.00           H  
ATOM    614  N   LYS A  90      -8.212   7.101  -1.107  1.00  0.00           N  
ATOM    615  CA  LYS A  90      -9.620   6.736  -1.351  1.00  0.00           C  
ATOM    616  C   LYS A  90      -9.827   5.225  -1.324  1.00  0.00           C  
ATOM    617  O   LYS A  90     -10.816   4.771  -0.753  1.00  0.00           O  
ATOM    618  CB  LYS A  90     -10.095   7.299  -2.691  1.00  0.00           C  
ATOM    619  CEN LYS A  90     -11.213   8.750  -3.751  1.00  0.00           X  
ATOM    620  H   LYS A  90      -7.655   7.463  -1.868  1.00  0.00           H  
ATOM    621  N   GLU A  91      -8.905   4.464  -1.904  1.00  0.00           N  
ATOM    622  CA  GLU A  91      -8.908   3.002  -1.814  1.00  0.00           C  
ATOM    623  C   GLU A  91      -8.790   2.528  -0.360  1.00  0.00           C  
ATOM    624  O   GLU A  91      -9.606   1.719   0.082  1.00  0.00           O  
ATOM    625  CB  GLU A  91      -7.769   2.415  -2.651  1.00  0.00           C  
ATOM    626  CEN GLU A  91      -7.217   1.688  -4.090  1.00  0.00           X  
ATOM    627  H   GLU A  91      -8.149   4.905  -2.406  1.00  0.00           H  
ATOM    628  N   ILE A  92      -7.888   3.122   0.428  1.00  0.00           N  
ATOM    629  CA  ILE A  92      -7.746   2.865   1.873  1.00  0.00           C  
ATOM    630  C   ILE A  92      -9.016   3.296   2.635  1.00  0.00           C  
ATOM    631  O   ILE A  92      -9.520   2.550   3.475  1.00  0.00           O  
ATOM    632  CB  ILE A  92      -6.527   3.598   2.462  1.00  0.00           C  
ATOM    633  CEN ILE A  92      -5.452   3.544   2.638  1.00  0.00           X  
ATOM    634  H   ILE A  92      -7.216   3.736  -0.014  1.00  0.00           H  
ATOM    635  N   PHE A  93      -9.591   4.460   2.317  1.00  0.00           N  
ATOM    636  CA  PHE A  93     -10.839   4.924   2.935  1.00  0.00           C  
ATOM    637  C   PHE A  93     -12.013   3.987   2.662  1.00  0.00           C  
ATOM    638  O   PHE A  93     -12.761   3.658   3.583  1.00  0.00           O  
ATOM    639  CB  PHE A  93     -11.178   6.332   2.442  1.00  0.00           C  
ATOM    640  CEN PHE A  93     -11.017   7.835   2.935  1.00  0.00           X  
ATOM    641  H   PHE A  93      -9.145   5.029   1.612  1.00  0.00           H  
ATOM    642  N   HIS A  94     -12.163   3.547   1.416  1.00  0.00           N  
ATOM    643  CA  HIS A  94     -13.230   2.633   1.027  1.00  0.00           C  
ATOM    644  C   HIS A  94     -13.147   1.316   1.812  1.00  0.00           C  
ATOM    645  O   HIS A  94     -14.149   0.850   2.359  1.00  0.00           O  
ATOM    646  CB  HIS A  94     -13.176   2.355  -0.479  1.00  0.00           C  
ATOM    647  CEN HIS A  94     -13.780   2.845  -1.673  1.00  0.00           X  
ATOM    648  H   HIS A  94     -11.500   3.840   0.712  1.00  0.00           H  
ATOM    649  N   HIS A  95     -11.946   0.752   1.935  1.00  0.00           N  
ATOM    650  CA  HIS A  95     -11.702  -0.472   2.690  1.00  0.00           C  
ATOM    651  C   HIS A  95     -12.017  -0.313   4.188  1.00  0.00           C  
ATOM    652  O   HIS A  95     -12.678  -1.190   4.752  1.00  0.00           O  
ATOM    653  CB  HIS A  95     -10.248  -0.920   2.509  1.00  0.00           C  
ATOM    654  CEN HIS A  95      -9.505  -1.805   1.675  1.00  0.00           X  
ATOM    655  H   HIS A  95     -11.161   1.180   1.463  1.00  0.00           H  
ATOM    656  N   LEU A  96     -11.622   0.794   4.835  1.00  0.00           N  
ATOM    657  CA  LEU A  96     -11.910   1.030   6.262  1.00  0.00           C  
ATOM    658  C   LEU A  96     -13.407   1.155   6.519  1.00  0.00           C  
ATOM    659  O   LEU A  96     -13.906   0.605   7.500  1.00  0.00           O  
ATOM    660  CB  LEU A  96     -11.186   2.292   6.749  1.00  0.00           C  
ATOM    661  CEN LEU A  96      -9.929   2.508   7.613  1.00  0.00           X  
ATOM    662  H   LEU A  96     -11.128   1.502   4.314  1.00  0.00           H  
ATOM    663  N   GLU A  97     -14.136   1.841   5.643  1.00  0.00           N  
ATOM    664  CA  GLU A  97     -15.577   2.022   5.783  1.00  0.00           C  
ATOM    665  C   GLU A  97     -16.325   0.686   5.629  1.00  0.00           C  
ATOM    666  O   GLU A  97     -17.193   0.370   6.446  1.00  0.00           O  
ATOM    667  CB  GLU A  97     -16.086   3.036   4.757  1.00  0.00           C  
ATOM    668  CEN GLU A  97     -16.565   4.623   4.362  1.00  0.00           X  
ATOM    669  H   GLU A  97     -13.671   2.287   4.866  1.00  0.00           H  
ATOM    670  N   GLU A  98     -15.941  -0.141   4.652  1.00  0.00           N  
ATOM    671  CA  GLU A  98     -16.532  -1.467   4.435  1.00  0.00           C  
ATOM    672  C   GLU A  98     -16.294  -2.442   5.601  1.00  0.00           C  
ATOM    673  O   GLU A  98     -17.204  -3.190   5.970  1.00  0.00           O  
ATOM    674  CB  GLU A  98     -15.984  -2.072   3.140  1.00  0.00           C  
ATOM    675  CEN GLU A  98     -16.150  -2.397   1.476  1.00  0.00           X  
ATOM    676  H   GLU A  98     -15.203   0.164   4.033  1.00  0.00           H  
ATOM    677  N   LEU A  99     -15.077  -2.481   6.147  1.00  0.00           N  
ATOM    678  CA  LEU A  99     -14.728  -3.311   7.302  1.00  0.00           C  
ATOM    679  C   LEU A  99     -15.475  -2.887   8.568  1.00  0.00           C  
ATOM    680  O   LEU A  99     -15.996  -3.752   9.265  1.00  0.00           O  
ATOM    681  CB  LEU A  99     -13.214  -3.263   7.542  1.00  0.00           C  
ATOM    682  CEN LEU A  99     -12.077  -4.260   7.250  1.00  0.00           X  
ATOM    683  H   LEU A  99     -14.368  -1.874   5.761  1.00  0.00           H  
ATOM    684  N   VAL A 100     -15.555  -1.583   8.848  1.00  0.00           N  
ATOM    685  CA  VAL A 100     -16.254  -1.032  10.022  1.00  0.00           C  
ATOM    686  C   VAL A 100     -17.742  -1.384  10.001  1.00  0.00           C  
ATOM    687  O   VAL A 100     -18.314  -1.697  11.043  1.00  0.00           O  
ATOM    688  CB  VAL A 100     -16.104   0.499  10.105  1.00  0.00           C  
ATOM    689  CEN VAL A 100     -15.804   1.008  10.459  1.00  0.00           X  
ATOM    690  H   VAL A 100     -15.104  -0.941   8.212  1.00  0.00           H  
ATOM    691  N   HIS A 101     -18.386  -1.305   8.832  1.00  0.00           N  
ATOM    692  CA  HIS A 101     -19.813  -1.606   8.669  1.00  0.00           C  
ATOM    693  C   HIS A 101     -20.233  -3.017   9.123  1.00  0.00           C  
ATOM    694  O   HIS A 101     -21.273  -3.152   9.772  1.00  0.00           O  
ATOM    695  CB  HIS A 101     -20.213  -1.408   7.203  1.00  0.00           C  
ATOM    696  CEN HIS A 101     -20.758  -0.382   6.379  1.00  0.00           X  
ATOM    697  H   HIS A 101     -17.891  -0.909   8.046  1.00  0.00           H  
ATOM    698  N   ARG A 102     -19.464  -4.067   8.801  1.00  0.00           N  
ATOM    699  CA  ARG A 102     -19.788  -5.471   9.126  1.00  0.00           C  
ATOM    700  C   ARG A 102     -19.870  -5.713  10.626  1.00  0.00           C  
ATOM    701  O   ARG A 102     -20.782  -6.474  11.013  1.00  0.00           O  
ATOM    702  CB  ARG A 102     -18.821  -6.449   8.474  1.00  0.00           C  
ATOM    703  CEN ARG A 102     -17.861  -8.059   6.850  1.00  0.00           X  
ATOM    704  H   ARG A 102     -18.522  -3.882   8.490  1.00  0.00           H  
TER                                                                             
# All scores below are weighted scores, not raw scores.
#BEGIN_POSE_ENERGIES_TABLE ./minmover_pdb/pose_7.pdb
label vdw cenpack pair env cbeta hs_pair ss_pair sheet total
weights 1 0.5 1 1 0.25 1 1 1 NA
pose 0 -4.66044 -12.5977 -24.5817 5.4822 0 0 0 -36.3576
MET:NtermProteinFull_1 0 0.18535 -0.15717 0.35353 0.06878 0 0 0 0.45049
TYR_2 0 0.05933 -0.01351 0.83566 0.06947 0 0 0 0.95095
GLY_3 0 0.06946 -0.05123 0.0322 0.06956 0 0 0 0.11999
LYS_4 0 0.67274 0.00813 -0.42611 0.06893 0 0 0 0.3237
LEU_5 0 0.03293 -0.17217 -0.52948 0.04365 0 0 0 -0.62507
ASN_6 0 -0.15143 -0.05581 -0.32173 0.04291 0 0 0 -0.48606
ASP_7 0 0.04946 -0.14378 -0.42964 0.06878 0 0 0 -0.45518
LEU_8 0 -0.34871 -0.76232 -0.39148 0.03149 0 0 0 -1.47103
LEU_9 0 -0.41908 -0.12484 -0.19483 0.03567 0 0 0 -0.70309
GLU_10 0 -0.03868 0.08283 -0.82678 0.06906 0 0 0 -0.71357
ASP_11 0 -0.02464 -0.01212 -0.31759 0.06941 0 0 0 -0.28494
LEU_12 0 -0.16719 -0.52576 -0.45811 0.0325 0 0 0 -1.11856
GLN_13 0 0.0345 0.21121 -0.4142 0.0689 0 0 0 -0.09959
GLU_14 0 0.01597 -0.13234 -0.82678 0.06928 0 0 0 -0.87386
VAL_15 0 0.00624 -0.50308 -0.35242 0.04497 0 0 0 -0.80428
LEU_16 0 -0.14122 -0.3308 0.08126 0.04233 0 0 0 -0.34843
LYS_17 0 -0.03793 -0.03304 -0.8715 0.06941 0 0 0 -0.87307
ASN_18 0 -0.04921 -0.07287 -0.24178 0.04283 0 0 0 -0.32104
LEU_19 0 -0.09752 -0.79812 -0.39148 0.03149 0 0 0 -1.25563
HIS_20 0 0.10111 0.02265 -0.02241 0.06895 0 0 0 0.17031
LYS_21 0 -0.04179 0.04909 -1.10762 0.07025 0 0 0 -1.03007
ASN_22 0 0.21134 0.067 -0.19403 0.06908 0 0 0 0.15339
TRP_23 0 0.2098 0.06211 -0.00757 0.03561 0 0 0 0.29995
HIS_24 0 -0.04716 -0.06177 0.21997 0.07072 0 0 0 0.18176
GLY_25 0 -0.01834 -0.05627 0.0322 0.0697 0 0 0 0.02729
GLY_26 0 0.05432 -0.01652 0.0322 0.04456 0 0 0 0.11457
LYS_27 0 0 0 -1.04927 0.07203 0 0 0 -0.97725
ASP_28 0 -0.00387 -0.06527 -0.60822 0.07036 0 0 0 -0.607
ASN_29 0 0.54274 -0.01409 -0.19403 0.04278 0 0 0 0.3774
LEU_30 0 -0.01098 0.03908 0.24309 0.06908 0 0 0 0.34026
HIS_D_31 0 -0.02116 -0.0509 0.11054 0.06947 0 0 0 0.10794
ASP_32 0 -0.15302 -0.09441 -0.47618 0.06903 0 0 0 -0.65459
VAL_33 0 -0.15521 0.02226 -0.10438 0.03668 0 0 0 -0.20066
ASP_34 0 0.10126 -0.08785 -0.37876 0.06919 0 0 0 -0.29617
ASN_35 0 -0.05675 -0.01924 -0.36221 0.069 0 0 0 -0.3692
HIS_D_36 0 -0.36396 -0.25732 -0.06774 0.04336 0 0 0 -0.64566
LEU_37 0 0.11606 -0.80767 -0.39148 0.03815 0 0 0 -1.04494
GLN_38 0 -0.00021 0.01723 -0.55896 0.06894 0 0 0 -0.473
ASN_39 0 -0.17266 -0.11472 -0.24178 0.06928 0 0 0 -0.45987
VAL_40 0 -0.32376 -0.42202 -0.27892 0.0324 0 0 0 -0.99232
ILE_41 0 -0.23616 -0.47564 0.60227 0.04365 0 0 0 -0.06588
GLU_42 0 -0.10841 -0.19502 -0.71584 0.06884 0 0 0 -0.95042
ASP_43 0 -0.15934 0.09004 0.46164 0.03665 0 0 0 0.42899
ILE_44 0 -0.31619 -0.68393 -0.49284 0.0335 0 0 0 -1.45946
HIS_D_45 0 -0.18781 0.17074 -0.06774 0.06928 0 0 0 -0.01552
ASP_46 0 -0.17924 -0.28455 -0.24167 0.03491 0 0 0 -0.67055
PHE_47 0 -0.48819 -0.4535 -0.44993 0.03616 0 0 0 -1.35545
MET_48 0 -0.17849 -0.11463 0.10186 0.0359 0 0 0 -0.15536
GLN_49 0 0.02385 0.04712 -0.55896 0.06947 0 0 0 -0.41853
GLY_50 0 0.10791 0.15714 -0.07965 0.04307 0 0 0 0.22847
GLY_51 0 -0.0776 0.0539 0.0322 0.03019 0 0 0 0.0387
GLY_52 0 0.02041 -0.01857 -0.07814 0.03807 0 0 0 -0.03823
SER_53 0 -0.04784 -0.01364 -0.21543 0.03681 0 0 0 -0.2401
GLY_54 0 -0.00027 0.0633 -0.07965 0.03514 0 0 0 0.01852
GLY_55 0 -0.017 0.00821 -0.07965 0.03558 0 0 0 -0.05286
LYS_56 0 -0.37157 -0.59385 -0.2228 0.03464 0 0 0 -1.15358
LEU_57 0 0.2848 -0.36266 -0.39148 0.03614 0 0 0 -0.4332
GLN_58 0 0.01336 0.05123 -0.59803 0.06951 0 0 0 -0.46394
GLU_59 0 -0.05031 -0.08861 -0.60186 0.06881 0 0 0 -0.67198
MET_60 0 -0.2942 -0.0656 -0.21391 0.03181 0 0 0 -0.54191
MET_61 0 -0.15969 -0.01404 0.4784 0.04318 0 0 0 0.34784
LYS_62 0 -0.04989 0.01792 -0.96458 0.06939 0 0 0 -0.92715
GLU_63 0 -0.48847 -0.2008 -0.37543 0.03593 0 0 0 -1.02877
PHE_64 0 -0.37314 -0.43359 -0.19907 0.03234 0 0 0 -0.97346
GLN_65 0 -0.06574 0.08619 -0.49415 0.06923 0 0 0 -0.40447
GLN_66 0 -0.07039 -0.01912 -0.59803 0.06893 0 0 0 -0.6186
VAL_67 0 -0.22394 -0.61712 -0.35242 0.03544 0 0 0 -1.15804
LEU_68 0 -0.08986 0.10392 0.08126 0.04431 0 0 0 0.13964
ASP_69 0 -0.0928 -0.03242 -0.52292 0.06894 0 0 0 -0.5792
GLU_70 0 -0.38976 0.08725 -0.25924 0.03521 0 0 0 -0.52655
LEU_71 0 -0.33465 -0.48965 -0.39148 0.03527 0 0 0 -1.18052
ASN_72 0 -0.10672 0.23366 -0.24178 0.06908 0 0 0 -0.04575
ASN_73 0 -0.05613 -0.05686 -0.40966 0.06947 0 0 0 -0.45316
HIS_74 0 0.74531 -0.0715 -0.11266 0.06943 0 0 0 0.63057
LEU_75 0 0.14195 -0.13293 -0.19483 0.03079 0 0 0 -0.15502
GLN_76 0 -0.03542 -0.02605 -0.59803 0.07025 0 0 0 -0.58924
GLY_77 0 -0.06104 -0.0291 0.35201 0.06956 0 0 0 0.33143
GLY_78 0 -0.03617 -0.09892 -0.0429 0.03539 0 0 0 -0.1426
LYS_79 0 0 0 -0.8715 0.07134 0 0 0 -0.80016
HIS_80 0 -0.00057 -0.04913 0.20362 0.06961 0 0 0 0.22352
THR_81 0 0.02735 -0.15094 -0.18847 0.03489 0 0 0 -0.27718
VAL_82 0 0.00149 0.20022 0.10145 0.03493 0 0 0 0.3381
HIS_D_83 0 -0.03041 -0.02641 0.11054 0.0693 0 0 0 0.12302
HIS_D_84 0 -0.00401 -0.08224 -0.02241 0.06891 0 0 0 -0.03974
ILE_85 0 0.01127 -0.13754 -0.41682 0.03596 0 0 0 -0.50713
GLU_86 0 -0.07286 0.26947 -0.37543 0.04302 0 0 0 -0.1358
GLN_87 0 -0.05389 -0.00631 -0.59803 0.0693 0 0 0 -0.58892
ASN_88 0 0.10198 -0.14819 -0.19403 0.04336 0 0 0 -0.19688
ILE_89 0 0.05632 -0.71297 -0.20059 0.0548 0 0 0 -0.80244
LYS_90 0 -0.00087 0.21507 -0.8715 0.06893 0 0 0 -0.58837
GLU_91 0 -0.00119 -0.06039 -0.71584 0.06886 0 0 0 -0.70856
ILE_92 0 -0.35285 -0.52689 -0.06945 0.03437 0 0 0 -0.91482
PHE_93 0 -0.33117 -0.19641 0.83142 0.0425 0 0 0 0.34635
HIS_94 0 -0.08575 0.05964 0.20362 0.06893 0 0 0 0.24644
HIS_D_95 0 -0.13444 -0.20069 -0.06774 0.06978 0 0 0 -0.33309
LEU_96 0 -0.29886 -0.64852 -0.19483 0.03782 0 0 0 -1.10439
GLU_97 0 -0.13394 0.10818 -0.4886 0.06902 0 0 0 -0.44534
GLU_98 0 0.00921 -0.4566 -0.82678 0.0693 0 0 0 -1.20487
LEU_99 0 0.68694 -0.43425 0.24309 0.04318 0 0 0 0.53895
VAL_100 0 0.30768 0.0103 0.10145 0.04305 0 0 0 0.46249
HIS_101 0 -0.03818 0.07534 0.20362 0.07072 0 0 0 0.31149
ARG:CtermProteinFull_102 0 0.06701 0.07869 -0.64658 0.07203 0 0 0 -0.42886
#END_POSE_ENERGIES_TABLE ./minmover_pdb/pose_7.pdb
