# Supplementary material for: Selection of a promiscuous minimalist cAMP phosphodiesterase from a library of de novo designed proteins
Source: Nat Chem. 2024 May 3;16(7):1200–8. doi: 10.1038/s41557-024-01490-4 (PMC11230910; doi:10.1038/s41557-024-01490-4)
Supplement: Supplementary file 3 — MD input files, scripts and final structures derived from MD, AlphaFold2, EMSfold and MultiSFold. [file 41557_2024_1490_MOESM3_ESM.zip › Computational_Data/4_MultiSFold/s824/pose_70.pdb]

ATOM      1  N   MET A   1     -12.159 -10.335  11.557  1.00  0.00           N  
ATOM      2  CA  MET A   1     -11.793  -8.909  11.420  1.00  0.00           C  
ATOM      3  C   MET A   1     -10.306  -8.769  11.155  1.00  0.00           C  
ATOM      4  O   MET A   1      -9.969  -8.033  10.248  1.00  0.00           O  
ATOM      5  CB  MET A   1     -12.177  -8.126  12.674  1.00  0.00           C  
ATOM      6  CEN MET A   1     -13.290  -6.908  13.270  1.00  0.00           X  
ATOM      7  H   MET A   1     -12.568 -10.667  12.407  1.00  0.00           H  
ATOM      8  N   TYR A   2      -9.448  -9.546  11.824  1.00  0.00           N  
ATOM      9  CA  TYR A   2      -7.988  -9.421  11.696  1.00  0.00           C  
ATOM     10  C   TYR A   2      -7.407  -9.560  10.283  1.00  0.00           C  
ATOM     11  O   TYR A   2      -6.440  -8.879   9.996  1.00  0.00           O  
ATOM     12  CB  TYR A   2      -7.320 -10.456  12.604  1.00  0.00           C  
ATOM     13  CEN TYR A   2      -6.589 -10.586  14.190  1.00  0.00           X  
ATOM     14  H   TYR A   2      -9.749 -10.032  12.658  1.00  0.00           H  
ATOM     15  N   GLY A   3      -8.001 -10.368   9.391  1.00  0.00           N  
ATOM     16  CA  GLY A   3      -7.499 -10.525   8.015  1.00  0.00           C  
ATOM     17  C   GLY A   3      -7.466  -9.205   7.234  1.00  0.00           C  
ATOM     18  O   GLY A   3      -6.430  -8.863   6.692  1.00  0.00           O  
ATOM     19  CEN GLY A   3      -7.499 -10.525   8.015  1.00  0.00           X  
ATOM     20  H   GLY A   3      -8.742 -10.981   9.704  1.00  0.00           H  
ATOM     21  N   LYS A   4      -8.538  -8.404   7.313  1.00  0.00           N  
ATOM     22  CA  LYS A   4      -8.611  -7.102   6.625  1.00  0.00           C  
ATOM     23  C   LYS A   4      -7.587  -6.087   7.143  1.00  0.00           C  
ATOM     24  O   LYS A   4      -6.916  -5.450   6.347  1.00  0.00           O  
ATOM     25  CB  LYS A   4     -10.019  -6.518   6.756  1.00  0.00           C  
ATOM     26  CEN LYS A   4     -11.902  -6.120   5.877  1.00  0.00           X  
ATOM     27  H   LYS A   4      -9.336  -8.706   7.857  1.00  0.00           H  
ATOM     28  N   LEU A   5      -7.494  -5.907   8.464  1.00  0.00           N  
ATOM     29  CA  LEU A   5      -6.486  -5.025   9.061  1.00  0.00           C  
ATOM     30  C   LEU A   5      -5.066  -5.439   8.657  1.00  0.00           C  
ATOM     31  O   LEU A   5      -4.266  -4.584   8.302  1.00  0.00           O  
ATOM     32  CB  LEU A   5      -6.625  -5.023  10.589  1.00  0.00           C  
ATOM     33  CEN LEU A   5      -7.212  -4.004  11.584  1.00  0.00           X  
ATOM     34  H   LEU A   5      -8.030  -6.513   9.071  1.00  0.00           H  
ATOM     35  N   ASN A   6      -4.757  -6.740   8.688  1.00  0.00           N  
ATOM     36  CA  ASN A   6      -3.428  -7.238   8.357  1.00  0.00           C  
ATOM     37  C   ASN A   6      -3.062  -6.895   6.911  1.00  0.00           C  
ATOM     38  O   ASN A   6      -1.952  -6.430   6.688  1.00  0.00           O  
ATOM     39  CB  ASN A   6      -3.323  -8.734   8.590  1.00  0.00           C  
ATOM     40  CEN ASN A   6      -3.032  -9.387   9.358  1.00  0.00           X  
ATOM     41  H   ASN A   6      -5.480  -7.417   8.881  1.00  0.00           H  
ATOM     42  N   ASP A   7      -4.015  -7.026   5.982  1.00  0.00           N  
ATOM     43  CA  ASP A   7      -3.797  -6.749   4.557  1.00  0.00           C  
ATOM     44  C   ASP A   7      -3.641  -5.231   4.336  1.00  0.00           C  
ATOM     45  O   ASP A   7      -2.843  -4.777   3.528  1.00  0.00           O  
ATOM     46  CB  ASP A   7      -4.951  -7.299   3.714  1.00  0.00           C  
ATOM     47  CEN ASP A   7      -5.190  -8.109   3.145  1.00  0.00           X  
ATOM     48  H   ASP A   7      -4.905  -7.423   6.245  1.00  0.00           H  
ATOM     49  N   LEU A   8      -4.325  -4.433   5.162  1.00  0.00           N  
ATOM     50  CA  LEU A   8      -4.206  -2.980   5.163  1.00  0.00           C  
ATOM     51  C   LEU A   8      -2.838  -2.465   5.630  1.00  0.00           C  
ATOM     52  O   LEU A   8      -2.327  -1.479   5.097  1.00  0.00           O  
ATOM     53  CB  LEU A   8      -5.314  -2.384   6.041  1.00  0.00           C  
ATOM     54  CEN LEU A   8      -6.653  -1.697   5.711  1.00  0.00           X  
ATOM     55  H   LEU A   8      -5.014  -4.861   5.764  1.00  0.00           H  
ATOM     56  N   LEU A   9      -2.245  -3.098   6.643  1.00  0.00           N  
ATOM     57  CA  LEU A   9      -0.927  -2.708   7.133  1.00  0.00           C  
ATOM     58  C   LEU A   9       0.175  -3.037   6.124  1.00  0.00           C  
ATOM     59  O   LEU A   9       1.077  -2.222   5.931  1.00  0.00           O  
ATOM     60  CB  LEU A   9      -0.643  -3.396   8.474  1.00  0.00           C  
ATOM     61  CEN LEU A   9      -0.659  -2.894   9.931  1.00  0.00           X  
ATOM     62  H   LEU A   9      -2.678  -3.935   7.003  1.00  0.00           H  
ATOM     63  N   GLU A  10       0.109  -4.202   5.487  1.00  0.00           N  
ATOM     64  CA  GLU A  10       1.077  -4.623   4.474  1.00  0.00           C  
ATOM     65  C   GLU A  10       0.973  -3.737   3.221  1.00  0.00           C  
ATOM     66  O   GLU A  10       2.006  -3.360   2.659  1.00  0.00           O  
ATOM     67  CB  GLU A  10       0.862  -6.093   4.106  1.00  0.00           C  
ATOM     68  CEN GLU A  10       1.291  -7.734   4.270  1.00  0.00           X  
ATOM     69  H   GLU A  10      -0.683  -4.807   5.657  1.00  0.00           H  
ATOM     70  N   ASP A  11      -0.236  -3.298   2.858  1.00  0.00           N  
ATOM     71  CA  ASP A  11      -0.469  -2.350   1.764  1.00  0.00           C  
ATOM     72  C   ASP A  11       0.062  -0.946   2.108  1.00  0.00           C  
ATOM     73  O   ASP A  11       0.737  -0.305   1.295  1.00  0.00           O  
ATOM     74  CB  ASP A  11      -1.961  -2.281   1.430  1.00  0.00           C  
ATOM     75  CEN ASP A  11      -2.637  -2.666   0.772  1.00  0.00           X  
ATOM     76  H   ASP A  11      -1.045  -3.730   3.285  1.00  0.00           H  
ATOM     77  N   LEU A  12      -0.185  -0.469   3.336  1.00  0.00           N  
ATOM     78  CA  LEU A  12       0.338   0.814   3.832  1.00  0.00           C  
ATOM     79  C   LEU A  12       1.867   0.856   3.807  1.00  0.00           C  
ATOM     80  O   LEU A  12       2.466   1.834   3.348  1.00  0.00           O  
ATOM     81  CB  LEU A  12      -0.172   1.077   5.254  1.00  0.00           C  
ATOM     82  CEN LEU A  12      -1.262   2.009   5.818  1.00  0.00           X  
ATOM     83  H   LEU A  12      -0.780  -1.022   3.936  1.00  0.00           H  
ATOM     84  N   GLN A  13       2.514  -0.213   4.271  1.00  0.00           N  
ATOM     85  CA  GLN A  13       3.971  -0.316   4.294  1.00  0.00           C  
ATOM     86  C   GLN A  13       4.566  -0.258   2.887  1.00  0.00           C  
ATOM     87  O   GLN A  13       5.538   0.467   2.654  1.00  0.00           O  
ATOM     88  CB  GLN A  13       4.401  -1.615   4.980  1.00  0.00           C  
ATOM     89  CEN GLN A  13       4.989  -2.306   6.472  1.00  0.00           X  
ATOM     90  H   GLN A  13       1.965  -1.008   4.569  1.00  0.00           H  
ATOM     91  N   GLU A  14       3.990  -0.986   1.933  1.00  0.00           N  
ATOM     92  CA  GLU A  14       4.462  -0.987   0.554  1.00  0.00           C  
ATOM     93  C   GLU A  14       4.313   0.394  -0.095  1.00  0.00           C  
ATOM     94  O   GLU A  14       5.265   0.888  -0.712  1.00  0.00           O  
ATOM     95  CB  GLU A  14       3.706  -2.037  -0.263  1.00  0.00           C  
ATOM     96  CEN GLU A  14       3.626  -3.593  -0.955  1.00  0.00           X  
ATOM     97  H   GLU A  14       3.203  -1.572   2.170  1.00  0.00           H  
ATOM     98  N   VAL A  15       3.170   1.060   0.093  1.00  0.00           N  
ATOM     99  CA  VAL A  15       2.929   2.424  -0.403  1.00  0.00           C  
ATOM    100  C   VAL A  15       4.018   3.379   0.080  1.00  0.00           C  
ATOM    101  O   VAL A  15       4.575   4.123  -0.730  1.00  0.00           O  
ATOM    102  CB  VAL A  15       1.556   2.960   0.045  1.00  0.00           C  
ATOM    103  CEN VAL A  15       0.926   3.126  -0.178  1.00  0.00           X  
ATOM    104  H   VAL A  15       2.439   0.597   0.615  1.00  0.00           H  
ATOM    105  N   LEU A  16       4.385   3.310   1.361  1.00  0.00           N  
ATOM    106  CA  LEU A  16       5.422   4.152   1.963  1.00  0.00           C  
ATOM    107  C   LEU A  16       6.804   3.906   1.356  1.00  0.00           C  
ATOM    108  O   LEU A  16       7.553   4.836   1.044  1.00  0.00           O  
ATOM    109  CB  LEU A  16       5.466   3.920   3.479  1.00  0.00           C  
ATOM    110  CEN LEU A  16       4.955   4.741   4.677  1.00  0.00           X  
ATOM    111  H   LEU A  16       3.904   2.649   1.953  1.00  0.00           H  
ATOM    112  N   LYS A  17       7.151   2.641   1.135  1.00  0.00           N  
ATOM    113  CA  LYS A  17       8.414   2.262   0.502  1.00  0.00           C  
ATOM    114  C   LYS A  17       8.538   2.844  -0.907  1.00  0.00           C  
ATOM    115  O   LYS A  17       9.595   3.372  -1.267  1.00  0.00           O  
ATOM    116  CB  LYS A  17       8.548   0.739   0.452  1.00  0.00           C  
ATOM    117  CEN LYS A  17       9.415  -1.028   1.228  1.00  0.00           X  
ATOM    118  H   LYS A  17       6.513   1.921   1.444  1.00  0.00           H  
ATOM    119  N   ASN A  18       7.475   2.766  -1.704  1.00  0.00           N  
ATOM    120  CA  ASN A  18       7.424   3.329  -3.048  1.00  0.00           C  
ATOM    121  C   ASN A  18       7.557   4.853  -3.037  1.00  0.00           C  
ATOM    122  O   ASN A  18       8.390   5.384  -3.774  1.00  0.00           O  
ATOM    123  CB  ASN A  18       6.149   2.922  -3.763  1.00  0.00           C  
ATOM    124  CEN ASN A  18       5.821   2.156  -4.401  1.00  0.00           X  
ATOM    125  H   ASN A  18       6.654   2.294  -1.349  1.00  0.00           H  
ATOM    126  N   LEU A  19       6.806   5.545  -2.182  1.00  0.00           N  
ATOM    127  CA  LEU A  19       6.847   6.997  -2.045  1.00  0.00           C  
ATOM    128  C   LEU A  19       8.229   7.459  -1.597  1.00  0.00           C  
ATOM    129  O   LEU A  19       8.795   8.359  -2.219  1.00  0.00           O  
ATOM    130  CB  LEU A  19       5.776   7.469  -1.054  1.00  0.00           C  
ATOM    131  CEN LEU A  19       4.409   8.154  -1.240  1.00  0.00           X  
ATOM    132  H   LEU A  19       6.197   5.035  -1.557  1.00  0.00           H  
ATOM    133  N   HIS A  20       8.834   6.778  -0.624  1.00  0.00           N  
ATOM    134  CA  HIS A  20      10.174   7.106  -0.133  1.00  0.00           C  
ATOM    135  C   HIS A  20      11.270   6.921  -1.182  1.00  0.00           C  
ATOM    136  O   HIS A  20      12.215   7.707  -1.238  1.00  0.00           O  
ATOM    137  CB  HIS A  20      10.503   6.259   1.101  1.00  0.00           C  
ATOM    138  CEN HIS A  20      10.429   6.373   2.519  1.00  0.00           X  
ATOM    139  H   HIS A  20       8.306   6.071  -0.134  1.00  0.00           H  
ATOM    140  N   LYS A  21      11.160   5.902  -2.037  1.00  0.00           N  
ATOM    141  CA  LYS A  21      12.125   5.667  -3.116  1.00  0.00           C  
ATOM    142  C   LYS A  21      11.983   6.654  -4.275  1.00  0.00           C  
ATOM    143  O   LYS A  21      12.985   7.017  -4.886  1.00  0.00           O  
ATOM    144  CB  LYS A  21      11.985   4.237  -3.641  1.00  0.00           C  
ATOM    145  CEN LYS A  21      12.719   2.254  -3.709  1.00  0.00           X  
ATOM    146  H   LYS A  21      10.424   5.229  -1.867  1.00  0.00           H  
ATOM    147  N   ASN A  22      10.759   7.027  -4.632  1.00  0.00           N  
ATOM    148  CA  ASN A  22      10.495   7.855  -5.813  1.00  0.00           C  
ATOM    149  C   ASN A  22      10.578   9.359  -5.521  1.00  0.00           C  
ATOM    150  O   ASN A  22      11.085  10.120  -6.346  1.00  0.00           O  
ATOM    151  CB  ASN A  22       9.142   7.522  -6.416  1.00  0.00           C  
ATOM    152  CEN ASN A  22       8.748   6.881  -7.147  1.00  0.00           X  
ATOM    153  H   ASN A  22       9.979   6.705  -4.080  1.00  0.00           H  
ATOM    154  N   TRP A  23      10.103   9.798  -4.359  1.00  0.00           N  
ATOM    155  CA  TRP A  23      10.094  11.203  -3.992  1.00  0.00           C  
ATOM    156  C   TRP A  23      11.472  11.672  -3.514  1.00  0.00           C  
ATOM    157  O   TRP A  23      11.803  11.677  -2.332  1.00  0.00           O  
ATOM    158  CB  TRP A  23       9.046  11.454  -2.906  1.00  0.00           C  
ATOM    159  CEN TRP A  23       7.556  12.324  -2.594  1.00  0.00           X  
ATOM    160  H   TRP A  23       9.632   9.156  -3.739  1.00  0.00           H  
ATOM    161  N   HIS A  24      12.294  12.101  -4.470  1.00  0.00           N  
ATOM    162  CA  HIS A  24      13.679  12.517  -4.229  1.00  0.00           C  
ATOM    163  C   HIS A  24      13.855  14.047  -4.084  1.00  0.00           C  
ATOM    164  O   HIS A  24      14.989  14.525  -4.057  1.00  0.00           O  
ATOM    165  CB  HIS A  24      14.577  12.002  -5.358  1.00  0.00           C  
ATOM    166  CEN HIS A  24      15.406  10.875  -5.628  1.00  0.00           X  
ATOM    167  H   HIS A  24      11.944  12.094  -5.417  1.00  0.00           H  
ATOM    168  N   GLY A  25      12.773  14.835  -4.008  1.00  0.00           N  
ATOM    169  CA  GLY A  25      12.834  16.301  -4.080  1.00  0.00           C  
ATOM    170  C   GLY A  25      12.697  17.016  -2.740  1.00  0.00           C  
ATOM    171  O   GLY A  25      11.598  17.114  -2.223  1.00  0.00           O  
ATOM    172  CEN GLY A  25      12.834  16.302  -4.080  1.00  0.00           X  
ATOM    173  H   GLY A  25      11.857  14.405  -3.978  1.00  0.00           H  
ATOM    174  N   GLY A  26      13.784  17.597  -2.223  1.00  0.00           N  
ATOM    175  CA  GLY A  26      13.761  18.494  -1.055  1.00  0.00           C  
ATOM    176  C   GLY A  26      13.894  17.756   0.276  1.00  0.00           C  
ATOM    177  O   GLY A  26      12.985  17.051   0.699  1.00  0.00           O  
ATOM    178  CEN GLY A  26      13.761  18.495  -1.054  1.00  0.00           X  
ATOM    179  H   GLY A  26      14.658  17.460  -2.711  1.00  0.00           H  
ATOM    180  N   LYS A  27      15.049  17.896   0.933  1.00  0.00           N  
ATOM    181  CA  LYS A  27      15.325  17.264   2.235  1.00  0.00           C  
ATOM    182  C   LYS A  27      14.324  17.649   3.327  1.00  0.00           C  
ATOM    183  O   LYS A  27      13.886  16.759   4.044  1.00  0.00           O  
ATOM    184  CB  LYS A  27      16.740  17.616   2.697  1.00  0.00           C  
ATOM    185  CEN LYS A  27      18.759  17.036   2.948  1.00  0.00           X  
ATOM    186  H   LYS A  27      15.746  18.515   0.547  1.00  0.00           H  
ATOM    187  N   ASP A  28      13.983  18.930   3.449  1.00  0.00           N  
ATOM    188  CA  ASP A  28      13.011  19.402   4.443  1.00  0.00           C  
ATOM    189  C   ASP A  28      11.640  18.731   4.290  1.00  0.00           C  
ATOM    190  O   ASP A  28      11.217  18.014   5.185  1.00  0.00           O  
ATOM    191  CB  ASP A  28      12.856  20.922   4.348  1.00  0.00           C  
ATOM    192  CEN ASP A  28      13.199  21.774   4.788  1.00  0.00           X  
ATOM    193  H   ASP A  28      14.550  19.639   3.006  1.00  0.00           H  
ATOM    194  N   ASN A  29      10.995  18.835   3.123  1.00  0.00           N  
ATOM    195  CA  ASN A  29       9.639  18.290   2.943  1.00  0.00           C  
ATOM    196  C   ASN A  29       9.554  16.780   3.211  1.00  0.00           C  
ATOM    197  O   ASN A  29       8.498  16.266   3.565  1.00  0.00           O  
ATOM    198  CB  ASN A  29       9.115  18.593   1.551  1.00  0.00           C  
ATOM    199  CEN ASN A  29       8.555  19.340   1.072  1.00  0.00           X  
ATOM    200  H   ASN A  29      11.338  19.504   2.448  1.00  0.00           H  
ATOM    201  N   LEU A  30      10.662  16.058   3.016  1.00  0.00           N  
ATOM    202  CA  LEU A  30      10.700  14.627   3.282  1.00  0.00           C  
ATOM    203  C   LEU A  30      10.611  14.336   4.778  1.00  0.00           C  
ATOM    204  O   LEU A  30       9.959  13.375   5.153  1.00  0.00           O  
ATOM    205  CB  LEU A  30      11.978  14.016   2.694  1.00  0.00           C  
ATOM    206  CEN LEU A  30      12.248  13.166   1.438  1.00  0.00           X  
ATOM    207  H   LEU A  30      11.523  16.547   2.815  1.00  0.00           H  
ATOM    208  N   HIS A  31      11.268  15.141   5.615  1.00  0.00           N  
ATOM    209  CA  HIS A  31      11.332  14.895   7.049  1.00  0.00           C  
ATOM    210  C   HIS A  31       9.936  14.962   7.674  1.00  0.00           C  
ATOM    211  O   HIS A  31       9.556  14.045   8.394  1.00  0.00           O  
ATOM    212  CB  HIS A  31      12.265  15.902   7.730  1.00  0.00           C  
ATOM    213  CEN HIS A  31      13.625  15.976   8.150  1.00  0.00           X  
ATOM    214  H   HIS A  31      11.641  16.015   5.274  1.00  0.00           H  
ATOM    215  N   ASP A  32       9.149  15.990   7.343  1.00  0.00           N  
ATOM    216  CA  ASP A  32       7.809  16.169   7.914  1.00  0.00           C  
ATOM    217  C   ASP A  32       6.874  15.009   7.539  1.00  0.00           C  
ATOM    218  O   ASP A  32       6.236  14.420   8.409  1.00  0.00           O  
ATOM    219  CB  ASP A  32       7.206  17.498   7.452  1.00  0.00           C  
ATOM    220  CEN ASP A  32       7.086  18.458   7.771  1.00  0.00           X  
ATOM    221  H   ASP A  32       9.501  16.703   6.724  1.00  0.00           H  
ATOM    222  N   VAL A  33       6.872  14.602   6.266  1.00  0.00           N  
ATOM    223  CA  VAL A  33       6.053  13.481   5.777  1.00  0.00           C  
ATOM    224  C   VAL A  33       6.459  12.149   6.418  1.00  0.00           C  
ATOM    225  O   VAL A  33       5.598  11.331   6.722  1.00  0.00           O  
ATOM    226  CB  VAL A  33       6.148  13.343   4.246  1.00  0.00           C  
ATOM    227  CEN VAL A  33       5.798  13.428   3.658  1.00  0.00           X  
ATOM    228  H   VAL A  33       7.434  15.123   5.608  1.00  0.00           H  
ATOM    229  N   ASP A  34       7.761  11.917   6.601  1.00  0.00           N  
ATOM    230  CA  ASP A  34       8.295  10.717   7.250  1.00  0.00           C  
ATOM    231  C   ASP A  34       7.797  10.628   8.694  1.00  0.00           C  
ATOM    232  O   ASP A  34       7.301   9.580   9.094  1.00  0.00           O  
ATOM    233  CB  ASP A  34       9.826  10.716   7.216  1.00  0.00           C  
ATOM    234  CEN ASP A  34      10.598  10.326   6.679  1.00  0.00           X  
ATOM    235  H   ASP A  34       8.423  12.619   6.311  1.00  0.00           H  
ATOM    236  N   ASN A  35       7.807  11.738   9.437  1.00  0.00           N  
ATOM    237  CA  ASN A  35       7.310  11.788  10.810  1.00  0.00           C  
ATOM    238  C   ASN A  35       5.808  11.493  10.886  1.00  0.00           C  
ATOM    239  O   ASN A  35       5.386  10.698  11.722  1.00  0.00           O  
ATOM    240  CB  ASN A  35       7.612  13.129  11.454  1.00  0.00           C  
ATOM    241  CEN ASN A  35       8.369  13.563  12.038  1.00  0.00           X  
ATOM    242  H   ASN A  35       8.185  12.585   9.037  1.00  0.00           H  
ATOM    243  N   HIS A  36       4.991  12.089  10.013  1.00  0.00           N  
ATOM    244  CA  HIS A  36       3.558  11.805   9.998  1.00  0.00           C  
ATOM    245  C   HIS A  36       3.266  10.335   9.657  1.00  0.00           C  
ATOM    246  O   HIS A  36       2.400   9.722  10.274  1.00  0.00           O  
ATOM    247  CB  HIS A  36       2.845  12.724   9.000  1.00  0.00           C  
ATOM    248  CEN HIS A  36       2.145  13.965   9.009  1.00  0.00           X  
ATOM    249  H   HIS A  36       5.361  12.772   9.370  1.00  0.00           H  
ATOM    250  N   LEU A  37       4.003   9.729   8.721  1.00  0.00           N  
ATOM    251  CA  LEU A  37       3.830   8.311   8.385  1.00  0.00           C  
ATOM    252  C   LEU A  37       4.173   7.387   9.558  1.00  0.00           C  
ATOM    253  O   LEU A  37       3.436   6.435   9.804  1.00  0.00           O  
ATOM    254  CB  LEU A  37       4.692   7.955   7.167  1.00  0.00           C  
ATOM    255  CEN LEU A  37       4.357   7.721   5.682  1.00  0.00           X  
ATOM    256  H   LEU A  37       4.726  10.259   8.258  1.00  0.00           H  
ATOM    257  N   GLN A  38       5.258   7.664  10.286  1.00  0.00           N  
ATOM    258  CA  GLN A  38       5.646   6.867  11.450  1.00  0.00           C  
ATOM    259  C   GLN A  38       4.568   6.922  12.534  1.00  0.00           C  
ATOM    260  O   GLN A  38       4.161   5.862  12.999  1.00  0.00           O  
ATOM    261  CB  GLN A  38       6.979   7.361  12.019  1.00  0.00           C  
ATOM    262  CEN GLN A  38       8.697   7.055  12.082  1.00  0.00           X  
ATOM    263  H   GLN A  38       5.794   8.490  10.066  1.00  0.00           H  
ATOM    264  N   ASN A  39       4.042   8.106  12.861  1.00  0.00           N  
ATOM    265  CA  ASN A  39       2.974   8.256  13.859  1.00  0.00           C  
ATOM    266  C   ASN A  39       1.714   7.481  13.452  1.00  0.00           C  
ATOM    267  O   ASN A  39       1.145   6.755  14.263  1.00  0.00           O  
ATOM    268  CB  ASN A  39       2.638   9.717  14.095  1.00  0.00           C  
ATOM    269  CEN ASN A  39       2.923  10.490  14.745  1.00  0.00           X  
ATOM    270  H   ASN A  39       4.445   8.944  12.468  1.00  0.00           H  
ATOM    271  N   VAL A  40       1.332   7.533  12.170  1.00  0.00           N  
ATOM    272  CA  VAL A  40       0.170   6.795  11.654  1.00  0.00           C  
ATOM    273  C   VAL A  40       0.356   5.277  11.807  1.00  0.00           C  
ATOM    274  O   VAL A  40      -0.557   4.581  12.248  1.00  0.00           O  
ATOM    275  CB  VAL A  40      -0.093   7.122  10.172  1.00  0.00           C  
ATOM    276  CEN VAL A  40      -0.524   7.448   9.744  1.00  0.00           X  
ATOM    277  H   VAL A  40       1.815   8.176  11.560  1.00  0.00           H  
ATOM    278  N   ILE A  41       1.532   4.742  11.461  1.00  0.00           N  
ATOM    279  CA  ILE A  41       1.849   3.314  11.619  1.00  0.00           C  
ATOM    280  C   ILE A  41       1.721   2.874  13.081  1.00  0.00           C  
ATOM    281  O   ILE A  41       1.133   1.822  13.352  1.00  0.00           O  
ATOM    282  CB  ILE A  41       3.270   2.992  11.120  1.00  0.00           C  
ATOM    283  CEN ILE A  41       3.873   2.735  10.249  1.00  0.00           X  
ATOM    284  H   ILE A  41       2.258   5.370  11.143  1.00  0.00           H  
ATOM    285  N   GLU A  42       2.257   3.656  14.019  1.00  0.00           N  
ATOM    286  CA  GLU A  42       2.131   3.405  15.454  1.00  0.00           C  
ATOM    287  C   GLU A  42       0.667   3.313  15.878  1.00  0.00           C  
ATOM    288  O   GLU A  42       0.299   2.369  16.580  1.00  0.00           O  
ATOM    289  CB  GLU A  42       2.840   4.500  16.253  1.00  0.00           C  
ATOM    290  CEN GLU A  42       4.200   5.050  17.120  1.00  0.00           X  
ATOM    291  H   GLU A  42       2.732   4.500  13.734  1.00  0.00           H  
ATOM    292  N   ASP A  43      -0.191   4.202  15.384  1.00  0.00           N  
ATOM    293  CA  ASP A  43      -1.615   4.190  15.695  1.00  0.00           C  
ATOM    294  C   ASP A  43      -2.307   2.928  15.165  1.00  0.00           C  
ATOM    295  O   ASP A  43      -3.112   2.310  15.872  1.00  0.00           O  
ATOM    296  CB  ASP A  43      -2.291   5.438  15.122  1.00  0.00           C  
ATOM    297  CEN ASP A  43      -2.590   6.369  15.408  1.00  0.00           X  
ATOM    298  H   ASP A  43       0.171   4.994  14.872  1.00  0.00           H  
ATOM    299  N   ILE A  44      -1.974   2.481  13.946  1.00  0.00           N  
ATOM    300  CA  ILE A  44      -2.597   1.291  13.337  1.00  0.00           C  
ATOM    301  C   ILE A  44      -2.232   0.053  14.151  1.00  0.00           C  
ATOM    302  O   ILE A  44      -3.079  -0.813  14.405  1.00  0.00           O  
ATOM    303  CB  ILE A  44      -2.158   1.087  11.875  1.00  0.00           C  
ATOM    304  CEN ILE A  44      -2.365   1.346  10.837  1.00  0.00           X  
ATOM    305  H   ILE A  44      -1.294   3.014  13.423  1.00  0.00           H  
ATOM    306  N   HIS A  45      -0.978  -0.035  14.579  1.00  0.00           N  
ATOM    307  CA  HIS A  45      -0.490  -1.131  15.389  1.00  0.00           C  
ATOM    308  C   HIS A  45      -1.249  -1.241  16.725  1.00  0.00           C  
ATOM    309  O   HIS A  45      -1.689  -2.337  17.075  1.00  0.00           O  
ATOM    310  CB  HIS A  45       1.012  -0.969  15.645  1.00  0.00           C  
ATOM    311  CEN HIS A  45       2.241  -1.414  15.080  1.00  0.00           X  
ATOM    312  H   HIS A  45      -0.347   0.727  14.368  1.00  0.00           H  
ATOM    313  N   ASP A  46      -1.499  -0.135  17.430  1.00  0.00           N  
ATOM    314  CA  ASP A  46      -2.209  -0.122  18.717  1.00  0.00           C  
ATOM    315  C   ASP A  46      -3.678  -0.548  18.559  1.00  0.00           C  
ATOM    316  O   ASP A  46      -4.188  -1.386  19.314  1.00  0.00           O  
ATOM    317  CB  ASP A  46      -2.134   1.268  19.353  1.00  0.00           C  
ATOM    318  CEN ASP A  46      -1.596   1.785  20.047  1.00  0.00           X  
ATOM    319  H   ASP A  46      -1.184   0.751  17.060  1.00  0.00           H  
ATOM    320  N   PHE A  47      -4.353  -0.055  17.516  1.00  0.00           N  
ATOM    321  CA  PHE A  47      -5.770  -0.314  17.284  1.00  0.00           C  
ATOM    322  C   PHE A  47      -6.034  -1.804  17.029  1.00  0.00           C  
ATOM    323  O   PHE A  47      -6.889  -2.405  17.686  1.00  0.00           O  
ATOM    324  CB  PHE A  47      -6.275   0.522  16.106  1.00  0.00           C  
ATOM    325  CEN PHE A  47      -7.051   1.887  15.863  1.00  0.00           X  
ATOM    326  H   PHE A  47      -3.855   0.541  16.870  1.00  0.00           H  
ATOM    327  N   MET A  48      -5.261  -2.438  16.141  1.00  0.00           N  
ATOM    328  CA  MET A  48      -5.338  -3.879  15.893  1.00  0.00           C  
ATOM    329  C   MET A  48      -5.097  -4.720  17.147  1.00  0.00           C  
ATOM    330  O   MET A  48      -5.744  -5.753  17.325  1.00  0.00           O  
ATOM    331  CB  MET A  48      -4.332  -4.267  14.811  1.00  0.00           C  
ATOM    332  CEN MET A  48      -4.214  -4.784  13.139  1.00  0.00           X  
ATOM    333  H   MET A  48      -4.572  -1.889  15.643  1.00  0.00           H  
ATOM    334  N   GLN A  49      -4.195  -4.298  18.032  1.00  0.00           N  
ATOM    335  CA  GLN A  49      -3.905  -5.032  19.268  1.00  0.00           C  
ATOM    336  C   GLN A  49      -4.997  -4.877  20.343  1.00  0.00           C  
ATOM    337  O   GLN A  49      -5.034  -5.646  21.304  1.00  0.00           O  
ATOM    338  CB  GLN A  49      -2.562  -4.570  19.841  1.00  0.00           C  
ATOM    339  CEN GLN A  49      -0.864  -4.954  19.964  1.00  0.00           X  
ATOM    340  H   GLN A  49      -3.680  -3.450  17.844  1.00  0.00           H  
ATOM    341  N   GLY A  50      -5.932  -3.941  20.157  1.00  0.00           N  
ATOM    342  CA  GLY A  50      -7.012  -3.655  21.097  1.00  0.00           C  
ATOM    343  C   GLY A  50      -6.650  -2.582  22.123  1.00  0.00           C  
ATOM    344  O   GLY A  50      -7.232  -2.565  23.206  1.00  0.00           O  
ATOM    345  CEN GLY A  50      -7.013  -3.655  21.097  1.00  0.00           X  
ATOM    346  H   GLY A  50      -5.861  -3.360  19.335  1.00  0.00           H  
ATOM    347  N   GLY A  51      -5.708  -1.692  21.799  1.00  0.00           N  
ATOM    348  CA  GLY A  51      -5.209  -0.649  22.697  1.00  0.00           C  
ATOM    349  C   GLY A  51      -5.991   0.668  22.651  1.00  0.00           C  
ATOM    350  O   GLY A  51      -5.670   1.584  23.414  1.00  0.00           O  
ATOM    351  CEN GLY A  51      -5.209  -0.649  22.698  1.00  0.00           X  
ATOM    352  H   GLY A  51      -5.284  -1.737  20.884  1.00  0.00           H  
ATOM    353  N   GLY A  52      -7.006   0.812  21.789  1.00  0.00           N  
ATOM    354  CA  GLY A  52      -7.726   2.077  21.630  1.00  0.00           C  
ATOM    355  C   GLY A  52      -9.247   2.009  21.701  1.00  0.00           C  
ATOM    356  O   GLY A  52      -9.886   1.058  21.263  1.00  0.00           O  
ATOM    357  CEN GLY A  52      -7.726   2.077  21.630  1.00  0.00           X  
ATOM    358  H   GLY A  52      -7.172   0.073  21.119  1.00  0.00           H  
ATOM    359  N   SER A  53      -9.835   3.080  22.235  1.00  0.00           N  
ATOM    360  CA  SER A  53     -11.276   3.331  22.211  1.00  0.00           C  
ATOM    361  C   SER A  53     -11.634   4.197  20.994  1.00  0.00           C  
ATOM    362  O   SER A  53     -10.744   4.632  20.264  1.00  0.00           O  
ATOM    363  CB  SER A  53     -11.719   4.000  23.497  1.00  0.00           C  
ATOM    364  CEN SER A  53     -11.698   4.320  23.937  1.00  0.00           X  
ATOM    365  H   SER A  53      -9.254   3.877  22.444  1.00  0.00           H  
ATOM    366  N   GLY A  54     -12.918   4.512  20.788  1.00  0.00           N  
ATOM    367  CA  GLY A  54     -13.362   5.321  19.641  1.00  0.00           C  
ATOM    368  C   GLY A  54     -12.547   6.606  19.406  1.00  0.00           C  
ATOM    369  O   GLY A  54     -12.370   7.015  18.265  1.00  0.00           O  
ATOM    370  CEN GLY A  54     -13.362   5.321  19.640  1.00  0.00           X  
ATOM    371  H   GLY A  54     -13.622   4.133  21.406  1.00  0.00           H  
ATOM    372  N   GLY A  55     -11.981   7.206  20.466  1.00  0.00           N  
ATOM    373  CA  GLY A  55     -11.152   8.409  20.366  1.00  0.00           C  
ATOM    374  C   GLY A  55      -9.828   8.184  19.624  1.00  0.00           C  
ATOM    375  O   GLY A  55      -9.429   9.052  18.857  1.00  0.00           O  
ATOM    376  CEN GLY A  55     -11.151   8.409  20.366  1.00  0.00           X  
ATOM    377  H   GLY A  55     -12.012   6.729  21.354  1.00  0.00           H  
ATOM    378  N   LYS A  56      -9.192   7.007  19.770  1.00  0.00           N  
ATOM    379  CA  LYS A  56      -8.014   6.642  18.961  1.00  0.00           C  
ATOM    380  C   LYS A  56      -8.381   6.537  17.483  1.00  0.00           C  
ATOM    381  O   LYS A  56      -7.613   6.970  16.640  1.00  0.00           O  
ATOM    382  CB  LYS A  56      -7.410   5.323  19.444  1.00  0.00           C  
ATOM    383  CEN LYS A  56      -5.877   4.312  20.495  1.00  0.00           X  
ATOM    384  H   LYS A  56      -9.607   6.298  20.359  1.00  0.00           H  
ATOM    385  N   LEU A  57      -9.578   6.037  17.160  1.00  0.00           N  
ATOM    386  CA  LEU A  57     -10.073   6.058  15.777  1.00  0.00           C  
ATOM    387  C   LEU A  57     -10.281   7.476  15.245  1.00  0.00           C  
ATOM    388  O   LEU A  57      -9.837   7.776  14.145  1.00  0.00           O  
ATOM    389  CB  LEU A  57     -11.384   5.267  15.681  1.00  0.00           C  
ATOM    390  CEN LEU A  57     -11.722   3.866  15.138  1.00  0.00           X  
ATOM    391  H   LEU A  57     -10.160   5.659  17.894  1.00  0.00           H  
ATOM    392  N   GLN A  58     -10.912   8.359  16.020  1.00  0.00           N  
ATOM    393  CA  GLN A  58     -11.106   9.749  15.598  1.00  0.00           C  
ATOM    394  C   GLN A  58      -9.784  10.466  15.312  1.00  0.00           C  
ATOM    395  O   GLN A  58      -9.696  11.197  14.330  1.00  0.00           O  
ATOM    396  CB  GLN A  58     -11.882  10.522  16.668  1.00  0.00           C  
ATOM    397  CEN GLN A  58     -13.456  11.126  17.123  1.00  0.00           X  
ATOM    398  H   GLN A  58     -11.215   8.074  16.941  1.00  0.00           H  
ATOM    399  N   GLU A  59      -8.771  10.255  16.153  1.00  0.00           N  
ATOM    400  CA  GLU A  59      -7.443  10.844  15.963  1.00  0.00           C  
ATOM    401  C   GLU A  59      -6.767  10.274  14.709  1.00  0.00           C  
ATOM    402  O   GLU A  59      -6.224  11.047  13.924  1.00  0.00           O  
ATOM    403  CB  GLU A  59      -6.566  10.600  17.193  1.00  0.00           C  
ATOM    404  CEN GLU A  59      -5.889  11.151  18.656  1.00  0.00           X  
ATOM    405  H   GLU A  59      -8.897   9.630  16.938  1.00  0.00           H  
ATOM    406  N   MET A  60      -6.963   8.983  14.427  1.00  0.00           N  
ATOM    407  CA  MET A  60      -6.362   8.293  13.278  1.00  0.00           C  
ATOM    408  C   MET A  60      -6.795   8.892  11.938  1.00  0.00           C  
ATOM    409  O   MET A  60      -5.970   9.102  11.056  1.00  0.00           O  
ATOM    410  CB  MET A  60      -6.718   6.808  13.320  1.00  0.00           C  
ATOM    411  CEN MET A  60      -6.036   5.219  13.613  1.00  0.00           X  
ATOM    412  H   MET A  60      -7.479   8.424  15.091  1.00  0.00           H  
ATOM    413  N   MET A  61      -8.085   9.213  11.781  1.00  0.00           N  
ATOM    414  CA  MET A  61      -8.586   9.886  10.578  1.00  0.00           C  
ATOM    415  C   MET A  61      -7.901  11.241  10.369  1.00  0.00           C  
ATOM    416  O   MET A  61      -7.393  11.515   9.287  1.00  0.00           O  
ATOM    417  CB  MET A  61     -10.100  10.069  10.668  1.00  0.00           C  
ATOM    418  CEN MET A  61     -11.616   9.501   9.992  1.00  0.00           X  
ATOM    419  H   MET A  61      -8.730   8.978  12.520  1.00  0.00           H  
ATOM    420  N   LYS A  62      -7.858  12.096  11.393  1.00  0.00           N  
ATOM    421  CA  LYS A  62      -7.308  13.446  11.272  1.00  0.00           C  
ATOM    422  C   LYS A  62      -5.820  13.423  10.919  1.00  0.00           C  
ATOM    423  O   LYS A  62      -5.384  14.307  10.187  1.00  0.00           O  
ATOM    424  CB  LYS A  62      -7.524  14.226  12.570  1.00  0.00           C  
ATOM    425  CEN LYS A  62      -8.599  15.703  13.636  1.00  0.00           X  
ATOM    426  H   LYS A  62      -8.154  11.769  12.304  1.00  0.00           H  
ATOM    427  N   GLU A  63      -5.066  12.440  11.399  1.00  0.00           N  
ATOM    428  CA  GLU A  63      -3.656  12.262  11.029  1.00  0.00           C  
ATOM    429  C   GLU A  63      -3.524  11.864   9.561  1.00  0.00           C  
ATOM    430  O   GLU A  63      -2.693  12.394   8.829  1.00  0.00           O  
ATOM    431  CB  GLU A  63      -2.993  11.210  11.921  1.00  0.00           C  
ATOM    432  CEN GLU A  63      -2.015  10.812  13.258  1.00  0.00           X  
ATOM    433  H   GLU A  63      -5.474  11.772  12.039  1.00  0.00           H  
ATOM    434  N   PHE A  64      -4.434  11.022   9.082  1.00  0.00           N  
ATOM    435  CA  PHE A  64      -4.457  10.608   7.690  1.00  0.00           C  
ATOM    436  C   PHE A  64      -4.756  11.777   6.731  1.00  0.00           C  
ATOM    437  O   PHE A  64      -4.067  11.965   5.728  1.00  0.00           O  
ATOM    438  CB  PHE A  64      -5.488   9.493   7.500  1.00  0.00           C  
ATOM    439  CEN PHE A  64      -5.522   7.906   7.424  1.00  0.00           X  
ATOM    440  H   PHE A  64      -5.072  10.580   9.728  1.00  0.00           H  
ATOM    441  N   GLN A  65      -5.730  12.629   7.068  1.00  0.00           N  
ATOM    442  CA  GLN A  65      -6.071  13.799   6.256  1.00  0.00           C  
ATOM    443  C   GLN A  65      -4.917  14.809   6.186  1.00  0.00           C  
ATOM    444  O   GLN A  65      -4.660  15.374   5.126  1.00  0.00           O  
ATOM    445  CB  GLN A  65      -7.320  14.485   6.816  1.00  0.00           C  
ATOM    446  CEN GLN A  65      -9.045  14.667   6.625  1.00  0.00           X  
ATOM    447  H   GLN A  65      -6.241  12.463   7.923  1.00  0.00           H  
ATOM    448  N   GLN A  66      -4.191  15.014   7.286  1.00  0.00           N  
ATOM    449  CA  GLN A  66      -3.035  15.913   7.301  1.00  0.00           C  
ATOM    450  C   GLN A  66      -1.941  15.439   6.347  1.00  0.00           C  
ATOM    451  O   GLN A  66      -1.406  16.250   5.597  1.00  0.00           O  
ATOM    452  CB  GLN A  66      -2.465  16.027   8.718  1.00  0.00           C  
ATOM    453  CEN GLN A  66      -2.413  17.022  10.151  1.00  0.00           X  
ATOM    454  H   GLN A  66      -4.389  14.468   8.110  1.00  0.00           H  
ATOM    455  N   VAL A  67      -1.681  14.127   6.292  1.00  0.00           N  
ATOM    456  CA  VAL A  67      -0.675  13.557   5.379  1.00  0.00           C  
ATOM    457  C   VAL A  67      -1.050  13.808   3.929  1.00  0.00           C  
ATOM    458  O   VAL A  67      -0.198  14.182   3.129  1.00  0.00           O  
ATOM    459  CB  VAL A  67      -0.500  12.042   5.592  1.00  0.00           C  
ATOM    460  CEN VAL A  67      -0.068  11.561   5.829  1.00  0.00           X  
ATOM    461  H   VAL A  67      -2.171  13.514   6.927  1.00  0.00           H  
ATOM    462  N   LEU A  68      -2.318  13.616   3.571  1.00  0.00           N  
ATOM    463  CA  LEU A  68      -2.798  13.886   2.219  1.00  0.00           C  
ATOM    464  C   LEU A  68      -2.629  15.338   1.807  1.00  0.00           C  
ATOM    465  O   LEU A  68      -2.208  15.607   0.682  1.00  0.00           O  
ATOM    466  CB  LEU A  68      -4.273  13.481   2.102  1.00  0.00           C  
ATOM    467  CEN LEU A  68      -4.977  12.269   1.462  1.00  0.00           X  
ATOM    468  H   LEU A  68      -2.971  13.290   4.269  1.00  0.00           H  
ATOM    469  N   ASP A  69      -2.987  16.257   2.694  1.00  0.00           N  
ATOM    470  CA  ASP A  69      -2.872  17.683   2.421  1.00  0.00           C  
ATOM    471  C   ASP A  69      -1.406  18.065   2.184  1.00  0.00           C  
ATOM    472  O   ASP A  69      -1.105  18.797   1.240  1.00  0.00           O  
ATOM    473  CB  ASP A  69      -3.459  18.501   3.574  1.00  0.00           C  
ATOM    474  CEN ASP A  69      -4.315  18.985   3.836  1.00  0.00           X  
ATOM    475  H   ASP A  69      -3.370  15.965   3.582  1.00  0.00           H  
ATOM    476  N   GLU A  70      -0.475  17.517   2.970  1.00  0.00           N  
ATOM    477  CA  GLU A  70       0.963  17.780   2.835  1.00  0.00           C  
ATOM    478  C   GLU A  70       1.517  17.227   1.521  1.00  0.00           C  
ATOM    479  O   GLU A  70       2.280  17.908   0.838  1.00  0.00           O  
ATOM    480  CB  GLU A  70       1.729  17.182   4.017  1.00  0.00           C  
ATOM    481  CEN GLU A  70       2.489  17.369   5.530  1.00  0.00           X  
ATOM    482  H   GLU A  70      -0.773  16.873   3.687  1.00  0.00           H  
ATOM    483  N   LEU A  71       1.094  16.030   1.118  1.00  0.00           N  
ATOM    484  CA  LEU A  71       1.564  15.353  -0.085  1.00  0.00           C  
ATOM    485  C   LEU A  71       1.083  16.054  -1.349  1.00  0.00           C  
ATOM    486  O   LEU A  71       1.857  16.206  -2.290  1.00  0.00           O  
ATOM    487  CB  LEU A  71       1.103  13.891  -0.081  1.00  0.00           C  
ATOM    488  CEN LEU A  71       1.833  12.565   0.205  1.00  0.00           X  
ATOM    489  H   LEU A  71       0.406  15.566   1.691  1.00  0.00           H  
ATOM    490  N   ASN A  72      -0.165  16.509  -1.374  1.00  0.00           N  
ATOM    491  CA  ASN A  72      -0.773  17.118  -2.546  1.00  0.00           C  
ATOM    492  C   ASN A  72      -0.003  18.372  -2.991  1.00  0.00           C  
ATOM    493  O   ASN A  72       0.359  18.490  -4.163  1.00  0.00           O  
ATOM    494  CB  ASN A  72      -2.231  17.454  -2.294  1.00  0.00           C  
ATOM    495  CEN ASN A  72      -3.171  17.004  -2.419  1.00  0.00           X  
ATOM    496  H   ASN A  72      -0.722  16.406  -0.538  1.00  0.00           H  
ATOM    497  N   ASN A  73       0.308  19.280  -2.060  1.00  0.00           N  
ATOM    498  CA  ASN A  73       1.003  20.530  -2.362  1.00  0.00           C  
ATOM    499  C   ASN A  73       2.389  20.285  -2.969  1.00  0.00           C  
ATOM    500  O   ASN A  73       2.713  20.827  -4.026  1.00  0.00           O  
ATOM    501  CB  ASN A  73       1.123  21.402  -1.125  1.00  0.00           C  
ATOM    502  CEN ASN A  73       0.586  22.171  -0.655  1.00  0.00           X  
ATOM    503  H   ASN A  73       0.057  19.089  -1.101  1.00  0.00           H  
ATOM    504  N   HIS A  74       3.199  19.444  -2.330  1.00  0.00           N  
ATOM    505  CA  HIS A  74       4.565  19.153  -2.758  1.00  0.00           C  
ATOM    506  C   HIS A  74       4.633  18.340  -4.048  1.00  0.00           C  
ATOM    507  O   HIS A  74       5.571  18.477  -4.837  1.00  0.00           O  
ATOM    508  CB  HIS A  74       5.317  18.413  -1.648  1.00  0.00           C  
ATOM    509  CEN HIS A  74       6.189  18.724  -0.564  1.00  0.00           X  
ATOM    510  H   HIS A  74       2.895  19.071  -1.443  1.00  0.00           H  
ATOM    511  N   LEU A  75       3.629  17.508  -4.304  1.00  0.00           N  
ATOM    512  CA  LEU A  75       3.604  16.595  -5.433  1.00  0.00           C  
ATOM    513  C   LEU A  75       2.777  17.109  -6.627  1.00  0.00           C  
ATOM    514  O   LEU A  75       2.722  16.415  -7.642  1.00  0.00           O  
ATOM    515  CB  LEU A  75       3.069  15.235  -4.968  1.00  0.00           C  
ATOM    516  CEN LEU A  75       3.758  13.898  -4.637  1.00  0.00           X  
ATOM    517  H   LEU A  75       2.894  17.432  -3.615  1.00  0.00           H  
ATOM    518  N   GLN A  76       2.185  18.311  -6.596  1.00  0.00           N  
ATOM    519  CA  GLN A  76       1.365  18.814  -7.722  1.00  0.00           C  
ATOM    520  C   GLN A  76       1.902  18.405  -9.119  1.00  0.00           C  
ATOM    521  O   GLN A  76       1.157  18.427 -10.099  1.00  0.00           O  
ATOM    522  CB  GLN A  76       1.269  20.340  -7.648  1.00  0.00           C  
ATOM    523  CEN GLN A  76       0.265  21.677  -7.146  1.00  0.00           X  
ATOM    524  H   GLN A  76       2.264  18.867  -5.758  1.00  0.00           H  
ATOM    525  N   GLY A  77       3.162  17.951  -9.231  1.00  0.00           N  
ATOM    526  CA  GLY A  77       3.807  17.555 -10.492  1.00  0.00           C  
ATOM    527  C   GLY A  77       3.781  16.055 -10.866  1.00  0.00           C  
ATOM    528  O   GLY A  77       4.144  15.716 -11.988  1.00  0.00           O  
ATOM    529  CEN GLY A  77       3.807  17.555 -10.493  1.00  0.00           X  
ATOM    530  H   GLY A  77       3.673  17.817  -8.370  1.00  0.00           H  
ATOM    531  N   GLY A  78       3.353  15.146  -9.983  1.00  0.00           N  
ATOM    532  CA  GLY A  78       3.357  13.685 -10.184  1.00  0.00           C  
ATOM    533  C   GLY A  78       1.968  13.040 -10.195  1.00  0.00           C  
ATOM    534  O   GLY A  78       1.745  12.051  -9.504  1.00  0.00           O  
ATOM    535  CEN GLY A  78       3.357  13.685 -10.184  1.00  0.00           X  
ATOM    536  H   GLY A  78       3.127  15.477  -9.058  1.00  0.00           H  
ATOM    537  N   LYS A  79       1.027  13.595 -10.970  1.00  0.00           N  
ATOM    538  CA  LYS A  79      -0.406  13.231 -11.005  1.00  0.00           C  
ATOM    539  C   LYS A  79      -0.741  11.728 -10.920  1.00  0.00           C  
ATOM    540  O   LYS A  79      -1.680  11.368 -10.222  1.00  0.00           O  
ATOM    541  CB  LYS A  79      -1.032  13.800 -12.280  1.00  0.00           C  
ATOM    542  CEN LYS A  79      -2.207  15.296 -13.206  1.00  0.00           X  
ATOM    543  H   LYS A  79       1.298  14.466 -11.403  1.00  0.00           H  
ATOM    544  N   HIS A  80      -0.029  10.856 -11.639  1.00  0.00           N  
ATOM    545  CA  HIS A  80      -0.248   9.407 -11.544  1.00  0.00           C  
ATOM    546  C   HIS A  80       0.099   8.841 -10.159  1.00  0.00           C  
ATOM    547  O   HIS A  80      -0.640   8.014  -9.632  1.00  0.00           O  
ATOM    548  CB  HIS A  80       0.567   8.677 -12.616  1.00  0.00           C  
ATOM    549  CEN HIS A  80       0.379   8.174 -13.936  1.00  0.00           X  
ATOM    550  H   HIS A  80       0.721  11.207 -12.218  1.00  0.00           H  
ATOM    551  N   THR A  81       1.181   9.333  -9.550  1.00  0.00           N  
ATOM    552  CA  THR A  81       1.641   8.859  -8.241  1.00  0.00           C  
ATOM    553  C   THR A  81       0.718   9.366  -7.137  1.00  0.00           C  
ATOM    554  O   THR A  81       0.364   8.592  -6.255  1.00  0.00           O  
ATOM    555  CB  THR A  81       3.082   9.311  -7.942  1.00  0.00           C  
ATOM    556  CEN THR A  81       3.653   9.325  -8.068  1.00  0.00           X  
ATOM    557  H   THR A  81       1.720  10.066  -9.987  1.00  0.00           H  
ATOM    558  N   VAL A  82       0.255  10.621  -7.239  1.00  0.00           N  
ATOM    559  CA  VAL A  82      -0.714  11.205  -6.292  1.00  0.00           C  
ATOM    560  C   VAL A  82      -2.022  10.477  -6.346  1.00  0.00           C  
ATOM    561  O   VAL A  82      -2.583  10.183  -5.309  1.00  0.00           O  
ATOM    562  CB  VAL A  82      -0.975  12.697  -6.569  1.00  0.00           C  
ATOM    563  CEN VAL A  82      -0.873  13.333  -6.325  1.00  0.00           X  
ATOM    564  H   VAL A  82       0.578  11.198  -8.006  1.00  0.00           H  
ATOM    565  N   HIS A  83      -2.509  10.199  -7.555  1.00  0.00           N  
ATOM    566  CA  HIS A  83      -3.781   9.526  -7.696  1.00  0.00           C  
ATOM    567  C   HIS A  83      -3.714   8.110  -7.129  1.00  0.00           C  
ATOM    568  O   HIS A  83      -4.588   7.723  -6.367  1.00  0.00           O  
ATOM    569  CB  HIS A  83      -4.210   9.490  -9.166  1.00  0.00           C  
ATOM    570  CEN HIS A  83      -5.029  10.246 -10.054  1.00  0.00           X  
ATOM    571  H   HIS A  83      -2.043  10.551  -8.380  1.00  0.00           H  
ATOM    572  N   HIS A  84      -2.659   7.356  -7.449  1.00  0.00           N  
ATOM    573  CA  HIS A  84      -2.499   6.009  -6.917  1.00  0.00           C  
ATOM    574  C   HIS A  84      -2.431   5.999  -5.382  1.00  0.00           C  
ATOM    575  O   HIS A  84      -3.100   5.191  -4.752  1.00  0.00           O  
ATOM    576  CB  HIS A  84      -1.242   5.354  -7.501  1.00  0.00           C  
ATOM    577  CEN HIS A  84      -0.897   4.491  -8.581  1.00  0.00           X  
ATOM    578  H   HIS A  84      -1.932   7.742  -8.035  1.00  0.00           H  
ATOM    579  N   ILE A  85      -1.710   6.953  -4.787  1.00  0.00           N  
ATOM    580  CA  ILE A  85      -1.582   7.071  -3.328  1.00  0.00           C  
ATOM    581  C   ILE A  85      -2.938   7.371  -2.678  1.00  0.00           C  
ATOM    582  O   ILE A  85      -3.271   6.783  -1.660  1.00  0.00           O  
ATOM    583  CB  ILE A  85      -0.579   8.172  -2.936  1.00  0.00           C  
ATOM    584  CEN ILE A  85       0.473   8.399  -2.759  1.00  0.00           X  
ATOM    585  H   ILE A  85      -1.250   7.644  -5.363  1.00  0.00           H  
ATOM    586  N   GLU A  86      -3.755   8.230  -3.286  1.00  0.00           N  
ATOM    587  CA  GLU A  86      -5.099   8.570  -2.826  1.00  0.00           C  
ATOM    588  C   GLU A  86      -6.034   7.351  -2.843  1.00  0.00           C  
ATOM    589  O   GLU A  86      -6.757   7.136  -1.872  1.00  0.00           O  
ATOM    590  CB  GLU A  86      -5.683   9.691  -3.688  1.00  0.00           C  
ATOM    591  CEN GLU A  86      -6.028  11.343  -3.927  1.00  0.00           X  
ATOM    592  H   GLU A  86      -3.412   8.703  -4.109  1.00  0.00           H  
ATOM    593  N   GLN A  87      -6.033   6.548  -3.915  1.00  0.00           N  
ATOM    594  CA  GLN A  87      -6.833   5.317  -3.984  1.00  0.00           C  
ATOM    595  C   GLN A  87      -6.470   4.351  -2.856  1.00  0.00           C  
ATOM    596  O   GLN A  87      -7.380   3.866  -2.186  1.00  0.00           O  
ATOM    597  CB  GLN A  87      -6.636   4.624  -5.335  1.00  0.00           C  
ATOM    598  CEN GLN A  87      -7.336   4.366  -6.913  1.00  0.00           X  
ATOM    599  H   GLN A  87      -5.401   6.754  -4.676  1.00  0.00           H  
ATOM    600  N   ASN A  88      -5.178   4.137  -2.587  1.00  0.00           N  
ATOM    601  CA  ASN A  88      -4.730   3.280  -1.483  1.00  0.00           C  
ATOM    602  C   ASN A  88      -5.198   3.848  -0.136  1.00  0.00           C  
ATOM    603  O   ASN A  88      -5.675   3.132   0.737  1.00  0.00           O  
ATOM    604  CB  ASN A  88      -3.223   3.102  -1.488  1.00  0.00           C  
ATOM    605  CEN ASN A  88      -2.516   2.428  -1.872  1.00  0.00           X  
ATOM    606  H   ASN A  88      -4.476   4.502  -3.215  1.00  0.00           H  
ATOM    607  N   ILE A  89      -5.149   5.169   0.013  1.00  0.00           N  
ATOM    608  CA  ILE A  89      -5.609   5.836   1.224  1.00  0.00           C  
ATOM    609  C   ILE A  89      -7.119   5.641   1.465  1.00  0.00           C  
ATOM    610  O   ILE A  89      -7.518   5.271   2.570  1.00  0.00           O  
ATOM    611  CB  ILE A  89      -5.298   7.343   1.174  1.00  0.00           C  
ATOM    612  CEN ILE A  89      -4.540   8.104   1.361  1.00  0.00           X  
ATOM    613  H   ILE A  89      -4.742   5.724  -0.727  1.00  0.00           H  
ATOM    614  N   LYS A  90      -7.985   5.868   0.475  1.00  0.00           N  
ATOM    615  CA  LYS A  90      -9.441   5.775   0.685  1.00  0.00           C  
ATOM    616  C   LYS A  90      -9.864   4.374   1.119  1.00  0.00           C  
ATOM    617  O   LYS A  90     -10.645   4.255   2.060  1.00  0.00           O  
ATOM    618  CB  LYS A  90     -10.194   6.170  -0.587  1.00  0.00           C  
ATOM    619  CEN LYS A  90     -11.332   7.606  -1.644  1.00  0.00           X  
ATOM    620  H   LYS A  90      -7.627   6.016  -0.458  1.00  0.00           H  
ATOM    621  N   GLU A  91      -9.340   3.341   0.469  1.00  0.00           N  
ATOM    622  CA  GLU A  91      -9.661   1.948   0.796  1.00  0.00           C  
ATOM    623  C   GLU A  91      -9.253   1.599   2.231  1.00  0.00           C  
ATOM    624  O   GLU A  91     -10.069   1.059   2.979  1.00  0.00           O  
ATOM    625  CB  GLU A  91      -8.977   0.998  -0.190  1.00  0.00           C  
ATOM    626  CEN GLU A  91      -9.042   0.017  -1.581  1.00  0.00           X  
ATOM    627  H   GLU A  91      -8.666   3.512  -0.263  1.00  0.00           H  
ATOM    628  N   ILE A  92      -8.066   2.027   2.674  1.00  0.00           N  
ATOM    629  CA  ILE A  92      -7.551   1.791   4.035  1.00  0.00           C  
ATOM    630  C   ILE A  92      -8.436   2.490   5.086  1.00  0.00           C  
ATOM    631  O   ILE A  92      -8.796   1.886   6.098  1.00  0.00           O  
ATOM    632  CB  ILE A  92      -6.100   2.284   4.185  1.00  0.00           C  
ATOM    633  CEN ILE A  92      -5.051   2.021   4.052  1.00  0.00           X  
ATOM    634  H   ILE A  92      -7.456   2.479   2.006  1.00  0.00           H  
ATOM    635  N   PHE A  93      -8.860   3.735   4.844  1.00  0.00           N  
ATOM    636  CA  PHE A  93      -9.761   4.458   5.748  1.00  0.00           C  
ATOM    637  C   PHE A  93     -11.113   3.765   5.905  1.00  0.00           C  
ATOM    638  O   PHE A  93     -11.601   3.621   7.027  1.00  0.00           O  
ATOM    639  CB  PHE A  93      -9.970   5.889   5.250  1.00  0.00           C  
ATOM    640  CEN PHE A  93      -9.401   7.344   5.541  1.00  0.00           X  
ATOM    641  H   PHE A  93      -8.548   4.182   3.993  1.00  0.00           H  
ATOM    642  N   HIS A  94     -11.703   3.325   4.798  1.00  0.00           N  
ATOM    643  CA  HIS A  94     -12.985   2.630   4.812  1.00  0.00           C  
ATOM    644  C   HIS A  94     -12.912   1.347   5.653  1.00  0.00           C  
ATOM    645  O   HIS A  94     -13.774   1.109   6.503  1.00  0.00           O  
ATOM    646  CB  HIS A  94     -13.433   2.301   3.384  1.00  0.00           C  
ATOM    647  CEN HIS A  94     -14.265   2.864   2.374  1.00  0.00           X  
ATOM    648  H   HIS A  94     -11.239   3.458   3.911  1.00  0.00           H  
ATOM    649  N   HIS A  95     -11.853   0.560   5.479  1.00  0.00           N  
ATOM    650  CA  HIS A  95     -11.622  -0.663   6.239  1.00  0.00           C  
ATOM    651  C   HIS A  95     -11.444  -0.398   7.744  1.00  0.00           C  
ATOM    652  O   HIS A  95     -12.054  -1.108   8.548  1.00  0.00           O  
ATOM    653  CB  HIS A  95     -10.394  -1.398   5.692  1.00  0.00           C  
ATOM    654  CEN HIS A  95     -10.104  -2.439   4.763  1.00  0.00           X  
ATOM    655  H   HIS A  95     -11.180   0.809   4.767  1.00  0.00           H  
ATOM    656  N   LEU A  96     -10.680   0.627   8.150  1.00  0.00           N  
ATOM    657  CA  LEU A  96     -10.483   0.961   9.573  1.00  0.00           C  
ATOM    658  C   LEU A  96     -11.790   1.382  10.237  1.00  0.00           C  
ATOM    659  O   LEU A  96     -12.043   1.005  11.381  1.00  0.00           O  
ATOM    660  CB  LEU A  96      -9.438   2.074   9.720  1.00  0.00           C  
ATOM    661  CEN LEU A  96      -7.963   2.071  10.165  1.00  0.00           X  
ATOM    662  H   LEU A  96     -10.244   1.207   7.450  1.00  0.00           H  
ATOM    663  N   GLU A  97     -12.637   2.129   9.533  1.00  0.00           N  
ATOM    664  CA  GLU A  97     -13.908   2.602  10.069  1.00  0.00           C  
ATOM    665  C   GLU A  97     -14.831   1.427  10.432  1.00  0.00           C  
ATOM    666  O   GLU A  97     -15.456   1.441  11.495  1.00  0.00           O  
ATOM    667  CB  GLU A  97     -14.597   3.526   9.063  1.00  0.00           C  
ATOM    668  CEN GLU A  97     -14.970   5.096   8.515  1.00  0.00           X  
ATOM    669  H   GLU A  97     -12.374   2.412   8.599  1.00  0.00           H  
ATOM    670  N   GLU A  98     -14.859   0.371   9.613  1.00  0.00           N  
ATOM    671  CA  GLU A  98     -15.589  -0.868   9.912  1.00  0.00           C  
ATOM    672  C   GLU A  98     -15.034  -1.627  11.128  1.00  0.00           C  
ATOM    673  O   GLU A  98     -15.797  -2.291  11.836  1.00  0.00           O  
ATOM    674  CB  GLU A  98     -15.577  -1.784   8.686  1.00  0.00           C  
ATOM    675  CEN GLU A  98     -16.341  -2.392   7.290  1.00  0.00           X  
ATOM    676  H   GLU A  98     -14.347   0.430   8.744  1.00  0.00           H  
ATOM    677  N   LEU A  99     -13.719  -1.582  11.349  1.00  0.00           N  
ATOM    678  CA  LEU A  99     -13.063  -2.213  12.496  1.00  0.00           C  
ATOM    679  C   LEU A  99     -13.390  -1.505  13.812  1.00  0.00           C  
ATOM    680  O   LEU A  99     -13.719  -2.181  14.781  1.00  0.00           O  
ATOM    681  CB  LEU A  99     -11.545  -2.244  12.276  1.00  0.00           C  
ATOM    682  CEN LEU A  99     -10.570  -3.367  11.874  1.00  0.00           X  
ATOM    683  H   LEU A  99     -13.150  -1.052  10.704  1.00  0.00           H  
ATOM    684  N   VAL A 100     -13.334  -0.170  13.843  1.00  0.00           N  
ATOM    685  CA  VAL A 100     -13.661   0.643  15.029  1.00  0.00           C  
ATOM    686  C   VAL A 100     -15.113   0.434  15.464  1.00  0.00           C  
ATOM    687  O   VAL A 100     -15.382   0.299  16.656  1.00  0.00           O  
ATOM    688  CB  VAL A 100     -13.430   2.144  14.771  1.00  0.00           C  
ATOM    689  CEN VAL A 100     -13.023   2.677  14.928  1.00  0.00           X  
ATOM    690  H   VAL A 100     -13.046   0.304  12.999  1.00  0.00           H  
ATOM    691  N   HIS A 101     -16.055   0.438  14.517  1.00  0.00           N  
ATOM    692  CA  HIS A 101     -17.478   0.202  14.788  1.00  0.00           C  
ATOM    693  C   HIS A 101     -17.791  -1.130  15.498  1.00  0.00           C  
ATOM    694  O   HIS A 101     -18.536  -1.123  16.481  1.00  0.00           O  
ATOM    695  CB  HIS A 101     -18.267   0.270  13.476  1.00  0.00           C  
ATOM    696  CEN HIS A 101     -18.994   1.235  12.722  1.00  0.00           X  
ATOM    697  H   HIS A 101     -15.791   0.728  13.588  1.00  0.00           H  
ATOM    698  N   ARG A 102     -17.252  -2.265  15.033  1.00  0.00           N  
ATOM    699  CA  ARG A 102     -17.484  -3.602  15.618  1.00  0.00           C  
ATOM    700  C   ARG A 102     -16.989  -3.698  17.054  1.00  0.00           C  
ATOM    701  O   ARG A 102     -17.713  -4.341  17.844  1.00  0.00           O  
ATOM    702  CB  ARG A 102     -16.889  -4.713  14.766  1.00  0.00           C  
ATOM    703  CEN ARG A 102     -16.704  -6.540  13.098  1.00  0.00           X  
ATOM    704  H   ARG A 102     -16.498  -2.189  14.369  1.00  0.00           H  
TER                                                                             
# All scores below are weighted scores, not raw scores.
#BEGIN_POSE_ENERGIES_TABLE ./minmover_pdb/pose_70.pdb
label vdw cenpack pair env cbeta hs_pair ss_pair sheet total
weights 1 0.5 1 1 0.25 1 1 1 NA
pose 2.35968 -3.03831 -10.5717 -21.5559 5.60758 0 0 0 -27.1986
MET:NtermProteinFull_1 0 -0.05085 0.08046 0.74077 0.04314 0 0 0 0.81352
TYR_2 0 0.03701 -0.02936 0.85888 0.07025 0 0 0 0.93679
GLY_3 0 0.02039 -0.00124 -0.0429 0.04399 0 0 0 0.02023
LYS_4 0 -0.14674 -0.28631 -0.60186 0.04743 0 0 0 -0.98748
LEU_5 0 0.47182 -0.50928 -0.39148 0.04395 0 0 0 -0.38499
ASN_6 0 -0.10733 0.09538 -0.40966 0.0693 0 0 0 -0.3523
ASP_7 0 -0.04449 -0.04965 -0.52292 0.06932 0 0 0 -0.54775
LEU_8 0 0.04855 -0.34248 -0.39148 0.0383 0 0 0 -0.64712
LEU_9 0 -0.37944 -0.30354 0.24309 0.04365 0 0 0 -0.39624
GLU_10 0 -0.04741 0.03474 -1.00041 0.0693 0 0 0 -0.94378
ASP_11 0 -0.00088 0.06147 -0.37876 0.06921 0 0 0 -0.24896
LEU_12 0 0.00673 -0.72887 -0.19483 0.04472 0 0 0 -0.87225
GLN_13 0 -0.02919 0.19123 -0.4142 0.06884 0 0 0 -0.18331
GLU_14 0 -0.00631 -0.02656 -0.92601 0.06938 0 0 0 -0.88951
VAL_15 0 -0.06285 -0.19504 0.21583 0.04453 0 0 0 0.00246
LEU_16 0 0.19282 -0.31346 0.08126 0.06238 0 0 0 0.02301
LYS_17 0 -0.0301 -0.00937 -0.8715 0.07 0 0 0 -0.84097
ASN_18 0 0.06398 -0.03144 -0.24178 0.06894 0 0 0 -0.14029
LEU_19 0 0.01061 -0.69941 -0.19483 0.03603 0 0 0 -0.8476
HIS_20 0 0.08315 0.06017 -0.02241 0.06902 0 0 0 0.18992
LYS_21 0 0 0 -1.04927 0.07203 0 0 0 -0.97725
ASN_22 0 -0.09 0.06813 -0.32173 0.06903 0 0 0 -0.27456
TRP_23 0 0.05416 0.08081 -0.18494 0.04318 0 0 0 -0.00679
HIS_24 0 0 0 0.21997 0.07259 0 0 0 0.29256
GLY_25 0 0.02626 -0.01743 0.16011 0.07034 0 0 0 0.23927
GLY_26 0 0.0662 0.0148 0.0322 0.04456 0 0 0 0.15776
LYS_27 0 0 0 -1.04927 0.07259 0 0 0 -0.97669
ASP_28 0 -0.01014 -0.06527 -0.60822 0.07035 0 0 0 -0.61328
ASN_29 0 0.44633 -0.02292 -0.19403 0.04314 0 0 0 0.27252
LEU_30 0 0.02276 0.15428 0.4149 0.06899 0 0 0 0.66093
HIS_D_31 0 -0.02194 -0.10995 0.11054 0.06947 0 0 0 0.04812
ASP_32 0 -0.13486 -0.13759 -0.42964 0.0693 0 0 0 -0.6328
VAL_33 0 0.04601 -0.05076 -0.10438 0.04423 0 0 0 -0.06489
ASP_34 0 -0.1244 -0.14661 -0.47618 0.06919 0 0 0 -0.678
ASN_35 0 -0.06825 -0.03796 -0.36221 0.06893 0 0 0 -0.39948
HIS_D_36 0 -0.37315 -0.21092 -0.11266 0.03524 0 0 0 -0.66149
LEU_37 0 0.35573 -0.39919 -0.19483 0.04441 0 0 0 -0.19388
GLN_38 0 -0.01419 -0.00908 -0.55896 0.06894 0 0 0 -0.5133
ASN_39 0 -0.18643 -0.19321 -0.24178 0.06908 0 0 0 -0.55234
VAL_40 0 -0.19421 -0.29543 -0.19594 0.03741 0 0 0 -0.64816
ILE_41 0 0.04141 -0.43561 0.72502 0.06975 0 0 0 0.40057
GLU_42 0 -0.06632 -0.18324 -0.71584 0.06894 0 0 0 -0.89646
ASP_43 0 -0.25679 0.02321 -0.03907 0.04426 0 0 0 -0.22839
ILE_44 0 -0.27875 -1.04525 -0.20059 0.03529 0 0 0 -1.48929
HIS_D_45 0 -0.10015 0.16125 0.06501 0.06899 0 0 0 0.1951
ASP_46 0 -0.2286 -0.41032 -0.37876 0.04283 0 0 0 -0.97485
PHE_47 0 -0.38155 -0.22864 -0.38422 0.03577 0 0 0 -0.95863
MET_48 0 0.04017 -0.11968 0.13971 0.04399 0 0 0 0.10419
GLN_49 0 -0.06691 -0.04164 -0.57713 0.06947 0 0 0 -0.61621
GLY_50 0 -0.06823 0.03657 -0.07965 0.04314 0 0 0 -0.06817
GLY_51 0 -0.04065 0.02106 0.35201 0.03123 0 0 0 0.36366
GLY_52 0 -0.0007 0.05907 -0.08884 0.03512 0 0 0 0.00466
SER_53 0 -0.00679 0.01895 -0.22078 0.03743 0 0 0 -0.17118
GLY_54 0 -0.12076 0.10433 -0.07965 0.0305 0 0 0 -0.06558
GLY_55 0 -0.00793 -0.00939 -0.0429 0.0357 0 0 0 -0.02452
LYS_56 0 -0.27017 -0.66381 -0.33001 0.02992 0 0 0 -1.23406
LEU_57 1.17984 0.66221 -0.02033 0.08126 0.03495 0 0 0 1.93793
GLN_58 0 -0.03598 0.05571 -0.59803 0.06961 0 0 0 -0.50869
GLU_59 0 -0.00151 -0.01025 -0.4886 0.06884 0 0 0 -0.43151
MET_60 0 -0.34984 -0.19687 -0.13184 0.03506 0 0 0 -0.64349
MET_61 0 -0.17889 0.09088 0.6168 0.04294 0 0 0 0.57173
LYS_62 0 -0.03433 0.01684 -0.96458 0.06961 0 0 0 -0.91247
GLU_63 0 -0.49559 -0.09331 -0.37543 0.03528 0 0 0 -0.92905
PHE_64 0 -0.12101 -0.37092 -0.07541 0.04596 0 0 0 -0.52139
GLN_65 0 0.01228 0.11565 -0.55896 0.06893 0 0 0 -0.3621
GLN_66 0 -0.08732 -0.13309 -0.49415 0.06903 0 0 0 -0.64553
VAL_67 0 -0.24899 -0.54945 -0.10438 0.03562 0 0 0 -0.8672
LEU_68 0 -0.21757 0.06352 0.58995 0.04365 0 0 0 0.47955
ASP_69 0 -0.04426 -0.04368 -0.52292 0.0693 0 0 0 -0.54156
GLU_70 0 -0.3709 0.09225 -0.13578 0.03519 0 0 0 -0.37923
LEU_71 0 -0.17085 -0.49072 -0.45811 0.03268 0 0 0 -1.087
ASN_72 0 -0.02852 0.24456 -0.24178 0.06908 0 0 0 0.04334
ASN_73 0 -0.03803 -0.04822 -0.40966 0.06961 0 0 0 -0.42631
HIS_74 0 0.65876 -0.01452 -0.11266 0.06923 0 0 0 0.60081
LEU_75 0 -0.10471 -0.33608 0.08126 0.03494 0 0 0 -0.32458
GLN_76 0 -0.01209 -0.01264 -0.59803 0.07134 0 0 0 -0.55142
GLY_77 0 -0.04784 -0.04171 0.60923 0.06982 0 0 0 0.5895
GLY_78 0 -0.01183 0.04699 -0.07965 0.03045 0 0 0 -0.01403
LYS_79 0 0 0 -0.8715 0.07072 0 0 0 -0.80078
HIS_80 0 -0.02356 -0.0132 0.21997 0.07072 0 0 0 0.25392
THR_81 0 0.12447 0.01018 -0.20624 0.03539 0 0 0 -0.0362
VAL_82 0 0.00297 0.05428 0.10145 0.03353 0 0 0 0.19224
HIS_D_83 0 -0.03542 -0.01413 0.11054 0.06921 0 0 0 0.1302
HIS_D_84 0 -0.03309 0.05712 0.0215 0.06885 0 0 0 0.11438
ILE_85 0 -0.06444 -0.53726 -0.49284 0.03582 0 0 0 -1.05871
GLU_86 0 -0.09978 0.17643 -0.4886 0.0622 0 0 0 -0.34976
GLN_87 0 -0.03797 0.00414 -0.59803 0.0693 0 0 0 -0.56256
ASN_88 0 -0.04872 0.15482 -0.13901 0.04314 0 0 0 0.01024
ILE_89 0 0.02026 -0.44332 -0.20059 0.07141 0 0 0 -0.55224
LYS_90 0 -0.02349 0.08676 -0.8715 0.06923 0 0 0 -0.739
GLU_91 0 0.02127 0.00725 -0.71584 0.06893 0 0 0 -0.61838
ILE_92 0 -0.21495 -0.41066 0.20907 0.0453 0 0 0 -0.37124
PHE_93 0 -0.19645 -0.37787 0.24077 0.04306 0 0 0 -0.2905
HIS_94 0 -0.05756 0.10635 0.11054 0.06921 0 0 0 0.22854
HIS_D_95 0 0.00637 0.10469 -0.11266 0.043 0 0 0 0.0414
LEU_96 0 -0.07754 -0.92501 -0.39148 0.03324 0 0 0 -1.36079
GLU_97 0 -0.10871 0.30559 -0.60186 0.06887 0 0 0 -0.33611
GLU_98 0 -0.02313 -0.34396 -0.4886 0.06964 0 0 0 -0.78605
LEU_99 0 0.29286 -0.17831 -0.19483 0.04313 0 0 0 -0.03716
VAL_100 1.17984 0.66379 0.10643 -0.00525 0.04342 0 0 0 1.98822
HIS_101 0 -0.00409 0.09463 0.20362 0.07072 0 0 0 0.36488
ARG:CtermProteinFull_102 0 0.12877 0.13275 -0.55583 0.07143 0 0 0 -0.22289
#END_POSE_ENERGIES_TABLE ./minmover_pdb/pose_70.pdb
