# Supplementary material for: Selection of a promiscuous minimalist cAMP phosphodiesterase from a library of de novo designed proteins
Source: Nat Chem. 2024 May 3;16(7):1200–8. doi: 10.1038/s41557-024-01490-4 (PMC11230910; doi:10.1038/s41557-024-01490-4)
Supplement: Supplementary file 3 — MD input files, scripts and final structures derived from MD, AlphaFold2, EMSfold and MultiSFold. [file 41557_2024_1490_MOESM3_ESM.zip › Computational_Data/4_MultiSFold/s824/pose_71.pdb]

ATOM      1  N   MET A   1       0.626  -1.111   0.146  1.00  0.00           N  
ATOM      2  CA  MET A   1       1.928  -0.476  -0.009  1.00  0.00           C  
ATOM      3  C   MET A   1       1.949   0.975   0.449  1.00  0.00           C  
ATOM      4  O   MET A   1       2.967   1.436   0.966  1.00  0.00           O  
ATOM      5  CB  MET A   1       2.369  -0.562  -1.469  1.00  0.00           C  
ATOM      6  CEN MET A   1       3.510  -1.361  -2.536  1.00  0.00           X  
ATOM      7  H   MET A   1       0.149  -1.476  -0.654  1.00  0.00           H  
ATOM      8  N   TYR A   2       0.830   1.696   0.293  1.00  0.00           N  
ATOM      9  CA  TYR A   2       0.787   3.134   0.599  1.00  0.00           C  
ATOM     10  C   TYR A   2       1.244   3.497   2.009  1.00  0.00           C  
ATOM     11  O   TYR A   2       1.979   4.463   2.187  1.00  0.00           O  
ATOM     12  CB  TYR A   2      -0.632   3.664   0.382  1.00  0.00           C  
ATOM     13  CEN TYR A   2      -1.584   4.518  -0.815  1.00  0.00           X  
ATOM     14  H   TYR A   2      -0.003   1.287  -0.101  1.00  0.00           H  
ATOM     15  N   GLY A   3       0.810   2.733   3.016  1.00  0.00           N  
ATOM     16  CA  GLY A   3       1.230   3.009   4.385  1.00  0.00           C  
ATOM     17  C   GLY A   3       2.742   2.918   4.534  1.00  0.00           C  
ATOM     18  O   GLY A   3       3.367   3.791   5.140  1.00  0.00           O  
ATOM     19  CEN GLY A   3       1.230   3.009   4.385  1.00  0.00           X  
ATOM     20  H   GLY A   3       0.171   1.979   2.829  1.00  0.00           H  
ATOM     21  N   LYS A   4       3.329   1.860   3.976  1.00  0.00           N  
ATOM     22  CA  LYS A   4       4.769   1.661   4.054  1.00  0.00           C  
ATOM     23  C   LYS A   4       5.502   2.803   3.345  1.00  0.00           C  
ATOM     24  O   LYS A   4       6.524   3.272   3.840  1.00  0.00           O  
ATOM     25  CB  LYS A   4       5.160   0.314   3.444  1.00  0.00           C  
ATOM     26  CEN LYS A   4       5.764  -1.694   3.728  1.00  0.00           X  
ATOM     27  H   LYS A   4       2.760   1.184   3.491  1.00  0.00           H  
ATOM     28  N   LEU A   5       4.963   3.302   2.230  1.00  0.00           N  
ATOM     29  CA  LEU A   5       5.623   4.393   1.519  1.00  0.00           C  
ATOM     30  C   LEU A   5       5.604   5.684   2.319  1.00  0.00           C  
ATOM     31  O   LEU A   5       6.596   6.414   2.339  1.00  0.00           O  
ATOM     32  CB  LEU A   5       4.960   4.610   0.153  1.00  0.00           C  
ATOM     33  CEN LEU A   5       5.379   4.243  -1.283  1.00  0.00           X  
ATOM     34  H   LEU A   5       4.092   2.923   1.858  1.00  0.00           H  
ATOM     35  N   ASN A   6       4.499   5.955   3.017  1.00  0.00           N  
ATOM     36  CA  ASN A   6       4.409   7.166   3.810  1.00  0.00           C  
ATOM     37  C   ASN A   6       5.437   7.101   4.934  1.00  0.00           C  
ATOM     38  O   ASN A   6       6.161   8.073   5.168  1.00  0.00           O  
ATOM     39  CB  ASN A   6       3.012   7.379   4.364  1.00  0.00           C  
ATOM     40  CEN ASN A   6       2.133   7.885   4.096  1.00  0.00           X  
ATOM     41  H   ASN A   6       3.693   5.336   2.961  1.00  0.00           H  
ATOM     42  N   ASP A   7       5.536   5.947   5.617  1.00  0.00           N  
ATOM     43  CA  ASP A   7       6.517   5.827   6.698  1.00  0.00           C  
ATOM     44  C   ASP A   7       7.927   6.073   6.165  1.00  0.00           C  
ATOM     45  O   ASP A   7       8.707   6.819   6.759  1.00  0.00           O  
ATOM     46  CB  ASP A   7       6.433   4.449   7.358  1.00  0.00           C  
ATOM     47  CEN ASP A   7       6.025   3.992   8.172  1.00  0.00           X  
ATOM     48  H   ASP A   7       4.917   5.167   5.385  1.00  0.00           H  
ATOM     49  N   LEU A   8       8.232   5.498   4.998  1.00  0.00           N  
ATOM     50  CA  LEU A   8       9.583   5.571   4.462  1.00  0.00           C  
ATOM     51  C   LEU A   8       9.939   7.011   4.176  1.00  0.00           C  
ATOM     52  O   LEU A   8      11.054   7.450   4.468  1.00  0.00           O  
ATOM     53  CB  LEU A   8       9.712   4.721   3.192  1.00  0.00           C  
ATOM     54  CEN LEU A   8      10.370   3.357   2.909  1.00  0.00           X  
ATOM     55  H   LEU A   8       7.522   4.956   4.504  1.00  0.00           H  
ATOM     56  N   LEU A   9       8.975   7.767   3.659  1.00  0.00           N  
ATOM     57  CA  LEU A   9       9.220   9.141   3.279  1.00  0.00           C  
ATOM     58  C   LEU A   9       9.530   9.954   4.526  1.00  0.00           C  
ATOM     59  O   LEU A   9      10.447  10.779   4.516  1.00  0.00           O  
ATOM     60  CB  LEU A   9       8.013   9.720   2.531  1.00  0.00           C  
ATOM     61  CEN LEU A   9       7.754  10.030   1.044  1.00  0.00           X  
ATOM     62  H   LEU A   9       8.057   7.364   3.483  1.00  0.00           H  
ATOM     63  N   GLU A  10       8.775   9.728   5.613  1.00  0.00           N  
ATOM     64  CA  GLU A  10       9.050  10.500   6.819  1.00  0.00           C  
ATOM     65  C   GLU A  10      10.466  10.211   7.329  1.00  0.00           C  
ATOM     66  O   GLU A  10      11.197  11.144   7.673  1.00  0.00           O  
ATOM     67  CB  GLU A  10       8.018  10.188   7.905  1.00  0.00           C  
ATOM     68  CEN GLU A  10       6.595  10.593   8.750  1.00  0.00           X  
ATOM     69  H   GLU A  10       8.022   9.041   5.579  1.00  0.00           H  
ATOM     70  N   ASP A  11      10.885   8.938   7.339  1.00  0.00           N  
ATOM     71  CA  ASP A  11      12.208   8.626   7.867  1.00  0.00           C  
ATOM     72  C   ASP A  11      13.310   9.271   6.999  1.00  0.00           C  
ATOM     73  O   ASP A  11      14.303   9.773   7.537  1.00  0.00           O  
ATOM     74  CB  ASP A  11      12.406   7.110   7.945  1.00  0.00           C  
ATOM     75  CEN ASP A  11      12.345   6.345   8.614  1.00  0.00           X  
ATOM     76  H   ASP A  11      10.272   8.193   7.008  1.00  0.00           H  
ATOM     77  N   LEU A  12      13.129   9.302   5.672  1.00  0.00           N  
ATOM     78  CA  LEU A  12      14.144   9.873   4.779  1.00  0.00           C  
ATOM     79  C   LEU A  12      14.312  11.362   5.052  1.00  0.00           C  
ATOM     80  O   LEU A  12      15.428  11.887   5.062  1.00  0.00           O  
ATOM     81  CB  LEU A  12      13.766   9.637   3.311  1.00  0.00           C  
ATOM     82  CEN LEU A  12      14.293   8.664   2.239  1.00  0.00           X  
ATOM     83  H   LEU A  12      12.279   8.898   5.275  1.00  0.00           H  
ATOM     84  N   GLN A  13      13.192  12.053   5.274  1.00  0.00           N  
ATOM     85  CA  GLN A  13      13.247  13.474   5.578  1.00  0.00           C  
ATOM     86  C   GLN A  13      14.029  13.706   6.872  1.00  0.00           C  
ATOM     87  O   GLN A  13      14.895  14.585   6.930  1.00  0.00           O  
ATOM     88  CB  GLN A  13      11.836  14.054   5.704  1.00  0.00           C  
ATOM     89  CEN GLN A  13      10.599  14.971   4.881  1.00  0.00           X  
ATOM     90  H   GLN A  13      12.292  11.572   5.212  1.00  0.00           H  
ATOM     91  N   GLU A  14      13.771  12.884   7.902  1.00  0.00           N  
ATOM     92  CA  GLU A  14      14.438  13.099   9.184  1.00  0.00           C  
ATOM     93  C   GLU A  14      15.949  12.926   8.997  1.00  0.00           C  
ATOM     94  O   GLU A  14      16.732  13.777   9.425  1.00  0.00           O  
ATOM     95  CB  GLU A  14      13.910  12.133  10.247  1.00  0.00           C  
ATOM     96  CEN GLU A  14      12.903  11.815  11.584  1.00  0.00           X  
ATOM     97  H   GLU A  14      13.081  12.135   7.793  1.00  0.00           H  
ATOM     98  N   VAL A  15      16.359  11.869   8.284  1.00  0.00           N  
ATOM     99  CA  VAL A  15      17.770  11.669   7.980  1.00  0.00           C  
ATOM    100  C   VAL A  15      18.344  12.837   7.196  1.00  0.00           C  
ATOM    101  O   VAL A  15      19.442  13.307   7.495  1.00  0.00           O  
ATOM    102  CB  VAL A  15      17.996  10.372   7.181  1.00  0.00           C  
ATOM    103  CEN VAL A  15      18.252   9.733   7.221  1.00  0.00           X  
ATOM    104  H   VAL A  15      15.668  11.178   7.986  1.00  0.00           H  
ATOM    105  N   LEU A  16      17.600  13.325   6.209  1.00  0.00           N  
ATOM    106  CA  LEU A  16      18.063  14.443   5.400  1.00  0.00           C  
ATOM    107  C   LEU A  16      18.272  15.661   6.305  1.00  0.00           C  
ATOM    108  O   LEU A  16      19.244  16.408   6.146  1.00  0.00           O  
ATOM    109  CB  LEU A  16      17.061  14.753   4.281  1.00  0.00           C  
ATOM    110  CEN LEU A  16      17.073  14.486   2.764  1.00  0.00           X  
ATOM    111  H   LEU A  16      16.702  12.882   6.001  1.00  0.00           H  
ATOM    112  N   LYS A  17      17.385  15.838   7.289  1.00  0.00           N  
ATOM    113  CA  LYS A  17      17.565  16.921   8.251  1.00  0.00           C  
ATOM    114  C   LYS A  17      18.784  16.685   9.160  1.00  0.00           C  
ATOM    115  O   LYS A  17      19.584  17.599   9.390  1.00  0.00           O  
ATOM    116  CB  LYS A  17      16.302  17.088   9.097  1.00  0.00           C  
ATOM    117  CEN LYS A  17      14.531  18.169   9.512  1.00  0.00           X  
ATOM    118  H   LYS A  17      16.569  15.225   7.351  1.00  0.00           H  
ATOM    119  N   ASN A  18      18.959  15.457   9.651  1.00  0.00           N  
ATOM    120  CA  ASN A  18      20.069  15.180  10.553  1.00  0.00           C  
ATOM    121  C   ASN A  18      21.399  15.328   9.824  1.00  0.00           C  
ATOM    122  O   ASN A  18      22.330  15.952  10.347  1.00  0.00           O  
ATOM    123  CB  ASN A  18      19.955  13.799  11.172  1.00  0.00           C  
ATOM    124  CEN ASN A  18      19.561  13.362  12.041  1.00  0.00           X  
ATOM    125  H   ASN A  18      18.292  14.717   9.432  1.00  0.00           H  
ATOM    126  N   LEU A  19      21.470  14.813   8.592  1.00  0.00           N  
ATOM    127  CA  LEU A  19      22.626  15.033   7.735  1.00  0.00           C  
ATOM    128  C   LEU A  19      22.805  16.517   7.460  1.00  0.00           C  
ATOM    129  O   LEU A  19      23.874  17.068   7.692  1.00  0.00           O  
ATOM    130  CB  LEU A  19      22.476  14.256   6.421  1.00  0.00           C  
ATOM    131  CEN LEU A  19      23.124  12.963   5.891  1.00  0.00           X  
ATOM    132  H   LEU A  19      20.700  14.233   8.249  1.00  0.00           H  
ATOM    133  N   HIS A  20      21.737  17.200   7.053  1.00  0.00           N  
ATOM    134  CA  HIS A  20      21.847  18.635   6.815  1.00  0.00           C  
ATOM    135  C   HIS A  20      22.290  19.373   8.071  1.00  0.00           C  
ATOM    136  O   HIS A  20      23.164  20.243   8.025  1.00  0.00           O  
ATOM    137  CB  HIS A  20      20.514  19.204   6.318  1.00  0.00           C  
ATOM    138  CEN HIS A  20      19.887  19.514   5.076  1.00  0.00           X  
ATOM    139  H   HIS A  20      20.864  16.710   6.849  1.00  0.00           H  
ATOM    140  N   LYS A  21      21.690  19.019   9.201  1.00  0.00           N  
ATOM    141  CA  LYS A  21      21.986  19.682  10.461  1.00  0.00           C  
ATOM    142  C   LYS A  21      23.344  19.310  11.067  1.00  0.00           C  
ATOM    143  O   LYS A  21      24.015  20.166  11.652  1.00  0.00           O  
ATOM    144  CB  LYS A  21      20.876  19.377  11.468  1.00  0.00           C  
ATOM    145  CEN LYS A  21      19.133  20.009  12.487  1.00  0.00           X  
ATOM    146  H   LYS A  21      20.969  18.294   9.170  1.00  0.00           H  
ATOM    147  N   ASN A  22      23.749  18.042  10.945  1.00  0.00           N  
ATOM    148  CA  ASN A  22      24.894  17.530  11.697  1.00  0.00           C  
ATOM    149  C   ASN A  22      26.043  16.980  10.853  1.00  0.00           C  
ATOM    150  O   ASN A  22      26.657  15.971  11.210  1.00  0.00           O  
ATOM    151  CB  ASN A  22      24.442  16.462  12.676  1.00  0.00           C  
ATOM    152  CEN ASN A  22      24.113  16.402  13.671  1.00  0.00           X  
ATOM    153  H   ASN A  22      23.210  17.395  10.370  1.00  0.00           H  
ATOM    154  N   TRP A  23      26.328  17.613   9.730  1.00  0.00           N  
ATOM    155  CA  TRP A  23      27.461  17.188   8.928  1.00  0.00           C  
ATOM    156  C   TRP A  23      28.733  17.818   9.469  1.00  0.00           C  
ATOM    157  O   TRP A  23      28.815  19.038   9.597  1.00  0.00           O  
ATOM    158  CB  TRP A  23      27.260  17.565   7.459  1.00  0.00           C  
ATOM    159  CEN TRP A  23      27.101  16.867   5.859  1.00  0.00           X  
ATOM    160  H   TRP A  23      25.761  18.399   9.439  1.00  0.00           H  
ATOM    161  N   HIS A  24      29.730  16.997   9.778  1.00  0.00           N  
ATOM    162  CA  HIS A  24      30.985  17.513  10.313  1.00  0.00           C  
ATOM    163  C   HIS A  24      32.229  17.022   9.561  1.00  0.00           C  
ATOM    164  O   HIS A  24      33.355  17.287   9.984  1.00  0.00           O  
ATOM    165  CB  HIS A  24      31.106  17.145  11.795  1.00  0.00           C  
ATOM    166  CEN HIS A  24      30.816  17.728  13.063  1.00  0.00           X  
ATOM    167  H   HIS A  24      29.598  16.003   9.675  1.00  0.00           H  
ATOM    168  N   GLY A  25      32.033  16.300   8.461  1.00  0.00           N  
ATOM    169  CA  GLY A  25      33.129  15.646   7.735  1.00  0.00           C  
ATOM    170  C   GLY A  25      33.709  16.439   6.550  1.00  0.00           C  
ATOM    171  O   GLY A  25      34.597  15.953   5.846  1.00  0.00           O  
ATOM    172  CEN GLY A  25      33.129  15.646   7.735  1.00  0.00           X  
ATOM    173  H   GLY A  25      31.090  16.189   8.113  1.00  0.00           H  
ATOM    174  N   GLY A  26      33.177  17.635   6.295  1.00  0.00           N  
ATOM    175  CA  GLY A  26      33.697  18.548   5.264  1.00  0.00           C  
ATOM    176  C   GLY A  26      32.660  18.691   4.146  1.00  0.00           C  
ATOM    177  O   GLY A  26      32.182  17.685   3.609  1.00  0.00           O  
ATOM    178  CEN GLY A  26      33.697  18.548   5.264  1.00  0.00           X  
ATOM    179  H   GLY A  26      32.374  17.920   6.838  1.00  0.00           H  
ATOM    180  N   LYS A  27      32.363  19.924   3.731  1.00  0.00           N  
ATOM    181  CA  LYS A  27      31.404  20.143   2.638  1.00  0.00           C  
ATOM    182  C   LYS A  27      31.756  19.374   1.358  1.00  0.00           C  
ATOM    183  O   LYS A  27      30.879  19.027   0.560  1.00  0.00           O  
ATOM    184  CB  LYS A  27      31.302  21.637   2.326  1.00  0.00           C  
ATOM    185  CEN LYS A  27      30.227  23.451   2.492  1.00  0.00           X  
ATOM    186  H   LYS A  27      32.762  20.722   4.207  1.00  0.00           H  
ATOM    187  N   ASP A  28      33.038  19.088   1.164  1.00  0.00           N  
ATOM    188  CA  ASP A  28      33.479  18.390  -0.038  1.00  0.00           C  
ATOM    189  C   ASP A  28      32.908  16.966  -0.092  1.00  0.00           C  
ATOM    190  O   ASP A  28      32.635  16.435  -1.165  1.00  0.00           O  
ATOM    191  CB  ASP A  28      35.008  18.351  -0.101  1.00  0.00           C  
ATOM    192  CEN ASP A  28      35.788  18.847  -0.529  1.00  0.00           X  
ATOM    193  H   ASP A  28      33.714  19.359   1.861  1.00  0.00           H  
ATOM    194  N   ASN A  29      32.745  16.347   1.084  1.00  0.00           N  
ATOM    195  CA  ASN A  29      32.187  15.006   1.206  1.00  0.00           C  
ATOM    196  C   ASN A  29      30.663  15.079   1.211  1.00  0.00           C  
ATOM    197  O   ASN A  29      29.975  14.275   0.567  1.00  0.00           O  
ATOM    198  CB  ASN A  29      32.692  14.296   2.448  1.00  0.00           C  
ATOM    199  CEN ASN A  29      33.469  13.642   2.714  1.00  0.00           X  
ATOM    200  H   ASN A  29      32.977  16.838   1.943  1.00  0.00           H  
ATOM    201  N   LEU A  30      30.145  16.113   1.882  1.00  0.00           N  
ATOM    202  CA  LEU A  30      28.705  16.308   2.024  1.00  0.00           C  
ATOM    203  C   LEU A  30      28.050  16.329   0.678  1.00  0.00           C  
ATOM    204  O   LEU A  30      27.087  15.613   0.451  1.00  0.00           O  
ATOM    205  CB  LEU A  30      28.401  17.607   2.781  1.00  0.00           C  
ATOM    206  CEN LEU A  30      27.920  17.892   4.217  1.00  0.00           X  
ATOM    207  H   LEU A  30      30.788  16.763   2.338  1.00  0.00           H  
ATOM    208  N   HIS A  31      28.575  17.158  -0.219  1.00  0.00           N  
ATOM    209  CA  HIS A  31      27.920  17.387  -1.494  1.00  0.00           C  
ATOM    210  C   HIS A  31      27.409  16.079  -2.104  1.00  0.00           C  
ATOM    211  O   HIS A  31      26.253  16.005  -2.531  1.00  0.00           O  
ATOM    212  CB  HIS A  31      28.875  18.085  -2.467  1.00  0.00           C  
ATOM    213  CEN HIS A  31      29.177  19.410  -2.895  1.00  0.00           X  
ATOM    214  H   HIS A  31      29.423  17.678   0.022  1.00  0.00           H  
ATOM    215  N   ASP A  32      28.234  15.025  -2.142  1.00  0.00           N  
ATOM    216  CA  ASP A  32      27.749  13.794  -2.767  1.00  0.00           C  
ATOM    217  C   ASP A  32      26.577  13.196  -1.992  1.00  0.00           C  
ATOM    218  O   ASP A  32      25.595  12.737  -2.589  1.00  0.00           O  
ATOM    219  CB  ASP A  32      28.880  12.769  -2.878  1.00  0.00           C  
ATOM    220  CEN ASP A  32      29.561  12.422  -3.551  1.00  0.00           X  
ATOM    221  H   ASP A  32      29.161  15.079  -1.737  1.00  0.00           H  
ATOM    222  N   VAL A  33      26.634  13.276  -0.662  1.00  0.00           N  
ATOM    223  CA  VAL A  33      25.571  12.696   0.147  1.00  0.00           C  
ATOM    224  C   VAL A  33      24.250  13.402  -0.119  1.00  0.00           C  
ATOM    225  O   VAL A  33      23.197  12.754  -0.192  1.00  0.00           O  
ATOM    226  CB  VAL A  33      25.894  12.773   1.651  1.00  0.00           C  
ATOM    227  CEN VAL A  33      26.065  12.396   2.202  1.00  0.00           X  
ATOM    228  H   VAL A  33      27.442  13.711  -0.212  1.00  0.00           H  
ATOM    229  N   ASP A  34      24.309  14.727  -0.299  1.00  0.00           N  
ATOM    230  CA  ASP A  34      23.120  15.510  -0.561  1.00  0.00           C  
ATOM    231  C   ASP A  34      22.509  15.176  -1.891  1.00  0.00           C  
ATOM    232  O   ASP A  34      21.295  15.030  -1.978  1.00  0.00           O  
ATOM    233  CB  ASP A  34      23.440  17.006  -0.501  1.00  0.00           C  
ATOM    234  CEN ASP A  34      23.386  17.794   0.142  1.00  0.00           X  
ATOM    235  H   ASP A  34      25.210  15.189  -0.255  1.00  0.00           H  
ATOM    236  N   ASN A  35      23.333  14.990  -2.921  1.00  0.00           N  
ATOM    237  CA  ASN A  35      22.781  14.648  -4.219  1.00  0.00           C  
ATOM    238  C   ASN A  35      22.039  13.321  -4.130  1.00  0.00           C  
ATOM    239  O   ASN A  35      20.921  13.191  -4.632  1.00  0.00           O  
ATOM    240  CB  ASN A  35      23.855  14.591  -5.290  1.00  0.00           C  
ATOM    241  CEN ASN A  35      24.282  15.231  -6.004  1.00  0.00           X  
ATOM    242  H   ASN A  35      24.336  15.145  -2.812  1.00  0.00           H  
ATOM    243  N   HIS A  36      22.631  12.354  -3.429  1.00  0.00           N  
ATOM    244  CA  HIS A  36      22.025  11.031  -3.356  1.00  0.00           C  
ATOM    245  C   HIS A  36      20.686  11.084  -2.614  1.00  0.00           C  
ATOM    246  O   HIS A  36      19.699  10.493  -3.052  1.00  0.00           O  
ATOM    247  CB  HIS A  36      22.971  10.041  -2.670  1.00  0.00           C  
ATOM    248  CEN HIS A  36      23.945   9.069  -3.041  1.00  0.00           X  
ATOM    249  H   HIS A  36      23.538  12.528  -2.989  1.00  0.00           H  
ATOM    250  N   LEU A  37      20.626  11.844  -1.527  1.00  0.00           N  
ATOM    251  CA  LEU A  37      19.402  11.897  -0.739  1.00  0.00           C  
ATOM    252  C   LEU A  37      18.278  12.516  -1.574  1.00  0.00           C  
ATOM    253  O   LEU A  37      17.130  12.074  -1.510  1.00  0.00           O  
ATOM    254  CB  LEU A  37      19.627  12.695   0.551  1.00  0.00           C  
ATOM    255  CEN LEU A  37      19.802  12.275   2.023  1.00  0.00           X  
ATOM    256  H   LEU A  37      21.449  12.364  -1.221  1.00  0.00           H  
ATOM    257  N   GLN A  38      18.612  13.540  -2.361  1.00  0.00           N  
ATOM    258  CA  GLN A  38      17.640  14.209  -3.212  1.00  0.00           C  
ATOM    259  C   GLN A  38      17.075  13.228  -4.233  1.00  0.00           C  
ATOM    260  O   GLN A  38      15.862  13.192  -4.437  1.00  0.00           O  
ATOM    261  CB  GLN A  38      18.277  15.403  -3.928  1.00  0.00           C  
ATOM    262  CEN GLN A  38      18.443  17.141  -3.917  1.00  0.00           X  
ATOM    263  H   GLN A  38      19.572  13.873  -2.368  1.00  0.00           H  
ATOM    264  N   ASN A  39      17.931  12.395  -4.852  1.00  0.00           N  
ATOM    265  CA  ASN A  39      17.436  11.444  -5.843  1.00  0.00           C  
ATOM    266  C   ASN A  39      16.478  10.456  -5.176  1.00  0.00           C  
ATOM    267  O   ASN A  39      15.422  10.147  -5.723  1.00  0.00           O  
ATOM    268  CB  ASN A  39      18.569  10.708  -6.534  1.00  0.00           C  
ATOM    269  CEN ASN A  39      19.152  10.807  -7.401  1.00  0.00           X  
ATOM    270  H   ASN A  39      18.933  12.445  -4.665  1.00  0.00           H  
ATOM    271  N   VAL A  40      16.801  10.032  -3.949  1.00  0.00           N  
ATOM    272  CA  VAL A  40      15.976   9.053  -3.244  1.00  0.00           C  
ATOM    273  C   VAL A  40      14.583   9.624  -2.988  1.00  0.00           C  
ATOM    274  O   VAL A  40      13.573   8.950  -3.201  1.00  0.00           O  
ATOM    275  CB  VAL A  40      16.608   8.631  -1.905  1.00  0.00           C  
ATOM    276  CEN VAL A  40      16.917   8.109  -1.577  1.00  0.00           X  
ATOM    277  H   VAL A  40      17.669  10.367  -3.518  1.00  0.00           H  
ATOM    278  N   ILE A  41      14.519  10.893  -2.596  1.00  0.00           N  
ATOM    279  CA  ILE A  41      13.238  11.534  -2.336  1.00  0.00           C  
ATOM    280  C   ILE A  41      12.390  11.624  -3.607  1.00  0.00           C  
ATOM    281  O   ILE A  41      11.183  11.343  -3.571  1.00  0.00           O  
ATOM    282  CB  ILE A  41      13.427  12.946  -1.752  1.00  0.00           C  
ATOM    283  CEN ILE A  41      13.584  13.520  -0.839  1.00  0.00           X  
ATOM    284  H   ILE A  41      15.390  11.411  -2.445  1.00  0.00           H  
ATOM    285  N   GLU A  42      13.010  11.997  -4.738  1.00  0.00           N  
ATOM    286  CA  GLU A  42      12.252  12.065  -5.984  1.00  0.00           C  
ATOM    287  C   GLU A  42      11.676  10.705  -6.366  1.00  0.00           C  
ATOM    288  O   GLU A  42      10.529  10.627  -6.806  1.00  0.00           O  
ATOM    289  CB  GLU A  42      13.134  12.596  -7.116  1.00  0.00           C  
ATOM    290  CEN GLU A  42      13.650  13.884  -8.106  1.00  0.00           X  
ATOM    291  H   GLU A  42      14.003  12.233  -4.721  1.00  0.00           H  
ATOM    292  N   ASP A  43      12.434   9.617  -6.151  1.00  0.00           N  
ATOM    293  CA  ASP A  43      11.928   8.294  -6.491  1.00  0.00           C  
ATOM    294  C   ASP A  43      10.758   7.874  -5.609  1.00  0.00           C  
ATOM    295  O   ASP A  43       9.774   7.326  -6.113  1.00  0.00           O  
ATOM    296  CB  ASP A  43      13.051   7.259  -6.390  1.00  0.00           C  
ATOM    297  CEN ASP A  43      13.725   6.773  -6.980  1.00  0.00           X  
ATOM    298  H   ASP A  43      13.377   9.718  -5.776  1.00  0.00           H  
ATOM    299  N   ILE A  44      10.817   8.185  -4.313  1.00  0.00           N  
ATOM    300  CA  ILE A  44       9.720   7.813  -3.433  1.00  0.00           C  
ATOM    301  C   ILE A  44       8.456   8.530  -3.869  1.00  0.00           C  
ATOM    302  O   ILE A  44       7.380   7.931  -3.923  1.00  0.00           O  
ATOM    303  CB  ILE A  44      10.020   8.149  -1.961  1.00  0.00           C  
ATOM    304  CEN ILE A  44      10.481   7.792  -1.040  1.00  0.00           X  
ATOM    305  H   ILE A  44      11.644   8.651  -3.935  1.00  0.00           H  
ATOM    306  N   HIS A  45       8.580   9.817  -4.199  1.00  0.00           N  
ATOM    307  CA  HIS A  45       7.412  10.592  -4.580  1.00  0.00           C  
ATOM    308  C   HIS A  45       6.775   9.998  -5.831  1.00  0.00           C  
ATOM    309  O   HIS A  45       5.558   9.787  -5.875  1.00  0.00           O  
ATOM    310  CB  HIS A  45       7.783  12.060  -4.816  1.00  0.00           C  
ATOM    311  CEN HIS A  45       7.776  13.288  -4.093  1.00  0.00           X  
ATOM    312  H   HIS A  45       9.498  10.264  -4.177  1.00  0.00           H  
ATOM    313  N   ASP A  46       7.586   9.709  -6.853  1.00  0.00           N  
ATOM    314  CA  ASP A  46       7.018   9.165  -8.072  1.00  0.00           C  
ATOM    315  C   ASP A  46       6.290   7.855  -7.804  1.00  0.00           C  
ATOM    316  O   ASP A  46       5.203   7.638  -8.347  1.00  0.00           O  
ATOM    317  CB  ASP A  46       8.111   8.956  -9.123  1.00  0.00           C  
ATOM    318  CEN ASP A  46       8.515   9.417  -9.937  1.00  0.00           X  
ATOM    319  H   ASP A  46       8.587   9.888  -6.781  1.00  0.00           H  
ATOM    320  N   PHE A  47       6.835   7.010  -6.926  1.00  0.00           N  
ATOM    321  CA  PHE A  47       6.198   5.735  -6.625  1.00  0.00           C  
ATOM    322  C   PHE A  47       4.794   5.978  -6.077  1.00  0.00           C  
ATOM    323  O   PHE A  47       3.813   5.426  -6.580  1.00  0.00           O  
ATOM    324  CB  PHE A  47       7.033   4.933  -5.626  1.00  0.00           C  
ATOM    325  CEN PHE A  47       8.087   3.742  -5.642  1.00  0.00           X  
ATOM    326  H   PHE A  47       7.720   7.239  -6.471  1.00  0.00           H  
ATOM    327  N   MET A  48       4.689   6.831  -5.050  1.00  0.00           N  
ATOM    328  CA  MET A  48       3.471   6.930  -4.251  1.00  0.00           C  
ATOM    329  C   MET A  48       2.278   7.421  -5.060  1.00  0.00           C  
ATOM    330  O   MET A  48       1.132   7.065  -4.771  1.00  0.00           O  
ATOM    331  CB  MET A  48       3.706   7.857  -3.060  1.00  0.00           C  
ATOM    332  CEN MET A  48       3.897   7.864  -1.316  1.00  0.00           X  
ATOM    333  H   MET A  48       5.493   7.412  -4.803  1.00  0.00           H  
ATOM    334  N   GLN A  49       2.544   8.197  -6.105  1.00  0.00           N  
ATOM    335  CA  GLN A  49       1.548   9.069  -6.707  1.00  0.00           C  
ATOM    336  C   GLN A  49       0.931   8.463  -7.981  1.00  0.00           C  
ATOM    337  O   GLN A  49       0.215   9.150  -8.712  1.00  0.00           O  
ATOM    338  CB  GLN A  49       2.175  10.427  -7.032  1.00  0.00           C  
ATOM    339  CEN GLN A  49       2.356  12.075  -6.484  1.00  0.00           X  
ATOM    340  H   GLN A  49       3.503   8.224  -6.462  1.00  0.00           H  
ATOM    341  N   GLY A  50       1.215   7.183  -8.260  1.00  0.00           N  
ATOM    342  CA  GLY A  50       0.764   6.519  -9.484  1.00  0.00           C  
ATOM    343  C   GLY A  50       1.800   6.523 -10.610  1.00  0.00           C  
ATOM    344  O   GLY A  50       1.656   5.810 -11.606  1.00  0.00           O  
ATOM    345  CEN GLY A  50       0.764   6.519  -9.484  1.00  0.00           X  
ATOM    346  H   GLY A  50       1.763   6.625  -7.605  1.00  0.00           H  
ATOM    347  N   GLY A  51       2.866   7.299 -10.460  1.00  0.00           N  
ATOM    348  CA  GLY A  51       3.909   7.422 -11.474  1.00  0.00           C  
ATOM    349  C   GLY A  51       5.063   6.450 -11.228  1.00  0.00           C  
ATOM    350  O   GLY A  51       6.171   6.863 -10.884  1.00  0.00           O  
ATOM    351  CEN GLY A  51       3.909   7.422 -11.474  1.00  0.00           X  
ATOM    352  H   GLY A  51       2.989   7.808  -9.591  1.00  0.00           H  
ATOM    353  N   GLY A  52       4.805   5.159 -11.392  1.00  0.00           N  
ATOM    354  CA  GLY A  52       5.880   4.186 -11.251  1.00  0.00           C  
ATOM    355  C   GLY A  52       5.630   2.841 -11.921  1.00  0.00           C  
ATOM    356  O   GLY A  52       4.535   2.544 -12.396  1.00  0.00           O  
ATOM    357  CEN GLY A  52       5.880   4.186 -11.251  1.00  0.00           X  
ATOM    358  H   GLY A  52       3.840   4.890 -11.594  1.00  0.00           H  
ATOM    359  N   SER A  53       6.685   2.037 -11.951  1.00  0.00           N  
ATOM    360  CA  SER A  53       6.723   0.745 -12.623  1.00  0.00           C  
ATOM    361  C   SER A  53       7.883  -0.080 -12.074  1.00  0.00           C  
ATOM    362  O   SER A  53       8.733   0.453 -11.354  1.00  0.00           O  
ATOM    363  CB  SER A  53       6.852   0.928 -14.122  1.00  0.00           C  
ATOM    364  CEN SER A  53       7.005   1.148 -14.596  1.00  0.00           X  
ATOM    365  H   SER A  53       7.521   2.360 -11.488  1.00  0.00           H  
ATOM    366  N   GLY A  54       7.965  -1.359 -12.448  1.00  0.00           N  
ATOM    367  CA  GLY A  54       9.063  -2.204 -11.970  1.00  0.00           C  
ATOM    368  C   GLY A  54      10.435  -1.580 -12.251  1.00  0.00           C  
ATOM    369  O   GLY A  54      11.366  -1.769 -11.472  1.00  0.00           O  
ATOM    370  CEN GLY A  54       9.063  -2.205 -11.969  1.00  0.00           X  
ATOM    371  H   GLY A  54       7.259  -1.750 -13.056  1.00  0.00           H  
ATOM    372  N   GLY A  55      10.552  -0.823 -13.347  1.00  0.00           N  
ATOM    373  CA  GLY A  55      11.790  -0.113 -13.674  1.00  0.00           C  
ATOM    374  C   GLY A  55      12.117   0.969 -12.640  1.00  0.00           C  
ATOM    375  O   GLY A  55      13.284   1.210 -12.320  1.00  0.00           O  
ATOM    376  CEN GLY A  55      11.790  -0.112 -13.674  1.00  0.00           X  
ATOM    377  H   GLY A  55       9.757  -0.735 -13.963  1.00  0.00           H  
ATOM    378  N   LYS A  56      11.080   1.633 -12.127  1.00  0.00           N  
ATOM    379  CA  LYS A  56      11.242   2.654 -11.110  1.00  0.00           C  
ATOM    380  C   LYS A  56      11.745   1.970  -9.866  1.00  0.00           C  
ATOM    381  O   LYS A  56      12.626   2.485  -9.178  1.00  0.00           O  
ATOM    382  CB  LYS A  56       9.932   3.394 -10.836  1.00  0.00           C  
ATOM    383  CEN LYS A  56       8.763   5.144 -11.050  1.00  0.00           X  
ATOM    384  H   LYS A  56      10.139   1.392 -12.416  1.00  0.00           H  
ATOM    385  N   LEU A  57      11.196   0.787  -9.586  1.00  0.00           N  
ATOM    386  CA  LEU A  57      11.626   0.097  -8.384  1.00  0.00           C  
ATOM    387  C   LEU A  57      13.121  -0.253  -8.510  1.00  0.00           C  
ATOM    388  O   LEU A  57      13.897  -0.035  -7.586  1.00  0.00           O  
ATOM    389  CB  LEU A  57      10.778  -1.161  -8.156  1.00  0.00           C  
ATOM    390  CEN LEU A  57       9.637  -1.489  -7.175  1.00  0.00           X  
ATOM    391  H   LEU A  57      10.486   0.396 -10.208  1.00  0.00           H  
ATOM    392  N   GLN A  58      13.558  -0.774  -9.659  1.00  0.00           N  
ATOM    393  CA  GLN A  58      14.962  -1.163  -9.767  1.00  0.00           C  
ATOM    394  C   GLN A  58      15.888   0.055  -9.643  1.00  0.00           C  
ATOM    395  O   GLN A  58      16.920  -0.012  -8.960  1.00  0.00           O  
ATOM    396  CB  GLN A  58      15.217  -1.875 -11.098  1.00  0.00           C  
ATOM    397  CEN GLN A  58      15.416  -3.433 -11.859  1.00  0.00           X  
ATOM    398  H   GLN A  58      12.910  -0.932 -10.431  1.00  0.00           H  
ATOM    399  N   GLU A  59      15.493   1.194 -10.234  1.00  0.00           N  
ATOM    400  CA  GLU A  59      16.347   2.383 -10.156  1.00  0.00           C  
ATOM    401  C   GLU A  59      16.486   2.832  -8.705  1.00  0.00           C  
ATOM    402  O   GLU A  59      17.573   3.214  -8.259  1.00  0.00           O  
ATOM    403  CB  GLU A  59      15.782   3.519 -11.011  1.00  0.00           C  
ATOM    404  CEN GLU A  59      15.789   4.425 -12.454  1.00  0.00           X  
ATOM    405  H   GLU A  59      14.626   1.219 -10.776  1.00  0.00           H  
ATOM    406  N   MET A  60      15.384   2.726  -7.963  1.00  0.00           N  
ATOM    407  CA  MET A  60      15.329   3.109  -6.564  1.00  0.00           C  
ATOM    408  C   MET A  60      16.300   2.275  -5.754  1.00  0.00           C  
ATOM    409  O   MET A  60      17.001   2.797  -4.890  1.00  0.00           O  
ATOM    410  CB  MET A  60      13.909   2.953  -6.022  1.00  0.00           C  
ATOM    411  CEN MET A  60      12.520   3.870  -5.469  1.00  0.00           X  
ATOM    412  H   MET A  60      14.529   2.389  -8.405  1.00  0.00           H  
ATOM    413  N   MET A  61      16.335   0.969  -6.034  1.00  0.00           N  
ATOM    414  CA  MET A  61      17.214   0.079  -5.306  1.00  0.00           C  
ATOM    415  C   MET A  61      18.672   0.398  -5.564  1.00  0.00           C  
ATOM    416  O   MET A  61      19.472   0.440  -4.628  1.00  0.00           O  
ATOM    417  CB  MET A  61      16.919  -1.372  -5.681  1.00  0.00           C  
ATOM    418  CEN MET A  61      16.226  -2.859  -5.060  1.00  0.00           X  
ATOM    419  H   MET A  61      15.710   0.594  -6.749  1.00  0.00           H  
ATOM    420  N   LYS A  62      19.030   0.700  -6.806  1.00  0.00           N  
ATOM    421  CA  LYS A  62      20.432   0.972  -7.065  1.00  0.00           C  
ATOM    422  C   LYS A  62      20.853   2.252  -6.329  1.00  0.00           C  
ATOM    423  O   LYS A  62      21.927   2.299  -5.718  1.00  0.00           O  
ATOM    424  CB  LYS A  62      20.689   1.100  -8.568  1.00  0.00           C  
ATOM    425  CEN LYS A  62      21.447   0.255 -10.353  1.00  0.00           X  
ATOM    426  H   LYS A  62      18.338   0.702  -7.560  1.00  0.00           H  
ATOM    427  N   GLU A  63      19.980   3.269  -6.334  1.00  0.00           N  
ATOM    428  CA  GLU A  63      20.304   4.557  -5.715  1.00  0.00           C  
ATOM    429  C   GLU A  63      20.464   4.400  -4.195  1.00  0.00           C  
ATOM    430  O   GLU A  63      21.331   5.021  -3.573  1.00  0.00           O  
ATOM    431  CB  GLU A  63      19.223   5.594  -6.031  1.00  0.00           C  
ATOM    432  CEN GLU A  63      18.668   6.914  -6.954  1.00  0.00           X  
ATOM    433  H   GLU A  63      19.078   3.145  -6.801  1.00  0.00           H  
ATOM    434  N   PHE A  64      19.644   3.546  -3.601  1.00  0.00           N  
ATOM    435  CA  PHE A  64      19.693   3.293  -2.173  1.00  0.00           C  
ATOM    436  C   PHE A  64      21.042   2.646  -1.843  1.00  0.00           C  
ATOM    437  O   PHE A  64      21.693   3.031  -0.867  1.00  0.00           O  
ATOM    438  CB  PHE A  64      18.533   2.398  -1.734  1.00  0.00           C  
ATOM    439  CEN PHE A  64      17.101   2.552  -1.060  1.00  0.00           X  
ATOM    440  H   PHE A  64      18.917   3.097  -4.157  1.00  0.00           H  
ATOM    441  N   GLN A  65      21.483   1.675  -2.654  1.00  0.00           N  
ATOM    442  CA  GLN A  65      22.744   1.012  -2.345  1.00  0.00           C  
ATOM    443  C   GLN A  65      23.861   2.052  -2.370  1.00  0.00           C  
ATOM    444  O   GLN A  65      24.683   2.099  -1.458  1.00  0.00           O  
ATOM    445  CB  GLN A  65      23.038  -0.111  -3.343  1.00  0.00           C  
ATOM    446  CEN GLN A  65      23.001  -1.839  -3.588  1.00  0.00           X  
ATOM    447  H   GLN A  65      20.946   1.406  -3.481  1.00  0.00           H  
ATOM    448  N   GLN A  66      23.861   2.938  -3.374  1.00  0.00           N  
ATOM    449  CA  GLN A  66      24.946   3.908  -3.478  1.00  0.00           C  
ATOM    450  C   GLN A  66      24.941   4.809  -2.238  1.00  0.00           C  
ATOM    451  O   GLN A  66      26.004   5.087  -1.686  1.00  0.00           O  
ATOM    452  CB  GLN A  66      24.806   4.751  -4.748  1.00  0.00           C  
ATOM    453  CEN GLN A  66      25.386   4.965  -6.380  1.00  0.00           X  
ATOM    454  H   GLN A  66      23.130   2.906  -4.086  1.00  0.00           H  
ATOM    455  N   VAL A  67      23.751   5.196  -1.750  1.00  0.00           N  
ATOM    456  CA  VAL A  67      23.685   6.002  -0.523  1.00  0.00           C  
ATOM    457  C   VAL A  67      24.231   5.199   0.657  1.00  0.00           C  
ATOM    458  O   VAL A  67      25.085   5.676   1.402  1.00  0.00           O  
ATOM    459  CB  VAL A  67      22.248   6.457  -0.208  1.00  0.00           C  
ATOM    460  CEN VAL A  67      21.832   7.006  -0.188  1.00  0.00           X  
ATOM    461  H   VAL A  67      22.903   4.954  -2.262  1.00  0.00           H  
ATOM    462  N   LEU A  68      23.800   3.949   0.805  1.00  0.00           N  
ATOM    463  CA  LEU A  68      24.375   3.127   1.867  1.00  0.00           C  
ATOM    464  C   LEU A  68      25.887   3.013   1.790  1.00  0.00           C  
ATOM    465  O   LEU A  68      26.583   3.165   2.805  1.00  0.00           O  
ATOM    466  CB  LEU A  68      23.750   1.726   1.833  1.00  0.00           C  
ATOM    467  CEN LEU A  68      22.681   1.038   2.701  1.00  0.00           X  
ATOM    468  H   LEU A  68      23.075   3.590   0.179  1.00  0.00           H  
ATOM    469  N   ASP A  69      26.415   2.787   0.596  1.00  0.00           N  
ATOM    470  CA  ASP A  69      27.853   2.686   0.470  1.00  0.00           C  
ATOM    471  C   ASP A  69      28.514   3.993   0.913  1.00  0.00           C  
ATOM    472  O   ASP A  69      29.500   3.979   1.657  1.00  0.00           O  
ATOM    473  CB  ASP A  69      28.245   2.346  -0.969  1.00  0.00           C  
ATOM    474  CEN ASP A  69      28.498   1.544  -1.545  1.00  0.00           X  
ATOM    475  H   ASP A  69      25.804   2.648  -0.210  1.00  0.00           H  
ATOM    476  N   GLU A  70      27.948   5.130   0.500  1.00  0.00           N  
ATOM    477  CA  GLU A  70      28.556   6.410   0.828  1.00  0.00           C  
ATOM    478  C   GLU A  70      28.546   6.659   2.327  1.00  0.00           C  
ATOM    479  O   GLU A  70      29.552   7.109   2.880  1.00  0.00           O  
ATOM    480  CB  GLU A  70      27.833   7.547   0.102  1.00  0.00           C  
ATOM    481  CEN GLU A  70      27.742   8.650  -1.193  1.00  0.00           X  
ATOM    482  H   GLU A  70      27.100   5.099  -0.066  1.00  0.00           H  
ATOM    483  N   LEU A  71      27.472   6.268   3.011  1.00  0.00           N  
ATOM    484  CA  LEU A  71      27.397   6.497   4.445  1.00  0.00           C  
ATOM    485  C   LEU A  71      28.445   5.685   5.172  1.00  0.00           C  
ATOM    486  O   LEU A  71      29.095   6.176   6.093  1.00  0.00           O  
ATOM    487  CB  LEU A  71      25.997   6.153   4.970  1.00  0.00           C  
ATOM    488  CEN LEU A  71      24.802   7.021   5.409  1.00  0.00           X  
ATOM    489  H   LEU A  71      26.675   5.852   2.520  1.00  0.00           H  
ATOM    490  N   ASN A  72      28.664   4.451   4.722  1.00  0.00           N  
ATOM    491  CA  ASN A  72      29.611   3.576   5.397  1.00  0.00           C  
ATOM    492  C   ASN A  72      31.037   4.112   5.242  1.00  0.00           C  
ATOM    493  O   ASN A  72      31.832   4.092   6.187  1.00  0.00           O  
ATOM    494  CB  ASN A  72      29.517   2.151   4.882  1.00  0.00           C  
ATOM    495  CEN ASN A  72      29.012   1.264   5.125  1.00  0.00           X  
ATOM    496  H   ASN A  72      28.134   4.089   3.926  1.00  0.00           H  
ATOM    497  N   ASN A  73      31.355   4.621   4.052  1.00  0.00           N  
ATOM    498  CA  ASN A  73      32.691   5.115   3.765  1.00  0.00           C  
ATOM    499  C   ASN A  73      33.010   6.450   4.452  1.00  0.00           C  
ATOM    500  O   ASN A  73      34.161   6.692   4.830  1.00  0.00           O  
ATOM    501  CB  ASN A  73      32.900   5.241   2.268  1.00  0.00           C  
ATOM    502  CEN ASN A  73      33.258   4.652   1.476  1.00  0.00           X  
ATOM    503  H   ASN A  73      30.656   4.625   3.309  1.00  0.00           H  
ATOM    504  N   HIS A  74      32.009   7.319   4.613  1.00  0.00           N  
ATOM    505  CA  HIS A  74      32.247   8.647   5.180  1.00  0.00           C  
ATOM    506  C   HIS A  74      32.110   8.746   6.705  1.00  0.00           C  
ATOM    507  O   HIS A  74      32.856   9.487   7.351  1.00  0.00           O  
ATOM    508  CB  HIS A  74      31.297   9.656   4.527  1.00  0.00           C  
ATOM    509  CEN HIS A  74      31.303  10.568   3.433  1.00  0.00           X  
ATOM    510  H   HIS A  74      31.076   7.071   4.279  1.00  0.00           H  
ATOM    511  N   LEU A  75      31.169   8.019   7.285  1.00  0.00           N  
ATOM    512  CA  LEU A  75      30.916   8.086   8.718  1.00  0.00           C  
ATOM    513  C   LEU A  75      31.622   6.941   9.451  1.00  0.00           C  
ATOM    514  O   LEU A  75      31.378   5.768   9.177  1.00  0.00           O  
ATOM    515  CB  LEU A  75      29.407   8.052   8.991  1.00  0.00           C  
ATOM    516  CEN LEU A  75      28.392   9.139   9.390  1.00  0.00           X  
ATOM    517  H   LEU A  75      30.571   7.412   6.725  1.00  0.00           H  
ATOM    518  N   GLN A  76      32.514   7.303  10.370  1.00  0.00           N  
ATOM    519  CA  GLN A  76      33.327   6.337  11.115  1.00  0.00           C  
ATOM    520  C   GLN A  76      32.971   5.942  12.554  1.00  0.00           C  
ATOM    521  O   GLN A  76      32.288   6.649  13.317  1.00  0.00           O  
ATOM    522  CB  GLN A  76      34.766   6.860  11.131  1.00  0.00           C  
ATOM    523  CEN GLN A  76      36.320   6.766  10.341  1.00  0.00           X  
ATOM    524  H   GLN A  76      32.691   8.290  10.503  1.00  0.00           H  
ATOM    525  N   GLY A  77      33.516   4.778  12.901  1.00  0.00           N  
ATOM    526  CA  GLY A  77      33.424   4.190  14.218  1.00  0.00           C  
ATOM    527  C   GLY A  77      32.016   3.887  14.662  1.00  0.00           C  
ATOM    528  O   GLY A  77      31.230   3.266  13.940  1.00  0.00           O  
ATOM    529  CEN GLY A  77      33.424   4.190  14.218  1.00  0.00           X  
ATOM    530  H   GLY A  77      34.063   4.292  12.201  1.00  0.00           H  
ATOM    531  N   GLY A  78      31.745   4.310  15.888  1.00  0.00           N  
ATOM    532  CA  GLY A  78      30.487   4.111  16.566  1.00  0.00           C  
ATOM    533  C   GLY A  78      29.558   5.315  16.504  1.00  0.00           C  
ATOM    534  O   GLY A  78      28.715   5.467  17.385  1.00  0.00           O  
ATOM    535  CEN GLY A  78      30.486   4.111  16.566  1.00  0.00           X  
ATOM    536  H   GLY A  78      32.473   4.803  16.384  1.00  0.00           H  
ATOM    537  N   LYS A  79      29.733   6.232  15.543  1.00  0.00           N  
ATOM    538  CA  LYS A  79      28.934   7.454  15.671  1.00  0.00           C  
ATOM    539  C   LYS A  79      27.445   7.102  15.814  1.00  0.00           C  
ATOM    540  O   LYS A  79      26.848   6.508  14.913  1.00  0.00           O  
ATOM    541  CB  LYS A  79      29.152   8.372  14.468  1.00  0.00           C  
ATOM    542  CEN LYS A  79      30.043  10.111  13.656  1.00  0.00           X  
ATOM    543  H   LYS A  79      30.373   6.090  14.748  1.00  0.00           H  
ATOM    544  N   HIS A  80      26.831   7.549  16.913  1.00  0.00           N  
ATOM    545  CA  HIS A  80      25.397   7.348  17.108  1.00  0.00           C  
ATOM    546  C   HIS A  80      24.574   7.790  15.921  1.00  0.00           C  
ATOM    547  O   HIS A  80      23.578   7.152  15.586  1.00  0.00           O  
ATOM    548  CB  HIS A  80      24.917   8.089  18.360  1.00  0.00           C  
ATOM    549  CEN HIS A  80      24.683   7.808  19.737  1.00  0.00           X  
ATOM    550  H   HIS A  80      27.386   7.944  17.659  1.00  0.00           H  
ATOM    551  N   THR A  81      24.994   8.856  15.253  1.00  0.00           N  
ATOM    552  CA  THR A  81      24.244   9.310  14.091  1.00  0.00           C  
ATOM    553  C   THR A  81      24.266   8.244  13.017  1.00  0.00           C  
ATOM    554  O   THR A  81      23.263   8.006  12.348  1.00  0.00           O  
ATOM    555  CB  THR A  81      24.808  10.623  13.517  1.00  0.00           C  
ATOM    556  CEN THR A  81      24.946  11.189  13.567  1.00  0.00           X  
ATOM    557  H   THR A  81      25.809   9.356  15.566  1.00  0.00           H  
ATOM    558  N   VAL A  82      25.403   7.586  12.867  1.00  0.00           N  
ATOM    559  CA  VAL A  82      25.567   6.584  11.838  1.00  0.00           C  
ATOM    560  C   VAL A  82      24.742   5.368  12.125  1.00  0.00           C  
ATOM    561  O   VAL A  82      24.133   4.797  11.215  1.00  0.00           O  
ATOM    562  CB  VAL A  82      27.040   6.161  11.685  1.00  0.00           C  
ATOM    563  CEN VAL A  82      27.588   6.200  11.269  1.00  0.00           X  
ATOM    564  H   VAL A  82      26.170   7.777  13.494  1.00  0.00           H  
ATOM    565  N   HIS A  83      24.694   4.976  13.396  1.00  0.00           N  
ATOM    566  CA  HIS A  83      23.910   3.815  13.751  1.00  0.00           C  
ATOM    567  C   HIS A  83      22.447   4.078  13.433  1.00  0.00           C  
ATOM    568  O   HIS A  83      21.781   3.231  12.843  1.00  0.00           O  
ATOM    569  CB  HIS A  83      24.084   3.464  15.232  1.00  0.00           C  
ATOM    570  CEN HIS A  83      24.870   2.582  16.030  1.00  0.00           X  
ATOM    571  H   HIS A  83      25.235   5.475  14.109  1.00  0.00           H  
ATOM    572  N   HIS A  84      21.963   5.277  13.762  1.00  0.00           N  
ATOM    573  CA  HIS A  84      20.567   5.601  13.538  1.00  0.00           C  
ATOM    574  C   HIS A  84      20.244   5.580  12.047  1.00  0.00           C  
ATOM    575  O   HIS A  84      19.228   5.018  11.637  1.00  0.00           O  
ATOM    576  CB  HIS A  84      20.226   6.970  14.137  1.00  0.00           C  
ATOM    577  CEN HIS A  84      19.675   7.497  15.340  1.00  0.00           X  
ATOM    578  H   HIS A  84      22.567   5.958  14.223  1.00  0.00           H  
ATOM    579  N   ILE A  85      21.118   6.144  11.215  1.00  0.00           N  
ATOM    580  CA  ILE A  85      20.825   6.181   9.794  1.00  0.00           C  
ATOM    581  C   ILE A  85      20.789   4.767   9.235  1.00  0.00           C  
ATOM    582  O   ILE A  85      19.953   4.456   8.382  1.00  0.00           O  
ATOM    583  CB  ILE A  85      21.861   7.014   9.018  1.00  0.00           C  
ATOM    584  CEN ILE A  85      22.134   8.016   8.688  1.00  0.00           X  
ATOM    585  H   ILE A  85      21.970   6.573  11.582  1.00  0.00           H  
ATOM    586  N   GLU A  86      21.670   3.891   9.718  1.00  0.00           N  
ATOM    587  CA  GLU A  86      21.698   2.539   9.185  1.00  0.00           C  
ATOM    588  C   GLU A  86      20.372   1.822   9.489  1.00  0.00           C  
ATOM    589  O   GLU A  86      19.795   1.176   8.611  1.00  0.00           O  
ATOM    590  CB  GLU A  86      22.879   1.758   9.765  1.00  0.00           C  
ATOM    591  CEN GLU A  86      24.467   1.157   9.620  1.00  0.00           X  
ATOM    592  H   GLU A  86      22.322   4.170  10.453  1.00  0.00           H  
ATOM    593  N   GLN A  87      19.863   1.967  10.726  1.00  0.00           N  
ATOM    594  CA  GLN A  87      18.608   1.326  11.113  1.00  0.00           C  
ATOM    595  C   GLN A  87      17.441   1.827  10.273  1.00  0.00           C  
ATOM    596  O   GLN A  87      16.613   1.025   9.826  1.00  0.00           O  
ATOM    597  CB  GLN A  87      18.316   1.575  12.596  1.00  0.00           C  
ATOM    598  CEN GLN A  87      18.390   0.876  14.193  1.00  0.00           X  
ATOM    599  H   GLN A  87      20.382   2.503  11.421  1.00  0.00           H  
ATOM    600  N   ASN A  88      17.394   3.138  10.015  1.00  0.00           N  
ATOM    601  CA  ASN A  88      16.292   3.726   9.262  1.00  0.00           C  
ATOM    602  C   ASN A  88      16.291   3.192   7.846  1.00  0.00           C  
ATOM    603  O   ASN A  88      15.242   2.850   7.300  1.00  0.00           O  
ATOM    604  CB  ASN A  88      16.355   5.242   9.255  1.00  0.00           C  
ATOM    605  CEN ASN A  88      15.966   6.043   9.810  1.00  0.00           X  
ATOM    606  H   ASN A  88      18.117   3.749  10.391  1.00  0.00           H  
ATOM    607  N   ILE A  89      17.475   3.056   7.269  1.00  0.00           N  
ATOM    608  CA  ILE A  89      17.583   2.606   5.900  1.00  0.00           C  
ATOM    609  C   ILE A  89      17.105   1.165   5.796  1.00  0.00           C  
ATOM    610  O   ILE A  89      16.403   0.820   4.847  1.00  0.00           O  
ATOM    611  CB  ILE A  89      19.027   2.713   5.376  1.00  0.00           C  
ATOM    612  CEN ILE A  89      19.761   3.370   4.909  1.00  0.00           X  
ATOM    613  H   ILE A  89      18.319   3.312   7.783  1.00  0.00           H  
ATOM    614  N   LYS A  90      17.482   0.316   6.766  1.00  0.00           N  
ATOM    615  CA  LYS A  90      17.028  -1.074   6.739  1.00  0.00           C  
ATOM    616  C   LYS A  90      15.505  -1.159   6.800  1.00  0.00           C  
ATOM    617  O   LYS A  90      14.895  -1.900   6.029  1.00  0.00           O  
ATOM    618  CB  LYS A  90      17.645  -1.862   7.896  1.00  0.00           C  
ATOM    619  CEN LYS A  90      19.074  -3.270   8.568  1.00  0.00           X  
ATOM    620  H   LYS A  90      18.083   0.638   7.522  1.00  0.00           H  
ATOM    621  N   GLU A  91      14.860  -0.367   7.662  1.00  0.00           N  
ATOM    622  CA  GLU A  91      13.409  -0.461   7.731  1.00  0.00           C  
ATOM    623  C   GLU A  91      12.787  -0.046   6.398  1.00  0.00           C  
ATOM    624  O   GLU A  91      11.856  -0.694   5.906  1.00  0.00           O  
ATOM    625  CB  GLU A  91      12.866   0.409   8.868  1.00  0.00           C  
ATOM    626  CEN GLU A  91      12.281   0.560  10.461  1.00  0.00           X  
ATOM    627  H   GLU A  91      15.372   0.266   8.274  1.00  0.00           H  
ATOM    628  N   ILE A  92      13.345   0.995   5.776  1.00  0.00           N  
ATOM    629  CA  ILE A  92      12.789   1.516   4.535  1.00  0.00           C  
ATOM    630  C   ILE A  92      12.855   0.446   3.461  1.00  0.00           C  
ATOM    631  O   ILE A  92      11.916   0.290   2.682  1.00  0.00           O  
ATOM    632  CB  ILE A  92      13.533   2.774   4.052  1.00  0.00           C  
ATOM    633  CEN ILE A  92      13.592   3.860   4.128  1.00  0.00           X  
ATOM    634  H   ILE A  92      14.150   1.463   6.203  1.00  0.00           H  
ATOM    635  N   PHE A  93      13.963  -0.296   3.431  1.00  0.00           N  
ATOM    636  CA  PHE A  93      14.204  -1.345   2.451  1.00  0.00           C  
ATOM    637  C   PHE A  93      13.124  -2.399   2.574  1.00  0.00           C  
ATOM    638  O   PHE A  93      12.495  -2.772   1.585  1.00  0.00           O  
ATOM    639  CB  PHE A  93      15.588  -1.970   2.644  1.00  0.00           C  
ATOM    640  CEN PHE A  93      17.040  -1.860   2.007  1.00  0.00           X  
ATOM    641  H   PHE A  93      14.689  -0.112   4.117  1.00  0.00           H  
ATOM    642  N   HIS A  94      12.868  -2.852   3.798  1.00  0.00           N  
ATOM    643  CA  HIS A  94      11.850  -3.864   4.018  1.00  0.00           C  
ATOM    644  C   HIS A  94      10.480  -3.396   3.525  1.00  0.00           C  
ATOM    645  O   HIS A  94       9.772  -4.150   2.847  1.00  0.00           O  
ATOM    646  CB  HIS A  94      11.776  -4.234   5.503  1.00  0.00           C  
ATOM    647  CEN HIS A  94      12.308  -5.223   6.380  1.00  0.00           X  
ATOM    648  H   HIS A  94      13.420  -2.513   4.590  1.00  0.00           H  
ATOM    649  N   HIS A  95      10.112  -2.147   3.810  1.00  0.00           N  
ATOM    650  CA  HIS A  95       8.786  -1.702   3.407  1.00  0.00           C  
ATOM    651  C   HIS A  95       8.689  -1.669   1.876  1.00  0.00           C  
ATOM    652  O   HIS A  95       7.660  -2.048   1.300  1.00  0.00           O  
ATOM    653  CB  HIS A  95       8.471  -0.322   3.994  1.00  0.00           C  
ATOM    654  CEN HIS A  95       7.795   0.224   5.123  1.00  0.00           X  
ATOM    655  H   HIS A  95      10.739  -1.530   4.330  1.00  0.00           H  
ATOM    656  N   LEU A  96       9.767  -1.255   1.208  1.00  0.00           N  
ATOM    657  CA  LEU A  96       9.741  -1.175  -0.241  1.00  0.00           C  
ATOM    658  C   LEU A  96       9.541  -2.561  -0.835  1.00  0.00           C  
ATOM    659  O   LEU A  96       8.791  -2.710  -1.799  1.00  0.00           O  
ATOM    660  CB  LEU A  96      11.034  -0.540  -0.768  1.00  0.00           C  
ATOM    661  CEN LEU A  96      11.360   0.856  -1.331  1.00  0.00           X  
ATOM    662  H   LEU A  96      10.609  -0.982   1.715  1.00  0.00           H  
ATOM    663  N   GLU A  97      10.181  -3.585  -0.254  1.00  0.00           N  
ATOM    664  CA  GLU A  97      10.046  -4.931  -0.792  1.00  0.00           C  
ATOM    665  C   GLU A  97       8.607  -5.421  -0.654  1.00  0.00           C  
ATOM    666  O   GLU A  97       8.057  -6.017  -1.584  1.00  0.00           O  
ATOM    667  CB  GLU A  97      11.005  -5.892  -0.086  1.00  0.00           C  
ATOM    668  CEN GLU A  97      12.476  -6.753  -0.055  1.00  0.00           X  
ATOM    669  H   GLU A  97      10.788  -3.418   0.548  1.00  0.00           H  
ATOM    670  N   GLU A  98       7.975  -5.156   0.497  1.00  0.00           N  
ATOM    671  CA  GLU A  98       6.623  -5.662   0.711  1.00  0.00           C  
ATOM    672  C   GLU A  98       5.669  -5.006  -0.286  1.00  0.00           C  
ATOM    673  O   GLU A  98       4.791  -5.672  -0.847  1.00  0.00           O  
ATOM    674  CB  GLU A  98       6.162  -5.402   2.147  1.00  0.00           C  
ATOM    675  CEN GLU A  98       5.906  -5.955   3.738  1.00  0.00           X  
ATOM    676  H   GLU A  98       8.455  -4.628   1.231  1.00  0.00           H  
ATOM    677  N   LEU A  99       5.891  -3.709  -0.538  1.00  0.00           N  
ATOM    678  CA  LEU A  99       5.050  -2.894  -1.414  1.00  0.00           C  
ATOM    679  C   LEU A  99       5.154  -3.325  -2.878  1.00  0.00           C  
ATOM    680  O   LEU A  99       4.155  -3.366  -3.593  1.00  0.00           O  
ATOM    681  CB  LEU A  99       5.427  -1.414  -1.270  1.00  0.00           C  
ATOM    682  CEN LEU A  99       4.760  -0.232  -0.541  1.00  0.00           X  
ATOM    683  H   LEU A  99       6.677  -3.258  -0.062  1.00  0.00           H  
ATOM    684  N   VAL A 100       6.363  -3.652  -3.329  1.00  0.00           N  
ATOM    685  CA  VAL A 100       6.562  -4.061  -4.713  1.00  0.00           C  
ATOM    686  C   VAL A 100       5.981  -5.447  -4.962  1.00  0.00           C  
ATOM    687  O   VAL A 100       5.360  -5.692  -6.001  1.00  0.00           O  
ATOM    688  CB  VAL A 100       8.055  -4.062  -5.094  1.00  0.00           C  
ATOM    689  CEN VAL A 100       8.532  -3.735  -5.468  1.00  0.00           X  
ATOM    690  H   VAL A 100       7.160  -3.602  -2.695  1.00  0.00           H  
ATOM    691  N   HIS A 101       6.214  -6.364  -4.017  1.00  0.00           N  
ATOM    692  CA  HIS A 101       5.765  -7.745  -4.174  1.00  0.00           C  
ATOM    693  C   HIS A 101       4.252  -7.968  -4.045  1.00  0.00           C  
ATOM    694  O   HIS A 101       3.703  -8.828  -4.750  1.00  0.00           O  
ATOM    695  CB  HIS A 101       6.490  -8.631  -3.156  1.00  0.00           C  
ATOM    696  CEN HIS A 101       7.660  -9.442  -3.094  1.00  0.00           X  
ATOM    697  H   HIS A 101       6.739  -6.086  -3.183  1.00  0.00           H  
ATOM    698  N   ARG A 102       3.588  -7.242  -3.139  1.00  0.00           N  
ATOM    699  CA  ARG A 102       2.163  -7.466  -2.888  1.00  0.00           C  
ATOM    700  C   ARG A 102       1.276  -7.191  -4.100  1.00  0.00           C  
ATOM    701  O   ARG A 102       0.856  -8.134  -4.772  1.00  0.00           O  
ATOM    702  CB  ARG A 102       1.681  -6.680  -1.678  1.00  0.00           C  
ATOM    703  CEN ARG A 102       1.061  -6.127   0.659  1.00  0.00           X  
ATOM    704  H   ARG A 102       4.092  -6.553  -2.580  1.00  0.00           H  
TER                                                                             
# All scores below are weighted scores, not raw scores.
#BEGIN_POSE_ENERGIES_TABLE ./minmover_pdb/pose_71.pdb
label vdw cenpack pair env cbeta hs_pair ss_pair sheet total
weights 1 0.5 1 1 0.25 1 1 1 NA
pose 0 -4.55977 -13.0529 -20.7815 5.38837 0 0 0 -33.0057
MET:NtermProteinFull_1 0 0.61657 0.00072 0.13971 0.06643 0 0 0 0.82343
TYR_2 0 0.01974 -0.0295 0.83566 0.06947 0 0 0 0.89537
GLY_3 0 0.1491 0.08131 -0.07965 0.06939 0 0 0 0.22015
LYS_4 0 0.16189 -0.36253 -0.09974 0.03508 0 0 0 -0.2653
LEU_5 0 -0.2849 -0.47905 -0.45811 0.0357 0 0 0 -1.18636
ASN_6 0 -0.07409 0.15637 -0.28327 0.04314 0 0 0 -0.15785
ASP_7 0 -0.17408 -0.12752 -0.37876 0.06893 0 0 0 -0.61144
LEU_8 0 -0.04696 -0.5274 -0.53584 0.03172 0 0 0 -1.07848
LEU_9 0 -0.25879 -0.24034 0.08126 0.04336 0 0 0 -0.37451
GLU_10 0 -0.10624 -0.00658 -1.00041 0.06893 0 0 0 -1.0443
ASP_11 0 -0.22619 0.2327 -0.03907 0.04389 0 0 0 0.01133
LEU_12 0 -0.4155 -0.85527 -0.19483 0.03299 0 0 0 -1.43262
GLN_13 0 0.00024 0.22136 -0.4142 0.06894 0 0 0 -0.12367
GLU_14 0 0.00677 -0.21377 -0.82678 0.06893 0 0 0 -0.96486
VAL_15 0 -0.21283 -0.51193 -0.19594 0.0369 0 0 0 -0.8838
LEU_16 0 -0.03543 -0.1614 0.4149 0.04435 0 0 0 0.26242
LYS_17 0 -0.03581 -0.00937 -0.8715 0.07043 0 0 0 -0.84626
ASN_18 0 0.02468 0.01752 -0.24178 0.05713 0 0 0 -0.14245
LEU_19 0 -0.16359 -0.67042 -0.30366 0.03434 0 0 0 -1.10333
HIS_D_20 0 0.06668 -0.10387 0.0215 0.06921 0 0 0 0.05352
LYS_21 0 -0.02266 0.01157 -1.10762 0.07143 0 0 0 -1.04728
ASN_22 0 -0.17582 -0.01809 -0.40966 0.04314 0 0 0 -0.56044
TRP_23 0 -0.00285 0.00425 -0.00757 0.0354 0 0 0 0.02923
HIS_D_24 0 0.05831 0.05381 0.159 0.07046 0 0 0 0.34157
GLY_25 0 0.0962 -0.09451 -0.09146 0.04314 0 0 0 -0.04664
GLY_26 0 0.01143 0.0148 0.0322 0.03696 0 0 0 0.09539
LYS_27 0 0 0 -0.8715 0.07125 0 0 0 -0.80026
ASP_28 0 -0.02582 0.00682 -0.60822 0.07157 0 0 0 -0.55565
ASN_29 0 -0.0516 -0.07499 -0.24178 0.03533 0 0 0 -0.33303
LEU_30 0 0.06665 -0.09388 0.4149 0.04268 0 0 0 0.43035
HIS_D_31 0 -0.0378 -0.0509 0.06501 0.0693 0 0 0 0.04562
ASP_32 0 -0.19573 -0.24228 -0.37876 0.06887 0 0 0 -0.74791
VAL_33 0 -0.26616 -0.02407 -0.27892 0.03197 0 0 0 -0.53718
ASP_34 0 0.17658 0.01598 -0.31759 0.0691 0 0 0 -0.05592
ASN_35 0 -0.08 -0.03189 -0.36221 0.06908 0 0 0 -0.40501
HIS_D_36 0 -0.321 -0.18383 -0.19493 0.03595 0 0 0 -0.66382
LEU_37 0 -0.0993 -0.77006 -0.30366 0.04062 0 0 0 -1.1324
GLN_38 0 0.00816 0.09634 -0.49415 0.06883 0 0 0 -0.32081
ASN_39 0 -0.08731 -0.09115 -0.19403 0.06919 0 0 0 -0.3033
VAL_40 0 -0.34726 -0.30097 -0.27892 0.03325 0 0 0 -0.8939
ILE_41 0 -0.21738 -0.43636 0.72502 0.04349 0 0 0 0.11478
GLU_42 0 -0.07476 -0.21208 -0.71584 0.06879 0 0 0 -0.93388
ASP_43 0 -0.00671 0.14544 0.2122 0.04516 0 0 0 0.39609
ILE_44 0 -0.24594 -0.93117 -0.31819 0.03821 0 0 0 -1.4571
HIS_D_45 0 -0.10354 0.22412 0.0215 0.06899 0 0 0 0.21107
ASP_46 0 -0.18091 -0.4966 -0.24167 0.03912 0 0 0 -0.88007
PHE_47 0 -0.29056 -0.41306 -0.44993 0.0319 0 0 0 -1.12166
MET_48 0 -0.21264 -0.0636 0.18716 0.03561 0 0 0 -0.05346
GLN_49 0 -0.03876 0.10098 -0.59803 0.06947 0 0 0 -0.46633
GLY_50 0 -0.0434 0.0461 -0.0429 0.04456 0 0 0 0.00436
GLY_51 0 -0.03355 0.01894 0.35201 0.0317 0 0 0 0.36911
GLY_52 0 -0.10891 0.0414 -0.08884 0.03255 0 0 0 -0.12379
SER_53 0 -0.03232 0.00839 -0.22078 0.03232 0 0 0 -0.21238
GLY_54 0 0.01619 0.0369 -0.0429 0.03556 0 0 0 0.04576
GLY_55 0 -0.02129 -0.00786 -0.07965 0.0357 0 0 0 -0.0731
LYS_56 0 -0.23744 -0.72006 -0.42611 0.03458 0 0 0 -1.34902
LEU_57 0 0.36388 -0.16387 -0.06582 0.03519 0 0 0 0.16939
GLN_58 0 -0.01955 0.06138 -0.60368 0.06998 0 0 0 -0.49187
GLU_59 0 0.0138 -0.15835 -0.4886 0.06878 0 0 0 -0.56436
MET_60 0 -0.07304 -0.10169 -0.21391 0.03741 0 0 0 -0.35123
MET_61 0 0.17946 0.00654 0.6168 0.06899 0 0 0 0.87178
LYS_62 0 -0.05386 -0.01452 -0.96458 0.06961 0 0 0 -0.96334
GLU_63 0 -0.3182 -0.07064 -0.4886 0.03537 0 0 0 -0.84207
PHE_64 0 -0.06309 -0.37125 0.07137 0.04086 0 0 0 -0.32211
GLN_65 0 -0.01856 0.06177 -0.59803 0.0693 0 0 0 -0.48552
GLN_66 0 -0.12001 -0.18377 -0.55896 0.06911 0 0 0 -0.79363
VAL_67 0 -0.13775 -0.59336 -0.27892 0.04537 0 0 0 -0.96467
LEU_68 0 -0.13973 0.12583 0.58995 0.06957 0 0 0 0.64561
ASP_69 0 -0.05507 -0.05119 -0.52292 0.06921 0 0 0 -0.55996
GLU_70 0 -0.45757 0.36734 -0.00141 0.03528 0 0 0 -0.05637
LEU_71 0 0.02391 -0.48772 -0.30366 0.04483 0 0 0 -0.72263
ASN_72 0 0.03898 -0.00552 -0.32173 0.06878 0 0 0 -0.21949
ASN_73 0 -0.06909 -0.11937 -0.46336 0.0693 0 0 0 -0.58252
HIS_74 0 0.07925 -0.32825 -0.18191 0.04304 0 0 0 -0.38787
LEU_75 0 0.06517 -0.14913 -0.19483 0.03102 0 0 0 -0.24778
GLN_76 0 -0.02615 -0.023 -0.59803 0.07212 0 0 0 -0.57505
GLY_77 0 -0.02703 0.01706 0.60923 0.04643 0 0 0 0.64569
GLY_78 0 0 0 0.0322 0.04587 0 0 0 0.07807
LYS_79 0 0.03271 -0.08696 -0.42611 0.03516 0 0 0 -0.44519
HIS_80 0 -0.04383 -0.02641 0.21997 0.07025 0 0 0 0.21998
THR_81 0 -0.10133 -0.14661 -0.18847 0.03258 0 0 0 -0.40384
VAL_82 0 -0.01079 -0.09865 0.21583 0.04314 0 0 0 0.14954
HIS_D_83 0 -0.01708 -0.01413 0.06501 0.06956 0 0 0 0.10336
HIS_D_84 0 -0.01524 -0.1517 0.0215 0.06884 0 0 0 -0.0766
ILE_85 0 -0.36231 -0.2119 -0.20059 0.0366 0 0 0 -0.7382
GLU_86 0 0.13813 0.47084 -0.25924 0.06884 0 0 0 0.41857
GLN_87 0 -0.0158 -0.05262 -0.55896 0.06947 0 0 0 -0.55792
ASN_88 0 -0.20516 0.01882 -0.07783 0.04399 0 0 0 -0.22018
ILE_89 0 0.02299 -0.57851 -0.20059 0.07121 0 0 0 -0.6849
LYS_90 0 0.00244 0.01 -0.77863 0.0693 0 0 0 -0.69688
GLU_91 0 0.0338 -0.23278 -0.4886 0.06878 0 0 0 -0.61879
ILE_92 0 0.04658 -0.36349 -0.41682 0.03821 0 0 0 -0.69552
PHE_93 0 -0.03945 -0.24034 0.83142 0.06924 0 0 0 0.62089
HIS_D_94 0 0.0123 0.10225 0.06501 0.06894 0 0 0 0.2485
HIS_D_95 0 0.05518 -0.25527 -0.15264 0.03543 0 0 0 -0.31729
LEU_96 0 0.01978 -0.86424 -0.39148 0.04048 0 0 0 -1.19546
GLU_97 0 -0.00159 0.02065 -0.60186 0.06893 0 0 0 -0.51388
GLU_98 0 -0.13937 -0.44544 -0.71584 0.04336 0 0 0 -1.25729
LEU_99 0 0.48018 0.05265 -0.06582 0.03519 0 0 0 0.50221
VAL_100 0 0.44145 0.04087 0.21583 0.06928 0 0 0 0.76743
HIS_D_101 0 -0.02854 0.09308 0.21997 0.07025 0 0 0 0.35476
ARG:CtermProteinFull_102 0 0.06602 0.10926 -0.55583 0.07143 0 0 0 -0.30912
#END_POSE_ENERGIES_TABLE ./minmover_pdb/pose_71.pdb
