# Supplementary material for: Selection of a promiscuous minimalist cAMP phosphodiesterase from a library of de novo designed proteins
Source: Nat Chem. 2024 May 3;16(7):1200–8. doi: 10.1038/s41557-024-01490-4 (PMC11230910; doi:10.1038/s41557-024-01490-4)
Supplement: Supplementary file 3 — MD input files, scripts and final structures derived from MD, AlphaFold2, EMSfold and MultiSFold. [file 41557_2024_1490_MOESM3_ESM.zip › Computational_Data/4_MultiSFold/s824/pose_72.pdb]

ATOM      1  N   MET A   1     -12.159 -10.335  11.557  1.00  0.00           N  
ATOM      2  CA  MET A   1     -11.793  -8.909  11.420  1.00  0.00           C  
ATOM      3  C   MET A   1     -10.306  -8.769  11.155  1.00  0.00           C  
ATOM      4  O   MET A   1      -9.969  -8.033  10.248  1.00  0.00           O  
ATOM      5  CB  MET A   1     -12.177  -8.126  12.674  1.00  0.00           C  
ATOM      6  CEN MET A   1     -13.290  -6.908  13.270  1.00  0.00           X  
ATOM      7  H   MET A   1     -12.568 -10.667  12.407  1.00  0.00           H  
ATOM      8  N   TYR A   2      -9.448  -9.546  11.824  1.00  0.00           N  
ATOM      9  CA  TYR A   2      -7.988  -9.421  11.696  1.00  0.00           C  
ATOM     10  C   TYR A   2      -7.407  -9.560  10.283  1.00  0.00           C  
ATOM     11  O   TYR A   2      -6.440  -8.879   9.996  1.00  0.00           O  
ATOM     12  CB  TYR A   2      -7.320 -10.456  12.604  1.00  0.00           C  
ATOM     13  CEN TYR A   2      -6.589 -10.586  14.190  1.00  0.00           X  
ATOM     14  H   TYR A   2      -9.749 -10.032  12.658  1.00  0.00           H  
ATOM     15  N   GLY A   3      -8.001 -10.368   9.391  1.00  0.00           N  
ATOM     16  CA  GLY A   3      -7.499 -10.525   8.015  1.00  0.00           C  
ATOM     17  C   GLY A   3      -7.466  -9.205   7.234  1.00  0.00           C  
ATOM     18  O   GLY A   3      -6.430  -8.863   6.692  1.00  0.00           O  
ATOM     19  CEN GLY A   3      -7.499 -10.525   8.015  1.00  0.00           X  
ATOM     20  H   GLY A   3      -8.742 -10.981   9.704  1.00  0.00           H  
ATOM     21  N   LYS A   4      -8.538  -8.404   7.313  1.00  0.00           N  
ATOM     22  CA  LYS A   4      -8.611  -7.102   6.625  1.00  0.00           C  
ATOM     23  C   LYS A   4      -7.642  -6.062   7.196  1.00  0.00           C  
ATOM     24  O   LYS A   4      -7.034  -5.325   6.437  1.00  0.00           O  
ATOM     25  CB  LYS A   4     -10.038  -6.556   6.686  1.00  0.00           C  
ATOM     26  CEN LYS A   4     -11.885  -6.205   5.714  1.00  0.00           X  
ATOM     27  H   LYS A   4      -9.336  -8.706   7.857  1.00  0.00           H  
ATOM     28  N   LEU A   5      -7.529  -5.972   8.525  1.00  0.00           N  
ATOM     29  CA  LEU A   5      -6.644  -4.995   9.168  1.00  0.00           C  
ATOM     30  C   LEU A   5      -5.173  -5.250   8.814  1.00  0.00           C  
ATOM     31  O   LEU A   5      -4.461  -4.312   8.483  1.00  0.00           O  
ATOM     32  CB  LEU A   5      -6.839  -5.028  10.689  1.00  0.00           C  
ATOM     33  CEN LEU A   5      -7.568  -4.091  11.670  1.00  0.00           X  
ATOM     34  H   LEU A   5      -7.944  -6.698   9.093  1.00  0.00           H  
ATOM     35  N   ASN A   6      -4.724  -6.509   8.860  1.00  0.00           N  
ATOM     36  CA  ASN A   6      -3.350  -6.864   8.529  1.00  0.00           C  
ATOM     37  C   ASN A   6      -3.014  -6.455   7.092  1.00  0.00           C  
ATOM     38  O   ASN A   6      -1.980  -5.830   6.894  1.00  0.00           O  
ATOM     39  CB  ASN A   6      -3.096  -8.346   8.732  1.00  0.00           C  
ATOM     40  CEN ASN A   6      -2.745  -8.983   9.489  1.00  0.00           X  
ATOM     41  H   ASN A   6      -5.368  -7.258   9.067  1.00  0.00           H  
ATOM     42  N   ASP A   7      -3.921  -6.713   6.145  1.00  0.00           N  
ATOM     43  CA  ASP A   7      -3.744  -6.346   4.735  1.00  0.00           C  
ATOM     44  C   ASP A   7      -3.700  -4.812   4.594  1.00  0.00           C  
ATOM     45  O   ASP A   7      -2.828  -4.249   3.947  1.00  0.00           O  
ATOM     46  CB  ASP A   7      -4.867  -6.932   3.876  1.00  0.00           C  
ATOM     47  CEN ASP A   7      -5.056  -7.726   3.267  1.00  0.00           X  
ATOM     48  H   ASP A   7      -4.731  -7.269   6.380  1.00  0.00           H  
ATOM     49  N   LEU A   8      -4.584  -4.119   5.319  1.00  0.00           N  
ATOM     50  CA  LEU A   8      -4.669  -2.664   5.313  1.00  0.00           C  
ATOM     51  C   LEU A   8      -3.405  -1.961   5.826  1.00  0.00           C  
ATOM     52  O   LEU A   8      -2.964  -0.968   5.245  1.00  0.00           O  
ATOM     53  CB  LEU A   8      -5.881  -2.226   6.144  1.00  0.00           C  
ATOM     54  CEN LEU A   8      -7.290  -1.736   5.760  1.00  0.00           X  
ATOM     55  H   LEU A   8      -5.274  -4.641   5.840  1.00  0.00           H  
ATOM     56  N   LEU A   9      -2.828  -2.440   6.928  1.00  0.00           N  
ATOM     57  CA  LEU A   9      -1.612  -1.852   7.482  1.00  0.00           C  
ATOM     58  C   LEU A   9      -0.434  -1.961   6.512  1.00  0.00           C  
ATOM     59  O   LEU A   9       0.350  -1.018   6.410  1.00  0.00           O  
ATOM     60  CB  LEU A   9      -1.266  -2.525   8.816  1.00  0.00           C  
ATOM     61  CEN LEU A   9      -1.419  -2.079  10.283  1.00  0.00           X  
ATOM     62  H   LEU A   9      -3.184  -3.298   7.321  1.00  0.00           H  
ATOM     63  N   GLU A  10      -0.308  -3.082   5.808  1.00  0.00           N  
ATOM     64  CA  GLU A  10       0.736  -3.290   4.804  1.00  0.00           C  
ATOM     65  C   GLU A  10       0.618  -2.253   3.674  1.00  0.00           C  
ATOM     66  O   GLU A  10       1.594  -1.550   3.393  1.00  0.00           O  
ATOM     67  CB  GLU A  10       0.657  -4.708   4.235  1.00  0.00           C  
ATOM     68  CEN GLU A  10       1.209  -6.320   4.206  1.00  0.00           X  
ATOM     69  H   GLU A  10      -1.003  -3.807   5.918  1.00  0.00           H  
ATOM     70  N   ASP A  11      -0.583  -2.060   3.119  1.00  0.00           N  
ATOM     71  CA  ASP A  11      -0.863  -1.034   2.110  1.00  0.00           C  
ATOM     72  C   ASP A  11      -0.547   0.378   2.635  1.00  0.00           C  
ATOM     73  O   ASP A  11       0.064   1.195   1.938  1.00  0.00           O  
ATOM     74  CB  ASP A  11      -2.325  -1.114   1.663  1.00  0.00           C  
ATOM     75  CEN ASP A  11      -2.896  -1.505   0.916  1.00  0.00           X  
ATOM     76  H   ASP A  11      -1.311  -2.732   3.319  1.00  0.00           H  
ATOM     77  N   LEU A  12      -0.907   0.672   3.893  1.00  0.00           N  
ATOM     78  CA  LEU A  12      -0.618   1.958   4.545  1.00  0.00           C  
ATOM     79  C   LEU A  12       0.881   2.263   4.567  1.00  0.00           C  
ATOM     80  O   LEU A  12       1.305   3.381   4.255  1.00  0.00           O  
ATOM     81  CB  LEU A  12      -1.177   1.962   5.973  1.00  0.00           C  
ATOM     82  CEN LEU A  12      -2.416   2.622   6.609  1.00  0.00           X  
ATOM     83  H   LEU A  12      -1.423  -0.032   4.402  1.00  0.00           H  
ATOM     84  N   GLN A  13       1.701   1.269   4.905  1.00  0.00           N  
ATOM     85  CA  GLN A  13       3.154   1.418   4.968  1.00  0.00           C  
ATOM     86  C   GLN A  13       3.742   1.807   3.612  1.00  0.00           C  
ATOM     87  O   GLN A  13       4.649   2.643   3.546  1.00  0.00           O  
ATOM     88  CB  GLN A  13       3.801   0.119   5.455  1.00  0.00           C  
ATOM     89  CEN GLN A  13       4.490  -0.693   6.839  1.00  0.00           X  
ATOM     90  H   GLN A  13       1.298   0.357   5.073  1.00  0.00           H  
ATOM     91  N   GLU A  14       3.232   1.239   2.521  1.00  0.00           N  
ATOM     92  CA  GLU A  14       3.704   1.554   1.179  1.00  0.00           C  
ATOM     93  C   GLU A  14       3.328   2.983   0.768  1.00  0.00           C  
ATOM     94  O   GLU A  14       4.137   3.672   0.136  1.00  0.00           O  
ATOM     95  CB  GLU A  14       3.140   0.550   0.171  1.00  0.00           C  
ATOM     96  CEN GLU A  14       3.325  -0.855  -0.775  1.00  0.00           X  
ATOM     97  H   GLU A  14       2.498   0.553   2.621  1.00  0.00           H  
ATOM     98  N   VAL A  15       2.153   3.469   1.179  1.00  0.00           N  
ATOM     99  CA  VAL A  15       1.703   4.845   0.921  1.00  0.00           C  
ATOM    100  C   VAL A  15       2.562   5.850   1.685  1.00  0.00           C  
ATOM    101  O   VAL A  15       2.975   6.858   1.107  1.00  0.00           O  
ATOM    102  CB  VAL A  15       0.227   5.046   1.312  1.00  0.00           C  
ATOM    103  CEN VAL A  15      -0.405   5.147   1.058  1.00  0.00           X  
ATOM    104  H   VAL A  15       1.549   2.852   1.704  1.00  0.00           H  
ATOM    105  N   LEU A  16       2.904   5.552   2.939  1.00  0.00           N  
ATOM    106  CA  LEU A  16       3.781   6.380   3.770  1.00  0.00           C  
ATOM    107  C   LEU A  16       5.176   6.547   3.165  1.00  0.00           C  
ATOM    108  O   LEU A  16       5.732   7.647   3.104  1.00  0.00           O  
ATOM    109  CB  LEU A  16       3.887   5.777   5.176  1.00  0.00           C  
ATOM    110  CEN LEU A  16       3.254   6.157   6.528  1.00  0.00           X  
ATOM    111  H   LEU A  16       2.517   4.712   3.345  1.00  0.00           H  
ATOM    112  N   LYS A  17       5.752   5.457   2.664  1.00  0.00           N  
ATOM    113  CA  LYS A  17       7.073   5.473   2.037  1.00  0.00           C  
ATOM    114  C   LYS A  17       7.090   6.335   0.774  1.00  0.00           C  
ATOM    115  O   LYS A  17       8.022   7.122   0.574  1.00  0.00           O  
ATOM    116  CB  LYS A  17       7.520   4.049   1.704  1.00  0.00           C  
ATOM    117  CEN LYS A  17       8.727   2.375   2.172  1.00  0.00           X  
ATOM    118  H   LYS A  17       5.251   4.584   2.748  1.00  0.00           H  
ATOM    119  N   ASN A  18       6.073   6.209  -0.075  1.00  0.00           N  
ATOM    120  CA  ASN A  18       5.957   6.955  -1.322  1.00  0.00           C  
ATOM    121  C   ASN A  18       5.834   8.461  -1.080  1.00  0.00           C  
ATOM    122  O   ASN A  18       6.582   9.226  -1.691  1.00  0.00           O  
ATOM    123  CB  ASN A  18       4.783   6.461  -2.147  1.00  0.00           C  
ATOM    124  CEN ASN A  18       4.600   5.759  -2.905  1.00  0.00           X  
ATOM    125  H   ASN A  18       5.335   5.562   0.168  1.00  0.00           H  
ATOM    126  N   LEU A  19       4.959   8.883  -0.168  1.00  0.00           N  
ATOM    127  CA  LEU A  19       4.754  10.284   0.184  1.00  0.00           C  
ATOM    128  C   LEU A  19       6.029  10.889   0.758  1.00  0.00           C  
ATOM    129  O   LEU A  19       6.450  11.954   0.303  1.00  0.00           O  
ATOM    130  CB  LEU A  19       3.599  10.419   1.184  1.00  0.00           C  
ATOM    131  CEN LEU A  19       2.141  10.894   1.039  1.00  0.00           X  
ATOM    132  H   LEU A  19       4.431   8.191   0.345  1.00  0.00           H  
ATOM    133  N   HIS A  20       6.718  10.174   1.647  1.00  0.00           N  
ATOM    134  CA  HIS A  20       7.974  10.636   2.243  1.00  0.00           C  
ATOM    135  C   HIS A  20       9.108  10.794   1.231  1.00  0.00           C  
ATOM    136  O   HIS A  20       9.909  11.722   1.336  1.00  0.00           O  
ATOM    137  CB  HIS A  20       8.414   9.675   3.352  1.00  0.00           C  
ATOM    138  CEN HIS A  20       8.292   9.557   4.767  1.00  0.00           X  
ATOM    139  H   HIS A  20       6.306   9.325   2.002  1.00  0.00           H  
ATOM    140  N   LYS A  21       9.189   9.914   0.230  1.00  0.00           N  
ATOM    141  CA  LYS A  21      10.202  10.006  -0.826  1.00  0.00           C  
ATOM    142  C   LYS A  21       9.922  11.123  -1.832  1.00  0.00           C  
ATOM    143  O   LYS A  21      10.862  11.732  -2.334  1.00  0.00           O  
ATOM    144  CB  LYS A  21      10.313   8.670  -1.562  1.00  0.00           C  
ATOM    145  CEN LYS A  21      11.368   6.865  -1.888  1.00  0.00           X  
ATOM    146  H   LYS A  21       8.571   9.113   0.265  1.00  0.00           H  
ATOM    147  N   ASN A  22       8.660  11.343  -2.186  1.00  0.00           N  
ATOM    148  CA  ASN A  22       8.288  12.288  -3.243  1.00  0.00           C  
ATOM    149  C   ASN A  22       8.111  13.723  -2.729  1.00  0.00           C  
ATOM    150  O   ASN A  22       8.270  14.675  -3.493  1.00  0.00           O  
ATOM    151  CB  ASN A  22       7.024  11.836  -3.952  1.00  0.00           C  
ATOM    152  CEN ASN A  22       6.760  11.258  -4.787  1.00  0.00           X  
ATOM    153  H   ASN A  22       7.934  10.818  -1.724  1.00  0.00           H  
ATOM    154  N   TRP A  23       7.801  13.895  -1.448  1.00  0.00           N  
ATOM    155  CA  TRP A  23       7.574  15.203  -0.860  1.00  0.00           C  
ATOM    156  C   TRP A  23       8.892  15.925  -0.555  1.00  0.00           C  
ATOM    157  O   TRP A  23       9.587  15.658   0.419  1.00  0.00           O  
ATOM    158  CB  TRP A  23       6.741  15.067   0.416  1.00  0.00           C  
ATOM    159  CEN TRP A  23       5.197  15.514   1.117  1.00  0.00           X  
ATOM    160  H   TRP A  23       7.611  13.090  -0.868  1.00  0.00           H  
ATOM    161  N   HIS A  24       9.229  16.886  -1.412  1.00  0.00           N  
ATOM    162  CA  HIS A  24      10.485  17.638  -1.341  1.00  0.00           C  
ATOM    163  C   HIS A  24      10.302  19.123  -0.944  1.00  0.00           C  
ATOM    164  O   HIS A  24      11.279  19.872  -0.940  1.00  0.00           O  
ATOM    165  CB  HIS A  24      11.215  17.552  -2.685  1.00  0.00           C  
ATOM    166  CEN HIS A  24      12.218  16.749  -3.301  1.00  0.00           X  
ATOM    167  H   HIS A  24       8.593  17.068  -2.177  1.00  0.00           H  
ATOM    168  N   GLY A  25       9.081  19.579  -0.631  1.00  0.00           N  
ATOM    169  CA  GLY A  25       8.774  21.004  -0.449  1.00  0.00           C  
ATOM    170  C   GLY A  25       8.512  21.425   0.996  1.00  0.00           C  
ATOM    171  O   GLY A  25       7.404  21.261   1.475  1.00  0.00           O  
ATOM    172  CEN GLY A  25       8.774  21.005  -0.448  1.00  0.00           X  
ATOM    173  H   GLY A  25       8.311  18.925  -0.593  1.00  0.00           H  
ATOM    174  N   GLY A  26       9.492  22.052   1.654  1.00  0.00           N  
ATOM    175  CA  GLY A  26       9.316  22.699   2.968  1.00  0.00           C  
ATOM    176  C   GLY A  26       9.614  21.769   4.142  1.00  0.00           C  
ATOM    177  O   GLY A  26       8.845  20.861   4.438  1.00  0.00           O  
ATOM    178  CEN GLY A  26       9.316  22.699   2.968  1.00  0.00           X  
ATOM    179  H   GLY A  26      10.382  22.141   1.186  1.00  0.00           H  
ATOM    180  N   LYS A  27      10.754  21.978   4.806  1.00  0.00           N  
ATOM    181  CA  LYS A  27      11.175  21.180   5.971  1.00  0.00           C  
ATOM    182  C   LYS A  27      10.165  21.197   7.121  1.00  0.00           C  
ATOM    183  O   LYS A  27       9.901  20.134   7.668  1.00  0.00           O  
ATOM    184  CB  LYS A  27      12.531  21.672   6.479  1.00  0.00           C  
ATOM    185  CEN LYS A  27      14.625  21.395   6.609  1.00  0.00           X  
ATOM    186  H   LYS A  27      11.329  22.762   4.533  1.00  0.00           H  
ATOM    187  N   ASP A  28       9.627  22.363   7.473  1.00  0.00           N  
ATOM    188  CA  ASP A  28       8.628  22.485   8.543  1.00  0.00           C  
ATOM    189  C   ASP A  28       7.377  21.636   8.280  1.00  0.00           C  
ATOM    190  O   ASP A  28       7.108  20.713   9.035  1.00  0.00           O  
ATOM    191  CB  ASP A  28       8.228  23.951   8.725  1.00  0.00           C  
ATOM    192  CEN ASP A  28       8.446  24.756   9.310  1.00  0.00           X  
ATOM    193  H   ASP A  28      10.058  23.222   7.162  1.00  0.00           H  
ATOM    194  N   ASN A  29       6.683  21.838   7.155  1.00  0.00           N  
ATOM    195  CA  ASN A  29       5.428  21.116   6.890  1.00  0.00           C  
ATOM    196  C   ASN A  29       5.595  19.590   6.881  1.00  0.00           C  
ATOM    197  O   ASN A  29       4.649  18.855   7.144  1.00  0.00           O  
ATOM    198  CB  ASN A  29       4.811  21.568   5.579  1.00  0.00           C  
ATOM    199  CEN ASN A  29       4.121  22.285   5.246  1.00  0.00           X  
ATOM    200  H   ASN A  29       6.890  22.661   6.611  1.00  0.00           H  
ATOM    201  N   LEU A  30       6.797  19.105   6.554  1.00  0.00           N  
ATOM    202  CA  LEU A  30       7.073  17.676   6.556  1.00  0.00           C  
ATOM    203  C   LEU A  30       7.086  17.114   7.976  1.00  0.00           C  
ATOM    204  O   LEU A  30       6.611  16.009   8.176  1.00  0.00           O  
ATOM    205  CB  LEU A  30       8.411  17.397   5.859  1.00  0.00           C  
ATOM    206  CEN LEU A  30       8.769  16.838   4.469  1.00  0.00           X  
ATOM    207  H   LEU A  30       7.561  19.757   6.437  1.00  0.00           H  
ATOM    208  N   HIS A  31       7.635  17.857   8.941  1.00  0.00           N  
ATOM    209  CA  HIS A  31       7.789  17.376  10.307  1.00  0.00           C  
ATOM    210  C   HIS A  31       6.424  17.100  10.942  1.00  0.00           C  
ATOM    211  O   HIS A  31       6.223  16.020  11.487  1.00  0.00           O  
ATOM    212  CB  HIS A  31       8.572  18.386  11.151  1.00  0.00           C  
ATOM    213  CEN HIS A  31       9.916  18.608  11.570  1.00  0.00           X  
ATOM    214  H   HIS A  31       7.850  18.827   8.760  1.00  0.00           H  
ATOM    215  N   ASP A  32       5.471  18.027  10.807  1.00  0.00           N  
ATOM    216  CA  ASP A  32       4.140  17.880  11.409  1.00  0.00           C  
ATOM    217  C   ASP A  32       3.393  16.666  10.838  1.00  0.00           C  
ATOM    218  O   ASP A  32       2.888  15.837  11.591  1.00  0.00           O  
ATOM    219  CB  ASP A  32       3.315  19.151  11.196  1.00  0.00           C  
ATOM    220  CEN ASP A  32       3.053  20.006  11.683  1.00  0.00           X  
ATOM    221  H   ASP A  32       5.681  18.885  10.324  1.00  0.00           H  
ATOM    222  N   VAL A  33       3.409  16.495   9.511  1.00  0.00           N  
ATOM    223  CA  VAL A  33       2.765  15.359   8.835  1.00  0.00           C  
ATOM    224  C   VAL A  33       3.402  14.021   9.223  1.00  0.00           C  
ATOM    225  O   VAL A  33       2.694  13.032   9.380  1.00  0.00           O  
ATOM    226  CB  VAL A  33       2.824  15.510   7.303  1.00  0.00           C  
ATOM    227  CEN VAL A  33       2.444  15.639   6.743  1.00  0.00           X  
ATOM    228  H   VAL A  33       3.857  17.209   8.955  1.00  0.00           H  
ATOM    229  N   ASP A  34       4.729  13.976   9.353  1.00  0.00           N  
ATOM    230  CA  ASP A  34       5.473  12.785   9.771  1.00  0.00           C  
ATOM    231  C   ASP A  34       5.046  12.362  11.178  1.00  0.00           C  
ATOM    232  O   ASP A  34       4.740  11.193  11.386  1.00  0.00           O  
ATOM    233  CB  ASP A  34       6.981  13.042   9.728  1.00  0.00           C  
ATOM    234  CEN ASP A  34       7.787  12.884   9.126  1.00  0.00           X  
ATOM    235  H   ASP A  34       5.259  14.818   9.189  1.00  0.00           H  
ATOM    236  N   ASN A  35       4.906  13.310  12.110  1.00  0.00           N  
ATOM    237  CA  ASN A  35       4.457  13.034  13.473  1.00  0.00           C  
ATOM    238  C   ASN A  35       3.024  12.489  13.503  1.00  0.00           C  
ATOM    239  O   ASN A  35       2.767  11.499  14.187  1.00  0.00           O  
ATOM    240  CB  ASN A  35       4.564  14.271  14.346  1.00  0.00           C  
ATOM    241  CEN ASN A  35       5.262  14.713  14.993  1.00  0.00           X  
ATOM    242  H   ASN A  35       5.127  14.265  11.867  1.00  0.00           H  
ATOM    243  N   HIS A  36       2.092  13.085  12.758  1.00  0.00           N  
ATOM    244  CA  HIS A  36       0.724  12.578  12.700  1.00  0.00           C  
ATOM    245  C   HIS A  36       0.660  11.162  12.104  1.00  0.00           C  
ATOM    246  O   HIS A  36      -0.075  10.317  12.605  1.00  0.00           O  
ATOM    247  CB  HIS A  36      -0.162  13.528  11.888  1.00  0.00           C  
ATOM    248  CEN HIS A  36      -1.050  14.617  12.125  1.00  0.00           X  
ATOM    249  H   HIS A  36       2.324  13.923  12.246  1.00  0.00           H  
ATOM    250  N   LEU A  37       1.449  10.861  11.069  1.00  0.00           N  
ATOM    251  CA  LEU A  37       1.496   9.516  10.484  1.00  0.00           C  
ATOM    252  C   LEU A  37       2.023   8.469  11.469  1.00  0.00           C  
ATOM    253  O   LEU A  37       1.459   7.381  11.545  1.00  0.00           O  
ATOM    254  CB  LEU A  37       2.360   9.526   9.216  1.00  0.00           C  
ATOM    255  CEN LEU A  37       2.015   9.506   7.715  1.00  0.00           X  
ATOM    256  H   LEU A  37       2.061  11.576  10.704  1.00  0.00           H  
ATOM    257  N   GLN A  38       3.075   8.786  12.228  1.00  0.00           N  
ATOM    258  CA  GLN A  38       3.629   7.872  13.227  1.00  0.00           C  
ATOM    259  C   GLN A  38       2.595   7.556  14.310  1.00  0.00           C  
ATOM    260  O   GLN A  38       2.381   6.379  14.579  1.00  0.00           O  
ATOM    261  CB  GLN A  38       4.884   8.472  13.867  1.00  0.00           C  
ATOM    262  CEN GLN A  38       6.630   8.449  13.863  1.00  0.00           X  
ATOM    263  H   GLN A  38       3.464   9.717  12.158  1.00  0.00           H  
ATOM    264  N   ASN A  39       1.898   8.562  14.848  1.00  0.00           N  
ATOM    265  CA  ASN A  39       0.857   8.355  15.864  1.00  0.00           C  
ATOM    266  C   ASN A  39      -0.276   7.468  15.332  1.00  0.00           C  
ATOM    267  O   ASN A  39      -0.691   6.528  16.003  1.00  0.00           O  
ATOM    268  CB  ASN A  39       0.298   9.676  16.360  1.00  0.00           C  
ATOM    269  CEN ASN A  39       0.478  10.359  17.137  1.00  0.00           X  
ATOM    270  H   ASN A  39       2.146   9.511  14.610  1.00  0.00           H  
ATOM    271  N   VAL A  40      -0.707   7.682  14.083  1.00  0.00           N  
ATOM    272  CA  VAL A  40      -1.754   6.865  13.451  1.00  0.00           C  
ATOM    273  C   VAL A  40      -1.322   5.396  13.326  1.00  0.00           C  
ATOM    274  O   VAL A  40      -2.094   4.493  13.642  1.00  0.00           O  
ATOM    275  CB  VAL A  40      -2.120   7.400  12.054  1.00  0.00           C  
ATOM    276  CEN VAL A  40      -2.613   7.721  11.695  1.00  0.00           X  
ATOM    277  H   VAL A  40      -0.356   8.494  13.596  1.00  0.00           H  
ATOM    278  N   ILE A  41      -0.086   5.131  12.882  1.00  0.00           N  
ATOM    279  CA  ILE A  41       0.461   3.770  12.779  1.00  0.00           C  
ATOM    280  C   ILE A  41       0.457   3.064  14.138  1.00  0.00           C  
ATOM    281  O   ILE A  41       0.057   1.898  14.219  1.00  0.00           O  
ATOM    282  CB  ILE A  41       1.896   3.778  12.222  1.00  0.00           C  
ATOM    283  CEN ILE A  41       2.502   3.782  11.316  1.00  0.00           X  
ATOM    284  H   ILE A  41       0.517   5.916  12.678  1.00  0.00           H  
ATOM    285  N   GLU A  42       0.894   3.746  15.198  1.00  0.00           N  
ATOM    286  CA  GLU A  42       0.861   3.228  16.565  1.00  0.00           C  
ATOM    287  C   GLU A  42      -0.552   2.822  16.975  1.00  0.00           C  
ATOM    288  O   GLU A  42      -0.738   1.722  17.498  1.00  0.00           O  
ATOM    289  CB  GLU A  42       1.412   4.268  17.543  1.00  0.00           C  
ATOM    290  CEN GLU A  42       2.695   4.873  18.487  1.00  0.00           X  
ATOM    291  H   GLU A  42       1.216   4.692  15.067  1.00  0.00           H  
ATOM    292  N   ASP A  43      -1.559   3.631  16.654  1.00  0.00           N  
ATOM    293  CA  ASP A  43      -2.951   3.330  16.968  1.00  0.00           C  
ATOM    294  C   ASP A  43      -3.449   2.085  16.223  1.00  0.00           C  
ATOM    295  O   ASP A  43      -4.119   1.229  16.813  1.00  0.00           O  
ATOM    296  CB  ASP A  43      -3.839   4.531  16.634  1.00  0.00           C  
ATOM    297  CEN ASP A  43      -4.273   5.335  17.085  1.00  0.00           X  
ATOM    298  H   ASP A  43      -1.348   4.551  16.292  1.00  0.00           H  
ATOM    299  N   ILE A  44      -3.093   1.922  14.943  1.00  0.00           N  
ATOM    300  CA  ILE A  44      -3.538   0.772  14.132  1.00  0.00           C  
ATOM    301  C   ILE A  44      -2.893  -0.504  14.663  1.00  0.00           C  
ATOM    302  O   ILE A  44      -3.554  -1.540  14.807  1.00  0.00           O  
ATOM    303  CB  ILE A  44      -3.186   0.939  12.643  1.00  0.00           C  
ATOM    304  CEN ILE A  44      -3.518   1.347  11.688  1.00  0.00           X  
ATOM    305  H   ILE A  44      -2.528   2.644  14.519  1.00  0.00           H  
ATOM    306  N   HIS A  45      -1.603  -0.439  14.976  1.00  0.00           N  
ATOM    307  CA  HIS A  45      -0.857  -1.560  15.508  1.00  0.00           C  
ATOM    308  C   HIS A  45      -1.442  -2.058  16.843  1.00  0.00           C  
ATOM    309  O   HIS A  45      -1.554  -3.270  17.030  1.00  0.00           O  
ATOM    310  CB  HIS A  45       0.615  -1.175  15.687  1.00  0.00           C  
ATOM    311  CEN HIS A  45       1.836  -1.271  14.958  1.00  0.00           X  
ATOM    312  H   HIS A  45      -1.134   0.452  14.881  1.00  0.00           H  
ATOM    313  N   ASP A  46      -1.903  -1.172  17.728  1.00  0.00           N  
ATOM    314  CA  ASP A  46      -2.519  -1.535  19.013  1.00  0.00           C  
ATOM    315  C   ASP A  46      -3.889  -2.204  18.817  1.00  0.00           C  
ATOM    316  O   ASP A  46      -4.180  -3.254  19.404  1.00  0.00           O  
ATOM    317  CB  ASP A  46      -2.663  -0.298  19.903  1.00  0.00           C  
ATOM    318  CEN ASP A  46      -2.188   0.178  20.667  1.00  0.00           X  
ATOM    319  H   ASP A  46      -1.830  -0.189  17.507  1.00  0.00           H  
ATOM    320  N   PHE A  47      -4.713  -1.664  17.915  1.00  0.00           N  
ATOM    321  CA  PHE A  47      -5.969  -2.284  17.504  1.00  0.00           C  
ATOM    322  C   PHE A  47      -5.738  -3.693  16.938  1.00  0.00           C  
ATOM    323  O   PHE A  47      -6.414  -4.644  17.343  1.00  0.00           O  
ATOM    324  CB  PHE A  47      -6.678  -1.409  16.469  1.00  0.00           C  
ATOM    325  CEN PHE A  47      -7.840  -0.325  16.425  1.00  0.00           X  
ATOM    326  H   PHE A  47      -4.458  -0.772  17.517  1.00  0.00           H  
ATOM    327  N   MET A  48      -4.742  -3.865  16.064  1.00  0.00           N  
ATOM    328  CA  MET A  48      -4.339  -5.177  15.554  1.00  0.00           C  
ATOM    329  C   MET A  48      -3.876  -6.135  16.651  1.00  0.00           C  
ATOM    330  O   MET A  48      -4.326  -7.280  16.694  1.00  0.00           O  
ATOM    331  CB  MET A  48      -3.230  -5.007  14.517  1.00  0.00           C  
ATOM    332  CEN MET A  48      -2.901  -5.114  12.797  1.00  0.00           X  
ATOM    333  H   MET A  48      -4.228  -3.044  15.770  1.00  0.00           H  
ATOM    334  N   GLN A  49      -3.002  -5.693  17.554  1.00  0.00           N  
ATOM    335  CA  GLN A  49      -2.486  -6.545  18.631  1.00  0.00           C  
ATOM    336  C   GLN A  49      -3.500  -6.782  19.765  1.00  0.00           C  
ATOM    337  O   GLN A  49      -3.258  -7.601  20.652  1.00  0.00           O  
ATOM    338  CB  GLN A  49      -1.212  -5.927  19.215  1.00  0.00           C  
ATOM    339  CEN GLN A  49       0.532  -5.986  19.194  1.00  0.00           X  
ATOM    340  H   GLN A  49      -2.670  -4.741  17.492  1.00  0.00           H  
ATOM    341  N   GLY A  50      -4.667  -6.133  19.709  1.00  0.00           N  
ATOM    342  CA  GLY A  50      -5.716  -6.231  20.719  1.00  0.00           C  
ATOM    343  C   GLY A  50      -5.576  -5.198  21.836  1.00  0.00           C  
ATOM    344  O   GLY A  50      -6.104  -5.414  22.926  1.00  0.00           O  
ATOM    345  CEN GLY A  50      -5.716  -6.231  20.719  1.00  0.00           X  
ATOM    346  H   GLY A  50      -4.816  -5.495  18.940  1.00  0.00           H  
ATOM    347  N   GLY A  51      -4.879  -4.086  21.582  1.00  0.00           N  
ATOM    348  CA  GLY A  51      -4.603  -3.038  22.567  1.00  0.00           C  
ATOM    349  C   GLY A  51      -5.711  -1.990  22.719  1.00  0.00           C  
ATOM    350  O   GLY A  51      -5.673  -1.209  23.674  1.00  0.00           O  
ATOM    351  CEN GLY A  51      -4.603  -3.038  22.567  1.00  0.00           X  
ATOM    352  H   GLY A  51      -4.491  -3.948  20.661  1.00  0.00           H  
ATOM    353  N   GLY A  52      -6.702  -1.931  21.820  1.00  0.00           N  
ATOM    354  CA  GLY A  52      -7.732  -0.891  21.856  1.00  0.00           C  
ATOM    355  C   GLY A  52      -9.182  -1.367  21.855  1.00  0.00           C  
ATOM    356  O   GLY A  52      -9.577  -2.273  21.127  1.00  0.00           O  
ATOM    357  CEN GLY A  52      -7.732  -0.891  21.856  1.00  0.00           X  
ATOM    358  H   GLY A  52      -6.643  -2.525  21.004  1.00  0.00           H  
ATOM    359  N   SER A  53      -9.996  -0.698  22.670  1.00  0.00           N  
ATOM    360  CA  SER A  53     -11.453  -0.832  22.677  1.00  0.00           C  
ATOM    361  C   SER A  53     -12.071   0.146  21.668  1.00  0.00           C  
ATOM    362  O   SER A  53     -11.352   0.926  21.045  1.00  0.00           O  
ATOM    363  CB  SER A  53     -12.000  -0.587  24.069  1.00  0.00           C  
ATOM    364  CEN SER A  53     -12.045  -0.373  24.567  1.00  0.00           X  
ATOM    365  H   SER A  53      -9.626   0.121  23.130  1.00  0.00           H  
ATOM    366  N   GLY A  54     -13.402   0.170  21.533  1.00  0.00           N  
ATOM    367  CA  GLY A  54     -14.087   1.059  20.579  1.00  0.00           C  
ATOM    368  C   GLY A  54     -13.619   2.526  20.618  1.00  0.00           C  
ATOM    369  O   GLY A  54     -13.604   3.188  19.587  1.00  0.00           O  
ATOM    370  CEN GLY A  54     -14.087   1.059  20.578  1.00  0.00           X  
ATOM    371  H   GLY A  54     -13.961  -0.488  22.058  1.00  0.00           H  
ATOM    372  N   GLY A  55     -13.160   3.020  21.779  1.00  0.00           N  
ATOM    373  CA  GLY A  55     -12.652   4.384  21.932  1.00  0.00           C  
ATOM    374  C   GLY A  55     -11.353   4.647  21.161  1.00  0.00           C  
ATOM    375  O   GLY A  55     -11.216   5.724  20.590  1.00  0.00           O  
ATOM    376  CEN GLY A  55     -12.651   4.385  21.932  1.00  0.00           X  
ATOM    377  H   GLY A  55     -13.029   2.381  22.548  1.00  0.00           H  
ATOM    378  N   LYS A  56     -10.445   3.659  21.057  1.00  0.00           N  
ATOM    379  CA  LYS A  56      -9.258   3.768  20.189  1.00  0.00           C  
ATOM    380  C   LYS A  56      -9.663   3.877  18.722  1.00  0.00           C  
ATOM    381  O   LYS A  56      -9.067   4.645  17.989  1.00  0.00           O  
ATOM    382  CB  LYS A  56      -8.330   2.569  20.387  1.00  0.00           C  
ATOM    383  CEN LYS A  56      -6.546   1.777  21.203  1.00  0.00           X  
ATOM    384  H   LYS A  56     -10.645   2.767  21.485  1.00  0.00           H  
ATOM    385  N   LEU A  57     -10.720   3.172  18.301  1.00  0.00           N  
ATOM    386  CA  LEU A  57     -11.276   3.350  16.954  1.00  0.00           C  
ATOM    387  C   LEU A  57     -11.846   4.749  16.730  1.00  0.00           C  
ATOM    388  O   LEU A  57     -11.547   5.366  15.715  1.00  0.00           O  
ATOM    389  CB  LEU A  57     -12.362   2.298  16.695  1.00  0.00           C  
ATOM    390  CEN LEU A  57     -12.382   0.996  15.872  1.00  0.00           X  
ATOM    391  H   LEU A  57     -11.154   2.523  18.941  1.00  0.00           H  
ATOM    392  N   GLN A  58     -12.632   5.274  17.672  1.00  0.00           N  
ATOM    393  CA  GLN A  58     -13.177   6.630  17.549  1.00  0.00           C  
ATOM    394  C   GLN A  58     -12.083   7.693  17.419  1.00  0.00           C  
ATOM    395  O   GLN A  58     -12.225   8.606  16.610  1.00  0.00           O  
ATOM    396  CB  GLN A  58     -14.060   6.954  18.757  1.00  0.00           C  
ATOM    397  CEN GLN A  58     -15.707   7.046  19.327  1.00  0.00           X  
ATOM    398  H   GLN A  58     -12.808   4.743  18.513  1.00  0.00           H  
ATOM    399  N   GLU A  59     -11.007   7.573  18.197  1.00  0.00           N  
ATOM    400  CA  GLU A  59      -9.871   8.496  18.134  1.00  0.00           C  
ATOM    401  C   GLU A  59      -9.132   8.362  16.797  1.00  0.00           C  
ATOM    402  O   GLU A  59      -8.879   9.377  16.153  1.00  0.00           O  
ATOM    403  CB  GLU A  59      -8.910   8.246  19.297  1.00  0.00           C  
ATOM    404  CEN GLU A  59      -8.326   8.657  20.845  1.00  0.00           X  
ATOM    405  H   GLU A  59     -10.938   6.791  18.835  1.00  0.00           H  
ATOM    406  N   MET A  60      -8.961   7.135  16.298  1.00  0.00           N  
ATOM    407  CA  MET A  60      -8.252   6.846  15.045  1.00  0.00           C  
ATOM    408  C   MET A  60      -8.959   7.435  13.820  1.00  0.00           C  
ATOM    409  O   MET A  60      -8.310   7.920  12.902  1.00  0.00           O  
ATOM    410  CB  MET A  60      -8.092   5.337  14.876  1.00  0.00           C  
ATOM    411  CEN MET A  60      -6.901   4.049  14.913  1.00  0.00           X  
ATOM    412  H   MET A  60      -9.257   6.348  16.859  1.00  0.00           H  
ATOM    413  N   MET A  61     -10.297   7.433  13.807  1.00  0.00           N  
ATOM    414  CA  MET A  61     -11.073   8.062  12.732  1.00  0.00           C  
ATOM    415  C   MET A  61     -10.780   9.563  12.637  1.00  0.00           C  
ATOM    416  O   MET A  61     -10.491  10.068  11.556  1.00  0.00           O  
ATOM    417  CB  MET A  61     -12.566   7.829  12.954  1.00  0.00           C  
ATOM    418  CEN MET A  61     -13.948   6.948  12.328  1.00  0.00           X  
ATOM    419  H   MET A  61     -10.783   6.980  14.566  1.00  0.00           H  
ATOM    420  N   LYS A  62     -10.832  10.293  13.753  1.00  0.00           N  
ATOM    421  CA  LYS A  62     -10.549  11.727  13.773  1.00  0.00           C  
ATOM    422  C   LYS A  62      -9.112  12.029  13.343  1.00  0.00           C  
ATOM    423  O   LYS A  62      -8.919  12.974  12.583  1.00  0.00           O  
ATOM    424  CB  LYS A  62     -10.808  12.300  15.168  1.00  0.00           C  
ATOM    425  CEN LYS A  62     -12.055  13.413  16.464  1.00  0.00           X  
ATOM    426  H   LYS A  62     -11.004   9.818  14.629  1.00  0.00           H  
ATOM    427  N   GLU A  63      -8.136  11.248  13.790  1.00  0.00           N  
ATOM    428  CA  GLU A  63      -6.735  11.406  13.380  1.00  0.00           C  
ATOM    429  C   GLU A  63      -6.593  11.274  11.865  1.00  0.00           C  
ATOM    430  O   GLU A  63      -5.979  12.111  11.207  1.00  0.00           O  
ATOM    431  CB  GLU A  63      -5.847  10.377  14.083  1.00  0.00           C  
ATOM    432  CEN GLU A  63      -4.755   9.974  15.327  1.00  0.00           X  
ATOM    433  H   GLU A  63      -8.357  10.499  14.433  1.00  0.00           H  
ATOM    434  N   PHE A  64      -7.274  10.294  11.280  1.00  0.00           N  
ATOM    435  CA  PHE A  64      -7.272  10.094   9.840  1.00  0.00           C  
ATOM    436  C   PHE A  64      -7.854  11.300   9.077  1.00  0.00           C  
ATOM    437  O   PHE A  64      -7.248  11.798   8.127  1.00  0.00           O  
ATOM    438  CB  PHE A  64      -8.052   8.824   9.495  1.00  0.00           C  
ATOM    439  CEN PHE A  64      -7.755   7.296   9.176  1.00  0.00           X  
ATOM    440  H   PHE A  64      -7.730   9.608  11.862  1.00  0.00           H  
ATOM    441  N   GLN A  65      -8.992  11.836   9.528  1.00  0.00           N  
ATOM    442  CA  GLN A  65      -9.613  13.009   8.906  1.00  0.00           C  
ATOM    443  C   GLN A  65      -8.766  14.275   9.092  1.00  0.00           C  
ATOM    444  O   GLN A  65      -8.670  15.088   8.177  1.00  0.00           O  
ATOM    445  CB  GLN A  65     -11.011  13.238   9.488  1.00  0.00           C  
ATOM    446  CEN GLN A  65     -12.718  13.006   9.212  1.00  0.00           X  
ATOM    447  H   GLN A  65      -9.433  11.422  10.337  1.00  0.00           H  
ATOM    448  N   GLN A  66      -8.115  14.436  10.246  1.00  0.00           N  
ATOM    449  CA  GLN A  66      -7.201  15.558  10.477  1.00  0.00           C  
ATOM    450  C   GLN A  66      -5.996  15.501   9.539  1.00  0.00           C  
ATOM    451  O   GLN A  66      -5.667  16.513   8.925  1.00  0.00           O  
ATOM    452  CB  GLN A  66      -6.721  15.566  11.930  1.00  0.00           C  
ATOM    453  CEN GLN A  66      -6.950  16.301  13.497  1.00  0.00           X  
ATOM    454  H   GLN A  66      -8.187  13.720  10.952  1.00  0.00           H  
ATOM    455  N   VAL A  67      -5.408  14.317   9.341  1.00  0.00           N  
ATOM    456  CA  VAL A  67      -4.281  14.138   8.409  1.00  0.00           C  
ATOM    457  C   VAL A  67      -4.668  14.549   7.000  1.00  0.00           C  
ATOM    458  O   VAL A  67      -3.941  15.300   6.357  1.00  0.00           O  
ATOM    459  CB  VAL A  67      -3.784  12.681   8.382  1.00  0.00           C  
ATOM    460  CEN VAL A  67      -3.262  12.269   8.564  1.00  0.00           X  
ATOM    461  H   VAL A  67      -5.731  13.526   9.881  1.00  0.00           H  
ATOM    462  N   LEU A  68      -5.810  14.076   6.503  1.00  0.00           N  
ATOM    463  CA  LEU A  68      -6.261  14.385   5.151  1.00  0.00           C  
ATOM    464  C   LEU A  68      -6.429  15.875   4.906  1.00  0.00           C  
ATOM    465  O   LEU A  68      -6.070  16.359   3.832  1.00  0.00           O  
ATOM    466  CB  LEU A  68      -7.582  13.660   4.866  1.00  0.00           C  
ATOM    467  CEN LEU A  68      -7.929  12.402   4.047  1.00  0.00           X  
ATOM    468  H   LEU A  68      -6.390  13.500   7.097  1.00  0.00           H  
ATOM    469  N   ASP A  69      -6.999  16.581   5.874  1.00  0.00           N  
ATOM    470  CA  ASP A  69      -7.177  18.022   5.778  1.00  0.00           C  
ATOM    471  C   ASP A  69      -5.816  18.723   5.672  1.00  0.00           C  
ATOM    472  O   ASP A  69      -5.647  19.617   4.840  1.00  0.00           O  
ATOM    473  CB  ASP A  69      -7.959  18.548   6.984  1.00  0.00           C  
ATOM    474  CEN ASP A  69      -8.906  18.809   7.252  1.00  0.00           X  
ATOM    475  H   ASP A  69      -7.339  16.104   6.697  1.00  0.00           H  
ATOM    476  N   GLU A  70      -4.816  18.281   6.439  1.00  0.00           N  
ATOM    477  CA  GLU A  70      -3.462  18.847   6.418  1.00  0.00           C  
ATOM    478  C   GLU A  70      -2.765  18.591   5.082  1.00  0.00           C  
ATOM    479  O   GLU A  70      -2.141  19.495   4.529  1.00  0.00           O  
ATOM    480  CB  GLU A  70      -2.624  18.272   7.561  1.00  0.00           C  
ATOM    481  CEN GLU A  70      -1.965  18.415   9.126  1.00  0.00           X  
ATOM    482  H   GLU A  70      -4.995  17.503   7.056  1.00  0.00           H  
ATOM    483  N   LEU A  71      -2.913  17.395   4.515  1.00  0.00           N  
ATOM    484  CA  LEU A  71      -2.275  16.989   3.269  1.00  0.00           C  
ATOM    485  C   LEU A  71      -2.854  17.732   2.072  1.00  0.00           C  
ATOM    486  O   LEU A  71      -2.101  18.159   1.201  1.00  0.00           O  
ATOM    487  CB  LEU A  71      -2.419  15.474   3.074  1.00  0.00           C  
ATOM    488  CEN LEU A  71      -1.436  14.300   3.242  1.00  0.00           X  
ATOM    489  H   LEU A  71      -3.507  16.731   4.989  1.00  0.00           H  
ATOM    490  N   ASN A  72      -4.169  17.921   2.030  1.00  0.00           N  
ATOM    491  CA  ASN A  72      -4.855  18.539   0.907  1.00  0.00           C  
ATOM    492  C   ASN A  72      -4.351  19.970   0.658  1.00  0.00           C  
ATOM    493  O   ASN A  72      -3.987  20.308  -0.469  1.00  0.00           O  
ATOM    494  CB  ASN A  72      -6.358  18.534   1.116  1.00  0.00           C  
ATOM    495  CEN ASN A  72      -7.177  17.920   0.887  1.00  0.00           X  
ATOM    496  H   ASN A  72      -4.717  17.601   2.815  1.00  0.00           H  
ATOM    497  N   ASN A  73      -4.266  20.795   1.707  1.00  0.00           N  
ATOM    498  CA  ASN A  73      -3.840  22.190   1.595  1.00  0.00           C  
ATOM    499  C   ASN A  73      -2.416  22.312   1.043  1.00  0.00           C  
ATOM    500  O   ASN A  73      -2.180  23.040   0.077  1.00  0.00           O  
ATOM    501  CB  ASN A  73      -3.944  22.903   2.931  1.00  0.00           C  
ATOM    502  CEN ASN A  73      -4.646  23.480   3.457  1.00  0.00           X  
ATOM    503  H   ASN A  73      -4.502  20.436   2.620  1.00  0.00           H  
ATOM    504  N   HIS A  74      -1.467  21.580   1.622  1.00  0.00           N  
ATOM    505  CA  HIS A  74      -0.059  21.632   1.241  1.00  0.00           C  
ATOM    506  C   HIS A  74       0.219  21.021  -0.131  1.00  0.00           C  
ATOM    507  O   HIS A  74       1.131  21.446  -0.844  1.00  0.00           O  
ATOM    508  CB  HIS A  74       0.797  20.925   2.297  1.00  0.00           C  
ATOM    509  CEN HIS A  74       1.549  21.266   3.459  1.00  0.00           X  
ATOM    510  H   HIS A  74      -1.714  21.042   2.440  1.00  0.00           H  
ATOM    511  N   LEU A  75      -0.580  20.042  -0.539  1.00  0.00           N  
ATOM    512  CA  LEU A  75      -0.378  19.295  -1.769  1.00  0.00           C  
ATOM    513  C   LEU A  75      -1.257  19.777  -2.939  1.00  0.00           C  
ATOM    514  O   LEU A  75      -1.310  19.084  -3.954  1.00  0.00           O  
ATOM    515  CB  LEU A  75      -0.629  17.806  -1.501  1.00  0.00           C  
ATOM    516  CEN LEU A  75       0.315  16.608  -1.292  1.00  0.00           X  
ATOM    517  H   LEU A  75      -1.304  19.729   0.092  1.00  0.00           H  
ATOM    518  N   GLN A  76      -1.899  20.952  -2.887  1.00  0.00           N  
ATOM    519  CA  GLN A  76      -2.769  21.424  -3.987  1.00  0.00           C  
ATOM    520  C   GLN A  76      -2.121  21.307  -5.392  1.00  0.00           C  
ATOM    521  O   GLN A  76      -2.828  21.194  -6.393  1.00  0.00           O  
ATOM    522  CB  GLN A  76      -3.169  22.881  -3.738  1.00  0.00           C  
ATOM    523  CEN GLN A  76      -4.433  23.923  -3.135  1.00  0.00           X  
ATOM    524  H   GLN A  76      -1.823  21.508  -2.049  1.00  0.00           H  
ATOM    525  N   GLY A  77      -0.782  21.248  -5.495  1.00  0.00           N  
ATOM    526  CA  GLY A  77      -0.035  21.164  -6.758  1.00  0.00           C  
ATOM    527  C   GLY A  77       0.298  19.753  -7.296  1.00  0.00           C  
ATOM    528  O   GLY A  77       1.011  19.649  -8.290  1.00  0.00           O  
ATOM    529  CEN GLY A  77      -0.035  21.164  -6.759  1.00  0.00           X  
ATOM    530  H   GLY A  77      -0.264  21.196  -4.629  1.00  0.00           H  
ATOM    531  N   GLY A  78      -0.199  18.665  -6.696  1.00  0.00           N  
ATOM    532  CA  GLY A  78       0.107  17.270  -7.056  1.00  0.00           C  
ATOM    533  C   GLY A  78      -1.123  16.372  -7.227  1.00  0.00           C  
ATOM    534  O   GLY A  78      -1.153  15.265  -6.697  1.00  0.00           O  
ATOM    535  CEN GLY A  78       0.108  17.269  -7.056  1.00  0.00           X  
ATOM    536  H   GLY A  78      -0.727  18.811  -5.849  1.00  0.00           H  
ATOM    537  N   LYS A  79      -2.143  16.840  -7.959  1.00  0.00           N  
ATOM    538  CA  LYS A  79      -3.471  16.208  -8.112  1.00  0.00           C  
ATOM    539  C   LYS A  79      -3.497  14.674  -8.261  1.00  0.00           C  
ATOM    540  O   LYS A  79      -4.355  14.034  -7.666  1.00  0.00           O  
ATOM    541  CB  LYS A  79      -4.178  16.829  -9.318  1.00  0.00           C  
ATOM    542  CEN LYS A  79      -5.616  18.186 -10.072  1.00  0.00           X  
ATOM    543  H   LYS A  79      -2.046  17.802  -8.247  1.00  0.00           H  
ATOM    544  N   HIS A  80      -2.610  14.078  -9.064  1.00  0.00           N  
ATOM    545  CA  HIS A  80      -2.532  12.617  -9.189  1.00  0.00           C  
ATOM    546  C   HIS A  80      -2.102  11.929  -7.885  1.00  0.00           C  
ATOM    547  O   HIS A  80      -2.667  10.902  -7.518  1.00  0.00           O  
ATOM    548  CB  HIS A  80      -1.567  12.232 -10.315  1.00  0.00           C  
ATOM    549  CEN HIS A  80      -1.625  11.905 -11.700  1.00  0.00           X  
ATOM    550  H   HIS A  80      -1.938  14.655  -9.549  1.00  0.00           H  
ATOM    551  N   THR A  81      -1.153  12.527  -7.161  1.00  0.00           N  
ATOM    552  CA  THR A  81      -0.630  11.963  -5.913  1.00  0.00           C  
ATOM    553  C   THR A  81      -1.655  12.104  -4.792  1.00  0.00           C  
ATOM    554  O   THR A  81      -1.859  11.152  -4.050  1.00  0.00           O  
ATOM    555  CB  THR A  81       0.684  12.642  -5.484  1.00  0.00           C  
ATOM    556  CEN THR A  81       1.242  12.787  -5.579  1.00  0.00           X  
ATOM    557  H   THR A  81      -0.767  13.411  -7.462  1.00  0.00           H  
ATOM    558  N   VAL A  82      -2.360  13.245  -4.735  1.00  0.00           N  
ATOM    559  CA  VAL A  82      -3.444  13.475  -3.760  1.00  0.00           C  
ATOM    560  C   VAL A  82      -4.576  12.519  -3.981  1.00  0.00           C  
ATOM    561  O   VAL A  82      -5.084  11.967  -3.024  1.00  0.00           O  
ATOM    562  CB  VAL A  82      -3.997  14.911  -3.831  1.00  0.00           C  
ATOM    563  CEN VAL A  82      -4.030  15.510  -3.493  1.00  0.00           X  
ATOM    564  H   VAL A  82      -2.148  13.981  -5.394  1.00  0.00           H  
ATOM    565  N   HIS A  83      -4.976  12.336  -5.239  1.00  0.00           N  
ATOM    566  CA  HIS A  83      -6.082  11.453  -5.535  1.00  0.00           C  
ATOM    567  C   HIS A  83      -5.741  10.010  -5.176  1.00  0.00           C  
ATOM    568  O   HIS A  83      -6.530   9.347  -4.519  1.00  0.00           O  
ATOM    569  CB  HIS A  83      -6.468  11.554  -7.014  1.00  0.00           C  
ATOM    570  CEN HIS A  83      -7.408  12.258  -7.822  1.00  0.00           X  
ATOM    571  H   HIS A  83      -4.577  12.893  -5.982  1.00  0.00           H  
ATOM    572  N   HIS A  84      -4.548   9.537  -5.551  1.00  0.00           N  
ATOM    573  CA  HIS A  84      -4.128   8.183  -5.212  1.00  0.00           C  
ATOM    574  C   HIS A  84      -4.048   7.968  -3.692  1.00  0.00           C  
ATOM    575  O   HIS A  84      -4.626   7.016  -3.184  1.00  0.00           O  
ATOM    576  CB  HIS A  84      -2.773   7.872  -5.857  1.00  0.00           C  
ATOM    577  CEN HIS A  84      -2.276   7.255  -7.041  1.00  0.00           X  
ATOM    578  H   HIS A  84      -3.905  10.142  -6.040  1.00  0.00           H  
ATOM    579  N   ILE A  85      -3.421   8.898  -2.966  1.00  0.00           N  
ATOM    580  CA  ILE A  85      -3.291   8.825  -1.504  1.00  0.00           C  
ATOM    581  C   ILE A  85      -4.654   8.998  -0.819  1.00  0.00           C  
ATOM    582  O   ILE A  85      -4.961   8.279   0.118  1.00  0.00           O  
ATOM    583  CB  ILE A  85      -2.318   9.891  -0.969  1.00  0.00           C  
ATOM    584  CEN ILE A  85      -1.272  10.122  -0.765  1.00  0.00           X  
ATOM    585  H   ILE A  85      -3.040   9.707  -3.438  1.00  0.00           H  
ATOM    586  N   GLU A  86      -5.502   9.897  -1.318  1.00  0.00           N  
ATOM    587  CA  GLU A  86      -6.852  10.135  -0.815  1.00  0.00           C  
ATOM    588  C   GLU A  86      -7.744   8.893  -0.957  1.00  0.00           C  
ATOM    589  O   GLU A  86      -8.456   8.552  -0.016  1.00  0.00           O  
ATOM    590  CB  GLU A  86      -7.484  11.322  -1.545  1.00  0.00           C  
ATOM    591  CEN GLU A  86      -7.889  12.976  -1.600  1.00  0.00           X  
ATOM    592  H   GLU A  86      -5.180  10.474  -2.080  1.00  0.00           H  
ATOM    593  N   GLN A  87      -7.720   8.207  -2.108  1.00  0.00           N  
ATOM    594  CA  GLN A  87      -8.479   6.964  -2.305  1.00  0.00           C  
ATOM    595  C   GLN A  87      -7.986   5.854  -1.376  1.00  0.00           C  
ATOM    596  O   GLN A  87      -8.820   5.199  -0.754  1.00  0.00           O  
ATOM    597  CB  GLN A  87      -8.375   6.498  -3.760  1.00  0.00           C  
ATOM    598  CEN GLN A  87      -9.199   6.452  -5.298  1.00  0.00           X  
ATOM    599  H   GLN A  87      -7.097   8.512  -2.843  1.00  0.00           H  
ATOM    600  N   ASN A  88      -6.669   5.695  -1.212  1.00  0.00           N  
ATOM    601  CA  ASN A  88      -6.099   4.648  -0.356  1.00  0.00           C  
ATOM    602  C   ASN A  88      -6.544   4.838   1.100  1.00  0.00           C  
ATOM    603  O   ASN A  88      -6.984   3.911   1.768  1.00  0.00           O  
ATOM    604  CB  ASN A  88      -4.584   4.614  -0.447  1.00  0.00           C  
ATOM    605  CEN ASN A  88      -3.845   4.117  -1.000  1.00  0.00           X  
ATOM    606  H   ASN A  88      -6.032   6.255  -1.760  1.00  0.00           H  
ATOM    607  N   ILE A  89      -6.519   6.079   1.582  1.00  0.00           N  
ATOM    608  CA  ILE A  89      -6.950   6.398   2.937  1.00  0.00           C  
ATOM    609  C   ILE A  89      -8.476   6.278   3.112  1.00  0.00           C  
ATOM    610  O   ILE A  89      -8.937   5.803   4.151  1.00  0.00           O  
ATOM    611  CB  ILE A  89      -6.508   7.818   3.333  1.00  0.00           C  
ATOM    612  CEN ILE A  89      -5.692   8.420   3.735  1.00  0.00           X  
ATOM    613  H   ILE A  89      -6.151   6.817   0.999  1.00  0.00           H  
ATOM    614  N   LYS A  90      -9.291   6.684   2.136  1.00  0.00           N  
ATOM    615  CA  LYS A  90     -10.749   6.477   2.210  1.00  0.00           C  
ATOM    616  C   LYS A  90     -11.114   4.996   2.187  1.00  0.00           C  
ATOM    617  O   LYS A  90     -11.991   4.588   2.947  1.00  0.00           O  
ATOM    618  CB  LYS A  90     -11.453   7.200   1.061  1.00  0.00           C  
ATOM    619  CEN LYS A  90     -12.612   8.839   0.394  1.00  0.00           X  
ATOM    620  H   LYS A  90      -8.885   7.056   1.290  1.00  0.00           H  
ATOM    621  N   GLU A  91     -10.442   4.205   1.358  1.00  0.00           N  
ATOM    622  CA  GLU A  91     -10.588   2.747   1.352  1.00  0.00           C  
ATOM    623  C   GLU A  91     -10.195   2.137   2.703  1.00  0.00           C  
ATOM    624  O   GLU A  91     -10.975   1.372   3.273  1.00  0.00           O  
ATOM    625  CB  GLU A  91      -9.744   2.132   0.233  1.00  0.00           C  
ATOM    626  CEN GLU A  91      -9.620   1.487  -1.339  1.00  0.00           X  
ATOM    627  H   GLU A  91      -9.776   4.616   0.720  1.00  0.00           H  
ATOM    628  N   ILE A  92      -9.076   2.571   3.292  1.00  0.00           N  
ATOM    629  CA  ILE A  92      -8.638   2.173   4.642  1.00  0.00           C  
ATOM    630  C   ILE A  92      -9.641   2.653   5.708  1.00  0.00           C  
ATOM    631  O   ILE A  92     -10.022   1.887   6.595  1.00  0.00           O  
ATOM    632  CB  ILE A  92      -7.242   2.731   4.972  1.00  0.00           C  
ATOM    633  CEN ILE A  92      -6.169   2.559   4.886  1.00  0.00           X  
ATOM    634  H   ILE A  92      -8.458   3.154   2.743  1.00  0.00           H  
ATOM    635  N   PHE A  93     -10.139   3.890   5.611  1.00  0.00           N  
ATOM    636  CA  PHE A  93     -11.152   4.413   6.536  1.00  0.00           C  
ATOM    637  C   PHE A  93     -12.455   3.620   6.490  1.00  0.00           C  
ATOM    638  O   PHE A  93     -13.005   3.283   7.538  1.00  0.00           O  
ATOM    639  CB  PHE A  93     -11.434   5.886   6.230  1.00  0.00           C  
ATOM    640  CEN PHE A  93     -10.996   7.316   6.766  1.00  0.00           X  
ATOM    641  H   PHE A  93      -9.805   4.475   4.860  1.00  0.00           H  
ATOM    642  N   HIS A  94     -12.935   3.309   5.289  1.00  0.00           N  
ATOM    643  CA  HIS A  94     -14.159   2.540   5.106  1.00  0.00           C  
ATOM    644  C   HIS A  94     -14.048   1.155   5.761  1.00  0.00           C  
ATOM    645  O   HIS A  94     -14.944   0.740   6.500  1.00  0.00           O  
ATOM    646  CB  HIS A  94     -14.482   2.395   3.615  1.00  0.00           C  
ATOM    647  CEN HIS A  94     -15.283   3.046   2.632  1.00  0.00           X  
ATOM    648  H   HIS A  94     -12.422   3.600   4.468  1.00  0.00           H  
ATOM    649  N   HIS A  95     -12.923   0.470   5.561  1.00  0.00           N  
ATOM    650  CA  HIS A  95     -12.653  -0.832   6.156  1.00  0.00           C  
ATOM    651  C   HIS A  95     -12.597  -0.779   7.692  1.00  0.00           C  
ATOM    652  O   HIS A  95     -13.205  -1.637   8.339  1.00  0.00           O  
ATOM    653  CB  HIS A  95     -11.339  -1.399   5.606  1.00  0.00           C  
ATOM    654  CEN HIS A  95     -10.911  -2.272   4.564  1.00  0.00           X  
ATOM    655  H   HIS A  95     -12.224   0.863   4.944  1.00  0.00           H  
ATOM    656  N   LEU A  96     -11.941   0.223   8.298  1.00  0.00           N  
ATOM    657  CA  LEU A  96     -11.866   0.357   9.764  1.00  0.00           C  
ATOM    658  C   LEU A  96     -13.241   0.601  10.376  1.00  0.00           C  
ATOM    659  O   LEU A  96     -13.562   0.016  11.410  1.00  0.00           O  
ATOM    660  CB  LEU A  96     -10.912   1.495  10.146  1.00  0.00           C  
ATOM    661  CEN LEU A  96      -9.474   1.512  10.700  1.00  0.00           X  
ATOM    662  H   LEU A  96     -11.503   0.926   7.721  1.00  0.00           H  
ATOM    663  N   GLU A  97     -14.069   1.428   9.743  1.00  0.00           N  
ATOM    664  CA  GLU A  97     -15.410   1.731  10.233  1.00  0.00           C  
ATOM    665  C   GLU A  97     -16.318   0.493  10.174  1.00  0.00           C  
ATOM    666  O   GLU A  97     -17.007   0.188  11.151  1.00  0.00           O  
ATOM    667  CB  GLU A  97     -16.023   2.877   9.425  1.00  0.00           C  
ATOM    668  CEN GLU A  97     -16.398   4.530   9.258  1.00  0.00           X  
ATOM    669  H   GLU A  97     -13.747   1.895   8.909  1.00  0.00           H  
ATOM    670  N   GLU A  98     -16.265  -0.277   9.084  1.00  0.00           N  
ATOM    671  CA  GLU A  98     -17.037  -1.517   8.927  1.00  0.00           C  
ATOM    672  C   GLU A  98     -16.650  -2.611   9.938  1.00  0.00           C  
ATOM    673  O   GLU A  98     -17.529  -3.297  10.464  1.00  0.00           O  
ATOM    674  CB  GLU A  98     -16.871  -2.054   7.503  1.00  0.00           C  
ATOM    675  CEN GLU A  98     -17.451  -2.213   5.909  1.00  0.00           X  
ATOM    676  H   GLU A  98     -15.658   0.011   8.328  1.00  0.00           H  
ATOM    677  N   LEU A  99     -15.352  -2.813  10.177  1.00  0.00           N  
ATOM    678  CA  LEU A  99     -14.845  -3.771  11.160  1.00  0.00           C  
ATOM    679  C   LEU A  99     -15.294  -3.436  12.583  1.00  0.00           C  
ATOM    680  O   LEU A  99     -15.739  -4.335  13.290  1.00  0.00           O  
ATOM    681  CB  LEU A  99     -13.314  -3.829  11.090  1.00  0.00           C  
ATOM    682  CEN LEU A  99     -12.332  -4.852  10.488  1.00  0.00           X  
ATOM    683  H   LEU A  99     -14.686  -2.244   9.673  1.00  0.00           H  
ATOM    684  N   VAL A 100     -15.213  -2.166  12.990  1.00  0.00           N  
ATOM    685  CA  VAL A 100     -15.505  -1.719  14.363  1.00  0.00           C  
ATOM    686  C   VAL A 100     -16.981  -1.916  14.712  1.00  0.00           C  
ATOM    687  O   VAL A 100     -17.302  -2.265  15.845  1.00  0.00           O  
ATOM    688  CB  VAL A 100     -15.138  -0.237  14.568  1.00  0.00           C  
ATOM    689  CEN VAL A 100     -14.692   0.186  14.879  1.00  0.00           X  
ATOM    690  H   VAL A 100     -14.929  -1.477  12.308  1.00  0.00           H  
ATOM    691  N   HIS A 101     -17.886  -1.668  13.760  1.00  0.00           N  
ATOM    692  CA  HIS A 101     -19.324  -1.905  13.926  1.00  0.00           C  
ATOM    693  C   HIS A 101     -19.701  -3.348  14.318  1.00  0.00           C  
ATOM    694  O   HIS A 101     -20.464  -3.528  15.271  1.00  0.00           O  
ATOM    695  CB  HIS A 101     -20.058  -1.525  12.636  1.00  0.00           C  
ATOM    696  CEN HIS A 101     -20.727  -0.393  12.087  1.00  0.00           X  
ATOM    697  H   HIS A 101     -17.577  -1.187  12.928  1.00  0.00           H  
ATOM    698  N   ARG A 102     -19.200  -4.372  13.614  1.00  0.00           N  
ATOM    699  CA  ARG A 102     -19.475  -5.795  13.898  1.00  0.00           C  
ATOM    700  C   ARG A 102     -18.986  -6.215  15.276  1.00  0.00           C  
ATOM    701  O   ARG A 102     -19.732  -6.991  15.912  1.00  0.00           O  
ATOM    702  CB  ARG A 102     -18.915  -6.714  12.823  1.00  0.00           C  
ATOM    703  CEN ARG A 102     -18.785  -8.142  10.799  1.00  0.00           X  
ATOM    704  H   ARG A 102     -18.441  -4.177  12.978  1.00  0.00           H  
TER                                                                             
# All scores below are weighted scores, not raw scores.
#BEGIN_POSE_ENERGIES_TABLE ./minmover_pdb/pose_72.pdb
label vdw cenpack pair env cbeta hs_pair ss_pair sheet total
weights 1 0.5 1 1 0.25 1 1 1 NA
pose 0.10551 -6.14422 -12.1525 -22.4184 5.55949 0 0 0 -35.0501
MET:NtermProteinFull_1 0 0.07189 0.00435 0.4784 0.06902 0 0 0 0.62366
TYR_2 0 0.07988 -0.01258 0.85888 0.06961 0 0 0 0.99579
GLY_3 0 0.05429 -0.00329 -0.0429 0.06477 0 0 0 0.07286
LYS_4 0 -0.21368 -0.22924 -0.60186 0.04305 0 0 0 -1.00173
LEU_5 0 -0.29071 -0.61715 -0.39148 0.04019 0 0 0 -1.25916
ASN_6 0 -0.25163 0.05035 -0.40966 0.04281 0 0 0 -0.56813
ASP_7 0 -0.05303 -0.04453 -0.52292 0.06925 0 0 0 -0.55123
LEU_8 0 -0.04636 -0.21383 -0.39148 0.04399 0 0 0 -0.60768
LEU_9 0 -0.24907 -0.2534 -0.06582 0.03566 0 0 0 -0.53263
GLU_10 0 -0.02743 0.07468 -0.71584 0.06925 0 0 0 -0.59933
ASP_11 0 0.0536 0.02087 -0.37876 0.06903 0 0 0 -0.23526
LEU_12 0 0.07782 -0.89934 -0.50394 0.045 0 0 0 -1.28046
GLN_13 0 -0.0018 0.17964 -0.4142 0.06879 0 0 0 -0.16757
GLU_14 0 -0.01755 -0.00824 -0.92601 0.0693 0 0 0 -0.88251
VAL_15 0 -0.19432 -0.31311 0.21583 0.04476 0 0 0 -0.24684
LEU_16 0 -0.0969 -0.39461 -0.06582 0.04389 0 0 0 -0.51343
LYS_17 0 -0.03234 -0.00937 -0.8715 0.0699 0 0 0 -0.84331
ASN_18 0 0.11498 -0.03144 -0.24178 0.06894 0 0 0 -0.0893
LEU_19 0 0.03265 -0.6973 -0.19483 0.0359 0 0 0 -0.82358
HIS_20 0 0.04087 0.04696 -0.02241 0.06887 0 0 0 0.13429
LYS_21 0 0 0 -1.10762 0.07203 0 0 0 -1.03559
ASN_22 0 -0.10367 0.07049 -0.32173 0.06903 0 0 0 -0.28587
TRP_23 0 0.08726 0.20451 -0.18494 0.03543 0 0 0 0.14227
HIS_24 0 -0.00936 0.006 0.15213 0.07203 0 0 0 0.2208
GLY_25 0 -0.00399 -0.01743 0.16011 0.07034 0 0 0 0.20902
GLY_26 0 0.03343 0.0148 0.0322 0.04456 0 0 0 0.12499
LYS_27 0 0 0 -1.04927 0.07259 0 0 0 -0.97669
ASP_28 0 -0.00368 -0.06175 -0.60822 0.07085 0 0 0 -0.60281
ASN_29 0 0.27128 -0.01027 -0.19403 0.04331 0 0 0 0.11029
LEU_30 0 0.03148 0.16139 0.4149 0.06887 0 0 0 0.67665
HIS_D_31 0 -0.02103 -0.1166 0.11054 0.06947 0 0 0 0.04238
ASP_32 0 -0.07848 -0.09441 -0.47618 0.06903 0 0 0 -0.58005
VAL_33 0 0.0368 -0.00319 -0.00525 0.04399 0 0 0 0.07235
ASP_34 0 -0.12242 -0.14327 -0.42964 0.06919 0 0 0 -0.62614
ASN_35 0 -0.07567 -0.01834 -0.40966 0.06899 0 0 0 -0.43467
HIS_D_36 0 -0.32524 -0.15896 -0.02241 0.04294 0 0 0 -0.46368
LEU_37 0 0.18757 -0.58424 -0.30366 0.06246 0 0 0 -0.63786
GLN_38 0 0.00067 -0.00908 -0.55896 0.06894 0 0 0 -0.49844
ASN_39 0 -0.16351 -0.1179 -0.28327 0.06919 0 0 0 -0.49549
VAL_40 0 -0.23757 -0.41213 -0.19594 0.03732 0 0 0 -0.80832
ILE_41 0 -0.03688 -0.43048 0.72502 0.06943 0 0 0 0.3271
GLU_42 0 -0.08683 -0.1723 -0.71584 0.06891 0 0 0 -0.90606
ASP_43 0 -0.15057 0.00552 0.08318 0.03632 0 0 0 -0.02555
ILE_44 0 -0.24433 -0.92162 -0.31819 0.03776 0 0 0 -1.44638
HIS_45 0 -0.16884 0.1694 0.06501 0.06919 0 0 0 0.13477
ASP_46 0 -0.20698 -0.42722 -0.37876 0.03493 0 0 0 -0.97803
PHE_47 0 -0.45121 -0.39053 -0.38422 0.03107 0 0 0 -1.19488
MET_48 0 -0.44517 -0.05979 0.10186 0.0359 0 0 0 -0.3672
GLN_49 0 -0.06371 0.02618 -0.60368 0.06947 0 0 0 -0.57174
GLY_50 0 -0.00608 0.02682 -0.0429 0.04317 0 0 0 0.021
GLY_51 0 -0.04871 0.02841 0.35201 0.03045 0 0 0 0.36216
GLY_52 0 -0.04583 0.04046 -0.08884 0.03807 0 0 0 -0.05614
SER_53 0 -0.02852 -6e-05 -0.21543 0.03743 0 0 0 -0.20657
GLY_54 0 -0.12535 0.05568 -0.0429 0.03028 0 0 0 -0.08229
GLY_55 0 -0.00331 -0.0048 -0.07965 0.03566 0 0 0 -0.0521
LYS_56 0 -0.40113 -0.70451 -0.42611 0.03443 0 0 0 -1.49731
LEU_57 0.05275 0.36784 -0.25095 -0.19483 0.03083 0 0 0 0.00564
GLN_58 0 -0.04341 0.04987 -0.59803 0.06942 0 0 0 -0.52216
GLU_59 0 -0.02594 -0.07355 -0.60186 0.06878 0 0 0 -0.63258
MET_60 0 -0.36023 -0.14478 -0.13184 0.0321 0 0 0 -0.60474
MET_61 0 -0.08801 -0.06924 0.6168 0.06934 0 0 0 0.52891
LYS_62 0 -0.03966 0.01689 -0.96458 0.0694 0 0 0 -0.91794
GLU_63 0 -0.45856 -0.19637 -0.37543 0.03593 0 0 0 -0.99443
PHE_64 0 -0.15071 -0.37261 0.07137 0.03762 0 0 0 -0.41432
GLN_65 0 -0.01218 -0.04953 -0.49415 0.06927 0 0 0 -0.48658
GLN_66 0 -0.06159 -0.00439 -0.59803 0.06893 0 0 0 -0.59509
VAL_67 0 -0.24973 -0.5708 -0.19594 0.03733 0 0 0 -0.97914
LEU_68 0 -0.24479 0.21131 0.58995 0.04393 0 0 0 0.6004
ASP_69 0 -0.0843 0.03616 -0.56986 0.06921 0 0 0 -0.5488
GLU_70 0 -0.28859 0.12794 -0.25924 0.03495 0 0 0 -0.38494
LEU_71 0 -0.01648 -0.78041 -0.39148 0.03426 0 0 0 -1.15411
ASN_72 0 -0.21164 0.17251 -0.28327 0.04268 0 0 0 -0.27972
ASN_73 0 -0.05049 -0.04822 -0.40966 0.06961 0 0 0 -0.43877
HIS_74 0 0.44639 -0.02395 -0.11266 0.06919 0 0 0 0.37897
LEU_75 0 0.00626 -0.11234 -0.06582 0.03517 0 0 0 -0.13673
GLN_76 0 -0.00486 -0.0134 -0.59803 0.07134 0 0 0 -0.54495
GLY_77 0 -0.04031 -0.04171 0.60923 0.07034 0 0 0 0.59756
GLY_78 0 -0.04216 0.04699 -0.07965 0.03045 0 0 0 -0.04437
LYS_79 0 0 0 -0.8715 0.07072 0 0 0 -0.80078
HIS_80 0 -0.02356 -0.0132 0.21997 0.07025 0 0 0 0.25345
THR_81 0 0.05595 0.00533 -0.20624 0.03529 0 0 0 -0.10967
VAL_82 0 0.00241 0.02993 0.21583 0.02982 0 0 0 0.278
HIS_D_83 0 -0.03316 -0.01413 0.11054 0.0693 0 0 0 0.13256
HIS_D_84 0 -0.03961 0.06257 0.0215 0.06878 0 0 0 0.11324
ILE_85 0 -0.09253 -0.47359 -0.41682 0.03595 0 0 0 -0.94699
GLU_86 0 -0.1721 0.24764 -0.37543 0.03508 0 0 0 -0.26481
GLN_87 0 -0.05212 0.00414 -0.59803 0.0693 0 0 0 -0.57671
ASN_88 0 -0.10814 0.15995 -0.13901 0.06013 0 0 0 -0.02707
ILE_89 0 -0.01795 -0.87072 -0.06945 0.04056 0 0 0 -0.91756
LYS_90 0 0.02607 0.11711 -0.77863 0.06904 0 0 0 -0.5664
GLU_91 0 0.01962 -0.03828 -0.71584 0.06894 0 0 0 -0.66556
ILE_92 0 -0.18185 -0.41083 0.20907 0.04056 0 0 0 -0.34305
PHE_93 0 0.00265 -0.39667 0.07137 0.0699 0 0 0 -0.25276
HIS_D_94 0 -0.08892 0.11484 0.159 0.06903 0 0 0 0.25395
HIS_D_95 0 -0.14315 0.06615 -0.11266 0.04329 0 0 0 -0.14637
LEU_96 0 0.01714 -0.94656 -0.45811 0.03951 0 0 0 -1.34802
GLU_97 0 -0.16975 0.13433 -0.4886 0.0693 0 0 0 -0.45471
GLU_98 0 0.02217 -0.43144 -0.71584 0.06921 0 0 0 -1.0559
LEU_99 0 -0.11507 -0.11216 0.24309 0.03508 0 0 0 0.05094
VAL_100 0.05275 0.64418 -0.06805 0.21583 0.04303 0 0 0 0.88774
HIS_101 0 -0.08571 0.05564 0.20362 0.07025 0 0 0 0.24379
ARG:CtermProteinFull_102 0 0.00075 0.11594 -0.64658 0.07207 0 0 0 -0.45782
#END_POSE_ENERGIES_TABLE ./minmover_pdb/pose_72.pdb
