# Supplementary material for: Selection of a promiscuous minimalist cAMP phosphodiesterase from a library of de novo designed proteins
Source: Nat Chem. 2024 May 3;16(7):1200–8. doi: 10.1038/s41557-024-01490-4 (PMC11230910; doi:10.1038/s41557-024-01490-4)
Supplement: Supplementary file 3 — MD input files, scripts and final structures derived from MD, AlphaFold2, EMSfold and MultiSFold. [file 41557_2024_1490_MOESM3_ESM.zip › Computational_Data/4_MultiSFold/s824/pose_73.pdb]

ATOM      1  N   MET A   1       0.626  -1.111   0.146  1.00  0.00           N  
ATOM      2  CA  MET A   1       1.928  -0.476  -0.009  1.00  0.00           C  
ATOM      3  C   MET A   1       1.949   0.975   0.449  1.00  0.00           C  
ATOM      4  O   MET A   1       2.967   1.436   0.966  1.00  0.00           O  
ATOM      5  CB  MET A   1       2.369  -0.562  -1.469  1.00  0.00           C  
ATOM      6  CEN MET A   1       3.510  -1.361  -2.536  1.00  0.00           X  
ATOM      7  H   MET A   1       0.149  -1.476  -0.654  1.00  0.00           H  
ATOM      8  N   TYR A   2       0.830   1.696   0.293  1.00  0.00           N  
ATOM      9  CA  TYR A   2       0.787   3.134   0.599  1.00  0.00           C  
ATOM     10  C   TYR A   2       1.244   3.497   2.009  1.00  0.00           C  
ATOM     11  O   TYR A   2       1.979   4.463   2.187  1.00  0.00           O  
ATOM     12  CB  TYR A   2      -0.632   3.664   0.382  1.00  0.00           C  
ATOM     13  CEN TYR A   2      -1.584   4.518  -0.815  1.00  0.00           X  
ATOM     14  H   TYR A   2      -0.003   1.287  -0.101  1.00  0.00           H  
ATOM     15  N   GLY A   3       0.810   2.733   3.016  1.00  0.00           N  
ATOM     16  CA  GLY A   3       1.230   3.009   4.385  1.00  0.00           C  
ATOM     17  C   GLY A   3       2.742   2.918   4.534  1.00  0.00           C  
ATOM     18  O   GLY A   3       3.367   3.791   5.140  1.00  0.00           O  
ATOM     19  CEN GLY A   3       1.230   3.009   4.385  1.00  0.00           X  
ATOM     20  H   GLY A   3       0.171   1.979   2.829  1.00  0.00           H  
ATOM     21  N   LYS A   4       3.329   1.860   3.976  1.00  0.00           N  
ATOM     22  CA  LYS A   4       4.769   1.661   4.054  1.00  0.00           C  
ATOM     23  C   LYS A   4       5.501   2.776   3.302  1.00  0.00           C  
ATOM     24  O   LYS A   4       6.389   3.410   3.865  1.00  0.00           O  
ATOM     25  CB  LYS A   4       5.155   0.293   3.490  1.00  0.00           C  
ATOM     26  CEN LYS A   4       5.756  -1.705   3.841  1.00  0.00           X  
ATOM     27  H   LYS A   4       2.760   1.184   3.491  1.00  0.00           H  
ATOM     28  N   LEU A   5       5.099   3.069   2.063  1.00  0.00           N  
ATOM     29  CA  LEU A   5       5.704   4.183   1.338  1.00  0.00           C  
ATOM     30  C   LEU A   5       5.570   5.492   2.096  1.00  0.00           C  
ATOM     31  O   LEU A   5       6.541   6.240   2.215  1.00  0.00           O  
ATOM     32  CB  LEU A   5       5.071   4.313  -0.053  1.00  0.00           C  
ATOM     33  CEN LEU A   5       5.561   3.936  -1.464  1.00  0.00           X  
ATOM     34  H   LEU A   5       4.373   2.516   1.606  1.00  0.00           H  
ATOM     35  N   ASN A   6       4.385   5.759   2.650  1.00  0.00           N  
ATOM     36  CA  ASN A   6       4.170   7.006   3.360  1.00  0.00           C  
ATOM     37  C   ASN A   6       5.125   7.073   4.546  1.00  0.00           C  
ATOM     38  O   ASN A   6       5.718   8.124   4.806  1.00  0.00           O  
ATOM     39  CB  ASN A   6       2.730   7.160   3.814  1.00  0.00           C  
ATOM     40  CEN ASN A   6       1.841   7.592   3.462  1.00  0.00           X  
ATOM     41  H   ASN A   6       3.609   5.110   2.539  1.00  0.00           H  
ATOM     42  N   ASP A   7       5.310   5.946   5.257  1.00  0.00           N  
ATOM     43  CA  ASP A   7       6.204   5.960   6.417  1.00  0.00           C  
ATOM     44  C   ASP A   7       7.658   6.086   5.966  1.00  0.00           C  
ATOM     45  O   ASP A   7       8.473   6.729   6.630  1.00  0.00           O  
ATOM     46  CB  ASP A   7       6.019   4.697   7.261  1.00  0.00           C  
ATOM     47  CEN ASP A   7       5.534   4.377   8.098  1.00  0.00           X  
ATOM     48  H   ASP A   7       4.816   5.092   4.989  1.00  0.00           H  
ATOM     49  N   LEU A   8       7.968   5.529   4.792  1.00  0.00           N  
ATOM     50  CA  LEU A   8       9.296   5.689   4.219  1.00  0.00           C  
ATOM     51  C   LEU A   8       9.548   7.149   3.921  1.00  0.00           C  
ATOM     52  O   LEU A   8      10.639   7.662   4.182  1.00  0.00           O  
ATOM     53  CB  LEU A   8       9.446   4.844   2.947  1.00  0.00           C  
ATOM     54  CEN LEU A   8      10.184   3.526   2.649  1.00  0.00           X  
ATOM     55  H   LEU A   8       7.283   4.939   4.319  1.00  0.00           H  
ATOM     56  N   LEU A   9       8.522   7.838   3.430  1.00  0.00           N  
ATOM     57  CA  LEU A   9       8.665   9.223   3.041  1.00  0.00           C  
ATOM     58  C   LEU A   9       8.954  10.059   4.278  1.00  0.00           C  
ATOM     59  O   LEU A   9       9.814  10.943   4.241  1.00  0.00           O  
ATOM     60  CB  LEU A   9       7.402   9.718   2.325  1.00  0.00           C  
ATOM     61  CEN LEU A   9       7.084  10.004   0.845  1.00  0.00           X  
ATOM     62  H   LEU A   9       7.628   7.374   3.280  1.00  0.00           H  
ATOM     63  N   GLU A  10       8.246   9.787   5.385  1.00  0.00           N  
ATOM     64  CA  GLU A  10       8.502  10.580   6.582  1.00  0.00           C  
ATOM     65  C   GLU A  10       9.947  10.387   7.054  1.00  0.00           C  
ATOM     66  O   GLU A  10      10.624  11.368   7.376  1.00  0.00           O  
ATOM     67  CB  GLU A  10       7.522  10.204   7.696  1.00  0.00           C  
ATOM     68  CEN GLU A  10       6.099  10.518   8.579  1.00  0.00           X  
ATOM     69  H   GLU A  10       7.539   9.052   5.373  1.00  0.00           H  
ATOM     70  N   ASP A  11      10.450   9.145   7.054  1.00  0.00           N  
ATOM     71  CA  ASP A  11      11.805   8.923   7.546  1.00  0.00           C  
ATOM     72  C   ASP A  11      12.837   9.637   6.647  1.00  0.00           C  
ATOM     73  O   ASP A  11      13.809  10.205   7.157  1.00  0.00           O  
ATOM     74  CB  ASP A  11      12.106   7.424   7.621  1.00  0.00           C  
ATOM     75  CEN ASP A  11      12.114   6.658   8.292  1.00  0.00           X  
ATOM     76  H   ASP A  11       9.879   8.360   6.741  1.00  0.00           H  
ATOM     77  N   LEU A  12      12.619   9.651   5.326  1.00  0.00           N  
ATOM     78  CA  LEU A  12      13.569  10.285   4.404  1.00  0.00           C  
ATOM     79  C   LEU A  12      13.645  11.783   4.670  1.00  0.00           C  
ATOM     80  O   LEU A  12      14.723  12.381   4.649  1.00  0.00           O  
ATOM     81  CB  LEU A  12      13.167  10.019   2.948  1.00  0.00           C  
ATOM     82  CEN LEU A  12      13.728   9.080   1.863  1.00  0.00           X  
ATOM     83  H   LEU A  12      11.787   9.190   4.953  1.00  0.00           H  
ATOM     84  N   GLN A  13      12.488  12.399   4.922  1.00  0.00           N  
ATOM     85  CA  GLN A  13      12.457  13.822   5.222  1.00  0.00           C  
ATOM     86  C   GLN A  13      13.172  14.096   6.546  1.00  0.00           C  
ATOM     87  O   GLN A  13      13.916  15.075   6.663  1.00  0.00           O  
ATOM     88  CB  GLN A  13      11.014  14.329   5.288  1.00  0.00           C  
ATOM     89  CEN GLN A  13       9.766  15.179   4.411  1.00  0.00           X  
ATOM     90  H   GLN A  13      11.620  11.859   4.885  1.00  0.00           H  
ATOM     91  N   GLU A  14      12.997  13.205   7.535  1.00  0.00           N  
ATOM     92  CA  GLU A  14      13.671  13.405   8.816  1.00  0.00           C  
ATOM     93  C   GLU A  14      15.186  13.399   8.591  1.00  0.00           C  
ATOM     94  O   GLU A  14      15.897  14.266   9.103  1.00  0.00           O  
ATOM     95  CB  GLU A  14      13.269  12.324   9.822  1.00  0.00           C  
ATOM     96  CEN GLU A  14      12.333  11.822  11.154  1.00  0.00           X  
ATOM     97  H   GLU A  14      12.363  12.412   7.398  1.00  0.00           H  
ATOM     98  N   VAL A  15      15.675  12.472   7.755  1.00  0.00           N  
ATOM     99  CA  VAL A  15      17.097  12.421   7.440  1.00  0.00           C  
ATOM    100  C   VAL A  15      17.554  13.674   6.714  1.00  0.00           C  
ATOM    101  O   VAL A  15      18.626  14.206   7.006  1.00  0.00           O  
ATOM    102  CB  VAL A  15      17.440  11.191   6.578  1.00  0.00           C  
ATOM    103  CEN VAL A  15      17.755  10.579   6.587  1.00  0.00           X  
ATOM    104  H   VAL A  15      15.039  11.773   7.369  1.00  0.00           H  
ATOM    105  N   LEU A  16      16.740  14.165   5.784  1.00  0.00           N  
ATOM    106  CA  LEU A  16      17.086  15.365   5.038  1.00  0.00           C  
ATOM    107  C   LEU A  16      17.168  16.548   6.007  1.00  0.00           C  
ATOM    108  O   LEU A  16      18.107  17.351   5.948  1.00  0.00           O  
ATOM    109  CB  LEU A  16      16.058  15.629   3.930  1.00  0.00           C  
ATOM    110  CEN LEU A  16      16.098  15.445   2.401  1.00  0.00           X  
ATOM    111  H   LEU A  16      15.873  13.666   5.575  1.00  0.00           H  
ATOM    112  N   LYS A  17      16.210  16.633   6.935  1.00  0.00           N  
ATOM    113  CA  LYS A  17      16.253  17.694   7.936  1.00  0.00           C  
ATOM    114  C   LYS A  17      17.530  17.628   8.792  1.00  0.00           C  
ATOM    115  O   LYS A  17      18.190  18.648   9.018  1.00  0.00           O  
ATOM    116  CB  LYS A  17      15.015  17.621   8.831  1.00  0.00           C  
ATOM    117  CEN LYS A  17      13.111  18.382   9.353  1.00  0.00           X  
ATOM    118  H   LYS A  17      15.437  15.965   6.926  1.00  0.00           H  
ATOM    119  N   ASN A  18      17.910  16.430   9.239  1.00  0.00           N  
ATOM    120  CA  ASN A  18      19.144  16.290  10.000  1.00  0.00           C  
ATOM    121  C   ASN A  18      20.353  16.568   9.114  1.00  0.00           C  
ATOM    122  O   ASN A  18      21.298  17.240   9.543  1.00  0.00           O  
ATOM    123  CB  ASN A  18      19.257  14.916  10.634  1.00  0.00           C  
ATOM    124  CEN ASN A  18      19.019  14.454  11.546  1.00  0.00           X  
ATOM    125  H   ASN A  18      17.318  15.613   9.087  1.00  0.00           H  
ATOM    126  N   LEU A  19      20.296  16.109   7.859  1.00  0.00           N  
ATOM    127  CA  LEU A  19      21.392  16.307   6.921  1.00  0.00           C  
ATOM    128  C   LEU A  19      21.604  17.790   6.663  1.00  0.00           C  
ATOM    129  O   LEU A  19      22.735  18.257   6.611  1.00  0.00           O  
ATOM    130  CB  LEU A  19      21.115  15.566   5.607  1.00  0.00           C  
ATOM    131  CEN LEU A  19      21.674  14.263   5.003  1.00  0.00           X  
ATOM    132  H   LEU A  19      19.470  15.588   7.556  1.00  0.00           H  
ATOM    133  N   HIS A  20      20.522  18.562   6.592  1.00  0.00           N  
ATOM    134  CA  HIS A  20      20.671  19.989   6.325  1.00  0.00           C  
ATOM    135  C   HIS A  20      21.241  20.721   7.530  1.00  0.00           C  
ATOM    136  O   HIS A  20      22.110  21.588   7.398  1.00  0.00           O  
ATOM    137  CB  HIS A  20      19.328  20.609   5.926  1.00  0.00           C  
ATOM    138  CEN HIS A  20      18.618  20.932   4.734  1.00  0.00           X  
ATOM    139  H   HIS A  20      19.591  18.146   6.661  1.00  0.00           H  
ATOM    140  N   LYS A  21      20.756  20.368   8.714  1.00  0.00           N  
ATOM    141  CA  LYS A  21      21.084  21.106   9.923  1.00  0.00           C  
ATOM    142  C   LYS A  21      22.509  20.874  10.440  1.00  0.00           C  
ATOM    143  O   LYS A  21      23.144  21.808  10.941  1.00  0.00           O  
ATOM    144  CB  LYS A  21      20.078  20.753  11.020  1.00  0.00           C  
ATOM    145  CEN LYS A  21      18.364  21.282  12.142  1.00  0.00           X  
ATOM    146  H   LYS A  21      20.100  19.585   8.764  1.00  0.00           H  
ATOM    147  N   ASN A  22      23.011  19.641  10.334  1.00  0.00           N  
ATOM    148  CA  ASN A  22      24.246  19.258  11.016  1.00  0.00           C  
ATOM    149  C   ASN A  22      25.375  18.770  10.109  1.00  0.00           C  
ATOM    150  O   ASN A  22      26.098  17.831  10.455  1.00  0.00           O  
ATOM    151  CB  ASN A  22      23.958  18.199  12.064  1.00  0.00           C  
ATOM    152  CEN ASN A  22      23.706  18.154  13.082  1.00  0.00           X  
ATOM    153  H   ASN A  22      22.490  18.927   9.825  1.00  0.00           H  
ATOM    154  N   TRP A  23      25.523  19.375   8.945  1.00  0.00           N  
ATOM    155  CA  TRP A  23      26.629  19.012   8.077  1.00  0.00           C  
ATOM    156  C   TRP A  23      27.877  19.768   8.497  1.00  0.00           C  
ATOM    157  O   TRP A  23      27.863  20.995   8.574  1.00  0.00           O  
ATOM    158  CB  TRP A  23      26.292  19.307   6.614  1.00  0.00           C  
ATOM    159  CEN TRP A  23      26.081  18.530   5.057  1.00  0.00           X  
ATOM    160  H   TRP A  23      24.872  20.099   8.669  1.00  0.00           H  
ATOM    161  N   HIS A  24      28.960  19.046   8.760  1.00  0.00           N  
ATOM    162  CA  HIS A  24      30.202  19.688   9.180  1.00  0.00           C  
ATOM    163  C   HIS A  24      31.427  19.270   8.356  1.00  0.00           C  
ATOM    164  O   HIS A  24      32.553  19.645   8.682  1.00  0.00           O  
ATOM    165  CB  HIS A  24      30.461  19.397  10.662  1.00  0.00           C  
ATOM    166  CEN HIS A  24      30.213  20.008  11.925  1.00  0.00           X  
ATOM    167  H   HIS A  24      28.908  18.041   8.704  1.00  0.00           H  
ATOM    168  N   GLY A  25      31.215  18.487   7.300  1.00  0.00           N  
ATOM    169  CA  GLY A  25      32.308  17.896   6.519  1.00  0.00           C  
ATOM    170  C   GLY A  25      32.732  18.683   5.265  1.00  0.00           C  
ATOM    171  O   GLY A  25      33.605  18.243   4.515  1.00  0.00           O  
ATOM    172  CEN GLY A  25      32.308  17.896   6.519  1.00  0.00           X  
ATOM    173  H   GLY A  25      30.262  18.284   7.028  1.00  0.00           H  
ATOM    174  N   GLY A  26      32.082  19.819   5.007  1.00  0.00           N  
ATOM    175  CA  GLY A  26      32.446  20.727   3.908  1.00  0.00           C  
ATOM    176  C   GLY A  26      31.323  20.735   2.866  1.00  0.00           C  
ATOM    177  O   GLY A  26      30.896  19.671   2.404  1.00  0.00           O  
ATOM    178  CEN GLY A  26      32.446  20.727   3.908  1.00  0.00           X  
ATOM    179  H   GLY A  26      31.299  20.059   5.599  1.00  0.00           H  
ATOM    180  N   LYS A  27      30.893  21.921   2.430  1.00  0.00           N  
ATOM    181  CA  LYS A  27      29.842  22.012   1.404  1.00  0.00           C  
ATOM    182  C   LYS A  27      30.166  21.222   0.131  1.00  0.00           C  
ATOM    183  O   LYS A  27      29.267  20.769  -0.586  1.00  0.00           O  
ATOM    184  CB  LYS A  27      29.589  23.477   1.045  1.00  0.00           C  
ATOM    185  CEN LYS A  27      28.374  25.200   1.224  1.00  0.00           X  
ATOM    186  H   LYS A  27      31.254  22.769   2.845  1.00  0.00           H  
ATOM    187  N   ASP A  28      31.451  21.034  -0.149  1.00  0.00           N  
ATOM    188  CA  ASP A  28      31.862  20.325  -1.354  1.00  0.00           C  
ATOM    189  C   ASP A  28      31.414  18.858  -1.312  1.00  0.00           C  
ATOM    190  O   ASP A  28      31.111  18.261  -2.342  1.00  0.00           O  
ATOM    191  CB  ASP A  28      33.380  20.411  -1.531  1.00  0.00           C  
ATOM    192  CEN ASP A  28      34.081  20.952  -2.035  1.00  0.00           X  
ATOM    193  H   ASP A  28      32.150  21.391   0.485  1.00  0.00           H  
ATOM    194  N   ASN A  29      31.390  18.278  -0.106  1.00  0.00           N  
ATOM    195  CA  ASN A  29      30.959  16.901   0.106  1.00  0.00           C  
ATOM    196  C   ASN A  29      29.439  16.849   0.223  1.00  0.00           C  
ATOM    197  O   ASN A  29      28.777  15.963  -0.338  1.00  0.00           O  
ATOM    198  CB  ASN A  29      31.611  16.287   1.331  1.00  0.00           C  
ATOM    199  CEN ASN A  29      32.457  15.711   1.561  1.00  0.00           X  
ATOM    200  H   ASN A  29      31.640  18.823   0.714  1.00  0.00           H  
ATOM    201  N   LEU A  30      28.883  17.863   0.892  1.00  0.00           N  
ATOM    202  CA  LEU A  30      27.445  17.944   1.135  1.00  0.00           C  
ATOM    203  C   LEU A  30      26.697  17.854  -0.158  1.00  0.00           C  
ATOM    204  O   LEU A  30      25.784  17.051  -0.285  1.00  0.00           O  
ATOM    205  CB  LEU A  30      27.085  19.244   1.865  1.00  0.00           C  
ATOM    206  CEN LEU A  30      26.685  19.549   3.322  1.00  0.00           X  
ATOM    207  H   LEU A  30      29.499  18.584   1.275  1.00  0.00           H  
ATOM    208  N   HIS A  31      27.082  18.684  -1.122  1.00  0.00           N  
ATOM    209  CA  HIS A  31      26.321  18.803  -2.352  1.00  0.00           C  
ATOM    210  C   HIS A  31      25.882  17.432  -2.873  1.00  0.00           C  
ATOM    211  O   HIS A  31      24.708  17.245  -3.209  1.00  0.00           O  
ATOM    212  CB  HIS A  31      27.141  19.535  -3.419  1.00  0.00           C  
ATOM    213  CEN HIS A  31      27.297  20.861  -3.917  1.00  0.00           X  
ATOM    214  H   HIS A  31      27.898  19.282  -0.964  1.00  0.00           H  
ATOM    215  N   ASP A  32      26.789  16.450  -2.935  1.00  0.00           N  
ATOM    216  CA  ASP A  32      26.368  15.157  -3.476  1.00  0.00           C  
ATOM    217  C   ASP A  32      25.310  14.498  -2.594  1.00  0.00           C  
ATOM    218  O   ASP A  32      24.331  13.934  -3.098  1.00  0.00           O  
ATOM    219  CB  ASP A  32      27.572  14.225  -3.633  1.00  0.00           C  
ATOM    220  CEN ASP A  32      28.231  13.907  -4.342  1.00  0.00           X  
ATOM    221  H   ASP A  32      27.735  16.598  -2.602  1.00  0.00           H  
ATOM    222  N   VAL A  33      25.455  14.639  -1.276  1.00  0.00           N  
ATOM    223  CA  VAL A  33      24.507  14.008  -0.368  1.00  0.00           C  
ATOM    224  C   VAL A  33      23.115  14.589  -0.560  1.00  0.00           C  
ATOM    225  O   VAL A  33      22.119  13.854  -0.530  1.00  0.00           O  
ATOM    226  CB  VAL A  33      24.929  14.177   1.104  1.00  0.00           C  
ATOM    227  CEN VAL A  33      25.170  13.840   1.654  1.00  0.00           X  
ATOM    228  H   VAL A  33      26.253  15.159  -0.903  1.00  0.00           H  
ATOM    229  N   ASP A  34      23.046  15.906  -0.792  1.00  0.00           N  
ATOM    230  CA  ASP A  34      21.779  16.576  -0.992  1.00  0.00           C  
ATOM    231  C   ASP A  34      21.105  16.136  -2.260  1.00  0.00           C  
ATOM    232  O   ASP A  34      19.905  15.886  -2.250  1.00  0.00           O  
ATOM    233  CB  ASP A  34      21.974  18.094  -1.010  1.00  0.00           C  
ATOM    234  CEN ASP A  34      21.899  18.902  -0.394  1.00  0.00           X  
ATOM    235  H   ASP A  34      23.905  16.442  -0.833  1.00  0.00           H  
ATOM    236  N   ASN A  35      21.866  15.975  -3.342  1.00  0.00           N  
ATOM    237  CA  ASN A  35      21.253  15.533  -4.581  1.00  0.00           C  
ATOM    238  C   ASN A  35      20.636  14.154  -4.388  1.00  0.00           C  
ATOM    239  O   ASN A  35      19.501  13.910  -4.800  1.00  0.00           O  
ATOM    240  CB  ASN A  35      22.247  15.520  -5.727  1.00  0.00           C  
ATOM    241  CEN ASN A  35      22.566  16.162  -6.494  1.00  0.00           X  
ATOM    242  H   ASN A  35      22.857  16.217  -3.314  1.00  0.00           H  
ATOM    243  N   HIS A  36      21.359  13.271  -3.698  1.00  0.00           N  
ATOM    244  CA  HIS A  36      20.875  11.906  -3.532  1.00  0.00           C  
ATOM    245  C   HIS A  36      19.580  11.882  -2.715  1.00  0.00           C  
ATOM    246  O   HIS A  36      18.601  11.243  -3.103  1.00  0.00           O  
ATOM    247  CB  HIS A  36      21.940  11.033  -2.861  1.00  0.00           C  
ATOM    248  CEN HIS A  36      22.972  10.129  -3.246  1.00  0.00           X  
ATOM    249  H   HIS A  36      22.277  13.538  -3.335  1.00  0.00           H  
ATOM    250  N   LEU A  37      19.542  12.628  -1.617  1.00  0.00           N  
ATOM    251  CA  LEU A  37      18.312  12.730  -0.845  1.00  0.00           C  
ATOM    252  C   LEU A  37      17.190  13.276  -1.731  1.00  0.00           C  
ATOM    253  O   LEU A  37      16.077  12.748  -1.735  1.00  0.00           O  
ATOM    254  CB  LEU A  37      18.522  13.624   0.384  1.00  0.00           C  
ATOM    255  CEN LEU A  37      18.688  13.316   1.884  1.00  0.00           X  
ATOM    256  H   LEU A  37      20.385  13.103  -1.293  1.00  0.00           H  
ATOM    257  N   GLN A  38      17.486  14.336  -2.485  1.00  0.00           N  
ATOM    258  CA  GLN A  38      16.490  14.995  -3.316  1.00  0.00           C  
ATOM    259  C   GLN A  38      15.975  14.032  -4.380  1.00  0.00           C  
ATOM    260  O   GLN A  38      14.764  13.926  -4.571  1.00  0.00           O  
ATOM    261  CB  GLN A  38      17.077  16.244  -3.978  1.00  0.00           C  
ATOM    262  CEN GLN A  38      17.166  17.986  -3.897  1.00  0.00           X  
ATOM    263  H   GLN A  38      18.432  14.704  -2.479  1.00  0.00           H  
ATOM    264  N   ASN A  39      16.875  13.290  -5.051  1.00  0.00           N  
ATOM    265  CA  ASN A  39      16.431  12.378  -6.101  1.00  0.00           C  
ATOM    266  C   ASN A  39      15.532  11.297  -5.500  1.00  0.00           C  
ATOM    267  O   ASN A  39      14.493  10.965  -6.066  1.00  0.00           O  
ATOM    268  CB  ASN A  39      17.602  11.753  -6.837  1.00  0.00           C  
ATOM    269  CEN ASN A  39      18.175  11.940  -7.696  1.00  0.00           X  
ATOM    270  H   ASN A  39      17.873  13.385  -4.860  1.00  0.00           H  
ATOM    271  N   VAL A  40      15.882  10.814  -4.303  1.00  0.00           N  
ATOM    272  CA  VAL A  40      15.115   9.747  -3.663  1.00  0.00           C  
ATOM    273  C   VAL A  40      13.694  10.221  -3.371  1.00  0.00           C  
ATOM    274  O   VAL A  40      12.723   9.506  -3.628  1.00  0.00           O  
ATOM    275  CB  VAL A  40      15.774   9.275  -2.353  1.00  0.00           C  
ATOM    276  CEN VAL A  40      16.112   8.751  -2.060  1.00  0.00           X  
ATOM    277  H   VAL A  40      16.731  11.169  -3.850  1.00  0.00           H  
ATOM    278  N   ILE A  41      13.560  11.456  -2.898  1.00  0.00           N  
ATOM    279  CA  ILE A  41      12.245  12.006  -2.597  1.00  0.00           C  
ATOM    280  C   ILE A  41      11.390  12.130  -3.861  1.00  0.00           C  
ATOM    281  O   ILE A  41      10.201  11.780  -3.843  1.00  0.00           O  
ATOM    282  CB  ILE A  41      12.355  13.386  -1.923  1.00  0.00           C  
ATOM    283  CEN ILE A  41      12.482  13.908  -0.974  1.00  0.00           X  
ATOM    284  H   ILE A  41      14.401  12.011  -2.713  1.00  0.00           H  
ATOM    285  N   GLU A  42      11.984  12.609  -4.965  1.00  0.00           N  
ATOM    286  CA  GLU A  42      11.219  12.716  -6.204  1.00  0.00           C  
ATOM    287  C   GLU A  42      10.806  11.343  -6.727  1.00  0.00           C  
ATOM    288  O   GLU A  42       9.689  11.187  -7.220  1.00  0.00           O  
ATOM    289  CB  GLU A  42      12.029  13.460  -7.268  1.00  0.00           C  
ATOM    290  CEN GLU A  42      12.387  14.894  -8.116  1.00  0.00           X  
ATOM    291  H   GLU A  42      12.963  12.899  -4.932  1.00  0.00           H  
ATOM    292  N   ASP A  43      11.668  10.324  -6.576  1.00  0.00           N  
ATOM    293  CA  ASP A  43      11.310   8.988  -7.031  1.00  0.00           C  
ATOM    294  C   ASP A  43      10.216   8.356  -6.177  1.00  0.00           C  
ATOM    295  O   ASP A  43       9.306   7.722  -6.715  1.00  0.00           O  
ATOM    296  CB  ASP A  43      12.547   8.086  -7.041  1.00  0.00           C  
ATOM    297  CEN ASP A  43      13.259   7.739  -7.681  1.00  0.00           X  
ATOM    298  H   ASP A  43      12.588  10.492  -6.168  1.00  0.00           H  
ATOM    299  N   ILE A  44      10.252   8.579  -4.862  1.00  0.00           N  
ATOM    300  CA  ILE A  44       9.209   8.029  -4.010  1.00  0.00           C  
ATOM    301  C   ILE A  44       7.881   8.679  -4.353  1.00  0.00           C  
ATOM    302  O   ILE A  44       6.852   8.004  -4.428  1.00  0.00           O  
ATOM    303  CB  ILE A  44       9.514   8.238  -2.515  1.00  0.00           C  
ATOM    304  CEN ILE A  44      10.023   7.828  -1.643  1.00  0.00           X  
ATOM    305  H   ILE A  44      11.026   9.105  -4.452  1.00  0.00           H  
ATOM    306  N   HIS A  45       7.897   9.994  -4.578  1.00  0.00           N  
ATOM    307  CA  HIS A  45       6.680  10.687  -4.961  1.00  0.00           C  
ATOM    308  C   HIS A  45       6.160  10.139  -6.286  1.00  0.00           C  
ATOM    309  O   HIS A  45       4.972   9.822  -6.411  1.00  0.00           O  
ATOM    310  CB  HIS A  45       6.921  12.196  -5.066  1.00  0.00           C  
ATOM    311  CEN HIS A  45       6.766  13.357  -4.253  1.00  0.00           X  
ATOM    312  H   HIS A  45       8.766  10.520  -4.473  1.00  0.00           H  
ATOM    313  N   ASP A  46       7.042  10.009  -7.282  1.00  0.00           N  
ATOM    314  CA  ASP A  46       6.585   9.514  -8.567  1.00  0.00           C  
ATOM    315  C   ASP A  46       5.973   8.125  -8.438  1.00  0.00           C  
ATOM    316  O   ASP A  46       4.938   7.855  -9.052  1.00  0.00           O  
ATOM    317  CB  ASP A  46       7.740   9.491  -9.571  1.00  0.00           C  
ATOM    318  CEN ASP A  46       8.135  10.050 -10.325  1.00  0.00           X  
ATOM    319  H   ASP A  46       8.017  10.272  -7.143  1.00  0.00           H  
ATOM    320  N   PHE A  47       6.555   7.267  -7.598  1.00  0.00           N  
ATOM    321  CA  PHE A  47       6.029   5.918  -7.429  1.00  0.00           C  
ATOM    322  C   PHE A  47       4.585   5.988  -6.940  1.00  0.00           C  
ATOM    323  O   PHE A  47       3.686   5.390  -7.535  1.00  0.00           O  
ATOM    324  CB  PHE A  47       6.889   5.117  -6.450  1.00  0.00           C  
ATOM    325  CEN PHE A  47       8.050   4.032  -6.500  1.00  0.00           X  
ATOM    326  H   PHE A  47       7.393   7.538  -7.080  1.00  0.00           H  
ATOM    327  N   MET A  48       4.352   6.742  -5.858  1.00  0.00           N  
ATOM    328  CA  MET A  48       3.094   6.665  -5.121  1.00  0.00           C  
ATOM    329  C   MET A  48       1.899   7.109  -5.953  1.00  0.00           C  
ATOM    330  O   MET A  48       0.780   6.627  -5.753  1.00  0.00           O  
ATOM    331  CB  MET A  48       3.184   7.510  -3.852  1.00  0.00           C  
ATOM    332  CEN MET A  48       3.292   7.393  -2.104  1.00  0.00           X  
ATOM    333  H   MET A  48       5.084   7.373  -5.526  1.00  0.00           H  
ATOM    334  N   GLN A  49       2.137   7.987  -6.921  1.00  0.00           N  
ATOM    335  CA  GLN A  49       1.091   8.809  -7.508  1.00  0.00           C  
ATOM    336  C   GLN A  49       0.595   8.254  -8.855  1.00  0.00           C  
ATOM    337  O   GLN A  49      -0.165   8.920  -9.559  1.00  0.00           O  
ATOM    338  CB  GLN A  49       1.599  10.241  -7.695  1.00  0.00           C  
ATOM    339  CEN GLN A  49       1.595  11.849  -7.015  1.00  0.00           X  
ATOM    340  H   GLN A  49       3.105   8.129  -7.223  1.00  0.00           H  
ATOM    341  N   GLY A  50       1.030   7.041  -9.224  1.00  0.00           N  
ATOM    342  CA  GLY A  50       0.702   6.441 -10.518  1.00  0.00           C  
ATOM    343  C   GLY A  50       1.830   6.533 -11.548  1.00  0.00           C  
ATOM    344  O   GLY A  50       1.803   5.858 -12.581  1.00  0.00           O  
ATOM    345  CEN GLY A  50       0.702   6.441 -10.519  1.00  0.00           X  
ATOM    346  H   GLY A  50       1.610   6.490  -8.592  1.00  0.00           H  
ATOM    347  N   GLY A  51       2.844   7.344 -11.276  1.00  0.00           N  
ATOM    348  CA  GLY A  51       3.964   7.551 -12.188  1.00  0.00           C  
ATOM    349  C   GLY A  51       5.133   6.615 -11.882  1.00  0.00           C  
ATOM    350  O   GLY A  51       6.185   7.055 -11.416  1.00  0.00           O  
ATOM    351  CEN GLY A  51       3.964   7.551 -12.188  1.00  0.00           X  
ATOM    352  H   GLY A  51       2.871   7.819 -10.379  1.00  0.00           H  
ATOM    353  N   GLY A  52       4.949   5.324 -12.129  1.00  0.00           N  
ATOM    354  CA  GLY A  52       6.050   4.390 -11.934  1.00  0.00           C  
ATOM    355  C   GLY A  52       5.895   3.048 -12.638  1.00  0.00           C  
ATOM    356  O   GLY A  52       4.810   2.663 -13.075  1.00  0.00           O  
ATOM    357  CEN GLY A  52       6.050   4.389 -11.934  1.00  0.00           X  
ATOM    358  H   GLY A  52       4.021   5.027 -12.433  1.00  0.00           H  
ATOM    359  N   SER A  53       7.017   2.351 -12.745  1.00  0.00           N  
ATOM    360  CA  SER A  53       7.144   1.090 -13.464  1.00  0.00           C  
ATOM    361  C   SER A  53       8.335   0.309 -12.916  1.00  0.00           C  
ATOM    362  O   SER A  53       9.142   0.862 -12.163  1.00  0.00           O  
ATOM    363  CB  SER A  53       7.300   1.339 -14.952  1.00  0.00           C  
ATOM    364  CEN SER A  53       7.452   1.584 -15.412  1.00  0.00           X  
ATOM    365  H   SER A  53       7.841   2.736 -12.309  1.00  0.00           H  
ATOM    366  N   GLY A  54       8.489  -0.952 -13.325  1.00  0.00           N  
ATOM    367  CA  GLY A  54       9.620  -1.754 -12.849  1.00  0.00           C  
ATOM    368  C   GLY A  54      10.964  -1.054 -13.083  1.00  0.00           C  
ATOM    369  O   GLY A  54      11.888  -1.217 -12.292  1.00  0.00           O  
ATOM    370  CEN GLY A  54       9.621  -1.755 -12.849  1.00  0.00           X  
ATOM    371  H   GLY A  54       7.817  -1.360 -13.959  1.00  0.00           H  
ATOM    372  N   GLY A  55      11.062  -0.258 -14.154  1.00  0.00           N  
ATOM    373  CA  GLY A  55      12.269   0.525 -14.436  1.00  0.00           C  
ATOM    374  C   GLY A  55      12.519   1.589 -13.363  1.00  0.00           C  
ATOM    375  O   GLY A  55      13.665   1.881 -13.013  1.00  0.00           O  
ATOM    376  CEN GLY A  55      12.269   0.525 -14.436  1.00  0.00           X  
ATOM    377  H   GLY A  55      10.276  -0.192 -14.783  1.00  0.00           H  
ATOM    378  N   LYS A  56      11.439   2.184 -12.852  1.00  0.00           N  
ATOM    379  CA  LYS A  56      11.529   3.180 -11.803  1.00  0.00           C  
ATOM    380  C   LYS A  56      12.043   2.485 -10.569  1.00  0.00           C  
ATOM    381  O   LYS A  56      12.883   3.024  -9.848  1.00  0.00           O  
ATOM    382  CB  LYS A  56      10.177   3.844 -11.534  1.00  0.00           C  
ATOM    383  CEN LYS A  56       8.924   5.538 -11.722  1.00  0.00           X  
ATOM    384  H   LYS A  56      10.518   1.904 -13.169  1.00  0.00           H  
ATOM    385  N   LEU A  57      11.551   1.268 -10.334  1.00  0.00           N  
ATOM    386  CA  LEU A  57      11.992   0.564  -9.146  1.00  0.00           C  
ATOM    387  C   LEU A  57      13.506   0.295  -9.252  1.00  0.00           C  
ATOM    388  O   LEU A  57      14.251   0.524  -8.306  1.00  0.00           O  
ATOM    389  CB  LEU A  57      11.205  -0.741  -8.973  1.00  0.00           C  
ATOM    390  CEN LEU A  57      10.063  -1.157  -8.026  1.00  0.00           X  
ATOM    391  H   LEU A  57      10.874   0.860 -10.984  1.00  0.00           H  
ATOM    392  N   GLN A  58      13.990  -0.167 -10.406  1.00  0.00           N  
ATOM    393  CA  GLN A  58      15.415  -0.480 -10.496  1.00  0.00           C  
ATOM    394  C   GLN A  58      16.274   0.779 -10.317  1.00  0.00           C  
ATOM    395  O   GLN A  58      17.296   0.744  -9.616  1.00  0.00           O  
ATOM    396  CB  GLN A  58      15.732  -1.138 -11.842  1.00  0.00           C  
ATOM    397  CEN GLN A  58      16.027  -2.660 -12.644  1.00  0.00           X  
ATOM    398  H   GLN A  58      13.367  -0.333 -11.195  1.00  0.00           H  
ATOM    399  N   GLU A  59      15.832   1.914 -10.883  1.00  0.00           N  
ATOM    400  CA  GLU A  59      16.621   3.141 -10.751  1.00  0.00           C  
ATOM    401  C   GLU A  59      16.710   3.553  -9.286  1.00  0.00           C  
ATOM    402  O   GLU A  59      17.767   3.976  -8.807  1.00  0.00           O  
ATOM    403  CB  GLU A  59      16.014   4.272 -11.584  1.00  0.00           C  
ATOM    404  CEN GLU A  59      16.000   5.221 -13.000  1.00  0.00           X  
ATOM    405  H   GLU A  59      14.976   1.911 -11.442  1.00  0.00           H  
ATOM    406  N   MET A  60      15.601   3.369  -8.571  1.00  0.00           N  
ATOM    407  CA  MET A  60      15.499   3.706  -7.163  1.00  0.00           C  
ATOM    408  C   MET A  60      16.496   2.897  -6.358  1.00  0.00           C  
ATOM    409  O   MET A  60      17.153   3.428  -5.464  1.00  0.00           O  
ATOM    410  CB  MET A  60      14.080   3.462  -6.654  1.00  0.00           C  
ATOM    411  CEN MET A  60      12.635   4.291  -6.103  1.00  0.00           X  
ATOM    412  H   MET A  60      14.773   3.002  -9.040  1.00  0.00           H  
ATOM    413  N   MET A  61      16.604   1.605  -6.674  1.00  0.00           N  
ATOM    414  CA  MET A  61      17.514   0.738  -5.955  1.00  0.00           C  
ATOM    415  C   MET A  61      18.958   1.141  -6.174  1.00  0.00           C  
ATOM    416  O   MET A  61      19.738   1.194  -5.220  1.00  0.00           O  
ATOM    417  CB  MET A  61      17.302  -0.713  -6.379  1.00  0.00           C  
ATOM    418  CEN MET A  61      16.675  -2.253  -5.817  1.00  0.00           X  
ATOM    419  H   MET A  61      16.014   1.220  -7.413  1.00  0.00           H  
ATOM    420  N   LYS A  62      19.325   1.497  -7.398  1.00  0.00           N  
ATOM    421  CA  LYS A  62      20.715   1.848  -7.620  1.00  0.00           C  
ATOM    422  C   LYS A  62      21.054   3.125  -6.838  1.00  0.00           C  
ATOM    423  O   LYS A  62      22.113   3.209  -6.206  1.00  0.00           O  
ATOM    424  CB  LYS A  62      20.993   2.036  -9.113  1.00  0.00           C  
ATOM    425  CEN LYS A  62      21.827   1.285 -10.906  1.00  0.00           X  
ATOM    426  H   LYS A  62      18.648   1.486  -8.166  1.00  0.00           H  
ATOM    427  N   GLU A  63      20.130   4.097  -6.832  1.00  0.00           N  
ATOM    428  CA  GLU A  63      20.375   5.380  -6.168  1.00  0.00           C  
ATOM    429  C   GLU A  63      20.515   5.185  -4.651  1.00  0.00           C  
ATOM    430  O   GLU A  63      21.337   5.829  -3.993  1.00  0.00           O  
ATOM    431  CB  GLU A  63      19.249   6.369  -6.476  1.00  0.00           C  
ATOM    432  CEN GLU A  63      18.645   7.687  -7.371  1.00  0.00           X  
ATOM    433  H   GLU A  63      19.245   3.941  -7.321  1.00  0.00           H  
ATOM    434  N   PHE A  64      19.728   4.271  -4.100  1.00  0.00           N  
ATOM    435  CA  PHE A  64      19.763   3.978  -2.679  1.00  0.00           C  
ATOM    436  C   PHE A  64      21.137   3.392  -2.340  1.00  0.00           C  
ATOM    437  O   PHE A  64      21.750   3.780  -1.341  1.00  0.00           O  
ATOM    438  CB  PHE A  64      18.643   3.013  -2.290  1.00  0.00           C  
ATOM    439  CEN PHE A  64      17.193   3.074  -1.641  1.00  0.00           X  
ATOM    440  H   PHE A  64      19.037   3.803  -4.684  1.00  0.00           H  
ATOM    441  N   GLN A  65      21.644   2.470  -3.169  1.00  0.00           N  
ATOM    442  CA  GLN A  65      22.931   1.864  -2.854  1.00  0.00           C  
ATOM    443  C   GLN A  65      23.994   2.959  -2.825  1.00  0.00           C  
ATOM    444  O   GLN A  65      24.793   3.020  -1.896  1.00  0.00           O  
ATOM    445  CB  GLN A  65      23.302   0.788  -3.879  1.00  0.00           C  
ATOM    446  CEN GLN A  65      23.361  -0.931  -4.174  1.00  0.00           X  
ATOM    447  H   GLN A  65      21.137   2.199  -4.015  1.00  0.00           H  
ATOM    448  N   GLN A  66      23.967   3.874  -3.803  1.00  0.00           N  
ATOM    449  CA  GLN A  66      25.001   4.901  -3.855  1.00  0.00           C  
ATOM    450  C   GLN A  66      24.941   5.748  -2.582  1.00  0.00           C  
ATOM    451  O   GLN A  66      25.980   6.019  -1.983  1.00  0.00           O  
ATOM    452  CB  GLN A  66      24.828   5.788  -5.091  1.00  0.00           C  
ATOM    453  CEN GLN A  66      25.410   6.100  -6.707  1.00  0.00           X  
ATOM    454  H   GLN A  66      23.251   3.826  -4.531  1.00  0.00           H  
ATOM    455  N   VAL A  67      23.729   6.093  -2.115  1.00  0.00           N  
ATOM    456  CA  VAL A  67      23.614   6.953  -0.929  1.00  0.00           C  
ATOM    457  C   VAL A  67      24.213   6.247   0.286  1.00  0.00           C  
ATOM    458  O   VAL A  67      24.904   6.863   1.096  1.00  0.00           O  
ATOM    459  CB  VAL A  67      22.151   7.331  -0.630  1.00  0.00           C  
ATOM    460  CEN VAL A  67      21.701   7.852  -0.635  1.00  0.00           X  
ATOM    461  H   VAL A  67      22.899   5.782  -2.617  1.00  0.00           H  
ATOM    462  N   LEU A  68      24.013   4.937   0.397  1.00  0.00           N  
ATOM    463  CA  LEU A  68      24.619   4.225   1.522  1.00  0.00           C  
ATOM    464  C   LEU A  68      26.136   4.272   1.517  1.00  0.00           C  
ATOM    465  O   LEU A  68      26.763   4.532   2.555  1.00  0.00           O  
ATOM    466  CB  LEU A  68      24.148   2.766   1.525  1.00  0.00           C  
ATOM    467  CEN LEU A  68      23.116   2.002   2.377  1.00  0.00           X  
ATOM    468  H   LEU A  68      23.440   4.455  -0.299  1.00  0.00           H  
ATOM    469  N   ASP A  69      26.743   4.063   0.357  1.00  0.00           N  
ATOM    470  CA  ASP A  69      28.190   4.088   0.304  1.00  0.00           C  
ATOM    471  C   ASP A  69      28.709   5.459   0.739  1.00  0.00           C  
ATOM    472  O   ASP A  69      29.654   5.554   1.529  1.00  0.00           O  
ATOM    473  CB  ASP A  69      28.683   3.747  -1.104  1.00  0.00           C  
ATOM    474  CEN ASP A  69      29.035   2.957  -1.641  1.00  0.00           X  
ATOM    475  H   ASP A  69      26.189   3.849  -0.474  1.00  0.00           H  
ATOM    476  N   GLU A  70      28.066   6.530   0.264  1.00  0.00           N  
ATOM    477  CA  GLU A  70      28.542   7.867   0.582  1.00  0.00           C  
ATOM    478  C   GLU A  70      28.433   8.154   2.070  1.00  0.00           C  
ATOM    479  O   GLU A  70      29.367   8.706   2.658  1.00  0.00           O  
ATOM    480  CB  GLU A  70      27.762   8.916  -0.213  1.00  0.00           C  
ATOM    481  CEN GLU A  70      27.642   9.972  -1.545  1.00  0.00           X  
ATOM    482  H   GLU A  70      27.255   6.409  -0.341  1.00  0.00           H  
ATOM    483  N   LEU A  71      27.365   7.686   2.714  1.00  0.00           N  
ATOM    484  CA  LEU A  71      27.197   7.944   4.135  1.00  0.00           C  
ATOM    485  C   LEU A  71      28.273   7.248   4.936  1.00  0.00           C  
ATOM    486  O   LEU A  71      28.830   7.820   5.872  1.00  0.00           O  
ATOM    487  CB  LEU A  71      25.807   7.491   4.601  1.00  0.00           C  
ATOM    488  CEN LEU A  71      24.521   8.261   4.954  1.00  0.00           X  
ATOM    489  H   LEU A  71      26.634   7.188   2.198  1.00  0.00           H  
ATOM    490  N   ASN A  72      28.623   6.027   4.535  1.00  0.00           N  
ATOM    491  CA  ASN A  72      29.607   5.259   5.281  1.00  0.00           C  
ATOM    492  C   ASN A  72      30.987   5.917   5.181  1.00  0.00           C  
ATOM    493  O   ASN A  72      31.732   5.992   6.163  1.00  0.00           O  
ATOM    494  CB  ASN A  72      29.666   3.819   4.805  1.00  0.00           C  
ATOM    495  CEN ASN A  72      29.228   2.897   5.049  1.00  0.00           X  
ATOM    496  H   ASN A  72      28.168   5.599   3.726  1.00  0.00           H  
ATOM    497  N   ASN A  73      31.319   6.421   3.992  1.00  0.00           N  
ATOM    498  CA  ASN A  73      32.619   7.024   3.756  1.00  0.00           C  
ATOM    499  C   ASN A  73      32.784   8.401   4.416  1.00  0.00           C  
ATOM    500  O   ASN A  73      33.889   8.754   4.842  1.00  0.00           O  
ATOM    501  CB  ASN A  73      32.892   7.129   2.266  1.00  0.00           C  
ATOM    502  CEN ASN A  73      33.340   6.555   1.511  1.00  0.00           X  
ATOM    503  H   ASN A  73      30.662   6.342   3.216  1.00  0.00           H  
ATOM    504  N   HIS A  74      31.702   9.180   4.502  1.00  0.00           N  
ATOM    505  CA  HIS A  74      31.794  10.538   5.039  1.00  0.00           C  
ATOM    506  C   HIS A  74      31.572  10.665   6.552  1.00  0.00           C  
ATOM    507  O   HIS A  74      32.245  11.454   7.217  1.00  0.00           O  
ATOM    508  CB  HIS A  74      30.794  11.442   4.312  1.00  0.00           C  
ATOM    509  CEN HIS A  74      30.776  12.323   3.192  1.00  0.00           X  
ATOM    510  H   HIS A  74      30.815   8.841   4.129  1.00  0.00           H  
ATOM    511  N   LEU A  75      30.635   9.906   7.099  1.00  0.00           N  
ATOM    512  CA  LEU A  75      30.303   9.993   8.515  1.00  0.00           C  
ATOM    513  C   LEU A  75      31.195   9.064   9.343  1.00  0.00           C  
ATOM    514  O   LEU A  75      31.206   7.851   9.141  1.00  0.00           O  
ATOM    515  CB  LEU A  75      28.823   9.654   8.733  1.00  0.00           C  
ATOM    516  CEN LEU A  75      27.584  10.522   9.026  1.00  0.00           X  
ATOM    517  H   LEU A  75      30.097   9.259   6.523  1.00  0.00           H  
ATOM    518  N   GLN A  76      31.956   9.656  10.260  1.00  0.00           N  
ATOM    519  CA  GLN A  76      32.915   8.923  11.091  1.00  0.00           C  
ATOM    520  C   GLN A  76      32.538   8.428  12.493  1.00  0.00           C  
ATOM    521  O   GLN A  76      31.679   8.973  13.212  1.00  0.00           O  
ATOM    522  CB  GLN A  76      34.161   9.801  11.240  1.00  0.00           C  
ATOM    523  CEN GLN A  76      35.754  10.124  10.605  1.00  0.00           X  
ATOM    524  H   GLN A  76      31.922  10.663  10.333  1.00  0.00           H  
ATOM    525  N   GLY A  77      33.268   7.381  12.867  1.00  0.00           N  
ATOM    526  CA  GLY A  77      33.195   6.750  14.165  1.00  0.00           C  
ATOM    527  C   GLY A  77      31.833   6.202  14.509  1.00  0.00           C  
ATOM    528  O   GLY A  77      31.195   5.509  13.711  1.00  0.00           O  
ATOM    529  CEN GLY A  77      33.195   6.749  14.165  1.00  0.00           X  
ATOM    530  H   GLY A  77      33.949   7.026  12.205  1.00  0.00           H  
ATOM    531  N   GLY A  78      31.435   6.504  15.736  1.00  0.00           N  
ATOM    532  CA  GLY A  78      30.194   6.070  16.328  1.00  0.00           C  
ATOM    533  C   GLY A  78      29.101   7.130  16.311  1.00  0.00           C  
ATOM    534  O   GLY A  78      28.238   7.114  17.186  1.00  0.00           O  
ATOM    535  CEN GLY A  78      30.194   6.070  16.328  1.00  0.00           X  
ATOM    536  H   GLY A  78      32.049   7.077  16.300  1.00  0.00           H  
ATOM    537  N   LYS A  79      29.148   8.109  15.400  1.00  0.00           N  
ATOM    538  CA  LYS A  79      28.180   9.196  15.576  1.00  0.00           C  
ATOM    539  C   LYS A  79      26.755   8.628  15.660  1.00  0.00           C  
ATOM    540  O   LYS A  79      26.263   8.017  14.709  1.00  0.00           O  
ATOM    541  CB  LYS A  79      28.286  10.206  14.433  1.00  0.00           C  
ATOM    542  CEN LYS A  79      28.932  12.100  13.745  1.00  0.00           X  
ATOM    543  H   LYS A  79      29.808   8.101  14.608  1.00  0.00           H  
ATOM    544  N   HIS A  80      26.067   8.911  16.770  1.00  0.00           N  
ATOM    545  CA  HIS A  80      24.674   8.496  16.916  1.00  0.00           C  
ATOM    546  C   HIS A  80      23.815   8.894  15.740  1.00  0.00           C  
ATOM    547  O   HIS A  80      22.924   8.145  15.341  1.00  0.00           O  
ATOM    548  CB  HIS A  80      24.074   9.078  18.200  1.00  0.00           C  
ATOM    549  CEN HIS A  80      23.862   8.678  19.552  1.00  0.00           X  
ATOM    550  H   HIS A  80      26.549   9.331  17.552  1.00  0.00           H  
ATOM    551  N   THR A  81      24.088  10.050  15.150  1.00  0.00           N  
ATOM    552  CA  THR A  81      23.299  10.469  14.001  1.00  0.00           C  
ATOM    553  C   THR A  81      23.488   9.490  12.863  1.00  0.00           C  
ATOM    554  O   THR A  81      22.540   9.155  12.157  1.00  0.00           O  
ATOM    555  CB  THR A  81      23.678  11.883  13.524  1.00  0.00           C  
ATOM    556  CEN THR A  81      23.733  12.458  13.614  1.00  0.00           X  
ATOM    557  H   THR A  81      24.818  10.639  15.513  1.00  0.00           H  
ATOM    558  N   VAL A  82      24.711   9.010  12.700  1.00  0.00           N  
ATOM    559  CA  VAL A  82      25.031   8.110  11.615  1.00  0.00           C  
ATOM    560  C   VAL A  82      24.383   6.775  11.805  1.00  0.00           C  
ATOM    561  O   VAL A  82      23.877   6.183  10.848  1.00  0.00           O  
ATOM    562  CB  VAL A  82      26.551   7.910  11.472  1.00  0.00           C  
ATOM    563  CEN VAL A  82      27.094   8.053  11.073  1.00  0.00           X  
ATOM    564  H   VAL A  82      25.432   9.265  13.356  1.00  0.00           H  
ATOM    565  N   HIS A  83      24.372   6.297  13.047  1.00  0.00           N  
ATOM    566  CA  HIS A  83      23.757   5.015  13.309  1.00  0.00           C  
ATOM    567  C   HIS A  83      22.278   5.090  12.973  1.00  0.00           C  
ATOM    568  O   HIS A  83      21.749   4.196  12.315  1.00  0.00           O  
ATOM    569  CB  HIS A  83      23.957   4.595  14.768  1.00  0.00           C  
ATOM    570  CEN HIS A  83      24.848   3.783  15.528  1.00  0.00           X  
ATOM    571  H   HIS A  83      24.827   6.820  13.804  1.00  0.00           H  
ATOM    572  N   HIS A  84      21.622   6.184  13.366  1.00  0.00           N  
ATOM    573  CA  HIS A  84      20.198   6.320  13.128  1.00  0.00           C  
ATOM    574  C   HIS A  84      19.904   6.353  11.632  1.00  0.00           C  
ATOM    575  O   HIS A  84      18.985   5.680  11.161  1.00  0.00           O  
ATOM    576  CB  HIS A  84      19.655   7.584  13.803  1.00  0.00           C  
ATOM    577  CEN HIS A  84      19.015   7.946  15.024  1.00  0.00           X  
ATOM    578  H   HIS A  84      22.116   6.912  13.882  1.00  0.00           H  
ATOM    579  N   ILE A  85      20.700   7.088  10.858  1.00  0.00           N  
ATOM    580  CA  ILE A  85      20.428   7.174   9.435  1.00  0.00           C  
ATOM    581  C   ILE A  85      20.602   5.810   8.787  1.00  0.00           C  
ATOM    582  O   ILE A  85      19.833   5.440   7.897  1.00  0.00           O  
ATOM    583  CB  ILE A  85      21.346   8.194   8.738  1.00  0.00           C  
ATOM    584  CEN ILE A  85      21.477   9.245   8.477  1.00  0.00           X  
ATOM    585  H   ILE A  85      21.476   7.607  11.270  1.00  0.00           H  
ATOM    586  N   GLU A  86      21.592   5.038   9.236  1.00  0.00           N  
ATOM    587  CA  GLU A  86      21.821   3.741   8.620  1.00  0.00           C  
ATOM    588  C   GLU A  86      20.606   2.825   8.846  1.00  0.00           C  
ATOM    589  O   GLU A  86      20.141   2.163   7.917  1.00  0.00           O  
ATOM    590  CB  GLU A  86      23.092   3.099   9.179  1.00  0.00           C  
ATOM    591  CEN GLU A  86      24.752   2.740   9.034  1.00  0.00           X  
ATOM    592  H   GLU A  86      22.185   5.358  10.003  1.00  0.00           H  
ATOM    593  N   GLN A  87      20.063   2.815  10.076  1.00  0.00           N  
ATOM    594  CA  GLN A  87      18.906   1.980  10.392  1.00  0.00           C  
ATOM    595  C   GLN A  87      17.692   2.364   9.558  1.00  0.00           C  
ATOM    596  O   GLN A  87      16.994   1.484   9.042  1.00  0.00           O  
ATOM    597  CB  GLN A  87      18.560   2.087  11.880  1.00  0.00           C  
ATOM    598  CEN GLN A  87      18.709   1.303  13.432  1.00  0.00           X  
ATOM    599  H   GLN A  87      20.489   3.372  10.817  1.00  0.00           H  
ATOM    600  N   ASN A  88      17.462   3.670   9.380  1.00  0.00           N  
ATOM    601  CA  ASN A  88      16.300   4.143   8.639  1.00  0.00           C  
ATOM    602  C   ASN A  88      16.396   3.707   7.194  1.00  0.00           C  
ATOM    603  O   ASN A  88      15.415   3.258   6.602  1.00  0.00           O  
ATOM    604  CB  ASN A  88      16.147   5.650   8.728  1.00  0.00           C  
ATOM    605  CEN ASN A  88      15.639   6.351   9.323  1.00  0.00           X  
ATOM    606  H   ASN A  88      18.085   4.351   9.813  1.00  0.00           H  
ATOM    607  N   ILE A  89      17.596   3.778   6.637  1.00  0.00           N  
ATOM    608  CA  ILE A  89      17.789   3.439   5.247  1.00  0.00           C  
ATOM    609  C   ILE A  89      17.523   1.955   5.041  1.00  0.00           C  
ATOM    610  O   ILE A  89      16.892   1.577   4.056  1.00  0.00           O  
ATOM    611  CB  ILE A  89      19.210   3.783   4.766  1.00  0.00           C  
ATOM    612  CEN ILE A  89      19.849   4.567   4.359  1.00  0.00           X  
ATOM    613  H   ILE A  89      18.388   4.118   7.187  1.00  0.00           H  
ATOM    614  N   LYS A  90      18.002   1.106   5.965  1.00  0.00           N  
ATOM    615  CA  LYS A  90      17.752  -0.329   5.840  1.00  0.00           C  
ATOM    616  C   LYS A  90      16.256  -0.633   5.859  1.00  0.00           C  
ATOM    617  O   LYS A  90      15.771  -1.400   5.028  1.00  0.00           O  
ATOM    618  CB  LYS A  90      18.457  -1.096   6.959  1.00  0.00           C  
ATOM    619  CEN LYS A  90      20.063  -2.328   7.576  1.00  0.00           X  
ATOM    620  H   LYS A  90      18.539   1.460   6.754  1.00  0.00           H  
ATOM    621  N   GLU A  91      15.492   0.001   6.752  1.00  0.00           N  
ATOM    622  CA  GLU A  91      14.067  -0.300   6.780  1.00  0.00           C  
ATOM    623  C   GLU A  91      13.413   0.109   5.461  1.00  0.00           C  
ATOM    624  O   GLU A  91      12.592  -0.631   4.907  1.00  0.00           O  
ATOM    625  CB  GLU A  91      13.388   0.407   7.955  1.00  0.00           C  
ATOM    626  CEN GLU A  91      12.763   0.370   9.539  1.00  0.00           X  
ATOM    627  H   GLU A  91      15.898   0.660   7.414  1.00  0.00           H  
ATOM    628  N   ILE A  92      13.827   1.257   4.919  1.00  0.00           N  
ATOM    629  CA  ILE A  92      13.222   1.773   3.700  1.00  0.00           C  
ATOM    630  C   ILE A  92      13.456   0.796   2.563  1.00  0.00           C  
ATOM    631  O   ILE A  92      12.560   0.561   1.752  1.00  0.00           O  
ATOM    632  CB  ILE A  92      13.786   3.153   3.314  1.00  0.00           C  
ATOM    633  CEN ILE A  92      13.688   4.229   3.458  1.00  0.00           X  
ATOM    634  H   ILE A  92      14.550   1.804   5.394  1.00  0.00           H  
ATOM    635  N   PHE A  93      14.659   0.221   2.513  1.00  0.00           N  
ATOM    636  CA  PHE A  93      15.062  -0.716   1.476  1.00  0.00           C  
ATOM    637  C   PHE A  93      14.141  -1.918   1.506  1.00  0.00           C  
ATOM    638  O   PHE A  93      13.587  -2.311   0.481  1.00  0.00           O  
ATOM    639  CB  PHE A  93      16.517  -1.151   1.662  1.00  0.00           C  
ATOM    640  CEN PHE A  93      17.949  -0.796   1.068  1.00  0.00           X  
ATOM    641  H   PHE A  93      15.341   0.461   3.227  1.00  0.00           H  
ATOM    642  N   HIS A  94      13.935  -2.482   2.693  1.00  0.00           N  
ATOM    643  CA  HIS A  94      13.068  -3.639   2.825  1.00  0.00           C  
ATOM    644  C   HIS A  94      11.653  -3.339   2.328  1.00  0.00           C  
ATOM    645  O   HIS A  94      11.071  -4.140   1.587  1.00  0.00           O  
ATOM    646  CB  HIS A  94      13.024  -4.111   4.282  1.00  0.00           C  
ATOM    647  CEN HIS A  94      13.678  -5.070   5.109  1.00  0.00           X  
ATOM    648  H   HIS A  94      14.420  -2.121   3.518  1.00  0.00           H  
ATOM    649  N   HIS A  95      11.106  -2.176   2.682  1.00  0.00           N  
ATOM    650  CA  HIS A  95       9.735  -1.898   2.275  1.00  0.00           C  
ATOM    651  C   HIS A  95       9.659  -1.779   0.747  1.00  0.00           C  
ATOM    652  O   HIS A  95       8.703  -2.261   0.125  1.00  0.00           O  
ATOM    653  CB  HIS A  95       9.217  -0.619   2.940  1.00  0.00           C  
ATOM    654  CEN HIS A  95       8.453  -0.250   4.084  1.00  0.00           X  
ATOM    655  H   HIS A  95      11.630  -1.512   3.254  1.00  0.00           H  
ATOM    656  N   LEU A  96      10.677  -1.173   0.134  1.00  0.00           N  
ATOM    657  CA  LEU A  96      10.662  -1.004  -1.308  1.00  0.00           C  
ATOM    658  C   LEU A  96      10.671  -2.362  -1.992  1.00  0.00           C  
ATOM    659  O   LEU A  96       9.964  -2.554  -2.982  1.00  0.00           O  
ATOM    660  CB  LEU A  96      11.859  -0.160  -1.763  1.00  0.00           C  
ATOM    661  CEN LEU A  96      11.991   1.302  -2.231  1.00  0.00           X  
ATOM    662  H   LEU A  96      11.464  -0.818   0.676  1.00  0.00           H  
ATOM    663  N   GLU A  97      11.441  -3.321  -1.462  1.00  0.00           N  
ATOM    664  CA  GLU A  97      11.509  -4.635  -2.086  1.00  0.00           C  
ATOM    665  C   GLU A  97      10.152  -5.332  -2.014  1.00  0.00           C  
ATOM    666  O   GLU A  97       9.707  -5.937  -2.992  1.00  0.00           O  
ATOM    667  CB  GLU A  97      12.585  -5.494  -1.417  1.00  0.00           C  
ATOM    668  CEN GLU A  97      14.162  -6.137  -1.402  1.00  0.00           X  
ATOM    669  H   GLU A  97      12.006  -3.123  -0.636  1.00  0.00           H  
ATOM    670  N   GLU A  98       9.471  -5.235  -0.864  1.00  0.00           N  
ATOM    671  CA  GLU A  98       8.203  -5.939  -0.715  1.00  0.00           C  
ATOM    672  C   GLU A  98       7.180  -5.361  -1.691  1.00  0.00           C  
ATOM    673  O   GLU A  98       6.415  -6.107  -2.315  1.00  0.00           O  
ATOM    674  CB  GLU A  98       7.689  -5.841   0.723  1.00  0.00           C  
ATOM    675  CEN GLU A  98       7.491  -6.527   2.270  1.00  0.00           X  
ATOM    676  H   GLU A  98       9.859  -4.694  -0.086  1.00  0.00           H  
ATOM    677  N   LEU A  99       7.217  -4.032  -1.857  1.00  0.00           N  
ATOM    678  CA  LEU A  99       6.283  -3.289  -2.700  1.00  0.00           C  
ATOM    679  C   LEU A  99       6.470  -3.604  -4.186  1.00  0.00           C  
ATOM    680  O   LEU A  99       5.498  -3.739  -4.926  1.00  0.00           O  
ATOM    681  CB  LEU A  99       6.442  -1.784  -2.455  1.00  0.00           C  
ATOM    682  CEN LEU A  99       5.602  -0.758  -1.670  1.00  0.00           X  
ATOM    683  H   LEU A  99       7.925  -3.508  -1.335  1.00  0.00           H  
ATOM    684  N   VAL A 100       7.719  -3.727  -4.627  1.00  0.00           N  
ATOM    685  CA  VAL A 100       7.996  -4.012  -6.028  1.00  0.00           C  
ATOM    686  C   VAL A 100       7.622  -5.447  -6.378  1.00  0.00           C  
ATOM    687  O   VAL A 100       7.059  -5.709  -7.444  1.00  0.00           O  
ATOM    688  CB  VAL A 100       9.479  -3.777  -6.371  1.00  0.00           C  
ATOM    689  CEN VAL A 100       9.911  -3.362  -6.712  1.00  0.00           X  
ATOM    690  H   VAL A 100       8.491  -3.606  -3.972  1.00  0.00           H  
ATOM    691  N   HIS A 101       7.969  -6.383  -5.486  1.00  0.00           N  
ATOM    692  CA  HIS A 101       7.725  -7.799  -5.741  1.00  0.00           C  
ATOM    693  C   HIS A 101       6.258  -8.243  -5.662  1.00  0.00           C  
ATOM    694  O   HIS A 101       5.848  -9.123  -6.433  1.00  0.00           O  
ATOM    695  CB  HIS A 101       8.553  -8.639  -4.763  1.00  0.00           C  
ATOM    696  CEN HIS A 101       9.826  -9.278  -4.724  1.00  0.00           X  
ATOM    697  H   HIS A 101       8.437  -6.087  -4.623  1.00  0.00           H  
ATOM    698  N   ARG A 102       5.483  -7.679  -4.729  1.00  0.00           N  
ATOM    699  CA  ARG A 102       4.101  -8.118  -4.528  1.00  0.00           C  
ATOM    700  C   ARG A 102       3.203  -7.891  -5.741  1.00  0.00           C  
ATOM    701  O   ARG A 102       2.932  -8.839  -6.481  1.00  0.00           O  
ATOM    702  CB  ARG A 102       3.494  -7.488  -3.283  1.00  0.00           C  
ATOM    703  CEN ARG A 102       2.765  -7.184  -0.931  1.00  0.00           X  
ATOM    704  H   ARG A 102       5.876  -6.963  -4.116  1.00  0.00           H  
TER                                                                             
# All scores below are weighted scores, not raw scores.
#BEGIN_POSE_ENERGIES_TABLE ./minmover_pdb/pose_73.pdb
label vdw cenpack pair env cbeta hs_pair ss_pair sheet total
weights 1 0.5 1 1 0.25 1 1 1 NA
pose 0.19432 -4.1801 -11.4733 -21.1182 5.38242 0 0 0 -31.1949
MET:NtermProteinFull_1 0 0.65416 0.01105 0.18716 0.04265 0 0 0 0.89503
TYR_2 0 -0.09039 -0.0258 0.80588 0.07081 0 0 0 0.7605
GLY_3 0 0.08842 0.01413 -0.09146 0.04345 0 0 0 0.05454
LYS_4 0 0.12135 -0.24795 -0.33001 0.03503 0 0 0 -0.42157
LEU_5 0 -0.29849 -0.50257 -0.19483 0.03554 0 0 0 -0.96035
ASN_6 0 -0.12046 0.12588 -0.36221 0.04314 0 0 0 -0.31365
ASP_7 0 0.01735 -0.23184 -0.42964 0.06903 0 0 0 -0.5751
LEU_8 0 -0.01391 -0.4823 -0.53584 0.03683 0 0 0 -0.99522
LEU_9 0 -0.22023 -0.24259 -0.06582 0.04336 0 0 0 -0.48528
GLU_10 0 -0.08616 0.04273 -0.92601 0.06894 0 0 0 -0.9005
ASP_11 0 -0.03331 0.12481 -0.03907 0.0357 0 0 0 0.08814
LEU_12 0 -0.44904 -0.85263 -0.30366 0.03305 0 0 0 -1.57228
GLN_13 0 -0.04984 0.2387 -0.3291 0.06899 0 0 0 -0.07125
GLU_14 0 0.02716 -0.15784 -0.60186 0.06902 0 0 0 -0.66352
VAL_15 0 -0.22726 -0.55924 -0.27892 0.0321 0 0 0 -1.03332
LEU_16 0 0.07722 0.10222 0.4149 0.04435 0 0 0 0.6387
LYS_17 0 -0.03602 -0.00937 -0.8715 0.06948 0 0 0 -0.84741
ASN_18 0 -0.03086 0.12394 -0.13901 0.06908 0 0 0 0.02315
LEU_19 0 -0.15068 -0.22242 -0.30366 0.03719 0 0 0 -0.63957
HIS_D_20 0 0.06115 -0.13131 0.06501 0.06921 0 0 0 0.06406
LYS_21 0 -0.0207 0.01157 -1.10762 0.07134 0 0 0 -1.04541
ASN_22 0 -0.05412 -0.08855 -0.40966 0.0693 0 0 0 -0.48303
TRP_23 0 -0.0065 0.02314 0.17909 0.04318 0 0 0 0.23889
HIS_D_24 0 -0.04947 -0.02728 0.21997 0.07016 0 0 0 0.21338
GLY_25 0 0.06344 -0.08964 -0.09146 0.04342 0 0 0 -0.07423
GLY_26 0 0.01629 -0.00398 0.0322 0.03812 0 0 0 0.08264
LYS_27 0 0 0 -0.8715 0.07125 0 0 0 -0.80025
ASP_28 0 -0.02266 0.00682 -0.60822 0.07157 0 0 0 -0.55249
ASN_29 0 -0.0913 -0.11785 -0.28327 0.03536 0 0 0 -0.45706
LEU_30 0 0.05771 -0.06402 0.4149 0.04262 0 0 0 0.45121
HIS_D_31 0 -0.0306 -0.0509 0.06501 0.0693 0 0 0 0.05281
ASP_32 0 -0.1931 0.04773 -0.37876 0.06908 0 0 0 -0.45506
VAL_33 0 -0.20061 -0.07415 -0.19594 0.03404 0 0 0 -0.43666
ASP_34 0 0.23237 0.45284 -0.31759 0.06908 0 0 0 0.4367
ASN_35 0 -0.07165 -0.05821 -0.32173 0.06893 0 0 0 -0.38265
HIS_D_36 0 -0.18058 -0.03802 -0.18746 0.03599 0 0 0 -0.37008
LEU_37 0 0.08492 -0.67639 -0.39148 0.03683 0 0 0 -0.94612
GLN_38 0 0.00013 0.0831 -0.49415 0.06887 0 0 0 -0.34206
ASN_39 0 -0.1609 -0.11482 -0.19403 0.06935 0 0 0 -0.40039
VAL_40 0 -0.16995 -0.32022 -0.27892 0.03491 0 0 0 -0.73418
ILE_41 0 -0.25752 -0.47478 0.60227 0.04382 0 0 0 -0.08622
GLU_42 0 -0.09422 -0.19502 -0.71584 0.06884 0 0 0 -0.93623
ASP_43 0 -0.11973 -0.00376 0.2122 0.04496 0 0 0 0.13367
ILE_44 0 -0.30617 -0.99294 -0.20059 0.03823 0 0 0 -1.46147
HIS_D_45 0 -0.08858 0.22412 0.0215 0.06904 0 0 0 0.22608
ASP_46 0 -0.20959 -0.4966 -0.24167 0.04268 0 0 0 -0.90519
PHE_47 0 -0.17516 -0.40726 -0.44993 0.03571 0 0 0 -0.99664
MET_48 0 -0.25822 -0.05155 0.18716 0.03009 0 0 0 -0.09252
GLN_49 0 -0.06531 0.03316 -0.57713 0.06947 0 0 0 -0.53981
GLY_50 0 -0.06075 0.01135 0.16011 0.04518 0 0 0 0.15588
GLY_51 0 -0.03504 0.036 0.35201 0.03123 0 0 0 0.38421
GLY_52 0 -0.07749 0.04954 -0.07965 0.03486 0 0 0 -0.07273
SER_53 0 -0.03275 0.00839 -0.22078 0.03232 0 0 0 -0.21281
GLY_54 0 -0.01439 0.05519 -0.0429 0.03563 0 0 0 0.03352
GLY_55 0 -0.042 -0.00786 -0.07965 0.0357 0 0 0 -0.09381
LYS_56 0 -0.31111 -0.76187 -0.42611 0.03458 0 0 0 -1.46451
LEU_57 0.09716 0.50948 -0.15146 -0.06582 0.0352 0 0 0 0.42457
GLN_58 0 -0.02659 0.04238 -0.60368 0.06954 0 0 0 -0.51834
GLU_59 0 0.02268 -0.15835 -0.4886 0.06878 0 0 0 -0.55549
MET_60 0 -0.28145 -0.0784 -0.29185 0.03762 0 0 0 -0.61407
MET_61 0 0.20065 -0.00411 0.4784 0.0691 0 0 0 0.74404
LYS_62 0 -0.0378 -0.01452 -0.96458 0.06961 0 0 0 -0.94729
GLU_63 0 -0.32626 -0.26198 -0.37543 0.03787 0 0 0 -0.9258
PHE_64 0 -0.25683 -0.33784 -0.07541 0.03741 0 0 0 -0.63267
GLN_65 0 0.002 0.03914 -0.59803 0.06926 0 0 0 -0.48762
GLN_66 0 -0.04947 -0.18158 -0.55896 0.0693 0 0 0 -0.72072
VAL_67 0 0.12623 -0.57884 -0.41511 0.04596 0 0 0 -0.82175
LEU_68 0 -0.12063 0.29842 0.58995 0.06155 0 0 0 0.82929
ASP_69 0 -0.05902 -0.06499 -0.52292 0.06923 0 0 0 -0.57769
GLU_70 0 -0.48796 0.24439 -0.25924 0.03523 0 0 0 -0.46758
LEU_71 0 0.02396 -0.55245 -0.19483 0.0402 0 0 0 -0.68312
ASN_72 0 -0.0503 -0.0307 -0.32173 0.06898 0 0 0 -0.33374
ASN_73 0 -0.0637 -0.05883 -0.50929 0.06929 0 0 0 -0.56253
HIS_74 0 0.00987 -0.04996 -0.15264 0.05802 0 0 0 -0.1347
LEU_75 0 -0.01866 -0.07649 -0.19483 0.03614 0 0 0 -0.25385
GLN_76 0 -0.02618 -0.02353 -0.60368 0.07143 0 0 0 -0.58196
GLY_77 0 -0.02266 0.01706 0.60923 0.04643 0 0 0 0.65006
GLY_78 0 0 0 0.0322 0.04587 0 0 0 0.07807
LYS_79 0 0.0243 -0.07661 -0.42611 0.0353 0 0 0 -0.44312
HIS_80 0 -0.03 -0.02641 0.21997 0.07025 0 0 0 0.23381
THR_81 0 -0.1709 -0.07729 -0.20352 0.03503 0 0 0 -0.41668
VAL_82 0 -0.04578 -0.08694 0.33828 0.04295 0 0 0 0.24852
HIS_D_83 0 -0.02119 -0.01413 0.0215 0.06956 0 0 0 0.05574
HIS_D_84 0 0.05715 -0.19538 -0.02241 0.06878 0 0 0 -0.09187
ILE_85 0 -0.35123 -0.22517 -0.31819 0.04458 0 0 0 -0.85002
GLU_86 0 0.11171 0.47275 -0.25924 0.06886 0 0 0 0.39408
GLN_87 0 -0.0422 -0.05522 -0.55896 0.0693 0 0 0 -0.58708
ASN_88 0 -0.06284 -0.03439 -0.13901 0.04399 0 0 0 -0.19226
ILE_89 0 -0.07253 -0.55817 -0.41682 0.05383 0 0 0 -0.99369
LYS_90 0 -0.00066 0.18612 -0.77863 0.06927 0 0 0 -0.5239
GLU_91 0 0.09567 -0.21827 -0.4886 0.06893 0 0 0 -0.54228
ILE_92 0 -0.05846 -0.34814 -0.41682 0.03762 0 0 0 -0.7858
PHE_93 0 -0.14673 -0.28165 0.63033 0.06154 0 0 0 0.2635
HIS_D_94 0 -0.01688 0.10635 0.06501 0.06921 0 0 0 0.2237
HIS_D_95 0 0.24514 -0.09455 -0.11266 0.04336 0 0 0 0.08128
LEU_96 0 -0.00201 -0.91689 -0.39148 0.03721 0 0 0 -1.27317
GLU_97 0 -0.04971 0.1642 -0.60186 0.06884 0 0 0 -0.41855
GLU_98 0 -0.11375 -0.41865 -0.71584 0.04336 0 0 0 -1.20489
LEU_99 0 0.51379 -0.0416 0.08126 0.03528 0 0 0 0.58874
VAL_100 0.09716 0.62046 0.02143 0.33828 0.06928 0 0 0 1.14661
HIS_D_101 0 -0.04406 0.05654 0.21997 0.07068 0 0 0 0.30313
ARG:CtermProteinFull_102 0 0.01833 0.12651 -0.64658 0.07143 0 0 0 -0.43031
#END_POSE_ENERGIES_TABLE ./minmover_pdb/pose_73.pdb
