# Supplementary material for: Selection of a promiscuous minimalist cAMP phosphodiesterase from a library of de novo designed proteins
Source: Nat Chem. 2024 May 3;16(7):1200–8. doi: 10.1038/s41557-024-01490-4 (PMC11230910; doi:10.1038/s41557-024-01490-4)
Supplement: Supplementary file 3 — MD input files, scripts and final structures derived from MD, AlphaFold2, EMSfold and MultiSFold. [file 41557_2024_1490_MOESM3_ESM.zip › Computational_Data/4_MultiSFold/s824/pose_74.pdb]

ATOM      1  N   MET A   1     -12.159 -10.335  11.557  1.00  0.00           N  
ATOM      2  CA  MET A   1     -11.793  -8.909  11.420  1.00  0.00           C  
ATOM      3  C   MET A   1     -10.306  -8.769  11.155  1.00  0.00           C  
ATOM      4  O   MET A   1      -9.971  -8.074  10.215  1.00  0.00           O  
ATOM      5  CB  MET A   1     -12.177  -8.126  12.674  1.00  0.00           C  
ATOM      6  CEN MET A   1     -13.290  -6.908  13.270  1.00  0.00           X  
ATOM      7  H   MET A   1     -12.568 -10.667  12.407  1.00  0.00           H  
ATOM      8  N   TYR A   2      -9.444  -9.507  11.864  1.00  0.00           N  
ATOM      9  CA  TYR A   2      -7.986  -9.346  11.764  1.00  0.00           C  
ATOM     10  C   TYR A   2      -7.364  -9.547  10.376  1.00  0.00           C  
ATOM     11  O   TYR A   2      -6.575  -8.709   9.982  1.00  0.00           O  
ATOM     12  CB  TYR A   2      -7.313 -10.308  12.746  1.00  0.00           C  
ATOM     13  CEN TYR A   2      -6.621 -10.326  14.355  1.00  0.00           X  
ATOM     14  H   TYR A   2      -9.752  -9.977  12.702  1.00  0.00           H  
ATOM     15  N   GLY A   3      -7.744 -10.586   9.616  1.00  0.00           N  
ATOM     16  CA  GLY A   3      -7.270 -10.760   8.232  1.00  0.00           C  
ATOM     17  C   GLY A   3      -7.594  -9.563   7.331  1.00  0.00           C  
ATOM     18  O   GLY A   3      -6.687  -9.004   6.740  1.00  0.00           O  
ATOM     19  CEN GLY A   3      -7.270 -10.760   8.232  1.00  0.00           X  
ATOM     20  H   GLY A   3      -8.271 -11.336  10.041  1.00  0.00           H  
ATOM     21  N   LYS A   4      -8.846  -9.084   7.353  1.00  0.00           N  
ATOM     22  CA  LYS A   4      -9.257  -7.896   6.581  1.00  0.00           C  
ATOM     23  C   LYS A   4      -8.538  -6.615   7.017  1.00  0.00           C  
ATOM     24  O   LYS A   4      -8.173  -5.814   6.172  1.00  0.00           O  
ATOM     25  CB  LYS A   4     -10.769  -7.695   6.693  1.00  0.00           C  
ATOM     26  CEN LYS A   4     -12.687  -7.866   5.816  1.00  0.00           X  
ATOM     27  H   LYS A   4      -9.541  -9.559   7.912  1.00  0.00           H  
ATOM     28  N   LEU A   5      -8.371  -6.402   8.325  1.00  0.00           N  
ATOM     29  CA  LEU A   5      -7.638  -5.240   8.838  1.00  0.00           C  
ATOM     30  C   LEU A   5      -6.175  -5.251   8.380  1.00  0.00           C  
ATOM     31  O   LEU A   5      -5.653  -4.206   8.013  1.00  0.00           O  
ATOM     32  CB  LEU A   5      -7.716  -5.201  10.369  1.00  0.00           C  
ATOM     33  CEN LEU A   5      -8.533  -4.343  11.353  1.00  0.00           X  
ATOM     34  H   LEU A   5      -8.618  -7.141   8.967  1.00  0.00           H  
ATOM     35  N   ASN A   6      -5.523  -6.415   8.378  1.00  0.00           N  
ATOM     36  CA  ASN A   6      -4.140  -6.541   7.933  1.00  0.00           C  
ATOM     37  C   ASN A   6      -4.018  -6.236   6.439  1.00  0.00           C  
ATOM     38  O   ASN A   6      -3.119  -5.491   6.070  1.00  0.00           O  
ATOM     39  CB  ASN A   6      -3.582  -7.919   8.239  1.00  0.00           C  
ATOM     40  CEN ASN A   6      -3.046  -8.393   9.007  1.00  0.00           X  
ATOM     41  H   ASN A   6      -6.018  -7.261   8.629  1.00  0.00           H  
ATOM     42  N   ASP A   7      -4.966  -6.718   5.628  1.00  0.00           N  
ATOM     43  CA  ASP A   7      -4.995  -6.471   4.181  1.00  0.00           C  
ATOM     44  C   ASP A   7      -5.130  -4.962   3.910  1.00  0.00           C  
ATOM     45  O   ASP A   7      -4.395  -4.378   3.122  1.00  0.00           O  
ATOM     46  CB  ASP A   7      -6.143  -7.239   3.521  1.00  0.00           C  
ATOM     47  CEN ASP A   7      -6.317  -8.101   3.007  1.00  0.00           X  
ATOM     48  H   ASP A   7      -5.651  -7.360   6.000  1.00  0.00           H  
ATOM     49  N   LEU A   8      -6.000  -4.291   4.673  1.00  0.00           N  
ATOM     50  CA  LEU A   8      -6.241  -2.859   4.555  1.00  0.00           C  
ATOM     51  C   LEU A   8      -5.045  -1.986   4.966  1.00  0.00           C  
ATOM     52  O   LEU A   8      -4.767  -0.968   4.331  1.00  0.00           O  
ATOM     53  CB  LEU A   8      -7.471  -2.485   5.392  1.00  0.00           C  
ATOM     54  CEN LEU A   8      -8.935  -2.180   5.020  1.00  0.00           X  
ATOM     55  H   LEU A   8      -6.569  -4.824   5.314  1.00  0.00           H  
ATOM     56  N   LEU A   9      -4.346  -2.351   6.040  1.00  0.00           N  
ATOM     57  CA  LEU A   9      -3.111  -1.671   6.429  1.00  0.00           C  
ATOM     58  C   LEU A   9      -2.060  -1.729   5.322  1.00  0.00           C  
ATOM     59  O   LEU A   9      -1.496  -0.692   4.972  1.00  0.00           O  
ATOM     60  CB  LEU A   9      -2.556  -2.286   7.720  1.00  0.00           C  
ATOM     61  CEN LEU A   9      -2.552  -1.813   9.186  1.00  0.00           X  
ATOM     62  H   LEU A   9      -4.624  -3.187   6.534  1.00  0.00           H  
ATOM     63  N   GLU A  10      -1.799  -2.912   4.769  1.00  0.00           N  
ATOM     64  CA  GLU A  10      -0.809  -3.103   3.710  1.00  0.00           C  
ATOM     65  C   GLU A  10      -1.157  -2.251   2.480  1.00  0.00           C  
ATOM     66  O   GLU A  10      -0.286  -1.542   1.966  1.00  0.00           O  
ATOM     67  CB  GLU A  10      -0.715  -4.581   3.324  1.00  0.00           C  
ATOM     68  CEN GLU A  10       0.066  -6.091   3.440  1.00  0.00           X  
ATOM     69  H   GLU A  10      -2.352  -3.711   5.046  1.00  0.00           H  
ATOM     70  N   ASP A  11      -2.433  -2.210   2.082  1.00  0.00           N  
ATOM     71  CA  ASP A  11      -2.909  -1.419   0.942  1.00  0.00           C  
ATOM     72  C   ASP A  11      -2.707   0.090   1.173  1.00  0.00           C  
ATOM     73  O   ASP A  11      -2.225   0.809   0.291  1.00  0.00           O  
ATOM     74  CB  ASP A  11      -4.386  -1.716   0.670  1.00  0.00           C  
ATOM     75  CEN ASP A  11      -4.972  -2.291   0.068  1.00  0.00           X  
ATOM     76  H   ASP A  11      -3.086  -2.845   2.518  1.00  0.00           H  
ATOM     77  N   LEU A  12      -3.013   0.584   2.381  1.00  0.00           N  
ATOM     78  CA  LEU A  12      -2.836   1.994   2.754  1.00  0.00           C  
ATOM     79  C   LEU A  12      -1.370   2.430   2.659  1.00  0.00           C  
ATOM     80  O   LEU A  12      -1.065   3.526   2.178  1.00  0.00           O  
ATOM     81  CB  LEU A  12      -3.368   2.234   4.173  1.00  0.00           C  
ATOM     82  CEN LEU A  12      -4.653   2.891   4.710  1.00  0.00           X  
ATOM     83  H   LEU A  12      -3.408  -0.058   3.057  1.00  0.00           H  
ATOM     84  N   GLN A  13      -0.448   1.567   3.086  1.00  0.00           N  
ATOM     85  CA  GLN A  13       0.988   1.838   3.029  1.00  0.00           C  
ATOM     86  C   GLN A  13       1.480   1.974   1.587  1.00  0.00           C  
ATOM     87  O   GLN A  13       2.259   2.881   1.281  1.00  0.00           O  
ATOM     88  CB  GLN A  13       1.768   0.726   3.736  1.00  0.00           C  
ATOM     89  CEN GLN A  13       2.584   0.283   5.214  1.00  0.00           X  
ATOM     90  H   GLN A  13      -0.759   0.664   3.416  1.00  0.00           H  
ATOM     91  N   GLU A  14       1.025   1.106   0.686  1.00  0.00           N  
ATOM     92  CA  GLU A  14       1.376   1.187  -0.725  1.00  0.00           C  
ATOM     93  C   GLU A  14       0.903   2.504  -1.352  1.00  0.00           C  
ATOM     94  O   GLU A  14       1.660   3.137  -2.097  1.00  0.00           O  
ATOM     95  CB  GLU A  14       0.783  -0.002  -1.485  1.00  0.00           C  
ATOM     96  CEN GLU A  14       0.961  -1.548  -2.177  1.00  0.00           X  
ATOM     97  H   GLU A  14       0.421   0.353   0.987  1.00  0.00           H  
ATOM     98  N   VAL A  15      -0.302   2.971  -1.006  1.00  0.00           N  
ATOM     99  CA  VAL A  15      -0.851   4.248  -1.487  1.00  0.00           C  
ATOM    100  C   VAL A  15      -0.018   5.423  -0.980  1.00  0.00           C  
ATOM    101  O   VAL A  15       0.265   6.341  -1.751  1.00  0.00           O  
ATOM    102  CB  VAL A  15      -2.314   4.443  -1.047  1.00  0.00           C  
ATOM    103  CEN VAL A  15      -2.964   4.460  -1.275  1.00  0.00           X  
ATOM    104  H   VAL A  15      -0.856   2.413  -0.373  1.00  0.00           H  
ATOM    105  N   LEU A  16       0.444   5.367   0.268  1.00  0.00           N  
ATOM    106  CA  LEU A  16       1.294   6.396   0.877  1.00  0.00           C  
ATOM    107  C   LEU A  16       2.668   6.493   0.209  1.00  0.00           C  
ATOM    108  O   LEU A  16       3.165   7.577  -0.101  1.00  0.00           O  
ATOM    109  CB  LEU A  16       1.458   6.116   2.376  1.00  0.00           C  
ATOM    110  CEN LEU A  16       0.832   6.750   3.633  1.00  0.00           X  
ATOM    111  H   LEU A  16       0.176   4.576   0.835  1.00  0.00           H  
ATOM    112  N   LYS A  17       3.288   5.349  -0.070  1.00  0.00           N  
ATOM    113  CA  LYS A  17       4.581   5.291  -0.749  1.00  0.00           C  
ATOM    114  C   LYS A  17       4.495   5.837  -2.174  1.00  0.00           C  
ATOM    115  O   LYS A  17       5.397   6.556  -2.616  1.00  0.00           O  
ATOM    116  CB  LYS A  17       5.107   3.855  -0.770  1.00  0.00           C  
ATOM    117  CEN LYS A  17       6.435   2.403   0.007  1.00  0.00           X  
ATOM    118  H   LYS A  17       2.844   4.493   0.233  1.00  0.00           H  
ATOM    119  N   ASN A  18       3.424   5.516  -2.897  1.00  0.00           N  
ATOM    120  CA  ASN A  18       3.211   5.951  -4.273  1.00  0.00           C  
ATOM    121  C   ASN A  18       3.001   7.461  -4.371  1.00  0.00           C  
ATOM    122  O   ASN A  18       3.529   8.078  -5.300  1.00  0.00           O  
ATOM    123  CB  ASN A  18       2.039   5.221  -4.903  1.00  0.00           C  
ATOM    124  CEN ASN A  18       1.872   4.356  -5.474  1.00  0.00           X  
ATOM    125  H   ASN A  18       2.715   4.946  -2.458  1.00  0.00           H  
ATOM    126  N   LEU A  19       2.303   8.065  -3.410  1.00  0.00           N  
ATOM    127  CA  LEU A  19       2.141   9.511  -3.300  1.00  0.00           C  
ATOM    128  C   LEU A  19       3.490  10.192  -3.103  1.00  0.00           C  
ATOM    129  O   LEU A  19       3.873  11.019  -3.928  1.00  0.00           O  
ATOM    130  CB  LEU A  19       1.193   9.855  -2.145  1.00  0.00           C  
ATOM    131  CEN LEU A  19      -0.276  10.319  -2.100  1.00  0.00           X  
ATOM    132  H   LEU A  19       1.887   7.494  -2.690  1.00  0.00           H  
ATOM    133  N   HIS A  20       4.268   9.767  -2.105  1.00  0.00           N  
ATOM    134  CA  HIS A  20       5.555  10.381  -1.780  1.00  0.00           C  
ATOM    135  C   HIS A  20       6.572  10.313  -2.921  1.00  0.00           C  
ATOM    136  O   HIS A  20       7.285  11.283  -3.177  1.00  0.00           O  
ATOM    137  CB  HIS A  20       6.148   9.723  -0.530  1.00  0.00           C  
ATOM    138  CEN HIS A  20       6.175   9.944   0.877  1.00  0.00           X  
ATOM    139  H   HIS A  20       3.907   9.057  -1.487  1.00  0.00           H  
ATOM    140  N   LYS A  21       6.644   9.186  -3.632  1.00  0.00           N  
ATOM    141  CA  LYS A  21       7.570   9.022  -4.759  1.00  0.00           C  
ATOM    142  C   LYS A  21       7.139   9.791  -6.008  1.00  0.00           C  
ATOM    143  O   LYS A  21       7.991  10.325  -6.711  1.00  0.00           O  
ATOM    144  CB  LYS A  21       7.723   7.539  -5.099  1.00  0.00           C  
ATOM    145  CEN LYS A  21       8.879   5.770  -5.002  1.00  0.00           X  
ATOM    146  H   LYS A  21       6.096   8.398  -3.318  1.00  0.00           H  
ATOM    147  N   ASN A  22       5.851   9.785  -6.333  1.00  0.00           N  
ATOM    148  CA  ASN A  22       5.360  10.237  -7.639  1.00  0.00           C  
ATOM    149  C   ASN A  22       4.849  11.682  -7.619  1.00  0.00           C  
ATOM    150  O   ASN A  22       4.877  12.362  -8.649  1.00  0.00           O  
ATOM    151  CB  ASN A  22       4.272   9.315  -8.157  1.00  0.00           C  
ATOM    152  CEN ASN A  22       4.193   8.459  -8.759  1.00  0.00           X  
ATOM    153  H   ASN A  22       5.189   9.439  -5.655  1.00  0.00           H  
ATOM    154  N   TRP A  23       4.395  12.172  -6.469  1.00  0.00           N  
ATOM    155  CA  TRP A  23       3.863  13.516  -6.341  1.00  0.00           C  
ATOM    156  C   TRP A  23       4.954  14.578  -6.501  1.00  0.00           C  
ATOM    157  O   TRP A  23       5.607  15.012  -5.555  1.00  0.00           O  
ATOM    158  CB  TRP A  23       3.167  13.677  -4.988  1.00  0.00           C  
ATOM    159  CEN TRP A  23       1.600  13.990  -4.264  1.00  0.00           X  
ATOM    160  H   TRP A  23       4.315  11.566  -5.666  1.00  0.00           H  
ATOM    161  N   HIS A  24       5.146  15.024  -7.740  1.00  0.00           N  
ATOM    162  CA  HIS A  24       6.153  16.026  -8.104  1.00  0.00           C  
ATOM    163  C   HIS A  24       5.601  17.471  -8.167  1.00  0.00           C  
ATOM    164  O   HIS A  24       6.328  18.375  -8.576  1.00  0.00           O  
ATOM    165  CB  HIS A  24       6.783  15.658  -9.452  1.00  0.00           C  
ATOM    166  CEN HIS A  24       7.921  14.951  -9.936  1.00  0.00           X  
ATOM    167  H   HIS A  24       4.586  14.605  -8.470  1.00  0.00           H  
ATOM    168  N   GLY A  25       4.336  17.713  -7.796  1.00  0.00           N  
ATOM    169  CA  GLY A  25       3.692  19.027  -7.929  1.00  0.00           C  
ATOM    170  C   GLY A  25       3.430  19.751  -6.610  1.00  0.00           C  
ATOM    171  O   GLY A  25       2.377  19.571  -6.028  1.00  0.00           O  
ATOM    172  CEN GLY A  25       3.692  19.028  -7.929  1.00  0.00           X  
ATOM    173  H   GLY A  25       3.762  16.943  -7.482  1.00  0.00           H  
ATOM    174  N   GLY A  26       4.341  20.635  -6.187  1.00  0.00           N  
ATOM    175  CA  GLY A  26       4.161  21.501  -5.009  1.00  0.00           C  
ATOM    176  C   GLY A  26       4.708  20.888  -3.720  1.00  0.00           C  
ATOM    177  O   GLY A  26       4.128  19.958  -3.170  1.00  0.00           O  
ATOM    178  CEN GLY A  26       4.161  21.502  -5.008  1.00  0.00           X  
ATOM    179  H   GLY A  26       5.169  20.758  -6.752  1.00  0.00           H  
ATOM    180  N   LYS A  27       5.847  21.395  -3.245  1.00  0.00           N  
ATOM    181  CA  LYS A  27       6.431  21.011  -1.947  1.00  0.00           C  
ATOM    182  C   LYS A  27       5.516  21.295  -0.755  1.00  0.00           C  
ATOM    183  O   LYS A  27       5.349  20.403   0.066  1.00  0.00           O  
ATOM    184  CB  LYS A  27       7.767  21.727  -1.743  1.00  0.00           C  
ATOM    185  CEN LYS A  27       9.881  21.652  -1.751  1.00  0.00           X  
ATOM    186  H   LYS A  27       6.303  22.125  -3.772  1.00  0.00           H  
ATOM    187  N   ASP A  28       4.947  22.499  -0.667  1.00  0.00           N  
ATOM    188  CA  ASP A  28       3.993  22.850   0.393  1.00  0.00           C  
ATOM    189  C   ASP A  28       2.770  21.923   0.415  1.00  0.00           C  
ATOM    190  O   ASP A  28       2.547  21.247   1.410  1.00  0.00           O  
ATOM    191  CB  ASP A  28       3.538  24.303   0.232  1.00  0.00           C  
ATOM    192  CEN ASP A  28       3.746  25.234   0.589  1.00  0.00           X  
ATOM    193  H   ASP A  28       5.330  23.268  -1.200  1.00  0.00           H  
ATOM    194  N   ASN A  29       2.054  21.773  -0.703  1.00  0.00           N  
ATOM    195  CA  ASN A  29       0.831  20.953  -0.725  1.00  0.00           C  
ATOM    196  C   ASN A  29       1.049  19.525  -0.206  1.00  0.00           C  
ATOM    197  O   ASN A  29       0.174  18.951   0.437  1.00  0.00           O  
ATOM    198  CB  ASN A  29       0.238  20.903  -2.121  1.00  0.00           C  
ATOM    199  CEN ASN A  29      -0.465  21.433  -2.691  1.00  0.00           X  
ATOM    200  H   ASN A  29       2.213  22.419  -1.461  1.00  0.00           H  
ATOM    201  N   LEU A  30       2.208  18.931  -0.504  1.00  0.00           N  
ATOM    202  CA  LEU A  30       2.489  17.556  -0.114  1.00  0.00           C  
ATOM    203  C   LEU A  30       2.780  17.448   1.381  1.00  0.00           C  
ATOM    204  O   LEU A  30       2.563  16.390   1.948  1.00  0.00           O  
ATOM    205  CB  LEU A  30       3.667  17.008  -0.929  1.00  0.00           C  
ATOM    206  CEN LEU A  30       3.752  16.037  -2.122  1.00  0.00           X  
ATOM    207  H   LEU A  30       2.953  19.501  -0.883  1.00  0.00           H  
ATOM    208  N   HIS A  31       3.276  18.519   2.002  1.00  0.00           N  
ATOM    209  CA  HIS A  31       3.516  18.549   3.439  1.00  0.00           C  
ATOM    210  C   HIS A  31       2.221  18.273   4.212  1.00  0.00           C  
ATOM    211  O   HIS A  31       2.214  17.409   5.077  1.00  0.00           O  
ATOM    212  CB  HIS A  31       4.108  19.898   3.859  1.00  0.00           C  
ATOM    213  CEN HIS A  31       5.392  20.468   4.098  1.00  0.00           X  
ATOM    214  H   HIS A  31       3.386  19.384   1.492  1.00  0.00           H  
ATOM    215  N   ASP A  32       1.122  18.941   3.848  1.00  0.00           N  
ATOM    216  CA  ASP A  32      -0.169  18.749   4.519  1.00  0.00           C  
ATOM    217  C   ASP A  32      -0.670  17.305   4.380  1.00  0.00           C  
ATOM    218  O   ASP A  32      -0.973  16.654   5.377  1.00  0.00           O  
ATOM    219  CB  ASP A  32      -1.210  19.721   3.958  1.00  0.00           C  
ATOM    220  CEN ASP A  32      -1.635  20.623   4.168  1.00  0.00           X  
ATOM    221  H   ASP A  32       1.184  19.642   3.127  1.00  0.00           H  
ATOM    222  N   VAL A  33      -0.659  16.760   3.160  1.00  0.00           N  
ATOM    223  CA  VAL A  33      -1.091  15.380   2.885  1.00  0.00           C  
ATOM    224  C   VAL A  33      -0.231  14.350   3.626  1.00  0.00           C  
ATOM    225  O   VAL A  33      -0.750  13.330   4.069  1.00  0.00           O  
ATOM    226  CB  VAL A  33      -1.050  15.070   1.377  1.00  0.00           C  
ATOM    227  CEN VAL A  33      -1.443  14.957   0.823  1.00  0.00           X  
ATOM    228  H   VAL A  33      -0.372  17.345   2.388  1.00  0.00           H  
ATOM    229  N   ASP A  34       1.075  14.596   3.743  1.00  0.00           N  
ATOM    230  CA  ASP A  34       2.018  13.716   4.440  1.00  0.00           C  
ATOM    231  C   ASP A  34       1.687  13.665   5.933  1.00  0.00           C  
ATOM    232  O   ASP A  34       1.586  12.576   6.490  1.00  0.00           O  
ATOM    233  CB  ASP A  34       3.459  14.187   4.230  1.00  0.00           C  
ATOM    234  CEN ASP A  34       4.272  13.990   3.649  1.00  0.00           X  
ATOM    235  H   ASP A  34       1.441  15.455   3.362  1.00  0.00           H  
ATOM    236  N   ASN A  35       1.401  14.811   6.557  1.00  0.00           N  
ATOM    237  CA  ASN A  35       1.002  14.881   7.963  1.00  0.00           C  
ATOM    238  C   ASN A  35      -0.306  14.124   8.222  1.00  0.00           C  
ATOM    239  O   ASN A  35      -0.388  13.372   9.189  1.00  0.00           O  
ATOM    240  CB  ASN A  35       0.873  16.320   8.426  1.00  0.00           C  
ATOM    241  CEN ASN A  35       1.473  17.052   8.880  1.00  0.00           X  
ATOM    242  H   ASN A  35       1.475  15.677   6.041  1.00  0.00           H  
ATOM    243  N   HIS A  36      -1.317  14.275   7.366  1.00  0.00           N  
ATOM    244  CA  HIS A  36      -2.573  13.547   7.536  1.00  0.00           C  
ATOM    245  C   HIS A  36      -2.378  12.027   7.421  1.00  0.00           C  
ATOM    246  O   HIS A  36      -2.861  11.280   8.265  1.00  0.00           O  
ATOM    247  CB  HIS A  36      -3.605  14.020   6.507  1.00  0.00           C  
ATOM    248  CEN HIS A  36      -4.676  14.957   6.427  1.00  0.00           X  
ATOM    249  H   HIS A  36      -1.230  14.926   6.599  1.00  0.00           H  
ATOM    250  N   LEU A  37      -1.635  11.545   6.419  1.00  0.00           N  
ATOM    251  CA  LEU A  37      -1.343  10.113   6.280  1.00  0.00           C  
ATOM    252  C   LEU A  37      -0.641   9.537   7.510  1.00  0.00           C  
ATOM    253  O   LEU A  37      -1.025   8.461   7.969  1.00  0.00           O  
ATOM    254  CB  LEU A  37      -0.488   9.873   5.030  1.00  0.00           C  
ATOM    255  CEN LEU A  37      -0.816   9.319   3.630  1.00  0.00           X  
ATOM    256  H   LEU A  37      -1.233  12.192   5.760  1.00  0.00           H  
ATOM    257  N   GLN A  38       0.355  10.237   8.060  1.00  0.00           N  
ATOM    258  CA  GLN A  38       1.064   9.790   9.256  1.00  0.00           C  
ATOM    259  C   GLN A  38       0.102   9.640  10.438  1.00  0.00           C  
ATOM    260  O   GLN A  38       0.141   8.598  11.086  1.00  0.00           O  
ATOM    261  CB  GLN A  38       2.181  10.773   9.616  1.00  0.00           C  
ATOM    262  CEN GLN A  38       3.900  11.064   9.524  1.00  0.00           X  
ATOM    263  H   GLN A  38       0.586  11.140   7.673  1.00  0.00           H  
ATOM    264  N   ASN A  39      -0.804  10.598  10.656  1.00  0.00           N  
ATOM    265  CA  ASN A  39      -1.814  10.509  11.719  1.00  0.00           C  
ATOM    266  C   ASN A  39      -2.723   9.287  11.530  1.00  0.00           C  
ATOM    267  O   ASN A  39      -2.974   8.552  12.482  1.00  0.00           O  
ATOM    268  CB  ASN A  39      -2.649  11.774  11.796  1.00  0.00           C  
ATOM    269  CEN ASN A  39      -2.639  12.688  12.313  1.00  0.00           X  
ATOM    270  H   ASN A  39      -0.748  11.453  10.123  1.00  0.00           H  
ATOM    271  N   VAL A  40      -3.126   8.991  10.288  1.00  0.00           N  
ATOM    272  CA  VAL A  40      -3.968   7.824   9.982  1.00  0.00           C  
ATOM    273  C   VAL A  40      -3.249   6.509  10.315  1.00  0.00           C  
ATOM    274  O   VAL A  40      -3.854   5.596  10.876  1.00  0.00           O  
ATOM    275  CB  VAL A  40      -4.389   7.804   8.501  1.00  0.00           C  
ATOM    276  CEN VAL A  40      -4.924   7.890   8.075  1.00  0.00           X  
ATOM    277  H   VAL A  40      -2.910   9.648   9.555  1.00  0.00           H  
ATOM    278  N   ILE A  41      -1.957   6.390   9.995  1.00  0.00           N  
ATOM    279  CA  ILE A  41      -1.147   5.206  10.319  1.00  0.00           C  
ATOM    280  C   ILE A  41      -1.066   4.984  11.835  1.00  0.00           C  
ATOM    281  O   ILE A  41      -1.255   3.856  12.296  1.00  0.00           O  
ATOM    282  CB  ILE A  41       0.279   5.325   9.752  1.00  0.00           C  
ATOM    283  CEN ILE A  41       0.908   5.162   8.876  1.00  0.00           X  
ATOM    284  H   ILE A  41      -1.502   7.190   9.573  1.00  0.00           H  
ATOM    285  N   GLU A  42      -0.788   6.036  12.606  1.00  0.00           N  
ATOM    286  CA  GLU A  42      -0.708   5.975  14.063  1.00  0.00           C  
ATOM    287  C   GLU A  42      -2.009   5.454  14.673  1.00  0.00           C  
ATOM    288  O   GLU A  42      -1.965   4.546  15.505  1.00  0.00           O  
ATOM    289  CB  GLU A  42      -0.374   7.354  14.637  1.00  0.00           C  
ATOM    290  CEN GLU A  42       0.764   8.458  15.260  1.00  0.00           X  
ATOM    291  H   GLU A  42      -0.678   6.942  12.171  1.00  0.00           H  
ATOM    292  N   ASP A  43      -3.160   5.931  14.205  1.00  0.00           N  
ATOM    293  CA  ASP A  43      -4.459   5.475  14.684  1.00  0.00           C  
ATOM    294  C   ASP A  43      -4.724   4.013  14.310  1.00  0.00           C  
ATOM    295  O   ASP A  43      -5.209   3.233  15.141  1.00  0.00           O  
ATOM    296  CB  ASP A  43      -5.571   6.369  14.128  1.00  0.00           C  
ATOM    297  CEN ASP A  43      -6.141   7.169  14.396  1.00  0.00           X  
ATOM    298  H   ASP A  43      -3.138   6.730  13.586  1.00  0.00           H  
ATOM    299  N   ILE A  44      -4.368   3.588  13.091  1.00  0.00           N  
ATOM    300  CA  ILE A  44      -4.595   2.206  12.631  1.00  0.00           C  
ATOM    301  C   ILE A  44      -3.800   1.242  13.507  1.00  0.00           C  
ATOM    302  O   ILE A  44      -4.278   0.157  13.855  1.00  0.00           O  
ATOM    303  CB  ILE A  44      -4.191   2.010  11.158  1.00  0.00           C  
ATOM    304  CEN ILE A  44      -4.527   2.084  10.123  1.00  0.00           X  
ATOM    305  H   ILE A  44      -3.965   4.266  12.461  1.00  0.00           H  
ATOM    306  N   HIS A  45      -2.587   1.635  13.881  1.00  0.00           N  
ATOM    307  CA  HIS A  45      -1.742   0.864  14.772  1.00  0.00           C  
ATOM    308  C   HIS A  45      -2.342   0.755  16.184  1.00  0.00           C  
ATOM    309  O   HIS A  45      -2.540  -0.363  16.666  1.00  0.00           O  
ATOM    310  CB  HIS A  45      -0.343   1.484  14.839  1.00  0.00           C  
ATOM    311  CEN HIS A  45       0.924   1.322  14.208  1.00  0.00           X  
ATOM    312  H   HIS A  45      -2.260   2.539  13.566  1.00  0.00           H  
ATOM    313  N   ASP A  46      -2.729   1.865  16.820  1.00  0.00           N  
ATOM    314  CA  ASP A  46      -3.289   1.880  18.180  1.00  0.00           C  
ATOM    315  C   ASP A  46      -4.523   0.971  18.298  1.00  0.00           C  
ATOM    316  O   ASP A  46      -4.647   0.174  19.238  1.00  0.00           O  
ATOM    317  CB  ASP A  46      -3.652   3.310  18.589  1.00  0.00           C  
ATOM    318  CEN ASP A  46      -3.273   4.095  19.116  1.00  0.00           X  
ATOM    319  H   ASP A  46      -2.636   2.748  16.342  1.00  0.00           H  
ATOM    320  N   PHE A  47      -5.408   1.003  17.297  1.00  0.00           N  
ATOM    321  CA  PHE A  47      -6.610   0.173  17.262  1.00  0.00           C  
ATOM    322  C   PHE A  47      -6.266  -1.315  17.411  1.00  0.00           C  
ATOM    323  O   PHE A  47      -6.701  -1.960  18.370  1.00  0.00           O  
ATOM    324  CB  PHE A  47      -7.381   0.410  15.963  1.00  0.00           C  
ATOM    325  CEN PHE A  47      -8.625   1.260  15.456  1.00  0.00           X  
ATOM    326  H   PHE A  47      -5.240   1.649  16.538  1.00  0.00           H  
ATOM    327  N   MET A  48      -5.427  -1.859  16.524  1.00  0.00           N  
ATOM    328  CA  MET A  48      -5.194  -3.303  16.422  1.00  0.00           C  
ATOM    329  C   MET A  48      -4.548  -3.898  17.671  1.00  0.00           C  
ATOM    330  O   MET A  48      -4.782  -5.068  17.985  1.00  0.00           O  
ATOM    331  CB  MET A  48      -4.324  -3.599  15.202  1.00  0.00           C  
ATOM    332  CEN MET A  48      -4.371  -4.293  13.592  1.00  0.00           X  
ATOM    333  H   MET A  48      -4.912  -1.233  15.921  1.00  0.00           H  
ATOM    334  N   GLN A  49      -3.753  -3.125  18.409  1.00  0.00           N  
ATOM    335  CA  GLN A  49      -2.815  -3.674  19.394  1.00  0.00           C  
ATOM    336  C   GLN A  49      -3.436  -3.879  20.785  1.00  0.00           C  
ATOM    337  O   GLN A  49      -2.813  -4.477  21.662  1.00  0.00           O  
ATOM    338  CB  GLN A  49      -1.596  -2.756  19.518  1.00  0.00           C  
ATOM    339  CEN GLN A  49       0.059  -2.518  19.017  1.00  0.00           X  
ATOM    340  H   GLN A  49      -3.788  -2.125  18.282  1.00  0.00           H  
ATOM    341  N   GLY A  50      -4.691  -3.458  20.983  1.00  0.00           N  
ATOM    342  CA  GLY A  50      -5.366  -3.448  22.276  1.00  0.00           C  
ATOM    343  C   GLY A  50      -5.400  -2.069  22.931  1.00  0.00           C  
ATOM    344  O   GLY A  50      -5.814  -1.959  24.083  1.00  0.00           O  
ATOM    345  CEN GLY A  50      -5.366  -3.448  22.277  1.00  0.00           X  
ATOM    346  H   GLY A  50      -5.188  -3.074  20.194  1.00  0.00           H  
ATOM    347  N   GLY A  51      -4.976  -1.022  22.215  1.00  0.00           N  
ATOM    348  CA  GLY A  51      -4.907   0.350  22.716  1.00  0.00           C  
ATOM    349  C   GLY A  51      -6.098   1.236  22.334  1.00  0.00           C  
ATOM    350  O   GLY A  51      -6.239   2.332  22.888  1.00  0.00           O  
ATOM    351  CEN GLY A  51      -4.907   0.351  22.717  1.00  0.00           X  
ATOM    352  H   GLY A  51      -4.655  -1.170  21.270  1.00  0.00           H  
ATOM    353  N   GLY A  52      -6.970   0.818  21.408  1.00  0.00           N  
ATOM    354  CA  GLY A  52      -8.053   1.670  20.908  1.00  0.00           C  
ATOM    355  C   GLY A  52      -9.470   1.270  21.302  1.00  0.00           C  
ATOM    356  O   GLY A  52      -9.925   0.149  21.086  1.00  0.00           O  
ATOM    357  CEN GLY A  52      -8.053   1.670  20.908  1.00  0.00           X  
ATOM    358  H   GLY A  52      -6.780  -0.051  20.929  1.00  0.00           H  
ATOM    359  N   SER A  53     -10.198   2.242  21.853  1.00  0.00           N  
ATOM    360  CA  SER A  53     -11.596   2.102  22.257  1.00  0.00           C  
ATOM    361  C   SER A  53     -12.509   2.766  21.222  1.00  0.00           C  
ATOM    362  O   SER A  53     -12.028   3.280  20.211  1.00  0.00           O  
ATOM    363  CB  SER A  53     -11.813   2.705  23.631  1.00  0.00           C  
ATOM    364  CEN SER A  53     -11.753   3.045  24.052  1.00  0.00           X  
ATOM    365  H   SER A  53      -9.859   3.189  21.759  1.00  0.00           H  
ATOM    366  N   GLY A  54     -13.823   2.827  21.470  1.00  0.00           N  
ATOM    367  CA  GLY A  54     -14.777   3.470  20.548  1.00  0.00           C  
ATOM    368  C   GLY A  54     -14.378   4.886  20.093  1.00  0.00           C  
ATOM    369  O   GLY A  54     -14.551   5.224  18.931  1.00  0.00           O  
ATOM    370  CEN GLY A  54     -14.778   3.470  20.547  1.00  0.00           X  
ATOM    371  H   GLY A  54     -14.191   2.364  22.289  1.00  0.00           H  
ATOM    372  N   GLY A  55     -13.771   5.694  20.979  1.00  0.00           N  
ATOM    373  CA  GLY A  55     -13.272   7.027  20.644  1.00  0.00           C  
ATOM    374  C   GLY A  55     -12.139   7.022  19.612  1.00  0.00           C  
ATOM    375  O   GLY A  55     -12.083   7.936  18.796  1.00  0.00           O  
ATOM    376  CEN GLY A  55     -13.272   7.028  20.643  1.00  0.00           X  
ATOM    377  H   GLY A  55     -13.525   5.311  21.879  1.00  0.00           H  
ATOM    378  N   LYS A  56     -11.300   5.972  19.575  1.00  0.00           N  
ATOM    379  CA  LYS A  56     -10.283   5.815  18.518  1.00  0.00           C  
ATOM    380  C   LYS A  56     -10.936   5.648  17.151  1.00  0.00           C  
ATOM    381  O   LYS A  56     -10.510   6.278  16.198  1.00  0.00           O  
ATOM    382  CB  LYS A  56      -9.376   4.619  18.811  1.00  0.00           C  
ATOM    383  CEN LYS A  56      -7.503   3.887  19.469  1.00  0.00           X  
ATOM    384  H   LYS A  56     -11.455   5.199  20.208  1.00  0.00           H  
ATOM    385  N   LEU A  57     -12.015   4.864  17.052  1.00  0.00           N  
ATOM    386  CA  LEU A  57     -12.763   4.734  15.797  1.00  0.00           C  
ATOM    387  C   LEU A  57     -13.444   6.037  15.375  1.00  0.00           C  
ATOM    388  O   LEU A  57     -13.311   6.439  14.225  1.00  0.00           O  
ATOM    389  CB  LEU A  57     -13.807   3.618  15.928  1.00  0.00           C  
ATOM    390  CEN LEU A  57     -13.859   2.169  15.408  1.00  0.00           X  
ATOM    391  H   LEU A  57     -12.331   4.370  17.877  1.00  0.00           H  
ATOM    392  N   GLN A  58     -14.134   6.715  16.291  1.00  0.00           N  
ATOM    393  CA  GLN A  58     -14.790   7.986  15.970  1.00  0.00           C  
ATOM    394  C   GLN A  58     -13.804   9.045  15.472  1.00  0.00           C  
ATOM    395  O   GLN A  58     -14.123   9.771  14.532  1.00  0.00           O  
ATOM    396  CB  GLN A  58     -15.533   8.521  17.197  1.00  0.00           C  
ATOM    397  CEN GLN A  58     -17.096   8.659  17.962  1.00  0.00           X  
ATOM    398  H   GLN A  58     -14.158   6.375  17.242  1.00  0.00           H  
ATOM    399  N   GLU A  59     -12.623   9.135  16.084  1.00  0.00           N  
ATOM    400  CA  GLU A  59     -11.567  10.053  15.656  1.00  0.00           C  
ATOM    401  C   GLU A  59     -11.017   9.653  14.283  1.00  0.00           C  
ATOM    402  O   GLU A  59     -10.928  10.507  13.404  1.00  0.00           O  
ATOM    403  CB  GLU A  59     -10.438  10.090  16.688  1.00  0.00           C  
ATOM    404  CEN GLU A  59      -9.667  10.844  18.007  1.00  0.00           X  
ATOM    405  H   GLU A  59     -12.416   8.514  16.856  1.00  0.00           H  
ATOM    406  N   MET A  60     -10.833   8.353  14.038  1.00  0.00           N  
ATOM    407  CA  MET A  60     -10.317   7.817  12.774  1.00  0.00           C  
ATOM    408  C   MET A  60     -11.219   8.150  11.580  1.00  0.00           C  
ATOM    409  O   MET A  60     -10.732   8.467  10.501  1.00  0.00           O  
ATOM    410  CB  MET A  60     -10.142   6.304  12.886  1.00  0.00           C  
ATOM    411  CEN MET A  60      -8.923   5.046  12.994  1.00  0.00           X  
ATOM    412  H   MET A  60     -10.974   7.703  14.801  1.00  0.00           H  
ATOM    413  N   MET A  61     -12.543   8.119  11.768  1.00  0.00           N  
ATOM    414  CA  MET A  61     -13.492   8.501  10.717  1.00  0.00           C  
ATOM    415  C   MET A  61     -13.290   9.956  10.283  1.00  0.00           C  
ATOM    416  O   MET A  61     -13.158  10.233   9.094  1.00  0.00           O  
ATOM    417  CB  MET A  61     -14.925   8.290  11.201  1.00  0.00           C  
ATOM    418  CEN MET A  61     -16.337   7.273  10.975  1.00  0.00           X  
ATOM    419  H   MET A  61     -12.893   7.821  12.667  1.00  0.00           H  
ATOM    420  N   LYS A  62     -13.249  10.901  11.225  1.00  0.00           N  
ATOM    421  CA  LYS A  62     -13.042  12.314  10.915  1.00  0.00           C  
ATOM    422  C   LYS A  62     -11.715  12.556  10.195  1.00  0.00           C  
ATOM    423  O   LYS A  62     -11.710  13.281   9.206  1.00  0.00           O  
ATOM    424  CB  LYS A  62     -13.101  13.150  12.195  1.00  0.00           C  
ATOM    425  CEN LYS A  62     -14.178  14.475  13.444  1.00  0.00           X  
ATOM    426  H   LYS A  62     -13.286  10.613  12.193  1.00  0.00           H  
ATOM    427  N   GLU A  63     -10.625  11.951  10.657  1.00  0.00           N  
ATOM    428  CA  GLU A  63      -9.302  12.103  10.034  1.00  0.00           C  
ATOM    429  C   GLU A  63      -9.322  11.613   8.588  1.00  0.00           C  
ATOM    430  O   GLU A  63      -8.842  12.288   7.679  1.00  0.00           O  
ATOM    431  CB  GLU A  63      -8.238  11.344  10.830  1.00  0.00           C  
ATOM    432  CEN GLU A  63      -6.974  11.338  11.973  1.00  0.00           X  
ATOM    433  H   GLU A  63     -10.696  11.348  11.465  1.00  0.00           H  
ATOM    434  N   PHE A  64     -10.001  10.498   8.340  1.00  0.00           N  
ATOM    435  CA  PHE A  64     -10.143   9.954   7.001  1.00  0.00           C  
ATOM    436  C   PHE A  64     -10.964  10.868   6.074  1.00  0.00           C  
ATOM    437  O   PHE A  64     -10.620  11.061   4.908  1.00  0.00           O  
ATOM    438  CB  PHE A  64     -10.785   8.567   7.074  1.00  0.00           C  
ATOM    439  CEN PHE A  64     -10.329   7.044   7.075  1.00  0.00           X  
ATOM    440  H   PHE A  64     -10.347   9.958   9.121  1.00  0.00           H  
ATOM    441  N   GLN A  65     -12.010  11.517   6.601  1.00  0.00           N  
ATOM    442  CA  GLN A  65     -12.818  12.464   5.830  1.00  0.00           C  
ATOM    443  C   GLN A  65     -12.016  13.707   5.420  1.00  0.00           C  
ATOM    444  O   GLN A  65     -12.122  14.157   4.280  1.00  0.00           O  
ATOM    445  CB  GLN A  65     -14.046  12.891   6.639  1.00  0.00           C  
ATOM    446  CEN GLN A  65     -15.757  12.629   6.868  1.00  0.00           X  
ATOM    447  H   GLN A  65     -12.241  11.351   7.568  1.00  0.00           H  
ATOM    448  N   GLN A  66     -11.185  14.245   6.313  1.00  0.00           N  
ATOM    449  CA  GLN A  66     -10.288  15.354   5.978  1.00  0.00           C  
ATOM    450  C   GLN A  66      -9.320  14.976   4.859  1.00  0.00           C  
ATOM    451  O   GLN A  66      -9.163  15.744   3.915  1.00  0.00           O  
ATOM    452  CB  GLN A  66      -9.498  15.794   7.214  1.00  0.00           C  
ATOM    453  CEN GLN A  66      -9.403  16.981   8.490  1.00  0.00           X  
ATOM    454  H   GLN A  66     -11.104  13.818   7.224  1.00  0.00           H  
ATOM    455  N   VAL A  67      -8.755  13.763   4.899  1.00  0.00           N  
ATOM    456  CA  VAL A  67      -7.826  13.287   3.862  1.00  0.00           C  
ATOM    457  C   VAL A  67      -8.518  13.191   2.512  1.00  0.00           C  
ATOM    458  O   VAL A  67      -8.001  13.695   1.520  1.00  0.00           O  
ATOM    459  CB  VAL A  67      -7.230  11.911   4.216  1.00  0.00           C  
ATOM    460  CEN VAL A  67      -6.652  11.590   4.409  1.00  0.00           X  
ATOM    461  H   VAL A  67      -8.952  13.169   5.693  1.00  0.00           H  
ATOM    462  N   LEU A  68      -9.687  12.558   2.456  1.00  0.00           N  
ATOM    463  CA  LEU A  68     -10.494  12.514   1.239  1.00  0.00           C  
ATOM    464  C   LEU A  68     -10.818  13.892   0.692  1.00  0.00           C  
ATOM    465  O   LEU A  68     -10.599  14.146  -0.491  1.00  0.00           O  
ATOM    466  CB  LEU A  68     -11.793  11.743   1.503  1.00  0.00           C  
ATOM    467  CEN LEU A  68     -12.256  10.320   1.139  1.00  0.00           X  
ATOM    468  H   LEU A  68     -10.030  12.105   3.290  1.00  0.00           H  
ATOM    469  N   ASP A  69     -11.366  14.759   1.536  1.00  0.00           N  
ATOM    470  CA  ASP A  69     -11.685  16.123   1.149  1.00  0.00           C  
ATOM    471  C   ASP A  69     -10.449  16.811   0.554  1.00  0.00           C  
ATOM    472  O   ASP A  69     -10.535  17.422  -0.513  1.00  0.00           O  
ATOM    473  CB  ASP A  69     -12.213  16.912   2.350  1.00  0.00           C  
ATOM    474  CEN ASP A  69     -13.093  17.205   2.770  1.00  0.00           X  
ATOM    475  H   ASP A  69     -11.593  14.456   2.475  1.00  0.00           H  
ATOM    476  N   GLU A  70      -9.275  16.656   1.177  1.00  0.00           N  
ATOM    477  CA  GLU A  70      -8.012  17.217   0.690  1.00  0.00           C  
ATOM    478  C   GLU A  70      -7.607  16.608  -0.652  1.00  0.00           C  
ATOM    479  O   GLU A  70      -7.228  17.337  -1.570  1.00  0.00           O  
ATOM    480  CB  GLU A  70      -6.900  17.001   1.718  1.00  0.00           C  
ATOM    481  CEN GLU A  70      -5.929  17.589   2.990  1.00  0.00           X  
ATOM    482  H   GLU A  70      -9.257  16.107   2.025  1.00  0.00           H  
ATOM    483  N   LEU A  71      -7.743  15.293  -0.811  1.00  0.00           N  
ATOM    484  CA  LEU A  71      -7.399  14.572  -2.031  1.00  0.00           C  
ATOM    485  C   LEU A  71      -8.267  15.006  -3.205  1.00  0.00           C  
ATOM    486  O   LEU A  71      -7.747  15.229  -4.294  1.00  0.00           O  
ATOM    487  CB  LEU A  71      -7.531  13.061  -1.805  1.00  0.00           C  
ATOM    488  CEN LEU A  71      -6.494  11.942  -1.587  1.00  0.00           X  
ATOM    489  H   LEU A  71      -8.103  14.768  -0.028  1.00  0.00           H  
ATOM    490  N   ASN A  72      -9.570  15.159  -2.994  1.00  0.00           N  
ATOM    491  CA  ASN A  72     -10.505  15.579  -4.029  1.00  0.00           C  
ATOM    492  C   ASN A  72     -10.104  16.937  -4.629  1.00  0.00           C  
ATOM    493  O   ASN A  72     -10.063  17.078  -5.853  1.00  0.00           O  
ATOM    494  CB  ASN A  72     -11.924  15.634  -3.494  1.00  0.00           C  
ATOM    495  CEN ASN A  72     -12.759  15.002  -3.426  1.00  0.00           X  
ATOM    496  H   ASN A  72      -9.926  14.958  -2.073  1.00  0.00           H  
ATOM    497  N   ASN A  73      -9.753  17.914  -3.789  1.00  0.00           N  
ATOM    498  CA  ASN A  73      -9.355  19.249  -4.239  1.00  0.00           C  
ATOM    499  C   ASN A  73      -7.981  19.243  -4.914  1.00  0.00           C  
ATOM    500  O   ASN A  73      -7.831  19.747  -6.029  1.00  0.00           O  
ATOM    501  CB  ASN A  73      -9.366  20.241  -3.090  1.00  0.00           C  
ATOM    502  CEN ASN A  73     -10.032  20.923  -2.652  1.00  0.00           X  
ATOM    503  H   ASN A  73      -9.749  17.720  -2.800  1.00  0.00           H  
ATOM    504  N   HIS A  74      -6.981  18.649  -4.272  1.00  0.00           N  
ATOM    505  CA  HIS A  74      -5.575  18.828  -4.615  1.00  0.00           C  
ATOM    506  C   HIS A  74      -5.197  18.201  -5.958  1.00  0.00           C  
ATOM    507  O   HIS A  74      -4.345  18.719  -6.681  1.00  0.00           O  
ATOM    508  CB  HIS A  74      -4.688  18.246  -3.510  1.00  0.00           C  
ATOM    509  CEN HIS A  74      -4.011  18.698  -2.340  1.00  0.00           X  
ATOM    510  H   HIS A  74      -7.198  18.133  -3.431  1.00  0.00           H  
ATOM    511  N   LEU A  75      -5.845  17.103  -6.327  1.00  0.00           N  
ATOM    512  CA  LEU A  75      -5.456  16.275  -7.453  1.00  0.00           C  
ATOM    513  C   LEU A  75      -5.960  16.794  -8.811  1.00  0.00           C  
ATOM    514  O   LEU A  75      -5.596  16.213  -9.833  1.00  0.00           O  
ATOM    515  CB  LEU A  75      -5.956  14.844  -7.219  1.00  0.00           C  
ATOM    516  CEN LEU A  75      -5.253  13.553  -6.758  1.00  0.00           X  
ATOM    517  H   LEU A  75      -6.588  16.770  -5.726  1.00  0.00           H  
ATOM    518  N   GLN A  76      -6.719  17.897  -8.897  1.00  0.00           N  
ATOM    519  CA  GLN A  76      -7.409  18.286 -10.145  1.00  0.00           C  
ATOM    520  C   GLN A  76      -6.471  18.366 -11.380  1.00  0.00           C  
ATOM    521  O   GLN A  76      -6.921  18.184 -12.509  1.00  0.00           O  
ATOM    522  CB  GLN A  76      -8.101  19.638  -9.950  1.00  0.00           C  
ATOM    523  CEN GLN A  76      -9.626  20.416  -9.607  1.00  0.00           X  
ATOM    524  H   GLN A  76      -6.863  18.449  -8.061  1.00  0.00           H  
ATOM    525  N   GLY A  77      -5.156  18.555 -11.190  1.00  0.00           N  
ATOM    526  CA  GLY A  77      -4.163  18.712 -12.265  1.00  0.00           C  
ATOM    527  C   GLY A  77      -3.493  17.429 -12.813  1.00  0.00           C  
ATOM    528  O   GLY A  77      -2.848  17.495 -13.854  1.00  0.00           O  
ATOM    529  CEN GLY A  77      -4.162  18.712 -12.265  1.00  0.00           X  
ATOM    530  H   GLY A  77      -4.823  18.522 -10.237  1.00  0.00           H  
ATOM    531  N   GLY A  78      -3.630  16.267 -12.165  1.00  0.00           N  
ATOM    532  CA  GLY A  78      -2.954  15.005 -12.511  1.00  0.00           C  
ATOM    533  C   GLY A  78      -3.893  13.807 -12.692  1.00  0.00           C  
ATOM    534  O   GLY A  78      -3.751  12.806 -11.998  1.00  0.00           O  
ATOM    535  CEN GLY A  78      -2.954  15.004 -12.511  1.00  0.00           X  
ATOM    536  H   GLY A  78      -4.141  16.286 -11.294  1.00  0.00           H  
ATOM    537  N   LYS A  79      -4.857  13.902 -13.618  1.00  0.00           N  
ATOM    538  CA  LYS A  79      -6.047  13.031 -13.734  1.00  0.00           C  
ATOM    539  C   LYS A  79      -5.804  11.513 -13.645  1.00  0.00           C  
ATOM    540  O   LYS A  79      -6.603  10.819 -13.025  1.00  0.00           O  
ATOM    541  CB  LYS A  79      -6.758  13.335 -15.054  1.00  0.00           C  
ATOM    542  CEN LYS A  79      -8.345  14.291 -16.076  1.00  0.00           X  
ATOM    543  H   LYS A  79      -4.861  14.769 -14.135  1.00  0.00           H  
ATOM    544  N   HIS A  80      -4.756  10.978 -14.273  1.00  0.00           N  
ATOM    545  CA  HIS A  80      -4.420   9.552 -14.149  1.00  0.00           C  
ATOM    546  C   HIS A  80      -4.105   9.135 -12.707  1.00  0.00           C  
ATOM    547  O   HIS A  80      -4.540   8.075 -12.266  1.00  0.00           O  
ATOM    548  CB  HIS A  80      -3.231   9.207 -15.052  1.00  0.00           C  
ATOM    549  CEN HIS A  80      -3.003   8.691 -16.361  1.00  0.00           X  
ATOM    550  H   HIS A  80      -4.148  11.588 -14.797  1.00  0.00           H  
ATOM    551  N   THR A  81      -3.412   9.995 -11.958  1.00  0.00           N  
ATOM    552  CA  THR A  81      -3.046   9.721 -10.564  1.00  0.00           C  
ATOM    553  C   THR A  81      -4.230   9.988  -9.641  1.00  0.00           C  
ATOM    554  O   THR A  81      -4.436   9.227  -8.703  1.00  0.00           O  
ATOM    555  CB  THR A  81      -1.848  10.574 -10.107  1.00  0.00           C  
ATOM    556  CEN THR A  81      -1.291  10.744 -10.153  1.00  0.00           X  
ATOM    557  H   THR A  81      -3.118  10.880 -12.343  1.00  0.00           H  
ATOM    558  N   VAL A  82      -5.053  10.998  -9.960  1.00  0.00           N  
ATOM    559  CA  VAL A  82      -6.247  11.349  -9.165  1.00  0.00           C  
ATOM    560  C   VAL A  82      -7.258  10.242  -9.198  1.00  0.00           C  
ATOM    561  O   VAL A  82      -7.861   9.959  -8.181  1.00  0.00           O  
ATOM    562  CB  VAL A  82      -6.920  12.641  -9.666  1.00  0.00           C  
ATOM    563  CEN VAL A  82      -7.042  13.300  -9.507  1.00  0.00           X  
ATOM    564  H   VAL A  82      -4.854  11.543 -10.787  1.00  0.00           H  
ATOM    565  N   HIS A  83      -7.445   9.628 -10.366  1.00  0.00           N  
ATOM    566  CA  HIS A  83      -8.437   8.584 -10.495  1.00  0.00           C  
ATOM    567  C   HIS A  83      -8.057   7.368  -9.653  1.00  0.00           C  
ATOM    568  O   HIS A  83      -8.902   6.833  -8.952  1.00  0.00           O  
ATOM    569  CB  HIS A  83      -8.609   8.182 -11.963  1.00  0.00           C  
ATOM    570  CEN HIS A  83      -9.463   8.497 -13.059  1.00  0.00           X  
ATOM    571  H   HIS A  83      -6.971   9.963 -11.194  1.00  0.00           H  
ATOM    572  N   HIS A  84      -6.785   6.963  -9.676  1.00  0.00           N  
ATOM    573  CA  HIS A  84      -6.333   5.834  -8.874  1.00  0.00           C  
ATOM    574  C   HIS A  84      -6.426   6.121  -7.369  1.00  0.00           C  
ATOM    575  O   HIS A  84      -6.926   5.291  -6.622  1.00  0.00           O  
ATOM    576  CB  HIS A  84      -4.894   5.461  -9.246  1.00  0.00           C  
ATOM    577  CEN HIS A  84      -4.222   4.546 -10.107  1.00  0.00           X  
ATOM    578  H   HIS A  84      -6.107   7.475 -10.226  1.00  0.00           H  
ATOM    579  N   ILE A  85      -6.036   7.326  -6.943  1.00  0.00           N  
ATOM    580  CA  ILE A  85      -6.059   7.726  -5.530  1.00  0.00           C  
ATOM    581  C   ILE A  85      -7.492   7.731  -4.980  1.00  0.00           C  
ATOM    582  O   ILE A  85      -7.738   7.205  -3.905  1.00  0.00           O  
ATOM    583  CB  ILE A  85      -5.435   9.118  -5.326  1.00  0.00           C  
ATOM    584  CEN ILE A  85      -4.505   9.665  -5.169  1.00  0.00           X  
ATOM    585  H   ILE A  85      -5.737   8.009  -7.627  1.00  0.00           H  
ATOM    586  N   GLU A  86      -8.454   8.260  -5.733  1.00  0.00           N  
ATOM    587  CA  GLU A  86      -9.847   8.415  -5.317  1.00  0.00           C  
ATOM    588  C   GLU A  86     -10.510   7.061  -5.020  1.00  0.00           C  
ATOM    589  O   GLU A  86     -11.187   6.934  -4.003  1.00  0.00           O  
ATOM    590  CB  GLU A  86     -10.639   9.163  -6.392  1.00  0.00           C  
ATOM    591  CEN GLU A  86     -11.315  10.607  -6.992  1.00  0.00           X  
ATOM    592  H   GLU A  86      -8.201   8.604  -6.647  1.00  0.00           H  
ATOM    593  N   GLN A  87     -10.331   6.052  -5.883  1.00  0.00           N  
ATOM    594  CA  GLN A  87     -10.900   4.715  -5.663  1.00  0.00           C  
ATOM    595  C   GLN A  87     -10.407   4.104  -4.353  1.00  0.00           C  
ATOM    596  O   GLN A  87     -11.232   3.608  -3.590  1.00  0.00           O  
ATOM    597  CB  GLN A  87     -10.548   3.784  -6.827  1.00  0.00           C  
ATOM    598  CEN GLN A  87     -11.147   3.061  -8.298  1.00  0.00           X  
ATOM    599  H   GLN A  87      -9.717   6.193  -6.674  1.00  0.00           H  
ATOM    600  N   ASN A  88      -9.107   4.208  -4.051  1.00  0.00           N  
ATOM    601  CA  ASN A  88      -8.534   3.644  -2.822  1.00  0.00           C  
ATOM    602  C   ASN A  88      -9.178   4.284  -1.584  1.00  0.00           C  
ATOM    603  O   ASN A  88      -9.602   3.609  -0.652  1.00  0.00           O  
ATOM    604  CB  ASN A  88      -7.026   3.811  -2.780  1.00  0.00           C  
ATOM    605  CEN ASN A  88      -6.171   3.264  -3.048  1.00  0.00           X  
ATOM    606  H   ASN A  88      -8.472   4.608  -4.725  1.00  0.00           H  
ATOM    607  N   ILE A  89      -9.342   5.605  -1.602  1.00  0.00           N  
ATOM    608  CA  ILE A  89      -9.899   6.339  -0.475  1.00  0.00           C  
ATOM    609  C   ILE A  89     -11.380   5.998  -0.221  1.00  0.00           C  
ATOM    610  O   ILE A  89     -11.795   5.896   0.933  1.00  0.00           O  
ATOM    611  CB  ILE A  89      -9.761   7.857  -0.687  1.00  0.00           C  
ATOM    612  CEN ILE A  89      -9.099   8.717  -0.581  1.00  0.00           X  
ATOM    613  H   ILE A  89      -9.035   6.119  -2.415  1.00  0.00           H  
ATOM    614  N   LYS A  90     -12.202   5.807  -1.255  1.00  0.00           N  
ATOM    615  CA  LYS A  90     -13.596   5.367  -1.064  1.00  0.00           C  
ATOM    616  C   LYS A  90     -13.672   3.984  -0.422  1.00  0.00           C  
ATOM    617  O   LYS A  90     -14.470   3.797   0.493  1.00  0.00           O  
ATOM    618  CB  LYS A  90     -14.344   5.360  -2.398  1.00  0.00           C  
ATOM    619  CEN LYS A  90     -15.745   6.276  -3.692  1.00  0.00           X  
ATOM    620  H   LYS A  90     -11.829   5.883  -2.191  1.00  0.00           H  
ATOM    621  N   GLU A  91     -12.843   3.048  -0.871  1.00  0.00           N  
ATOM    622  CA  GLU A  91     -12.821   1.680  -0.342  1.00  0.00           C  
ATOM    623  C   GLU A  91     -12.446   1.661   1.145  1.00  0.00           C  
ATOM    624  O   GLU A  91     -13.146   1.033   1.939  1.00  0.00           O  
ATOM    625  CB  GLU A  91     -11.844   0.815  -1.141  1.00  0.00           C  
ATOM    626  CEN GLU A  91     -11.550  -0.337  -2.362  1.00  0.00           X  
ATOM    627  H   GLU A  91     -12.177   3.286  -1.592  1.00  0.00           H  
ATOM    628  N   ILE A  92     -11.448   2.453   1.556  1.00  0.00           N  
ATOM    629  CA  ILE A  92     -10.932   2.490   2.936  1.00  0.00           C  
ATOM    630  C   ILE A  92     -11.992   3.041   3.910  1.00  0.00           C  
ATOM    631  O   ILE A  92     -12.210   2.475   4.980  1.00  0.00           O  
ATOM    632  CB  ILE A  92      -9.657   3.347   3.040  1.00  0.00           C  
ATOM    633  CEN ILE A  92      -8.571   3.348   2.939  1.00  0.00           X  
ATOM    634  H   ILE A  92     -10.976   3.008   0.855  1.00  0.00           H  
ATOM    635  N   PHE A  93     -12.718   4.100   3.534  1.00  0.00           N  
ATOM    636  CA  PHE A  93     -13.807   4.647   4.352  1.00  0.00           C  
ATOM    637  C   PHE A  93     -14.944   3.648   4.557  1.00  0.00           C  
ATOM    638  O   PHE A  93     -15.429   3.495   5.679  1.00  0.00           O  
ATOM    639  CB  PHE A  93     -14.353   5.926   3.716  1.00  0.00           C  
ATOM    640  CEN PHE A  93     -14.183   7.498   3.873  1.00  0.00           X  
ATOM    641  H   PHE A  93     -12.507   4.523   2.643  1.00  0.00           H  
ATOM    642  N   HIS A  94     -15.352   2.962   3.492  1.00  0.00           N  
ATOM    643  CA  HIS A  94     -16.416   1.969   3.559  1.00  0.00           C  
ATOM    644  C   HIS A  94     -16.079   0.854   4.558  1.00  0.00           C  
ATOM    645  O   HIS A  94     -16.865   0.563   5.459  1.00  0.00           O  
ATOM    646  CB  HIS A  94     -16.680   1.372   2.173  1.00  0.00           C  
ATOM    647  CEN HIS A  94     -17.564   1.582   1.075  1.00  0.00           X  
ATOM    648  H   HIS A  94     -14.895   3.118   2.607  1.00  0.00           H  
ATOM    649  N   HIS A  95     -14.880   0.281   4.453  1.00  0.00           N  
ATOM    650  CA  HIS A  95     -14.438  -0.825   5.294  1.00  0.00           C  
ATOM    651  C   HIS A  95     -14.219  -0.403   6.758  1.00  0.00           C  
ATOM    652  O   HIS A  95     -14.605  -1.157   7.653  1.00  0.00           O  
ATOM    653  CB  HIS A  95     -13.149  -1.432   4.730  1.00  0.00           C  
ATOM    654  CEN HIS A  95     -12.765  -2.503   3.872  1.00  0.00           X  
ATOM    655  H   HIS A  95     -14.248   0.615   3.739  1.00  0.00           H  
ATOM    656  N   LEU A  96     -13.669   0.790   7.028  1.00  0.00           N  
ATOM    657  CA  LEU A  96     -13.506   1.298   8.404  1.00  0.00           C  
ATOM    658  C   LEU A  96     -14.852   1.508   9.087  1.00  0.00           C  
ATOM    659  O   LEU A  96     -15.001   1.168  10.261  1.00  0.00           O  
ATOM    660  CB  LEU A  96     -12.710   2.609   8.398  1.00  0.00           C  
ATOM    661  CEN LEU A  96     -11.255   2.951   8.772  1.00  0.00           X  
ATOM    662  H   LEU A  96     -13.378   1.371   6.256  1.00  0.00           H  
ATOM    663  N   GLU A  97     -15.842   2.032   8.371  1.00  0.00           N  
ATOM    664  CA  GLU A  97     -17.187   2.225   8.901  1.00  0.00           C  
ATOM    665  C   GLU A  97     -17.868   0.878   9.196  1.00  0.00           C  
ATOM    666  O   GLU A  97     -18.503   0.722  10.241  1.00  0.00           O  
ATOM    667  CB  GLU A  97     -18.032   3.042   7.921  1.00  0.00           C  
ATOM    668  CEN GLU A  97     -18.697   4.533   7.432  1.00  0.00           X  
ATOM    669  H   GLU A  97     -15.649   2.347   7.431  1.00  0.00           H  
ATOM    670  N   GLU A  98     -17.672  -0.127   8.336  1.00  0.00           N  
ATOM    671  CA  GLU A  98     -18.189  -1.483   8.546  1.00  0.00           C  
ATOM    672  C   GLU A  98     -17.682  -2.138   9.842  1.00  0.00           C  
ATOM    673  O   GLU A  98     -18.470  -2.744  10.572  1.00  0.00           O  
ATOM    674  CB  GLU A  98     -17.827  -2.365   7.349  1.00  0.00           C  
ATOM    675  CEN GLU A  98     -18.252  -3.090   5.866  1.00  0.00           X  
ATOM    676  H   GLU A  98     -17.141   0.062   7.498  1.00  0.00           H  
ATOM    677  N   LEU A  99     -16.375  -2.072  10.106  1.00  0.00           N  
ATOM    678  CA  LEU A  99     -15.762  -2.622  11.317  1.00  0.00           C  
ATOM    679  C   LEU A  99     -16.289  -1.953  12.589  1.00  0.00           C  
ATOM    680  O   LEU A  99     -16.639  -2.662  13.525  1.00  0.00           O  
ATOM    681  CB  LEU A  99     -14.236  -2.479  11.240  1.00  0.00           C  
ATOM    682  CEN LEU A  99     -13.106  -3.484  10.945  1.00  0.00           X  
ATOM    683  H   LEU A  99     -15.783  -1.584   9.449  1.00  0.00           H  
ATOM    684  N   VAL A 100     -16.379  -0.621  12.612  1.00  0.00           N  
ATOM    685  CA  VAL A 100     -16.848   0.155  13.774  1.00  0.00           C  
ATOM    686  C   VAL A 100     -18.301  -0.183  14.120  1.00  0.00           C  
ATOM    687  O   VAL A 100     -18.620  -0.403  15.285  1.00  0.00           O  
ATOM    688  CB  VAL A 100     -16.733   1.671  13.528  1.00  0.00           C  
ATOM    689  CEN VAL A 100     -16.384   2.238  13.709  1.00  0.00           X  
ATOM    690  H   VAL A 100     -16.103  -0.122  11.780  1.00  0.00           H  
ATOM    691  N   HIS A 101     -19.191  -0.194  13.124  1.00  0.00           N  
ATOM    692  CA  HIS A 101     -20.601  -0.560  13.299  1.00  0.00           C  
ATOM    693  C   HIS A 101     -20.838  -1.985  13.843  1.00  0.00           C  
ATOM    694  O   HIS A 101     -21.735  -2.167  14.669  1.00  0.00           O  
ATOM    695  CB  HIS A 101     -21.340  -0.399  11.966  1.00  0.00           C  
ATOM    696  CEN HIS A 101     -22.107   0.592  11.288  1.00  0.00           X  
ATOM    697  H   HIS A 101     -18.907   0.180  12.229  1.00  0.00           H  
ATOM    698  N   ARG A 102     -20.068  -2.990  13.406  1.00  0.00           N  
ATOM    699  CA  ARG A 102     -20.223  -4.399  13.820  1.00  0.00           C  
ATOM    700  C   ARG A 102     -20.027  -4.589  15.319  1.00  0.00           C  
ATOM    701  O   ARG A 102     -20.800  -5.398  15.875  1.00  0.00           O  
ATOM    702  CB  ARG A 102     -19.313  -5.331  13.033  1.00  0.00           C  
ATOM    703  CEN ARG A 102     -18.530  -6.930  11.306  1.00  0.00           X  
ATOM    704  H   ARG A 102     -19.216  -2.751  12.922  1.00  0.00           H  
TER                                                                             
# All scores below are weighted scores, not raw scores.
#BEGIN_POSE_ENERGIES_TABLE ./minmover_pdb/pose_74.pdb
label vdw cenpack pair env cbeta hs_pair ss_pair sheet total
weights 1 0.5 1 1 0.25 1 1 1 NA
pose 0.0015 -5.64625 -11.0729 -19.7776 5.54839 0 0 0 -30.9469
MET:NtermProteinFull_1 0 -0.20371 0.07142 0.4784 0.0357 0 0 0 0.38181
TYR_2 0 -0.01857 -0.01583 0.7968 0.07025 0 0 0 0.83264
GLY_3 0 -0.01869 -0.04714 -0.0429 0.04478 0 0 0 -0.06396
LYS_4 0 0.10257 -0.15545 -0.68888 0.06939 0 0 0 -0.67237
LEU_5 0 -0.23601 -0.25439 0.08126 0.0355 0 0 0 -0.37364
ASN_6 0 -0.03859 0.07668 -0.40966 0.0695 0 0 0 -0.30206
ASP_7 0 -0.03003 -0.04453 -0.52292 0.06939 0 0 0 -0.52809
LEU_8 0 0.01118 -0.42695 -0.19483 0.04336 0 0 0 -0.56725
LEU_9 0 -0.29446 -0.11396 0.4149 0.04331 0 0 0 0.04979
GLU_10 0 -0.01822 0.01951 -0.82678 0.06947 0 0 0 -0.75602
ASP_11 0 0.17881 0.05897 -0.37876 0.06899 0 0 0 -0.072
LEU_12 0 -0.04712 -0.67118 -0.30366 0.04334 0 0 0 -0.97862
GLN_13 0 -0.00413 0.25906 -0.3291 0.06884 0 0 0 -0.00534
GLU_14 0 -0.008 -0.02348 -0.82678 0.0693 0 0 0 -0.78895
VAL_15 0 0.12366 -0.37082 -0.00525 0.07121 0 0 0 -0.1812
LEU_16 0 0.21289 -0.41663 0.24309 0.04458 0 0 0 0.08393
LYS_17 0 -0.04622 -0.00937 -0.8715 0.07025 0 0 0 -0.85685
ASN_18 0 0.09102 -0.01995 -0.19403 0.06903 0 0 0 -0.05392
LEU_19 0 -0.00052 -0.77447 -0.19483 0.03103 0 0 0 -0.93879
HIS_20 0 0.02636 -0.07521 -0.02241 0.06928 0 0 0 -0.00198
LYS_21 0 -0.00936 -0.00939 -1.10762 0.07134 0 0 0 -1.05503
ASN_22 0 -0.05115 -0.03068 -0.36221 0.06939 0 0 0 -0.37465
TRP_23 0 0.25216 0.0559 -0.3396 0.03991 0 0 0 0.00838
HIS_24 0 -0.04784 -0.03712 0.15213 0.07198 0 0 0 0.13914
GLY_25 0 -0.04555 -0.07088 -0.0429 0.06956 0 0 0 -0.08977
GLY_26 0 -0.00676 -0.01419 0.0322 0.04456 0 0 0 0.05581
LYS_27 0 0 0 -1.04927 0.07203 0 0 0 -0.97725
ASP_28 0 -0.02703 0.00682 -0.61428 0.07072 0 0 0 -0.56377
ASN_29 0 -0.21656 -0.12105 -0.28327 0.04277 0 0 0 -0.5781
LEU_30 0 0.06865 -0.01184 0.4149 0.06928 0 0 0 0.541
HIS_D_31 0 -0.03382 -0.10995 0.11054 0.0693 0 0 0 0.03607
ASP_32 0 -0.10319 -0.34719 -0.42964 0.06903 0 0 0 -0.81099
VAL_33 0 -0.11425 -0.19372 -0.10438 0.03401 0 0 0 -0.37834
ASP_34 0 -0.04102 -0.0757 -0.37876 0.06908 0 0 0 -0.42641
ASN_35 0 -0.07776 -0.04509 -0.36221 0.06878 0 0 0 -0.41627
HIS_D_36 0 -0.35083 -0.33242 -0.18191 0.03528 0 0 0 -0.82988
LEU_37 0 0.47845 -0.59387 -0.45811 0.04458 0 0 0 -0.52896
GLN_38 0 0.00772 -0.00908 -0.49415 0.06894 0 0 0 -0.42657
ASN_39 0 -0.22754 -0.10264 -0.19403 0.06908 0 0 0 -0.45512
VAL_40 0 -0.20171 -0.43561 -0.00525 0.03664 0 0 0 -0.60593
ILE_41 0 -0.03813 -0.29388 0.72502 0.06943 0 0 0 0.46245
GLU_42 0 -0.07141 -0.18324 -0.71584 0.06894 0 0 0 -0.90156
ASP_43 0 -0.19046 0.0622 0.08318 0.04435 0 0 0 -0.00074
ILE_44 0 -0.10779 -0.52455 -0.20059 0.0429 0 0 0 -0.79003
HIS_D_45 0 -0.02902 0.16125 0.06501 0.06899 0 0 0 0.26623
ASP_46 0 -0.12404 -0.50036 -0.31759 0.03487 0 0 0 -0.90712
PHE_47 0 -0.25208 -0.40795 -0.38422 0.03103 0 0 0 -1.01321
MET_48 0 -0.27808 -0.05378 0.25591 0.04336 0 0 0 -0.03259
GLN_49 0 -0.06593 -0.0242 -0.60368 0.06956 0 0 0 -0.62425
GLY_50 0 -0.03597 0.01118 0.16011 0.04518 0 0 0 0.18049
GLY_51 0 -0.00486 0.00017 0.35201 0.03232 0 0 0 0.37964
GLY_52 0 -0.01909 0.01182 -0.08884 0.03838 0 0 0 -0.05771
SER_53 0 -0.02434 0.00839 -0.22078 0.03681 0 0 0 -0.19991
GLY_54 0 0.04808 0.07471 -0.0429 0.03585 0 0 0 0.11574
GLY_55 0 -0.02304 -0.00786 -0.07965 0.03123 0 0 0 -0.07932
LYS_56 0 -0.33326 -0.8051 -0.33001 0.02991 0 0 0 -1.43845
LEU_57 0 0.31382 -0.29671 -0.06582 0.03527 0 0 0 -0.01345
GLN_58 0 0.0157 0.0533 -0.59803 0.06939 0 0 0 -0.45965
GLU_59 0 -0.05115 -0.0918 -0.37543 0.06887 0 0 0 -0.44951
MET_60 0 -0.2745 -0.07729 -0.13184 0.0363 0 0 0 -0.44733
MET_61 0 -0.09747 0.00017 0.4784 0.04283 0 0 0 0.42392
LYS_62 0 -0.05199 -0.00683 -0.96458 0.06947 0 0 0 -0.95392
GLU_63 0 -0.43339 0.08135 -0.25924 0.0354 0 0 0 -0.57588
PHE_64 0 -0.38686 -0.39703 -0.07541 0.03204 0 0 0 -0.82726
GLN_65 0 -0.03608 0.03215 -0.55896 0.06893 0 0 0 -0.49396
GLN_66 0 -0.14042 -0.17398 -0.55896 0.06902 0 0 0 -0.80433
VAL_67 0 -0.19687 -0.63526 -0.27892 0.04181 0 0 0 -1.06925
LEU_68 0 -0.23637 -0.0044 0.75945 0.04387 0 0 0 0.56255
ASP_69 0 -0.0622 0.0874 -0.47618 0.06926 0 0 0 -0.38172
GLU_70 0 -0.43303 0.12624 -0.13578 0.03008 0 0 0 -0.41249
LEU_71 0 -0.12288 -0.26614 -0.39148 0.0349 0 0 0 -0.7456
ASN_72 0 -0.01034 -0.03057 -0.24178 0.06939 0 0 0 -0.21329
ASN_73 0 -0.07732 -0.05727 -0.40966 0.0693 0 0 0 -0.47495
HIS_74 0 -0.07588 -0.13593 -0.18746 0.03561 0 0 0 -0.36366
LEU_75 0.00075 0.0032 0.25305 -0.19483 0.0305 0 0 0 0.09268
GLN_76 0 -0.03068 -0.02605 -0.59803 0.07134 0 0 0 -0.58341
GLY_77 0 -0.06581 -0.08165 0.16011 0.06952 0 0 0 0.08217
GLY_78 0 -0.05985 -0.01585 -0.07965 0.03535 0 0 0 -0.12
LYS_79 0 0 0 -0.77863 0.07203 0 0 0 -0.7066
HIS_80 0 -0.0207 -0.0132 0.21997 0.07134 0 0 0 0.2574
THR_81 0 0.00324 -0.07202 -0.20624 0.04092 0 0 0 -0.2341
VAL_82 0.00075 -0.01944 0.02761 0.33828 0.03503 0 0 0 0.38223
HIS_D_83 0 0 0 0.06501 0.06961 0 0 0 0.13462
HIS_D_84 0 0.02485 0.0321 -0.02241 0.06893 0 0 0 0.10347
ILE_85 0 -0.28752 -0.2783 -0.31819 0.03487 0 0 0 -0.84914
GLU_86 0 0.08068 0.41894 -0.37543 0.04271 0 0 0 0.1669
GLN_87 0 -0.04727 0.00402 -0.59803 0.06948 0 0 0 -0.5718
ASN_88 0 -0.00126 0.19662 -0.13901 0.06985 0 0 0 0.1262
ILE_89 0 -0.07535 -0.45551 -0.31819 0.04435 0 0 0 -0.8047
LYS_90 0 0.05716 0.11646 -0.77863 0.06933 0 0 0 -0.53569
GLU_91 0 0.03907 0.02434 -0.60186 0.06878 0 0 0 -0.46968
ILE_92 0 -0.0466 -0.48967 -0.06945 0.03707 0 0 0 -0.56866
PHE_93 0 -0.3273 -0.15179 0.83142 0.04336 0 0 0 0.39569
HIS_94 0 -0.09576 0.05282 0.20362 0.06895 0 0 0 0.22963
HIS_D_95 0 -0.15072 0.13809 -0.06774 0.03492 0 0 0 -0.04543
LEU_96 0 0.11353 -0.85797 -0.39148 0.04458 0 0 0 -1.09135
GLU_97 0 -0.14758 0.16651 -0.4886 0.0693 0 0 0 -0.40037
GLU_98 0 0.03838 -0.34173 -0.4886 0.06933 0 0 0 -0.72262
LEU_99 0 -0.07015 -0.32329 0.24309 0.04313 0 0 0 -0.10722
VAL_100 0 0.38245 0.0588 0.33828 0.04283 0 0 0 0.82236
HIS_101 0 -0.01399 0.09817 0.20362 0.07072 0 0 0 0.35851
ARG:CtermProteinFull_102 0 -0.05705 0.1218 -0.55583 0.07268 0 0 0 -0.41841
#END_POSE_ENERGIES_TABLE ./minmover_pdb/pose_74.pdb
