# Supplementary material for: Selection of a promiscuous minimalist cAMP phosphodiesterase from a library of de novo designed proteins
Source: Nat Chem. 2024 May 3;16(7):1200–8. doi: 10.1038/s41557-024-01490-4 (PMC11230910; doi:10.1038/s41557-024-01490-4)
Supplement: Supplementary file 3 — MD input files, scripts and final structures derived from MD, AlphaFold2, EMSfold and MultiSFold. [file 41557_2024_1490_MOESM3_ESM.zip › Computational_Data/4_MultiSFold/s824/pose_75.pdb]

ATOM      1  N   MET A   1     -12.159 -10.335  11.557  1.00  0.00           N  
ATOM      2  CA  MET A   1     -11.793  -8.909  11.420  1.00  0.00           C  
ATOM      3  C   MET A   1     -10.306  -8.769  11.155  1.00  0.00           C  
ATOM      4  O   MET A   1      -9.971  -8.074  10.215  1.00  0.00           O  
ATOM      5  CB  MET A   1     -12.177  -8.126  12.674  1.00  0.00           C  
ATOM      6  CEN MET A   1     -13.290  -6.908  13.270  1.00  0.00           X  
ATOM      7  H   MET A   1     -12.568 -10.667  12.407  1.00  0.00           H  
ATOM      8  N   TYR A   2      -9.444  -9.507  11.864  1.00  0.00           N  
ATOM      9  CA  TYR A   2      -7.986  -9.346  11.764  1.00  0.00           C  
ATOM     10  C   TYR A   2      -7.364  -9.547  10.376  1.00  0.00           C  
ATOM     11  O   TYR A   2      -6.575  -8.709   9.982  1.00  0.00           O  
ATOM     12  CB  TYR A   2      -7.313 -10.308  12.746  1.00  0.00           C  
ATOM     13  CEN TYR A   2      -6.621 -10.326  14.355  1.00  0.00           X  
ATOM     14  H   TYR A   2      -9.752  -9.977  12.702  1.00  0.00           H  
ATOM     15  N   GLY A   3      -7.744 -10.586   9.616  1.00  0.00           N  
ATOM     16  CA  GLY A   3      -7.270 -10.760   8.232  1.00  0.00           C  
ATOM     17  C   GLY A   3      -7.594  -9.563   7.331  1.00  0.00           C  
ATOM     18  O   GLY A   3      -6.687  -9.004   6.740  1.00  0.00           O  
ATOM     19  CEN GLY A   3      -7.270 -10.760   8.232  1.00  0.00           X  
ATOM     20  H   GLY A   3      -8.271 -11.336  10.041  1.00  0.00           H  
ATOM     21  N   LYS A   4      -8.846  -9.084   7.353  1.00  0.00           N  
ATOM     22  CA  LYS A   4      -9.257  -7.896   6.581  1.00  0.00           C  
ATOM     23  C   LYS A   4      -8.538  -6.615   7.017  1.00  0.00           C  
ATOM     24  O   LYS A   4      -8.173  -5.814   6.172  1.00  0.00           O  
ATOM     25  CB  LYS A   4     -10.769  -7.695   6.693  1.00  0.00           C  
ATOM     26  CEN LYS A   4     -12.687  -7.866   5.816  1.00  0.00           X  
ATOM     27  H   LYS A   4      -9.541  -9.559   7.912  1.00  0.00           H  
ATOM     28  N   LEU A   5      -8.371  -6.402   8.325  1.00  0.00           N  
ATOM     29  CA  LEU A   5      -7.638  -5.240   8.838  1.00  0.00           C  
ATOM     30  C   LEU A   5      -6.175  -5.251   8.380  1.00  0.00           C  
ATOM     31  O   LEU A   5      -5.653  -4.206   8.013  1.00  0.00           O  
ATOM     32  CB  LEU A   5      -7.716  -5.201  10.369  1.00  0.00           C  
ATOM     33  CEN LEU A   5      -8.533  -4.343  11.353  1.00  0.00           X  
ATOM     34  H   LEU A   5      -8.618  -7.141   8.967  1.00  0.00           H  
ATOM     35  N   ASN A   6      -5.523  -6.415   8.378  1.00  0.00           N  
ATOM     36  CA  ASN A   6      -4.140  -6.541   7.933  1.00  0.00           C  
ATOM     37  C   ASN A   6      -4.018  -6.236   6.439  1.00  0.00           C  
ATOM     38  O   ASN A   6      -3.119  -5.491   6.070  1.00  0.00           O  
ATOM     39  CB  ASN A   6      -3.582  -7.919   8.239  1.00  0.00           C  
ATOM     40  CEN ASN A   6      -3.046  -8.393   9.007  1.00  0.00           X  
ATOM     41  H   ASN A   6      -6.018  -7.261   8.629  1.00  0.00           H  
ATOM     42  N   ASP A   7      -4.966  -6.718   5.628  1.00  0.00           N  
ATOM     43  CA  ASP A   7      -4.995  -6.471   4.181  1.00  0.00           C  
ATOM     44  C   ASP A   7      -5.130  -4.962   3.910  1.00  0.00           C  
ATOM     45  O   ASP A   7      -4.395  -4.378   3.122  1.00  0.00           O  
ATOM     46  CB  ASP A   7      -6.143  -7.239   3.521  1.00  0.00           C  
ATOM     47  CEN ASP A   7      -6.317  -8.101   3.007  1.00  0.00           X  
ATOM     48  H   ASP A   7      -5.651  -7.360   6.000  1.00  0.00           H  
ATOM     49  N   LEU A   8      -6.000  -4.291   4.673  1.00  0.00           N  
ATOM     50  CA  LEU A   8      -6.241  -2.859   4.555  1.00  0.00           C  
ATOM     51  C   LEU A   8      -5.045  -1.986   4.966  1.00  0.00           C  
ATOM     52  O   LEU A   8      -4.767  -0.968   4.331  1.00  0.00           O  
ATOM     53  CB  LEU A   8      -7.471  -2.485   5.392  1.00  0.00           C  
ATOM     54  CEN LEU A   8      -8.935  -2.180   5.020  1.00  0.00           X  
ATOM     55  H   LEU A   8      -6.569  -4.824   5.314  1.00  0.00           H  
ATOM     56  N   LEU A   9      -4.346  -2.351   6.040  1.00  0.00           N  
ATOM     57  CA  LEU A   9      -3.111  -1.671   6.429  1.00  0.00           C  
ATOM     58  C   LEU A   9      -2.060  -1.729   5.322  1.00  0.00           C  
ATOM     59  O   LEU A   9      -1.496  -0.692   4.972  1.00  0.00           O  
ATOM     60  CB  LEU A   9      -2.556  -2.286   7.720  1.00  0.00           C  
ATOM     61  CEN LEU A   9      -2.552  -1.813   9.186  1.00  0.00           X  
ATOM     62  H   LEU A   9      -4.624  -3.187   6.534  1.00  0.00           H  
ATOM     63  N   GLU A  10      -1.799  -2.912   4.769  1.00  0.00           N  
ATOM     64  CA  GLU A  10      -0.809  -3.103   3.710  1.00  0.00           C  
ATOM     65  C   GLU A  10      -1.157  -2.251   2.480  1.00  0.00           C  
ATOM     66  O   GLU A  10      -0.286  -1.542   1.966  1.00  0.00           O  
ATOM     67  CB  GLU A  10      -0.715  -4.581   3.324  1.00  0.00           C  
ATOM     68  CEN GLU A  10       0.066  -6.091   3.440  1.00  0.00           X  
ATOM     69  H   GLU A  10      -2.352  -3.711   5.046  1.00  0.00           H  
ATOM     70  N   ASP A  11      -2.433  -2.210   2.082  1.00  0.00           N  
ATOM     71  CA  ASP A  11      -2.909  -1.419   0.942  1.00  0.00           C  
ATOM     72  C   ASP A  11      -2.707   0.090   1.173  1.00  0.00           C  
ATOM     73  O   ASP A  11      -2.225   0.809   0.291  1.00  0.00           O  
ATOM     74  CB  ASP A  11      -4.386  -1.716   0.670  1.00  0.00           C  
ATOM     75  CEN ASP A  11      -4.972  -2.291   0.068  1.00  0.00           X  
ATOM     76  H   ASP A  11      -3.086  -2.845   2.518  1.00  0.00           H  
ATOM     77  N   LEU A  12      -3.013   0.584   2.381  1.00  0.00           N  
ATOM     78  CA  LEU A  12      -2.836   1.994   2.754  1.00  0.00           C  
ATOM     79  C   LEU A  12      -1.370   2.430   2.659  1.00  0.00           C  
ATOM     80  O   LEU A  12      -1.065   3.526   2.178  1.00  0.00           O  
ATOM     81  CB  LEU A  12      -3.368   2.234   4.173  1.00  0.00           C  
ATOM     82  CEN LEU A  12      -4.653   2.891   4.710  1.00  0.00           X  
ATOM     83  H   LEU A  12      -3.408  -0.058   3.057  1.00  0.00           H  
ATOM     84  N   GLN A  13      -0.448   1.567   3.086  1.00  0.00           N  
ATOM     85  CA  GLN A  13       0.988   1.838   3.029  1.00  0.00           C  
ATOM     86  C   GLN A  13       1.480   1.974   1.587  1.00  0.00           C  
ATOM     87  O   GLN A  13       2.259   2.881   1.281  1.00  0.00           O  
ATOM     88  CB  GLN A  13       1.768   0.726   3.736  1.00  0.00           C  
ATOM     89  CEN GLN A  13       2.584   0.283   5.214  1.00  0.00           X  
ATOM     90  H   GLN A  13      -0.759   0.664   3.416  1.00  0.00           H  
ATOM     91  N   GLU A  14       1.025   1.106   0.686  1.00  0.00           N  
ATOM     92  CA  GLU A  14       1.376   1.187  -0.725  1.00  0.00           C  
ATOM     93  C   GLU A  14       0.903   2.504  -1.352  1.00  0.00           C  
ATOM     94  O   GLU A  14       1.660   3.137  -2.097  1.00  0.00           O  
ATOM     95  CB  GLU A  14       0.783  -0.002  -1.485  1.00  0.00           C  
ATOM     96  CEN GLU A  14       0.961  -1.548  -2.177  1.00  0.00           X  
ATOM     97  H   GLU A  14       0.421   0.353   0.987  1.00  0.00           H  
ATOM     98  N   VAL A  15      -0.302   2.971  -1.006  1.00  0.00           N  
ATOM     99  CA  VAL A  15      -0.851   4.248  -1.487  1.00  0.00           C  
ATOM    100  C   VAL A  15      -0.018   5.423  -0.980  1.00  0.00           C  
ATOM    101  O   VAL A  15       0.265   6.341  -1.751  1.00  0.00           O  
ATOM    102  CB  VAL A  15      -2.314   4.443  -1.047  1.00  0.00           C  
ATOM    103  CEN VAL A  15      -2.964   4.460  -1.275  1.00  0.00           X  
ATOM    104  H   VAL A  15      -0.856   2.413  -0.373  1.00  0.00           H  
ATOM    105  N   LEU A  16       0.444   5.367   0.268  1.00  0.00           N  
ATOM    106  CA  LEU A  16       1.294   6.396   0.877  1.00  0.00           C  
ATOM    107  C   LEU A  16       2.668   6.493   0.209  1.00  0.00           C  
ATOM    108  O   LEU A  16       3.165   7.577  -0.101  1.00  0.00           O  
ATOM    109  CB  LEU A  16       1.458   6.116   2.376  1.00  0.00           C  
ATOM    110  CEN LEU A  16       0.832   6.750   3.633  1.00  0.00           X  
ATOM    111  H   LEU A  16       0.176   4.576   0.835  1.00  0.00           H  
ATOM    112  N   LYS A  17       3.288   5.349  -0.070  1.00  0.00           N  
ATOM    113  CA  LYS A  17       4.581   5.291  -0.749  1.00  0.00           C  
ATOM    114  C   LYS A  17       4.495   5.837  -2.174  1.00  0.00           C  
ATOM    115  O   LYS A  17       5.397   6.556  -2.616  1.00  0.00           O  
ATOM    116  CB  LYS A  17       5.107   3.855  -0.770  1.00  0.00           C  
ATOM    117  CEN LYS A  17       6.435   2.403   0.007  1.00  0.00           X  
ATOM    118  H   LYS A  17       2.844   4.493   0.233  1.00  0.00           H  
ATOM    119  N   ASN A  18       3.424   5.516  -2.897  1.00  0.00           N  
ATOM    120  CA  ASN A  18       3.211   5.951  -4.273  1.00  0.00           C  
ATOM    121  C   ASN A  18       3.001   7.461  -4.371  1.00  0.00           C  
ATOM    122  O   ASN A  18       3.529   8.078  -5.300  1.00  0.00           O  
ATOM    123  CB  ASN A  18       2.039   5.221  -4.903  1.00  0.00           C  
ATOM    124  CEN ASN A  18       1.872   4.356  -5.474  1.00  0.00           X  
ATOM    125  H   ASN A  18       2.715   4.946  -2.458  1.00  0.00           H  
ATOM    126  N   LEU A  19       2.303   8.065  -3.410  1.00  0.00           N  
ATOM    127  CA  LEU A  19       2.141   9.511  -3.300  1.00  0.00           C  
ATOM    128  C   LEU A  19       3.490  10.192  -3.103  1.00  0.00           C  
ATOM    129  O   LEU A  19       3.873  11.019  -3.928  1.00  0.00           O  
ATOM    130  CB  LEU A  19       1.193   9.855  -2.145  1.00  0.00           C  
ATOM    131  CEN LEU A  19      -0.276  10.319  -2.100  1.00  0.00           X  
ATOM    132  H   LEU A  19       1.887   7.494  -2.690  1.00  0.00           H  
ATOM    133  N   HIS A  20       4.268   9.767  -2.105  1.00  0.00           N  
ATOM    134  CA  HIS A  20       5.555  10.381  -1.780  1.00  0.00           C  
ATOM    135  C   HIS A  20       6.572  10.313  -2.921  1.00  0.00           C  
ATOM    136  O   HIS A  20       7.285  11.283  -3.177  1.00  0.00           O  
ATOM    137  CB  HIS A  20       6.148   9.723  -0.530  1.00  0.00           C  
ATOM    138  CEN HIS A  20       6.175   9.944   0.877  1.00  0.00           X  
ATOM    139  H   HIS A  20       3.907   9.057  -1.487  1.00  0.00           H  
ATOM    140  N   LYS A  21       6.644   9.186  -3.632  1.00  0.00           N  
ATOM    141  CA  LYS A  21       7.570   9.022  -4.759  1.00  0.00           C  
ATOM    142  C   LYS A  21       7.139   9.791  -6.008  1.00  0.00           C  
ATOM    143  O   LYS A  21       7.991  10.325  -6.711  1.00  0.00           O  
ATOM    144  CB  LYS A  21       7.723   7.539  -5.099  1.00  0.00           C  
ATOM    145  CEN LYS A  21       8.879   5.770  -5.002  1.00  0.00           X  
ATOM    146  H   LYS A  21       6.096   8.398  -3.318  1.00  0.00           H  
ATOM    147  N   ASN A  22       5.851   9.785  -6.333  1.00  0.00           N  
ATOM    148  CA  ASN A  22       5.360  10.237  -7.639  1.00  0.00           C  
ATOM    149  C   ASN A  22       4.849  11.682  -7.619  1.00  0.00           C  
ATOM    150  O   ASN A  22       4.770  12.325  -8.670  1.00  0.00           O  
ATOM    151  CB  ASN A  22       4.272   9.315  -8.157  1.00  0.00           C  
ATOM    152  CEN ASN A  22       4.193   8.459  -8.759  1.00  0.00           X  
ATOM    153  H   ASN A  22       5.189   9.439  -5.655  1.00  0.00           H  
ATOM    154  N   TRP A  23       4.513  12.213  -6.448  1.00  0.00           N  
ATOM    155  CA  TRP A  23       3.992  13.562  -6.314  1.00  0.00           C  
ATOM    156  C   TRP A  23       5.105  14.610  -6.380  1.00  0.00           C  
ATOM    157  O   TRP A  23       5.682  15.035  -5.382  1.00  0.00           O  
ATOM    158  CB  TRP A  23       3.219  13.697  -5.001  1.00  0.00           C  
ATOM    159  CEN TRP A  23       1.616  14.014  -4.363  1.00  0.00           X  
ATOM    160  H   TRP A  23       4.517  11.636  -5.619  1.00  0.00           H  
ATOM    161  N   HIS A  24       5.405  15.056  -7.597  1.00  0.00           N  
ATOM    162  CA  HIS A  24       6.449  16.047  -7.874  1.00  0.00           C  
ATOM    163  C   HIS A  24       5.920  17.497  -7.986  1.00  0.00           C  
ATOM    164  O   HIS A  24       6.651  18.370  -8.453  1.00  0.00           O  
ATOM    165  CB  HIS A  24       7.189  15.670  -9.162  1.00  0.00           C  
ATOM    166  CEN HIS A  24       8.358  14.950  -9.545  1.00  0.00           X  
ATOM    167  H   HIS A  24       4.902  14.645  -8.373  1.00  0.00           H  
ATOM    168  N   GLY A  25       4.670  17.778  -7.592  1.00  0.00           N  
ATOM    169  CA  GLY A  25       4.046  19.097  -7.766  1.00  0.00           C  
ATOM    170  C   GLY A  25       3.689  19.815  -6.466  1.00  0.00           C  
ATOM    171  O   GLY A  25       2.625  19.583  -5.926  1.00  0.00           O  
ATOM    172  CEN GLY A  25       4.045  19.097  -7.766  1.00  0.00           X  
ATOM    173  H   GLY A  25       4.092  17.033  -7.230  1.00  0.00           H  
ATOM    174  N   GLY A  26       4.533  20.751  -6.015  1.00  0.00           N  
ATOM    175  CA  GLY A  26       4.257  21.616  -4.854  1.00  0.00           C  
ATOM    176  C   GLY A  26       4.756  21.029  -3.533  1.00  0.00           C  
ATOM    177  O   GLY A  26       4.208  20.055  -3.031  1.00  0.00           O  
ATOM    178  CEN GLY A  26       4.257  21.616  -4.854  1.00  0.00           X  
ATOM    179  H   GLY A  26       5.376  20.914  -6.547  1.00  0.00           H  
ATOM    180  N   LYS A  27       5.820  21.612  -2.977  1.00  0.00           N  
ATOM    181  CA  LYS A  27       6.339  21.256  -1.644  1.00  0.00           C  
ATOM    182  C   LYS A  27       5.325  21.462  -0.517  1.00  0.00           C  
ATOM    183  O   LYS A  27       5.166  20.552   0.285  1.00  0.00           O  
ATOM    184  CB  LYS A  27       7.602  22.064  -1.343  1.00  0.00           C  
ATOM    185  CEN LYS A  27       9.712  22.140  -1.203  1.00  0.00           X  
ATOM    186  H   LYS A  27       6.258  22.378  -3.467  1.00  0.00           H  
ATOM    187  N   ASP A  28       4.666  22.620  -0.462  1.00  0.00           N  
ATOM    188  CA  ASP A  28       3.618  22.892   0.531  1.00  0.00           C  
ATOM    189  C   ASP A  28       2.466  21.879   0.461  1.00  0.00           C  
ATOM    190  O   ASP A  28       2.224  21.178   1.435  1.00  0.00           O  
ATOM    191  CB  ASP A  28       3.071  24.309   0.346  1.00  0.00           C  
ATOM    192  CEN ASP A  28       3.187  25.249   0.721  1.00  0.00           X  
ATOM    193  H   ASP A  28       5.029  23.421  -0.963  1.00  0.00           H  
ATOM    194  N   ASN A  29       1.842  21.690  -0.705  1.00  0.00           N  
ATOM    195  CA  ASN A  29       0.686  20.785  -0.817  1.00  0.00           C  
ATOM    196  C   ASN A  29       0.970  19.371  -0.292  1.00  0.00           C  
ATOM    197  O   ASN A  29       0.096  18.729   0.285  1.00  0.00           O  
ATOM    198  CB  ASN A  29       0.197  20.708  -2.251  1.00  0.00           C  
ATOM    199  CEN ASN A  29      -0.502  21.192  -2.866  1.00  0.00           X  
ATOM    200  H   ASN A  29       2.006  22.353  -1.446  1.00  0.00           H  
ATOM    201  N   LEU A  30       2.186  18.864  -0.511  1.00  0.00           N  
ATOM    202  CA  LEU A  30       2.538  17.509  -0.111  1.00  0.00           C  
ATOM    203  C   LEU A  30       2.732  17.407   1.400  1.00  0.00           C  
ATOM    204  O   LEU A  30       2.553  16.330   1.945  1.00  0.00           O  
ATOM    205  CB  LEU A  30       3.807  17.055  -0.844  1.00  0.00           C  
ATOM    206  CEN LEU A  30       4.044  16.106  -2.034  1.00  0.00           X  
ATOM    207  H   LEU A  30       2.913  19.491  -0.834  1.00  0.00           H  
ATOM    208  N   HIS A  31       3.105  18.503   2.061  1.00  0.00           N  
ATOM    209  CA  HIS A  31       3.242  18.535   3.511  1.00  0.00           C  
ATOM    210  C   HIS A  31       1.919  18.159   4.190  1.00  0.00           C  
ATOM    211  O   HIS A  31       1.915  17.288   5.048  1.00  0.00           O  
ATOM    212  CB  HIS A  31       3.704  19.919   3.979  1.00  0.00           C  
ATOM    213  CEN HIS A  31       4.924  20.576   4.311  1.00  0.00           X  
ATOM    214  H   HIS A  31       3.187  19.379   1.564  1.00  0.00           H  
ATOM    215  N   ASP A  32       0.804  18.751   3.754  1.00  0.00           N  
ATOM    216  CA  ASP A  32      -0.514  18.460   4.332  1.00  0.00           C  
ATOM    217  C   ASP A  32      -0.899  16.985   4.150  1.00  0.00           C  
ATOM    218  O   ASP A  32      -1.222  16.304   5.120  1.00  0.00           O  
ATOM    219  CB  ASP A  32      -1.581  19.361   3.705  1.00  0.00           C  
ATOM    220  CEN ASP A  32      -2.083  20.228   3.890  1.00  0.00           X  
ATOM    221  H   ASP A  32       0.865  19.462   3.043  1.00  0.00           H  
ATOM    222  N   VAL A  33      -0.764  16.455   2.931  1.00  0.00           N  
ATOM    223  CA  VAL A  33      -1.075  15.051   2.619  1.00  0.00           C  
ATOM    224  C   VAL A  33      -0.197  14.077   3.412  1.00  0.00           C  
ATOM    225  O   VAL A  33      -0.670  13.018   3.813  1.00  0.00           O  
ATOM    226  CB  VAL A  33      -0.907  14.760   1.115  1.00  0.00           C  
ATOM    227  CEN VAL A  33      -1.252  14.626   0.535  1.00  0.00           X  
ATOM    228  H   VAL A  33      -0.466  17.068   2.184  1.00  0.00           H  
ATOM    229  N   ASP A  34       1.077  14.415   3.622  1.00  0.00           N  
ATOM    230  CA  ASP A  34       2.030  13.597   4.378  1.00  0.00           C  
ATOM    231  C   ASP A  34       1.602  13.507   5.844  1.00  0.00           C  
ATOM    232  O   ASP A  34       1.541  12.408   6.386  1.00  0.00           O  
ATOM    233  CB  ASP A  34       3.445  14.172   4.272  1.00  0.00           C  
ATOM    234  CEN ASP A  34       4.308  14.040   3.748  1.00  0.00           X  
ATOM    235  H   ASP A  34       1.405  15.302   3.272  1.00  0.00           H  
ATOM    236  N   ASN A  35       1.191  14.623   6.453  1.00  0.00           N  
ATOM    237  CA  ASN A  35       0.691  14.649   7.827  1.00  0.00           C  
ATOM    238  C   ASN A  35      -0.573  13.798   7.991  1.00  0.00           C  
ATOM    239  O   ASN A  35      -0.668  13.032   8.945  1.00  0.00           O  
ATOM    240  CB  ASN A  35       0.427  16.070   8.289  1.00  0.00           C  
ATOM    241  CEN ASN A  35       0.940  16.839   8.787  1.00  0.00           X  
ATOM    242  H   ASN A  35       1.238  15.498   5.948  1.00  0.00           H  
ATOM    243  N   HIS A  36      -1.532  13.885   7.067  1.00  0.00           N  
ATOM    244  CA  HIS A  36      -2.740  13.068   7.144  1.00  0.00           C  
ATOM    245  C   HIS A  36      -2.429  11.567   7.035  1.00  0.00           C  
ATOM    246  O   HIS A  36      -2.914  10.778   7.839  1.00  0.00           O  
ATOM    247  CB  HIS A  36      -3.729  13.476   6.048  1.00  0.00           C  
ATOM    248  CEN HIS A  36      -4.857  14.335   5.899  1.00  0.00           X  
ATOM    249  H   HIS A  36      -1.438  14.549   6.311  1.00  0.00           H  
ATOM    250  N   LEU A  37      -1.585  11.150   6.084  1.00  0.00           N  
ATOM    251  CA  LEU A  37      -1.181   9.744   5.959  1.00  0.00           C  
ATOM    252  C   LEU A  37      -0.527   9.207   7.232  1.00  0.00           C  
ATOM    253  O   LEU A  37      -0.863   8.101   7.656  1.00  0.00           O  
ATOM    254  CB  LEU A  37      -0.227   9.578   4.769  1.00  0.00           C  
ATOM    255  CEN LEU A  37      -0.416   9.018   3.347  1.00  0.00           X  
ATOM    256  H   LEU A  37      -1.186  11.831   5.459  1.00  0.00           H  
ATOM    257  N   GLN A  38       0.375   9.970   7.853  1.00  0.00           N  
ATOM    258  CA  GLN A  38       1.030   9.562   9.094  1.00  0.00           C  
ATOM    259  C   GLN A  38       0.002   9.331  10.204  1.00  0.00           C  
ATOM    260  O   GLN A  38       0.071   8.288  10.848  1.00  0.00           O  
ATOM    261  CB  GLN A  38       2.046  10.618   9.536  1.00  0.00           C  
ATOM    262  CEN GLN A  38       3.742  11.033   9.566  1.00  0.00           X  
ATOM    263  H   GLN A  38       0.567  10.891   7.489  1.00  0.00           H  
ATOM    264  N   ASN A  39      -0.984  10.220  10.363  1.00  0.00           N  
ATOM    265  CA  ASN A  39      -2.056  10.047  11.353  1.00  0.00           C  
ATOM    266  C   ASN A  39      -2.860   8.765  11.094  1.00  0.00           C  
ATOM    267  O   ASN A  39      -3.122   8.005  12.022  1.00  0.00           O  
ATOM    268  CB  ASN A  39      -2.983  11.249  11.378  1.00  0.00           C  
ATOM    269  CEN ASN A  39      -3.075  12.155  11.900  1.00  0.00           X  
ATOM    270  H   ASN A  39      -0.952  11.082   9.841  1.00  0.00           H  
ATOM    271  N   VAL A  40      -3.153   8.454   9.825  1.00  0.00           N  
ATOM    272  CA  VAL A  40      -3.886   7.233   9.455  1.00  0.00           C  
ATOM    273  C   VAL A  40      -3.098   5.970   9.829  1.00  0.00           C  
ATOM    274  O   VAL A  40      -3.673   5.010  10.342  1.00  0.00           O  
ATOM    275  CB  VAL A  40      -4.200   7.200   7.947  1.00  0.00           C  
ATOM    276  CEN VAL A  40      -4.708   7.251   7.486  1.00  0.00           X  
ATOM    277  H   VAL A  40      -2.934   9.133   9.113  1.00  0.00           H  
ATOM    278  N   ILE A  41      -1.781   5.947   9.600  1.00  0.00           N  
ATOM    279  CA  ILE A  41      -0.913   4.821   9.974  1.00  0.00           C  
ATOM    280  C   ILE A  41      -0.922   4.589  11.490  1.00  0.00           C  
ATOM    281  O   ILE A  41      -1.060   3.446  11.931  1.00  0.00           O  
ATOM    282  CB  ILE A  41       0.537   5.047   9.509  1.00  0.00           C  
ATOM    283  CEN ILE A  41       1.235   4.939   8.678  1.00  0.00           X  
ATOM    284  H   ILE A  41      -1.357   6.782   9.216  1.00  0.00           H  
ATOM    285  N   GLU A  42      -0.775   5.650  12.285  1.00  0.00           N  
ATOM    286  CA  GLU A  42      -0.791   5.580  13.744  1.00  0.00           C  
ATOM    287  C   GLU A  42      -2.091   4.960  14.258  1.00  0.00           C  
ATOM    288  O   GLU A  42      -2.039   4.049  15.085  1.00  0.00           O  
ATOM    289  CB  GLU A  42      -0.599   6.973  14.347  1.00  0.00           C  
ATOM    290  CEN GLU A  42       0.411   8.149  15.054  1.00  0.00           X  
ATOM    291  H   GLU A  42      -0.700   6.566  11.863  1.00  0.00           H  
ATOM    292  N   ASP A  43      -3.238   5.359  13.714  1.00  0.00           N  
ATOM    293  CA  ASP A  43      -4.531   4.806  14.098  1.00  0.00           C  
ATOM    294  C   ASP A  43      -4.663   3.333  13.698  1.00  0.00           C  
ATOM    295  O   ASP A  43      -5.147   2.511  14.489  1.00  0.00           O  
ATOM    296  CB  ASP A  43      -5.662   5.624  13.470  1.00  0.00           C  
ATOM    297  CEN ASP A  43      -6.307   6.378  13.702  1.00  0.00           X  
ATOM    298  H   ASP A  43      -3.230   6.164  13.102  1.00  0.00           H  
ATOM    299  N   ILE A  44      -4.194   2.947  12.504  1.00  0.00           N  
ATOM    300  CA  ILE A  44      -4.288   1.558  12.022  1.00  0.00           C  
ATOM    301  C   ILE A  44      -3.488   0.643  12.946  1.00  0.00           C  
ATOM    302  O   ILE A  44      -3.909  -0.477  13.254  1.00  0.00           O  
ATOM    303  CB  ILE A  44      -3.770   1.407  10.580  1.00  0.00           C  
ATOM    304  CEN ILE A  44      -4.037   1.467   9.525  1.00  0.00           X  
ATOM    305  H   ILE A  44      -3.798   3.659  11.907  1.00  0.00           H  
ATOM    306  N   HIS A  45      -2.335   1.119  13.406  1.00  0.00           N  
ATOM    307  CA  HIS A  45      -1.501   0.400  14.349  1.00  0.00           C  
ATOM    308  C   HIS A  45      -2.188   0.234  15.716  1.00  0.00           C  
ATOM    309  O   HIS A  45      -2.338  -0.900  16.176  1.00  0.00           O  
ATOM    310  CB  HIS A  45      -0.158   1.118  14.518  1.00  0.00           C  
ATOM    311  CEN HIS A  45       1.158   1.054  13.976  1.00  0.00           X  
ATOM    312  H   HIS A  45      -2.053   2.047  13.120  1.00  0.00           H  
ATOM    313  N   ASP A  46      -2.697   1.306  16.329  1.00  0.00           N  
ATOM    314  CA  ASP A  46      -3.350   1.267  17.646  1.00  0.00           C  
ATOM    315  C   ASP A  46      -4.521   0.271  17.673  1.00  0.00           C  
ATOM    316  O   ASP A  46      -4.651  -0.543  18.598  1.00  0.00           O  
ATOM    317  CB  ASP A  46      -3.842   2.662  18.038  1.00  0.00           C  
ATOM    318  CEN ASP A  46      -3.558   3.467  18.594  1.00  0.00           X  
ATOM    319  H   ASP A  46      -2.636   2.199  15.864  1.00  0.00           H  
ATOM    320  N   PHE A  47      -5.333   0.250  16.613  1.00  0.00           N  
ATOM    321  CA  PHE A  47      -6.467  -0.663  16.490  1.00  0.00           C  
ATOM    322  C   PHE A  47      -6.028  -2.125  16.653  1.00  0.00           C  
ATOM    323  O   PHE A  47      -6.481  -2.809  17.576  1.00  0.00           O  
ATOM    324  CB  PHE A  47      -7.161  -0.468  15.140  1.00  0.00           C  
ATOM    325  CEN PHE A  47      -8.425   0.296  14.553  1.00  0.00           X  
ATOM    326  H   PHE A  47      -5.160   0.915  15.871  1.00  0.00           H  
ATOM    327  N   MET A  48      -5.093  -2.598  15.825  1.00  0.00           N  
ATOM    328  CA  MET A  48      -4.750  -4.020  15.731  1.00  0.00           C  
ATOM    329  C   MET A  48      -4.150  -4.581  17.019  1.00  0.00           C  
ATOM    330  O   MET A  48      -4.321  -5.768  17.309  1.00  0.00           O  
ATOM    331  CB  MET A  48      -3.778  -4.240  14.573  1.00  0.00           C  
ATOM    332  CEN MET A  48      -3.663  -4.919  12.960  1.00  0.00           X  
ATOM    333  H   MET A  48      -4.583  -1.930  15.262  1.00  0.00           H  
ATOM    334  N   GLN A  49      -3.467  -3.760  17.815  1.00  0.00           N  
ATOM    335  CA  GLN A  49      -2.562  -4.252  18.860  1.00  0.00           C  
ATOM    336  C   GLN A  49      -3.262  -4.516  20.203  1.00  0.00           C  
ATOM    337  O   GLN A  49      -2.659  -5.077  21.118  1.00  0.00           O  
ATOM    338  CB  GLN A  49      -1.424  -3.250  19.074  1.00  0.00           C  
ATOM    339  CEN GLN A  49       0.240  -2.889  18.692  1.00  0.00           X  
ATOM    340  H   GLN A  49      -3.565  -2.764  17.691  1.00  0.00           H  
ATOM    341  N   GLY A  50      -4.555  -4.187  20.315  1.00  0.00           N  
ATOM    342  CA  GLY A  50      -5.317  -4.239  21.558  1.00  0.00           C  
ATOM    343  C   GLY A  50      -5.495  -2.873  22.216  1.00  0.00           C  
ATOM    344  O   GLY A  50      -5.995  -2.805  23.337  1.00  0.00           O  
ATOM    345  CEN GLY A  50      -5.317  -4.239  21.559  1.00  0.00           X  
ATOM    346  H   GLY A  50      -5.022  -3.831  19.495  1.00  0.00           H  
ATOM    347  N   GLY A  51      -5.100  -1.791  21.537  1.00  0.00           N  
ATOM    348  CA  GLY A  51      -5.164  -0.422  22.050  1.00  0.00           C  
ATOM    349  C   GLY A  51      -6.386   0.380  21.590  1.00  0.00           C  
ATOM    350  O   GLY A  51      -6.644   1.457  22.140  1.00  0.00           O  
ATOM    351  CEN GLY A  51      -5.164  -0.422  22.050  1.00  0.00           X  
ATOM    352  H   GLY A  51      -4.704  -1.905  20.616  1.00  0.00           H  
ATOM    353  N   GLY A  52      -7.160  -0.090  20.604  1.00  0.00           N  
ATOM    354  CA  GLY A  52      -8.264   0.687  20.034  1.00  0.00           C  
ATOM    355  C   GLY A  52      -9.672   0.183  20.325  1.00  0.00           C  
ATOM    356  O   GLY A  52     -10.029  -0.965  20.072  1.00  0.00           O  
ATOM    357  CEN GLY A  52      -8.264   0.688  20.034  1.00  0.00           X  
ATOM    358  H   GLY A  52      -6.875  -0.938  20.134  1.00  0.00           H  
ATOM    359  N   SER A  53     -10.505   1.095  20.830  1.00  0.00           N  
ATOM    360  CA  SER A  53     -11.914   0.850  21.134  1.00  0.00           C  
ATOM    361  C   SER A  53     -12.798   1.459  20.041  1.00  0.00           C  
ATOM    362  O   SER A  53     -12.287   2.017  19.069  1.00  0.00           O  
ATOM    363  CB  SER A  53     -12.268   1.423  22.493  1.00  0.00           C  
ATOM    364  CEN SER A  53     -12.263   1.761  22.918  1.00  0.00           X  
ATOM    365  H   SER A  53     -10.229   2.064  20.764  1.00  0.00           H  
ATOM    366  N   GLY A  54     -14.128   1.423  20.196  1.00  0.00           N  
ATOM    367  CA  GLY A  54     -15.059   2.006  19.214  1.00  0.00           C  
ATOM    368  C   GLY A  54     -14.732   3.452  18.796  1.00  0.00           C  
ATOM    369  O   GLY A  54     -14.849   3.789  17.626  1.00  0.00           O  
ATOM    370  CEN GLY A  54     -15.060   2.006  19.213  1.00  0.00           X  
ATOM    371  H   GLY A  54     -14.517   0.926  20.985  1.00  0.00           H  
ATOM    372  N   GLY A  55     -14.249   4.292  19.727  1.00  0.00           N  
ATOM    373  CA  GLY A  55     -13.825   5.661  19.435  1.00  0.00           C  
ATOM    374  C   GLY A  55     -12.626   5.747  18.485  1.00  0.00           C  
ATOM    375  O   GLY A  55     -12.579   6.671  17.680  1.00  0.00           O  
ATOM    376  CEN GLY A  55     -13.825   5.661  19.434  1.00  0.00           X  
ATOM    377  H   GLY A  55     -14.039   3.918  20.640  1.00  0.00           H  
ATOM    378  N   LYS A  56     -11.712   4.760  18.501  1.00  0.00           N  
ATOM    379  CA  LYS A  56     -10.616   4.688  17.517  1.00  0.00           C  
ATOM    380  C   LYS A  56     -11.159   4.489  16.106  1.00  0.00           C  
ATOM    381  O   LYS A  56     -10.714   5.158  15.189  1.00  0.00           O  
ATOM    382  CB  LYS A  56      -9.647   3.557  17.866  1.00  0.00           C  
ATOM    383  CEN LYS A  56      -7.777   2.954  18.649  1.00  0.00           X  
ATOM    384  H   LYS A  56     -11.855   3.972  19.117  1.00  0.00           H  
ATOM    385  N   LEU A  57     -12.169   3.631  15.928  1.00  0.00           N  
ATOM    386  CA  LEU A  57     -12.817   3.461  14.623  1.00  0.00           C  
ATOM    387  C   LEU A  57     -13.559   4.716  14.161  1.00  0.00           C  
ATOM    388  O   LEU A  57     -13.376   5.139  13.026  1.00  0.00           O  
ATOM    389  CB  LEU A  57     -13.784   2.272  14.675  1.00  0.00           C  
ATOM    390  CEN LEU A  57     -13.695   0.828  14.143  1.00  0.00           X  
ATOM    391  H   LEU A  57     -12.505   3.107  16.726  1.00  0.00           H  
ATOM    392  N   GLN A  58     -14.358   5.334  15.031  1.00  0.00           N  
ATOM    393  CA  GLN A  58     -15.080   6.558  14.671  1.00  0.00           C  
ATOM    394  C   GLN A  58     -14.140   7.690  14.249  1.00  0.00           C  
ATOM    395  O   GLN A  58     -14.445   8.401  13.294  1.00  0.00           O  
ATOM    396  CB  GLN A  58     -15.943   7.025  15.847  1.00  0.00           C  
ATOM    397  CEN GLN A  58     -17.561   7.042  16.501  1.00  0.00           X  
ATOM    398  H   GLN A  58     -14.423   4.982  15.976  1.00  0.00           H  
ATOM    399  N   GLU A  59     -13.015   7.858  14.943  1.00  0.00           N  
ATOM    400  CA  GLU A  59     -12.001   8.853  14.595  1.00  0.00           C  
ATOM    401  C   GLU A  59     -11.330   8.508  13.262  1.00  0.00           C  
ATOM    402  O   GLU A  59     -11.241   9.375  12.396  1.00  0.00           O  
ATOM    403  CB  GLU A  59     -10.951   8.960  15.704  1.00  0.00           C  
ATOM    404  CEN GLU A  59     -10.330   9.753  17.078  1.00  0.00           X  
ATOM    405  H   GLU A  59     -12.817   7.244  15.725  1.00  0.00           H  
ATOM    406  N   MET A  60     -11.035   7.227  13.024  1.00  0.00           N  
ATOM    407  CA  MET A  60     -10.395   6.743  11.795  1.00  0.00           C  
ATOM    408  C   MET A  60     -11.234   7.024  10.543  1.00  0.00           C  
ATOM    409  O   MET A  60     -10.697   7.386   9.503  1.00  0.00           O  
ATOM    410  CB  MET A  60     -10.120   5.246  11.911  1.00  0.00           C  
ATOM    411  CEN MET A  60      -8.824   4.077  12.097  1.00  0.00           X  
ATOM    412  H   MET A  60     -11.181   6.561  13.771  1.00  0.00           H  
ATOM    413  N   MET A  61     -12.562   6.896  10.638  1.00  0.00           N  
ATOM    414  CA  MET A  61     -13.461   7.220   9.526  1.00  0.00           C  
ATOM    415  C   MET A  61     -13.335   8.690   9.114  1.00  0.00           C  
ATOM    416  O   MET A  61     -13.141   8.988   7.939  1.00  0.00           O  
ATOM    417  CB  MET A  61     -14.906   6.902   9.907  1.00  0.00           C  
ATOM    418  CEN MET A  61     -16.222   5.789   9.577  1.00  0.00           X  
ATOM    419  H   MET A  61     -12.952   6.564  11.509  1.00  0.00           H  
ATOM    420  N   LYS A  62     -13.427   9.626  10.062  1.00  0.00           N  
ATOM    421  CA  LYS A  62     -13.302  11.053   9.776  1.00  0.00           C  
ATOM    422  C   LYS A  62     -11.949  11.397   9.152  1.00  0.00           C  
ATOM    423  O   LYS A  62     -11.928  12.131   8.170  1.00  0.00           O  
ATOM    424  CB  LYS A  62     -13.510  11.869  11.053  1.00  0.00           C  
ATOM    425  CEN LYS A  62     -14.764  13.100  12.231  1.00  0.00           X  
ATOM    426  H   LYS A  62     -13.511   9.326  11.024  1.00  0.00           H  
ATOM    427  N   GLU A  63     -10.853  10.867   9.685  1.00  0.00           N  
ATOM    428  CA  GLU A  63      -9.504  11.120   9.158  1.00  0.00           C  
ATOM    429  C   GLU A  63      -9.389  10.645   7.711  1.00  0.00           C  
ATOM    430  O   GLU A  63      -8.897  11.362   6.842  1.00  0.00           O  
ATOM    431  CB  GLU A  63      -8.446  10.431  10.022  1.00  0.00           C  
ATOM    432  CEN GLU A  63      -7.267  10.502  11.250  1.00  0.00           X  
ATOM    433  H   GLU A  63     -10.937  10.252  10.483  1.00  0.00           H  
ATOM    434  N   PHE A  64      -9.967   9.487   7.410  1.00  0.00           N  
ATOM    435  CA  PHE A  64      -9.976   8.948   6.061  1.00  0.00           C  
ATOM    436  C   PHE A  64     -10.794   9.810   5.084  1.00  0.00           C  
ATOM    437  O   PHE A  64     -10.385  10.040   3.945  1.00  0.00           O  
ATOM    438  CB  PHE A  64     -10.520   7.518   6.081  1.00  0.00           C  
ATOM    439  CEN PHE A  64      -9.957   6.032   6.105  1.00  0.00           X  
ATOM    440  H   PHE A  64     -10.326   8.915   8.162  1.00  0.00           H  
ATOM    441  N   GLN A  65     -11.918  10.377   5.540  1.00  0.00           N  
ATOM    442  CA  GLN A  65     -12.737  11.273   4.720  1.00  0.00           C  
ATOM    443  C   GLN A  65     -12.000  12.574   4.373  1.00  0.00           C  
ATOM    444  O   GLN A  65     -12.059  13.028   3.232  1.00  0.00           O  
ATOM    445  CB  GLN A  65     -14.046  11.602   5.443  1.00  0.00           C  
ATOM    446  CEN GLN A  65     -15.745  11.216   5.551  1.00  0.00           X  
ATOM    447  H   GLN A  65     -12.204  10.186   6.488  1.00  0.00           H  
ATOM    448  N   GLN A  66     -11.274  13.160   5.325  1.00  0.00           N  
ATOM    449  CA  GLN A  66     -10.439  14.334   5.061  1.00  0.00           C  
ATOM    450  C   GLN A  66      -9.370  14.038   4.010  1.00  0.00           C  
ATOM    451  O   GLN A  66      -9.204  14.826   3.084  1.00  0.00           O  
ATOM    452  CB  GLN A  66      -9.770  14.816   6.351  1.00  0.00           C  
ATOM    453  CEN GLN A  66      -9.850  15.994   7.637  1.00  0.00           X  
ATOM    454  H   GLN A  66     -11.226  12.731   6.238  1.00  0.00           H  
ATOM    455  N   VAL A  67      -8.724  12.869   4.083  1.00  0.00           N  
ATOM    456  CA  VAL A  67      -7.693  12.471   3.111  1.00  0.00           C  
ATOM    457  C   VAL A  67      -8.281  12.341   1.714  1.00  0.00           C  
ATOM    458  O   VAL A  67      -7.734  12.891   0.764  1.00  0.00           O  
ATOM    459  CB  VAL A  67      -7.026  11.138   3.497  1.00  0.00           C  
ATOM    460  CEN VAL A  67      -6.441  10.857   3.728  1.00  0.00           X  
ATOM    461  H   VAL A  67      -8.932  12.254   4.857  1.00  0.00           H  
ATOM    462  N   LEU A  68      -9.395  11.626   1.573  1.00  0.00           N  
ATOM    463  CA  LEU A  68     -10.110  11.538   0.303  1.00  0.00           C  
ATOM    464  C   LEU A  68     -10.494  12.894  -0.258  1.00  0.00           C  
ATOM    465  O   LEU A  68     -10.212  13.176  -1.421  1.00  0.00           O  
ATOM    466  CB  LEU A  68     -11.365  10.672   0.471  1.00  0.00           C  
ATOM    467  CEN LEU A  68     -11.698   9.224   0.067  1.00  0.00           X  
ATOM    468  H   LEU A  68      -9.761  11.140   2.379  1.00  0.00           H  
ATOM    469  N   ASP A  69     -11.160  13.711   0.550  1.00  0.00           N  
ATOM    470  CA  ASP A  69     -11.549  15.053   0.150  1.00  0.00           C  
ATOM    471  C   ASP A  69     -10.327  15.834  -0.353  1.00  0.00           C  
ATOM    472  O   ASP A  69     -10.383  16.448  -1.420  1.00  0.00           O  
ATOM    473  CB  ASP A  69     -12.214  15.789   1.315  1.00  0.00           C  
ATOM    474  CEN ASP A  69     -13.140  16.014   1.674  1.00  0.00           X  
ATOM    475  H   ASP A  69     -11.429  13.383   1.470  1.00  0.00           H  
ATOM    476  N   GLU A  70      -9.191  15.756   0.350  1.00  0.00           N  
ATOM    477  CA  GLU A  70      -7.941  16.411  -0.045  1.00  0.00           C  
ATOM    478  C   GLU A  70      -7.401  15.847  -1.359  1.00  0.00           C  
ATOM    479  O   GLU A  70      -7.013  16.611  -2.244  1.00  0.00           O  
ATOM    480  CB  GLU A  70      -6.890  16.264   1.058  1.00  0.00           C  
ATOM    481  CEN GLU A  70      -6.055  16.907   2.397  1.00  0.00           X  
ATOM    482  H   GLU A  70      -9.193  15.201   1.194  1.00  0.00           H  
ATOM    483  N   LEU A  71      -7.431  14.527  -1.534  1.00  0.00           N  
ATOM    484  CA  LEU A  71      -6.952  13.846  -2.731  1.00  0.00           C  
ATOM    485  C   LEU A  71      -7.766  14.229  -3.960  1.00  0.00           C  
ATOM    486  O   LEU A  71      -7.189  14.500  -5.009  1.00  0.00           O  
ATOM    487  CB  LEU A  71      -6.990  12.327  -2.523  1.00  0.00           C  
ATOM    488  CEN LEU A  71      -5.893  11.283  -2.239  1.00  0.00           X  
ATOM    489  H   LEU A  71      -7.806  13.970  -0.782  1.00  0.00           H  
ATOM    490  N   ASN A  72      -9.088  14.287  -3.840  1.00  0.00           N  
ATOM    491  CA  ASN A  72      -9.976  14.649  -4.935  1.00  0.00           C  
ATOM    492  C   ASN A  72      -9.634  16.039  -5.499  1.00  0.00           C  
ATOM    493  O   ASN A  72      -9.519  16.195  -6.716  1.00  0.00           O  
ATOM    494  CB  ASN A  72     -11.430  14.597  -4.501  1.00  0.00           C  
ATOM    495  CEN ASN A  72     -12.220  13.907  -4.495  1.00  0.00           X  
ATOM    496  H   ASN A  72      -9.491  14.050  -2.948  1.00  0.00           H  
ATOM    497  N   ASN A  73      -9.413  17.030  -4.630  1.00  0.00           N  
ATOM    498  CA  ASN A  73      -9.082  18.394  -5.045  1.00  0.00           C  
ATOM    499  C   ASN A  73      -7.668  18.494  -5.622  1.00  0.00           C  
ATOM    500  O   ASN A  73      -7.478  19.019  -6.721  1.00  0.00           O  
ATOM    501  CB  ASN A  73      -9.244  19.371  -3.894  1.00  0.00           C  
ATOM    502  CEN ASN A  73      -9.987  19.998  -3.499  1.00  0.00           X  
ATOM    503  H   ASN A  73      -9.464  16.826  -3.645  1.00  0.00           H  
ATOM    504  N   HIS A  74      -6.674  17.966  -4.914  1.00  0.00           N  
ATOM    505  CA  HIS A  74      -5.265  18.248  -5.157  1.00  0.00           C  
ATOM    506  C   HIS A  74      -4.751  17.665  -6.474  1.00  0.00           C  
ATOM    507  O   HIS A  74      -3.889  18.250  -7.133  1.00  0.00           O  
ATOM    508  CB  HIS A  74      -4.416  17.720  -3.996  1.00  0.00           C  
ATOM    509  CEN HIS A  74      -3.857  18.207  -2.780  1.00  0.00           X  
ATOM    510  H   HIS A  74      -6.911  17.426  -4.093  1.00  0.00           H  
ATOM    511  N   LEU A  75      -5.291  16.527  -6.894  1.00  0.00           N  
ATOM    512  CA  LEU A  75      -4.766  15.741  -7.994  1.00  0.00           C  
ATOM    513  C   LEU A  75      -5.210  16.237  -9.382  1.00  0.00           C  
ATOM    514  O   LEU A  75      -4.735  15.694 -10.378  1.00  0.00           O  
ATOM    515  CB  LEU A  75      -5.176  14.275  -7.803  1.00  0.00           C  
ATOM    516  CEN LEU A  75      -4.415  13.033  -7.302  1.00  0.00           X  
ATOM    517  H   LEU A  75      -6.047  16.135  -6.348  1.00  0.00           H  
ATOM    518  N   GLN A  76      -6.039  17.284  -9.514  1.00  0.00           N  
ATOM    519  CA  GLN A  76      -6.667  17.636 -10.805  1.00  0.00           C  
ATOM    520  C   GLN A  76      -5.654  17.796 -11.971  1.00  0.00           C  
ATOM    521  O   GLN A  76      -6.009  17.594 -13.129  1.00  0.00           O  
ATOM    522  CB  GLN A  76      -7.467  18.932 -10.652  1.00  0.00           C  
ATOM    523  CEN GLN A  76      -9.063  19.595 -10.412  1.00  0.00           X  
ATOM    524  H   GLN A  76      -6.280  17.816  -8.687  1.00  0.00           H  
ATOM    525  N   GLY A  77      -4.372  18.076 -11.688  1.00  0.00           N  
ATOM    526  CA  GLY A  77      -3.321  18.315 -12.690  1.00  0.00           C  
ATOM    527  C   GLY A  77      -2.524  17.090 -13.197  1.00  0.00           C  
ATOM    528  O   GLY A  77      -1.814  17.212 -14.190  1.00  0.00           O  
ATOM    529  CEN GLY A  77      -3.320  18.315 -12.690  1.00  0.00           X  
ATOM    530  H   GLY A  77      -4.105  18.057 -10.714  1.00  0.00           H  
ATOM    531  N   GLY A  78      -2.621  15.914 -12.567  1.00  0.00           N  
ATOM    532  CA  GLY A  78      -1.834  14.706 -12.872  1.00  0.00           C  
ATOM    533  C   GLY A  78      -2.669  13.447 -13.124  1.00  0.00           C  
ATOM    534  O   GLY A  78      -2.503  12.451 -12.428  1.00  0.00           O  
ATOM    535  CEN GLY A  78      -1.833  14.706 -12.872  1.00  0.00           X  
ATOM    536  H   GLY A  78      -3.191  15.887 -11.733  1.00  0.00           H  
ATOM    537  N   LYS A  79      -3.571  13.482 -14.115  1.00  0.00           N  
ATOM    538  CA  LYS A  79      -4.684  12.530 -14.320  1.00  0.00           C  
ATOM    539  C   LYS A  79      -4.339  11.032 -14.221  1.00  0.00           C  
ATOM    540  O   LYS A  79      -5.127  10.277 -13.663  1.00  0.00           O  
ATOM    541  CB  LYS A  79      -5.322  12.796 -15.684  1.00  0.00           C  
ATOM    542  CEN LYS A  79      -6.898  13.647 -16.810  1.00  0.00           X  
ATOM    543  H   LYS A  79      -3.601  14.353 -14.627  1.00  0.00           H  
ATOM    544  N   HIS A  80      -3.214  10.580 -14.778  1.00  0.00           N  
ATOM    545  CA  HIS A  80      -2.785   9.180 -14.639  1.00  0.00           C  
ATOM    546  C   HIS A  80      -2.542   8.772 -13.181  1.00  0.00           C  
ATOM    547  O   HIS A  80      -2.929   7.679 -12.777  1.00  0.00           O  
ATOM    548  CB  HIS A  80      -1.514   8.931 -15.458  1.00  0.00           C  
ATOM    549  CEN HIS A  80      -1.160   8.447 -16.751  1.00  0.00           X  
ATOM    550  H   HIS A  80      -2.616  11.238 -15.255  1.00  0.00           H  
ATOM    551  N   THR A  81      -1.966   9.672 -12.381  1.00  0.00           N  
ATOM    552  CA  THR A  81      -1.679   9.410 -10.965  1.00  0.00           C  
ATOM    553  C   THR A  81      -2.941   9.581 -10.126  1.00  0.00           C  
ATOM    554  O   THR A  81      -3.156   8.797  -9.209  1.00  0.00           O  
ATOM    555  CB  THR A  81      -0.580  10.341 -10.421  1.00  0.00           C  
ATOM    556  CEN THR A  81      -0.035  10.551 -10.427  1.00  0.00           X  
ATOM    557  H   THR A  81      -1.711  10.580 -12.739  1.00  0.00           H  
ATOM    558  N   VAL A  82      -3.810  10.533 -10.496  1.00  0.00           N  
ATOM    559  CA  VAL A  82      -5.079  10.789  -9.785  1.00  0.00           C  
ATOM    560  C   VAL A  82      -6.003   9.614  -9.895  1.00  0.00           C  
ATOM    561  O   VAL A  82      -6.653   9.277  -8.924  1.00  0.00           O  
ATOM    562  CB  VAL A  82      -5.807  12.035 -10.324  1.00  0.00           C  
ATOM    563  CEN VAL A  82      -5.987  12.682 -10.170  1.00  0.00           X  
ATOM    564  H   VAL A  82      -3.594  11.100 -11.304  1.00  0.00           H  
ATOM    565  N   HIS A  83      -6.063   9.000 -11.077  1.00  0.00           N  
ATOM    566  CA  HIS A  83      -6.966   7.889 -11.280  1.00  0.00           C  
ATOM    567  C   HIS A  83      -6.559   6.695 -10.421  1.00  0.00           C  
ATOM    568  O   HIS A  83      -7.410   6.093  -9.784  1.00  0.00           O  
ATOM    569  CB  HIS A  83      -7.006   7.491 -12.759  1.00  0.00           C  
ATOM    570  CEN HIS A  83      -7.803   7.756 -13.910  1.00  0.00           X  
ATOM    571  H   HIS A  83      -5.558   9.376 -11.867  1.00  0.00           H  
ATOM    572  N   HIS A  84      -5.262   6.382 -10.357  1.00  0.00           N  
ATOM    573  CA  HIS A  84      -4.787   5.280  -9.531  1.00  0.00           C  
ATOM    574  C   HIS A  84      -5.004   5.544  -8.035  1.00  0.00           C  
ATOM    575  O   HIS A  84      -5.494   4.672  -7.330  1.00  0.00           O  
ATOM    576  CB  HIS A  84      -3.303   5.014  -9.804  1.00  0.00           C  
ATOM    577  CEN HIS A  84      -2.508   4.159 -10.621  1.00  0.00           X  
ATOM    578  H   HIS A  84      -4.587   6.947 -10.855  1.00  0.00           H  
ATOM    579  N   ILE A  85      -4.732   6.769  -7.576  1.00  0.00           N  
ATOM    580  CA  ILE A  85      -4.882   7.151  -6.166  1.00  0.00           C  
ATOM    581  C   ILE A  85      -6.346   7.048  -5.718  1.00  0.00           C  
ATOM    582  O   ILE A  85      -6.628   6.493  -4.666  1.00  0.00           O  
ATOM    583  CB  ILE A  85      -4.376   8.582  -5.911  1.00  0.00           C  
ATOM    584  CEN ILE A  85      -3.501   9.192  -5.687  1.00  0.00           X  
ATOM    585  H   ILE A  85      -4.437   7.478  -8.234  1.00  0.00           H  
ATOM    586  N   GLU A  86      -7.290   7.515  -6.533  1.00  0.00           N  
ATOM    587  CA  GLU A  86      -8.716   7.565  -6.215  1.00  0.00           C  
ATOM    588  C   GLU A  86      -9.298   6.164  -5.973  1.00  0.00           C  
ATOM    589  O   GLU A  86     -10.034   5.978  -5.006  1.00  0.00           O  
ATOM    590  CB  GLU A  86      -9.483   8.265  -7.339  1.00  0.00           C  
ATOM    591  CEN GLU A  86     -10.218   9.664  -7.976  1.00  0.00           X  
ATOM    592  H   GLU A  86      -6.999   7.885  -7.425  1.00  0.00           H  
ATOM    593  N   GLN A  87      -8.988   5.179  -6.826  1.00  0.00           N  
ATOM    594  CA  GLN A  87      -9.473   3.803  -6.654  1.00  0.00           C  
ATOM    595  C   GLN A  87      -9.029   3.215  -5.316  1.00  0.00           C  
ATOM    596  O   GLN A  87      -9.867   2.653  -4.616  1.00  0.00           O  
ATOM    597  CB  GLN A  87      -8.974   2.912  -7.795  1.00  0.00           C  
ATOM    598  CEN GLN A  87      -9.417   2.163  -9.309  1.00  0.00           X  
ATOM    599  H   GLN A  87      -8.332   5.372  -7.571  1.00  0.00           H  
ATOM    600  N   ASN A  88      -7.764   3.408  -4.923  1.00  0.00           N  
ATOM    601  CA  ASN A  88      -7.239   2.874  -3.661  1.00  0.00           C  
ATOM    602  C   ASN A  88      -8.012   3.453  -2.467  1.00  0.00           C  
ATOM    603  O   ASN A  88      -8.449   2.739  -1.571  1.00  0.00           O  
ATOM    604  CB  ASN A  88      -5.753   3.147  -3.512  1.00  0.00           C  
ATOM    605  CEN ASN A  88      -4.845   2.666  -3.722  1.00  0.00           X  
ATOM    606  H   ASN A  88      -7.114   3.860  -5.550  1.00  0.00           H  
ATOM    607  N   ILE A  89      -8.269   4.759  -2.490  1.00  0.00           N  
ATOM    608  CA  ILE A  89      -8.954   5.439  -1.399  1.00  0.00           C  
ATOM    609  C   ILE A  89     -10.420   4.991  -1.251  1.00  0.00           C  
ATOM    610  O   ILE A  89     -10.906   4.846  -0.130  1.00  0.00           O  
ATOM    611  CB  ILE A  89      -8.911   6.966  -1.593  1.00  0.00           C  
ATOM    612  CEN ILE A  89      -8.322   7.869  -1.436  1.00  0.00           X  
ATOM    613  H   ILE A  89      -7.944   5.302  -3.275  1.00  0.00           H  
ATOM    614  N   LYS A  90     -11.152   4.752  -2.342  1.00  0.00           N  
ATOM    615  CA  LYS A  90     -12.522   4.212  -2.251  1.00  0.00           C  
ATOM    616  C   LYS A  90     -12.542   2.820  -1.624  1.00  0.00           C  
ATOM    617  O   LYS A  90     -13.386   2.567  -0.768  1.00  0.00           O  
ATOM    618  CB  LYS A  90     -13.173   4.165  -3.634  1.00  0.00           C  
ATOM    619  CEN LYS A  90     -14.542   4.992  -5.019  1.00  0.00           X  
ATOM    620  H   LYS A  90     -10.722   4.864  -3.249  1.00  0.00           H  
ATOM    621  N   GLU A  91     -11.619   1.950  -2.019  1.00  0.00           N  
ATOM    622  CA  GLU A  91     -11.535   0.582  -1.497  1.00  0.00           C  
ATOM    623  C   GLU A  91     -11.264   0.574   0.012  1.00  0.00           C  
ATOM    624  O   GLU A  91     -11.969  -0.111   0.752  1.00  0.00           O  
ATOM    625  CB  GLU A  91     -10.445  -0.203  -2.231  1.00  0.00           C  
ATOM    626  CEN GLU A  91      -9.985  -1.318  -3.434  1.00  0.00           X  
ATOM    627  H   GLU A  91     -10.923   2.243  -2.690  1.00  0.00           H  
ATOM    628  N   ILE A  92     -10.356   1.431   0.496  1.00  0.00           N  
ATOM    629  CA  ILE A  92      -9.940   1.491   1.909  1.00  0.00           C  
ATOM    630  C   ILE A  92     -11.103   1.954   2.809  1.00  0.00           C  
ATOM    631  O   ILE A  92     -11.353   1.362   3.859  1.00  0.00           O  
ATOM    632  CB  ILE A  92      -8.741   2.435   2.107  1.00  0.00           C  
ATOM    633  CEN ILE A  92      -7.654   2.515   2.082  1.00  0.00           X  
ATOM    634  H   ILE A  92      -9.878   2.026  -0.167  1.00  0.00           H  
ATOM    635  N   PHE A  93     -11.875   2.962   2.390  1.00  0.00           N  
ATOM    636  CA  PHE A  93     -13.055   3.421   3.133  1.00  0.00           C  
ATOM    637  C   PHE A  93     -14.128   2.341   3.252  1.00  0.00           C  
ATOM    638  O   PHE A  93     -14.678   2.142   4.336  1.00  0.00           O  
ATOM    639  CB  PHE A  93     -13.647   4.664   2.467  1.00  0.00           C  
ATOM    640  CEN PHE A  93     -13.602   6.243   2.644  1.00  0.00           X  
ATOM    641  H   PHE A  93     -11.634   3.409   1.518  1.00  0.00           H  
ATOM    642  N   HIS A  94     -14.411   1.639   2.157  1.00  0.00           N  
ATOM    643  CA  HIS A  94     -15.403   0.572   2.144  1.00  0.00           C  
ATOM    644  C   HIS A  94     -15.057  -0.526   3.158  1.00  0.00           C  
ATOM    645  O   HIS A  94     -15.881  -0.883   4.000  1.00  0.00           O  
ATOM    646  CB  HIS A  94     -15.526  -0.028   0.739  1.00  0.00           C  
ATOM    647  CEN HIS A  94     -16.345   0.130  -0.416  1.00  0.00           X  
ATOM    648  H   HIS A  94     -13.906   1.837   1.307  1.00  0.00           H  
ATOM    649  N   HIS A  95     -13.815  -1.012   3.134  1.00  0.00           N  
ATOM    650  CA  HIS A  95     -13.354  -2.092   3.998  1.00  0.00           C  
ATOM    651  C   HIS A  95     -13.268  -1.671   5.476  1.00  0.00           C  
ATOM    652  O   HIS A  95     -13.660  -2.460   6.337  1.00  0.00           O  
ATOM    653  CB  HIS A  95     -11.989  -2.599   3.521  1.00  0.00           C  
ATOM    654  CEN HIS A  95     -11.470  -3.631   2.687  1.00  0.00           X  
ATOM    655  H   HIS A  95     -13.161  -0.625   2.467  1.00  0.00           H  
ATOM    656  N   LEU A  96     -12.825  -0.444   5.790  1.00  0.00           N  
ATOM    657  CA  LEU A  96     -12.795   0.059   7.176  1.00  0.00           C  
ATOM    658  C   LEU A  96     -14.197   0.165   7.765  1.00  0.00           C  
ATOM    659  O   LEU A  96     -14.403  -0.198   8.924  1.00  0.00           O  
ATOM    660  CB  LEU A  96     -12.098   1.424   7.234  1.00  0.00           C  
ATOM    661  CEN LEU A  96     -10.701   1.865   7.711  1.00  0.00           X  
ATOM    662  H   LEU A  96     -12.525   0.164   5.043  1.00  0.00           H  
ATOM    663  N   GLU A  97     -15.170   0.624   6.985  1.00  0.00           N  
ATOM    664  CA  GLU A  97     -16.560   0.715   7.420  1.00  0.00           C  
ATOM    665  C   GLU A  97     -17.134  -0.676   7.741  1.00  0.00           C  
ATOM    666  O   GLU A  97     -17.761  -0.858   8.786  1.00  0.00           O  
ATOM    667  CB  GLU A  97     -17.408   1.406   6.350  1.00  0.00           C  
ATOM    668  CEN GLU A  97     -18.170   2.805   5.746  1.00  0.00           X  
ATOM    669  H   GLU A  97     -14.936   0.963   6.062  1.00  0.00           H  
ATOM    670  N   GLU A  98     -16.856  -1.678   6.903  1.00  0.00           N  
ATOM    671  CA  GLU A  98     -17.316  -3.056   7.109  1.00  0.00           C  
ATOM    672  C   GLU A  98     -16.770  -3.696   8.396  1.00  0.00           C  
ATOM    673  O   GLU A  98     -17.501  -4.419   9.079  1.00  0.00           O  
ATOM    674  CB  GLU A  98     -16.930  -3.917   5.905  1.00  0.00           C  
ATOM    675  CEN GLU A  98     -17.340  -4.652   4.423  1.00  0.00           X  
ATOM    676  H   GLU A  98     -16.301  -1.473   6.084  1.00  0.00           H  
ATOM    677  N   LEU A  99     -15.489  -3.487   8.706  1.00  0.00           N  
ATOM    678  CA  LEU A  99     -14.850  -4.005   9.918  1.00  0.00           C  
ATOM    679  C   LEU A  99     -15.470  -3.431  11.192  1.00  0.00           C  
ATOM    680  O   LEU A  99     -15.706  -4.188  12.126  1.00  0.00           O  
ATOM    681  CB  LEU A  99     -13.346  -3.706   9.884  1.00  0.00           C  
ATOM    682  CEN LEU A  99     -12.112  -4.581   9.593  1.00  0.00           X  
ATOM    683  H   LEU A  99     -14.941  -2.910   8.084  1.00  0.00           H  
ATOM    684  N   VAL A 100     -15.765  -2.128  11.222  1.00  0.00           N  
ATOM    685  CA  VAL A 100     -16.434  -1.456  12.349  1.00  0.00           C  
ATOM    686  C   VAL A 100     -17.841  -2.017  12.574  1.00  0.00           C  
ATOM    687  O   VAL A 100     -18.212  -2.308  13.708  1.00  0.00           O  
ATOM    688  CB  VAL A 100     -16.533   0.065  12.127  1.00  0.00           C  
ATOM    689  CEN VAL A 100     -16.290   0.673  12.340  1.00  0.00           X  
ATOM    690  H   VAL A 100     -15.504  -1.575  10.418  1.00  0.00           H  
ATOM    691  N   HIS A 101     -18.639  -2.142  11.510  1.00  0.00           N  
ATOM    692  CA  HIS A 101     -19.987  -2.722  11.569  1.00  0.00           C  
ATOM    693  C   HIS A 101     -20.044  -4.177  12.080  1.00  0.00           C  
ATOM    694  O   HIS A 101     -20.965  -4.510  12.831  1.00  0.00           O  
ATOM    695  CB  HIS A 101     -20.636  -2.647  10.184  1.00  0.00           C  
ATOM    696  CEN HIS A 101     -21.492  -1.771   9.456  1.00  0.00           X  
ATOM    697  H   HIS A 101     -18.348  -1.710  10.645  1.00  0.00           H  
ATOM    698  N   ARG A 102     -19.099  -5.044  11.697  1.00  0.00           N  
ATOM    699  CA  ARG A 102     -19.070  -6.469  12.084  1.00  0.00           C  
ATOM    700  C   ARG A 102     -18.961  -6.658  13.591  1.00  0.00           C  
ATOM    701  O   ARG A 102     -19.643  -7.587  14.077  1.00  0.00           O  
ATOM    702  CB  ARG A 102     -17.973  -7.237  11.362  1.00  0.00           C  
ATOM    703  CEN ARG A 102     -16.827  -8.663   9.687  1.00  0.00           X  
ATOM    704  H   ARG A 102     -18.258  -4.669  11.284  1.00  0.00           H  
TER                                                                             
# All scores below are weighted scores, not raw scores.
#BEGIN_POSE_ENERGIES_TABLE ./minmover_pdb/pose_75.pdb
label vdw cenpack pair env cbeta hs_pair ss_pair sheet total
weights 1 0.5 1 1 0.25 1 1 1 NA
pose 0.0024 -7.33181 -12.0741 -23.2001 5.35531 0 0 0 -37.2484
MET:NtermProteinFull_1 0 -0.27473 0.01651 0.6168 0.03503 0 0 0 0.39362
TYR_2 0 -0.00587 -0.02155 0.83566 0.06961 0 0 0 0.87786
GLY_3 0 0.04297 -0.03727 -0.07965 0.04425 0 0 0 -0.02969
LYS_4 0 -0.35312 -0.09497 -0.68888 0.03036 0 0 0 -1.1066
LEU_5 0 -0.15159 -0.22912 -0.19483 0.03109 0 0 0 -0.54444
ASN_6 0 -0.1595 0.18267 -0.32173 0.04305 0 0 0 -0.25551
ASP_7 0 -0.01016 -0.16623 -0.47618 0.06902 0 0 0 -0.58355
LEU_8 0 -0.20515 -0.49126 -0.50394 0.03681 0 0 0 -1.16354
LEU_9 0 -0.05107 -0.17038 -0.19483 0.04389 0 0 0 -0.3724
GLU_10 0 -0.07381 0.04289 -0.82678 0.06921 0 0 0 -0.78849
ASP_11 0 -0.0146 -0.11904 -0.37876 0.06919 0 0 0 -0.4432
LEU_12 0 -0.1536 -0.80737 -0.45811 0.03741 0 0 0 -1.38166
GLN_13 0 -0.04206 0.24641 -0.3291 0.06893 0 0 0 -0.0558
GLU_14 0 0.01205 -0.17329 -0.82678 0.06908 0 0 0 -0.91893
VAL_15 0 0.16006 -0.5015 -0.10438 0.07141 0 0 0 -0.37442
LEU_16 0.00045 0.3951 -0.4053 -0.06582 0.04496 0 0 0 -0.03062
LYS_17 0 -0.05858 -0.03304 -0.8715 0.06961 0 0 0 -0.89351
ASN_18 0 0.17668 -0.05068 -0.19403 0.06902 0 0 0 0.001
LEU_19 0 -0.25471 -0.74442 -0.30366 0.03616 0 0 0 -1.26661
HIS_20 0 0.01882 0.04789 -0.02241 0.06902 0 0 0 0.11332
LYS_21 0 -0.02116 0.00218 -1.10762 0.07072 0 0 0 -1.05589
ASN_22 0 -0.1105 -0.03323 -0.24178 0.04305 0 0 0 -0.34246
TRP_23 0 0.20603 0.15692 -0.46033 0.03563 0 0 0 -0.06175
HIS_24 0 -0.0178 -0.06085 0.21997 0.07134 0 0 0 0.21266
GLY_25 0 -0.01106 -0.07088 -0.0429 0.06956 0 0 0 -0.05529
GLY_26 0 -0.00676 -0.01419 0.0322 0.04456 0 0 0 0.05581
LYS_27 0 0 0 -1.04927 0.07203 0 0 0 -0.97725
ASP_28 0 -0.02703 0.00682 -0.61428 0.07072 0 0 0 -0.56377
ASN_29 0 -0.21863 -0.12105 -0.28327 0.04277 0 0 0 -0.58017
LEU_30 0 0.05386 -0.01184 0.4149 0.06928 0 0 0 0.52621
HIS_D_31 0 -0.03044 -0.10995 0.11054 0.0693 0 0 0 0.03945
ASP_32 0 -0.1231 -0.34342 -0.42964 0.069 0 0 0 -0.82717
VAL_33 0 -0.21965 -0.19372 -0.10438 0.03106 0 0 0 -0.48669
ASP_34 0 -0.05379 -0.0757 -0.37876 0.06908 0 0 0 -0.43918
ASN_35 0 -0.08574 -0.04509 -0.36221 0.06878 0 0 0 -0.42426
HIS_D_36 0 -0.33922 -0.27048 -0.19493 0.03543 0 0 0 -0.76921
LEU_37 0.00045 0.62557 -0.51128 -0.45811 0.04476 0 0 0 -0.29861
GLN_38 0 0.01102 -0.00908 -0.49415 0.06894 0 0 0 -0.42327
ASN_39 0 -0.2428 -0.09115 -0.19403 0.06919 0 0 0 -0.4588
VAL_40 0 -0.30746 -0.48635 -0.19594 0.0323 0 0 0 -0.95745
ILE_41 0 -0.12736 -0.29388 0.72502 0.04514 0 0 0 0.34892
GLU_42 0 -0.07614 -0.19766 -0.71584 0.06893 0 0 0 -0.92071
ASP_43 0 -0.19036 0.1373 0.2122 0.04458 0 0 0 0.20371
ILE_44 0 0.05686 -0.44729 -0.31819 0.04324 0 0 0 -0.66539
HIS_D_45 0 -0.03018 0.16125 0.06501 0.06899 0 0 0 0.26507
ASP_46 0 -0.15497 -0.4966 -0.31759 0.03493 0 0 0 -0.93422
PHE_47 0 -0.36243 -0.46185 -0.44993 0.0357 0 0 0 -1.23851
MET_48 0 -0.42803 -0.05766 0.25591 0.03543 0 0 0 -0.19435
GLN_49 0 -0.05847 0.0226 -0.60368 0.06947 0 0 0 -0.57008
GLY_50 0 -0.02715 0.03913 0.0322 0.04456 0 0 0 0.08874
GLY_51 0 -0.01422 0.01894 0.35201 0.0317 0 0 0 0.38844
GLY_52 0 -0.04874 0.01041 -0.08884 0.03824 0 0 0 -0.08892
SER_53 0 -0.02434 0.00839 -0.22078 0.03681 0 0 0 -0.19991
GLY_54 0 0.01243 0.06466 -0.0429 0.03564 0 0 0 0.06982
GLY_55 0 -0.01978 -0.00786 -0.07965 0.03123 0 0 0 -0.07606
LYS_56 0 -0.36156 -0.81449 -0.33001 0.02976 0 0 0 -1.47629
LEU_57 0 0.38611 -0.30382 -0.06582 0.0354 0 0 0 0.05188
GLN_58 0 0.01932 0.0533 -0.59803 0.06939 0 0 0 -0.45603
GLU_59 0 -0.04828 -0.0918 -0.37543 0.06887 0 0 0 -0.44665
MET_60 0 -0.2077 -0.12191 -0.29185 0.0365 0 0 0 -0.58495
MET_61 0 -0.07558 0.00797 0.4784 0.04294 0 0 0 0.45373
LYS_62 0 -0.05199 -0.00683 -0.96458 0.06947 0 0 0 -0.95392
GLU_63 0 -0.45716 0.06693 -0.25924 0.03558 0 0 0 -0.61389
PHE_64 0 -0.42589 -0.39007 -0.07541 0.03256 0 0 0 -0.85881
GLN_65 0 -0.03979 0.03215 -0.55896 0.06893 0 0 0 -0.49767
GLN_66 0 -0.14042 -0.17398 -0.55896 0.06902 0 0 0 -0.80433
VAL_67 0 -0.14157 -0.61616 -0.27892 0.04202 0 0 0 -0.99464
LEU_68 0 -0.27681 -0.01487 0.75945 0.04398 0 0 0 0.51174
ASP_69 0 -0.0622 0.0874 -0.47618 0.06926 0 0 0 -0.38172
GLU_70 0 -0.41437 0.21595 -0.00141 0.03008 0 0 0 -0.16975
LEU_71 0 -0.18235 -0.34426 -0.39148 0.03359 0 0 0 -0.8845
ASN_72 0 -0.01034 -0.03057 -0.24178 0.06939 0 0 0 -0.21329
ASN_73 0 -0.07731 -0.05727 -0.40966 0.0693 0 0 0 -0.47495
HIS_74 0 -0.0539 -0.0903 -0.18746 0.03561 0 0 0 -0.29605
LEU_75 0.00075 0.00513 0.15198 -0.30366 0.0305 0 0 0 -0.11529
GLN_76 0 -0.03068 -0.02605 -0.59803 0.07134 0 0 0 -0.58341
GLY_77 0 -0.06564 -0.08165 0.16011 0.06952 0 0 0 0.08234
GLY_78 0 -0.04935 -0.02728 -0.09146 0.03535 0 0 0 -0.13275
LYS_79 0 0 0 -0.77863 0.07203 0 0 0 -0.7066
HIS_D_80 0 -0.00368 -0.03593 0.20362 0.07134 0 0 0 0.23534
THR_81 0 -0.08776 -0.11576 -0.18847 0.03377 0 0 0 -0.35822
VAL_82 0.00075 -0.0214 0.04173 0.21583 0.0349 0 0 0 0.27181
HIS_D_83 0 0 0 0.06501 0.06961 0 0 0 0.13462
HIS_84 0 0.0596 -0.04349 -0.02241 0.06893 0 0 0 0.06262
ILE_85 0 -0.26881 0.07427 -0.31819 0.03494 0 0 0 -0.47779
GLU_86 0 0.0662 0.40452 -0.37543 0.04285 0 0 0 0.13814
GLN_87 0 -0.05247 0.00402 -0.59803 0.06948 0 0 0 -0.577
ASN_88 0 0.1425 -0.08465 -0.13901 0.07054 0 0 0 -0.01062
ILE_89 0 -0.11339 -0.47946 -0.31819 0.04493 0 0 0 -0.86611
LYS_90 0 0.05716 0.11646 -0.77863 0.06933 0 0 0 -0.53569
GLU_91 0 -0.07604 -0.01767 -0.60186 0.06885 0 0 0 -0.62672
ILE_92 0 -0.16956 -0.54149 -0.31819 0.03172 0 0 0 -0.99752
PHE_93 0 -0.32559 -0.2699 0.42954 0.04365 0 0 0 -0.12231
HIS_94 0 -0.085 0.12251 0.159 0.06893 0 0 0 0.26543
HIS_D_95 0 0.03387 -0.22389 -0.06774 0.04301 0 0 0 -0.21474
LEU_96 0 -0.01588 -1.05481 -0.39148 0.03683 0 0 0 -1.42534
GLU_97 0 -0.15189 0.13145 -0.4886 0.06902 0 0 0 -0.44002
GLU_98 0 -0.07897 -0.35745 -0.60186 0.0693 0 0 0 -0.96898
LEU_99 0 -0.23278 -0.2601 -0.19483 0.03532 0 0 0 -0.6524
VAL_100 0 0.39196 0.03481 0.21583 0.04303 0 0 0 0.68562
HIS_101 0 -0.05007 0.13567 0.20362 0.07025 0 0 0 0.35946
ARG:CtermProteinFull_102 0 -0.17308 0.21213 -0.43267 0.04518 0 0 0 -0.34845
#END_POSE_ENERGIES_TABLE ./minmover_pdb/pose_75.pdb
