# Supplementary material for: Selection of a promiscuous minimalist cAMP phosphodiesterase from a library of de novo designed proteins
Source: Nat Chem. 2024 May 3;16(7):1200–8. doi: 10.1038/s41557-024-01490-4 (PMC11230910; doi:10.1038/s41557-024-01490-4)
Supplement: Supplementary file 3 — MD input files, scripts and final structures derived from MD, AlphaFold2, EMSfold and MultiSFold. [file 41557_2024_1490_MOESM3_ESM.zip › Computational_Data/4_MultiSFold/s824/pose_76.pdb]

ATOM      1  N   MET A   1     -12.159 -10.335  11.557  1.00  0.00           N  
ATOM      2  CA  MET A   1     -11.793  -8.909  11.420  1.00  0.00           C  
ATOM      3  C   MET A   1     -10.306  -8.769  11.155  1.00  0.00           C  
ATOM      4  O   MET A   1      -9.971  -8.074  10.215  1.00  0.00           O  
ATOM      5  CB  MET A   1     -12.177  -8.126  12.674  1.00  0.00           C  
ATOM      6  CEN MET A   1     -13.290  -6.908  13.270  1.00  0.00           X  
ATOM      7  H   MET A   1     -12.568 -10.667  12.407  1.00  0.00           H  
ATOM      8  N   TYR A   2      -9.445  -9.506  11.863  1.00  0.00           N  
ATOM      9  CA  TYR A   2      -7.994  -9.492  11.624  1.00  0.00           C  
ATOM     10  C   TYR A   2      -7.525  -9.889  10.218  1.00  0.00           C  
ATOM     11  O   TYR A   2      -6.706  -9.175   9.669  1.00  0.00           O  
ATOM     12  CB  TYR A   2      -7.314 -10.409  12.644  1.00  0.00           C  
ATOM     13  CEN TYR A   2      -6.478 -10.329  14.181  1.00  0.00           X  
ATOM     14  H   TYR A   2      -9.709  -9.858  12.774  1.00  0.00           H  
ATOM     15  N   GLY A   3      -8.061 -10.961   9.612  1.00  0.00           N  
ATOM     16  CA  GLY A   3      -7.659 -11.381   8.258  1.00  0.00           C  
ATOM     17  C   GLY A   3      -7.853 -10.280   7.207  1.00  0.00           C  
ATOM     18  O   GLY A   3      -6.901  -9.931   6.532  1.00  0.00           O  
ATOM     19  CEN GLY A   3      -7.659 -11.381   8.258  1.00  0.00           X  
ATOM     20  H   GLY A   3      -8.669 -11.570  10.143  1.00  0.00           H  
ATOM     21  N   LYS A   4      -9.031  -9.640   7.182  1.00  0.00           N  
ATOM     22  CA  LYS A   4      -9.281  -8.472   6.318  1.00  0.00           C  
ATOM     23  C   LYS A   4      -8.392  -7.270   6.653  1.00  0.00           C  
ATOM     24  O   LYS A   4      -7.944  -6.582   5.751  1.00  0.00           O  
ATOM     25  CB  LYS A   4     -10.751  -8.059   6.408  1.00  0.00           C  
ATOM     26  CEN LYS A   4     -12.681  -8.037   5.540  1.00  0.00           X  
ATOM     27  H   LYS A   4      -9.782  -9.975   7.769  1.00  0.00           H  
ATOM     28  N   LEU A   5      -8.170  -6.993   7.943  1.00  0.00           N  
ATOM     29  CA  LEU A   5      -7.289  -5.900   8.364  1.00  0.00           C  
ATOM     30  C   LEU A   5      -5.851  -6.118   7.880  1.00  0.00           C  
ATOM     31  O   LEU A   5      -5.233  -5.185   7.385  1.00  0.00           O  
ATOM     32  CB  LEU A   5      -7.321  -5.756   9.891  1.00  0.00           C  
ATOM     33  CEN LEU A   5      -8.002  -4.745  10.832  1.00  0.00           X  
ATOM     34  H   LEU A   5      -8.495  -7.651   8.637  1.00  0.00           H  
ATOM     35  N   ASN A   6      -5.326  -7.341   7.999  1.00  0.00           N  
ATOM     36  CA  ASN A   6      -3.981  -7.666   7.542  1.00  0.00           C  
ATOM     37  C   ASN A   6      -3.856  -7.464   6.028  1.00  0.00           C  
ATOM     38  O   ASN A   6      -2.819  -6.989   5.590  1.00  0.00           O  
ATOM     39  CB  ASN A   6      -3.594  -9.083   7.922  1.00  0.00           C  
ATOM     40  CEN ASN A   6      -3.106  -9.576   8.710  1.00  0.00           X  
ATOM     41  H   ASN A   6      -5.897  -8.093   8.358  1.00  0.00           H  
ATOM     42  N   ASP A   7      -4.933  -7.724   5.278  1.00  0.00           N  
ATOM     43  CA  ASP A   7      -4.968  -7.534   3.824  1.00  0.00           C  
ATOM     44  C   ASP A   7      -4.885  -6.033   3.488  1.00  0.00           C  
ATOM     45  O   ASP A   7      -4.077  -5.598   2.678  1.00  0.00           O  
ATOM     46  CB  ASP A   7      -6.237  -8.148   3.227  1.00  0.00           C  
ATOM     47  CEN ASP A   7      -6.552  -8.995   2.757  1.00  0.00           X  
ATOM     48  H   ASP A   7      -5.738  -8.157   5.708  1.00  0.00           H  
ATOM     49  N   LEU A   8      -5.646  -5.212   4.220  1.00  0.00           N  
ATOM     50  CA  LEU A   8      -5.674  -3.765   4.044  1.00  0.00           C  
ATOM     51  C   LEU A   8      -4.343  -3.070   4.369  1.00  0.00           C  
ATOM     52  O   LEU A   8      -3.932  -2.149   3.662  1.00  0.00           O  
ATOM     53  CB  LEU A   8      -6.795  -3.174   4.908  1.00  0.00           C  
ATOM     54  CEN LEU A   8      -8.211  -2.663   4.577  1.00  0.00           X  
ATOM     55  H   LEU A   8      -6.288  -5.630   4.878  1.00  0.00           H  
ATOM     56  N   LEU A   9      -3.675  -3.475   5.449  1.00  0.00           N  
ATOM     57  CA  LEU A   9      -2.371  -2.921   5.804  1.00  0.00           C  
ATOM     58  C   LEU A   9      -1.339  -3.139   4.695  1.00  0.00           C  
ATOM     59  O   LEU A   9      -0.558  -2.233   4.414  1.00  0.00           O  
ATOM     60  CB  LEU A   9      -1.879  -3.541   7.118  1.00  0.00           C  
ATOM     61  CEN LEU A   9      -1.814  -3.014   8.563  1.00  0.00           X  
ATOM     62  H   LEU A   9      -4.036  -4.260   5.970  1.00  0.00           H  
ATOM     63  N   GLU A  10      -1.336  -4.314   4.071  1.00  0.00           N  
ATOM     64  CA  GLU A  10      -0.423  -4.641   2.974  1.00  0.00           C  
ATOM     65  C   GLU A  10      -0.575  -3.633   1.823  1.00  0.00           C  
ATOM     66  O   GLU A  10       0.422  -3.038   1.403  1.00  0.00           O  
ATOM     67  CB  GLU A  10      -0.676  -6.064   2.472  1.00  0.00           C  
ATOM     68  CEN GLU A  10      -0.262  -7.717   2.449  1.00  0.00           X  
ATOM     69  H   GLU A  10      -2.037  -5.001   4.316  1.00  0.00           H  
ATOM     70  N   ASP A  11      -1.811  -3.339   1.401  1.00  0.00           N  
ATOM     71  CA  ASP A  11      -2.104  -2.359   0.353  1.00  0.00           C  
ATOM     72  C   ASP A  11      -1.602  -0.953   0.731  1.00  0.00           C  
ATOM     73  O   ASP A  11      -0.979  -0.260  -0.079  1.00  0.00           O  
ATOM     74  CB  ASP A  11      -3.608  -2.322   0.069  1.00  0.00           C  
ATOM     75  CEN ASP A  11      -4.293  -2.703  -0.581  1.00  0.00           X  
ATOM     76  H   ASP A  11      -2.574  -3.906   1.743  1.00  0.00           H  
ATOM     77  N   LEU A  12      -1.810  -0.534   1.988  1.00  0.00           N  
ATOM     78  CA  LEU A  12      -1.380   0.779   2.492  1.00  0.00           C  
ATOM     79  C   LEU A  12       0.142   0.928   2.468  1.00  0.00           C  
ATOM     80  O   LEU A  12       0.672   1.961   2.046  1.00  0.00           O  
ATOM     81  CB  LEU A  12      -1.908   0.997   3.915  1.00  0.00           C  
ATOM     82  CEN LEU A  12      -3.061   1.846   4.484  1.00  0.00           X  
ATOM     83  H   LEU A  12      -2.312  -1.156   2.606  1.00  0.00           H  
ATOM     84  N   GLN A  13       0.863  -0.110   2.893  1.00  0.00           N  
ATOM     85  CA  GLN A  13       2.326  -0.119   2.896  1.00  0.00           C  
ATOM     86  C   GLN A  13       2.895  -0.091   1.479  1.00  0.00           C  
ATOM     87  O   GLN A  13       3.868   0.625   1.214  1.00  0.00           O  
ATOM     88  CB  GLN A  13       2.849  -1.354   3.634  1.00  0.00           C  
ATOM     89  CEN GLN A  13       3.505  -1.933   5.145  1.00  0.00           X  
ATOM     90  H   GLN A  13       0.372  -0.947   3.172  1.00  0.00           H  
ATOM     91  N   GLU A  14       2.301  -0.836   0.548  1.00  0.00           N  
ATOM     92  CA  GLU A  14       2.692  -0.799  -0.854  1.00  0.00           C  
ATOM     93  C   GLU A  14       2.521   0.601  -1.452  1.00  0.00           C  
ATOM     94  O   GLU A  14       3.444   1.110  -2.100  1.00  0.00           O  
ATOM     95  CB  GLU A  14       1.879  -1.818  -1.656  1.00  0.00           C  
ATOM     96  CEN GLU A  14       1.742  -3.350  -2.388  1.00  0.00           X  
ATOM     97  H   GLU A  14       1.556  -1.460   0.822  1.00  0.00           H  
ATOM     98  N   VAL A  15       1.392   1.266  -1.190  1.00  0.00           N  
ATOM     99  CA  VAL A  15       1.114   2.628  -1.673  1.00  0.00           C  
ATOM    100  C   VAL A  15       2.173   3.608  -1.171  1.00  0.00           C  
ATOM    101  O   VAL A  15       2.674   4.414  -1.959  1.00  0.00           O  
ATOM    102  CB  VAL A  15      -0.276   3.119  -1.229  1.00  0.00           C  
ATOM    103  CEN VAL A  15      -0.910   3.270  -1.454  1.00  0.00           X  
ATOM    104  H   VAL A  15       0.699   0.805  -0.618  1.00  0.00           H  
ATOM    105  N   LEU A  16       2.576   3.498   0.094  1.00  0.00           N  
ATOM    106  CA  LEU A  16       3.572   4.373   0.718  1.00  0.00           C  
ATOM    107  C   LEU A  16       4.968   4.193   0.119  1.00  0.00           C  
ATOM    108  O   LEU A  16       5.708   5.154  -0.111  1.00  0.00           O  
ATOM    109  CB  LEU A  16       3.613   4.120   2.230  1.00  0.00           C  
ATOM    110  CEN LEU A  16       3.059   4.901   3.437  1.00  0.00           X  
ATOM    111  H   LEU A  16       2.154   2.778   0.661  1.00  0.00           H  
ATOM    112  N   LYS A  17       5.339   2.954  -0.189  1.00  0.00           N  
ATOM    113  CA  LYS A  17       6.593   2.646  -0.876  1.00  0.00           C  
ATOM    114  C   LYS A  17       6.649   3.289  -2.263  1.00  0.00           C  
ATOM    115  O   LYS A  17       7.718   3.732  -2.696  1.00  0.00           O  
ATOM    116  CB  LYS A  17       6.778   1.132  -0.993  1.00  0.00           C  
ATOM    117  CEN LYS A  17       7.731  -0.632  -0.318  1.00  0.00           X  
ATOM    118  H   LYS A  17       4.728   2.200   0.093  1.00  0.00           H  
ATOM    119  N   ASN A  18       5.519   3.352  -2.962  1.00  0.00           N  
ATOM    120  CA  ASN A  18       5.386   4.052  -4.234  1.00  0.00           C  
ATOM    121  C   ASN A  18       5.584   5.562  -4.081  1.00  0.00           C  
ATOM    122  O   ASN A  18       6.245   6.166  -4.930  1.00  0.00           O  
ATOM    123  CB  ASN A  18       4.042   3.764  -4.878  1.00  0.00           C  
ATOM    124  CEN ASN A  18       3.633   3.080  -5.560  1.00  0.00           X  
ATOM    125  H   ASN A  18       4.703   2.894  -2.579  1.00  0.00           H  
ATOM    126  N   LEU A  19       5.084   6.158  -2.999  1.00  0.00           N  
ATOM    127  CA  LEU A  19       5.225   7.580  -2.708  1.00  0.00           C  
ATOM    128  C   LEU A  19       6.681   7.935  -2.439  1.00  0.00           C  
ATOM    129  O   LEU A  19       7.180   8.910  -3.003  1.00  0.00           O  
ATOM    130  CB  LEU A  19       4.349   7.969  -1.511  1.00  0.00           C  
ATOM    131  CEN LEU A  19       3.009   8.720  -1.396  1.00  0.00           X  
ATOM    132  H   LEU A  19       4.612   5.586  -2.314  1.00  0.00           H  
ATOM    133  N   HIS A  20       7.407   7.093  -1.699  1.00  0.00           N  
ATOM    134  CA  HIS A  20       8.843   7.265  -1.472  1.00  0.00           C  
ATOM    135  C   HIS A  20       9.668   7.266  -2.759  1.00  0.00           C  
ATOM    136  O   HIS A  20      10.587   8.070  -2.906  1.00  0.00           O  
ATOM    137  CB  HIS A  20       9.362   6.168  -0.537  1.00  0.00           C  
ATOM    138  CEN HIS A  20       9.605   5.985   0.855  1.00  0.00           X  
ATOM    139  H   HIS A  20       6.925   6.367  -1.190  1.00  0.00           H  
ATOM    140  N   LYS A  21       9.352   6.384  -3.711  1.00  0.00           N  
ATOM    141  CA  LYS A  21      10.101   6.275  -4.966  1.00  0.00           C  
ATOM    142  C   LYS A  21       9.803   7.409  -5.947  1.00  0.00           C  
ATOM    143  O   LYS A  21      10.714   7.873  -6.627  1.00  0.00           O  
ATOM    144  CB  LYS A  21       9.808   4.930  -5.634  1.00  0.00           C  
ATOM    145  CEN LYS A  21      10.430   2.959  -6.082  1.00  0.00           X  
ATOM    146  H   LYS A  21       8.616   5.721  -3.505  1.00  0.00           H  
ATOM    147  N   ASN A  22       8.541   7.802  -6.082  1.00  0.00           N  
ATOM    148  CA  ASN A  22       8.116   8.753  -7.113  1.00  0.00           C  
ATOM    149  C   ASN A  22       8.190  10.213  -6.650  1.00  0.00           C  
ATOM    150  O   ASN A  22       8.139  11.125  -7.477  1.00  0.00           O  
ATOM    151  CB  ASN A  22       6.712   8.437  -7.594  1.00  0.00           C  
ATOM    152  CEN ASN A  22       6.252   7.871  -8.349  1.00  0.00           X  
ATOM    153  H   ASN A  22       7.848   7.411  -5.463  1.00  0.00           H  
ATOM    154  N   TRP A  23       8.322  10.453  -5.350  1.00  0.00           N  
ATOM    155  CA  TRP A  23       8.369  11.793  -4.795  1.00  0.00           C  
ATOM    156  C   TRP A  23       9.803  12.330  -4.723  1.00  0.00           C  
ATOM    157  O   TRP A  23      10.561  12.085  -3.789  1.00  0.00           O  
ATOM    158  CB  TRP A  23       7.732  11.805  -3.404  1.00  0.00           C  
ATOM    159  CEN TRP A  23       6.389  12.481  -2.502  1.00  0.00           X  
ATOM    160  H   TRP A  23       8.290   9.683  -4.695  1.00  0.00           H  
ATOM    161  N   HIS A  24      10.177  13.103  -5.740  1.00  0.00           N  
ATOM    162  CA  HIS A  24      11.500  13.721  -5.853  1.00  0.00           C  
ATOM    163  C   HIS A  24      11.505  15.243  -5.572  1.00  0.00           C  
ATOM    164  O   HIS A  24      12.552  15.875  -5.697  1.00  0.00           O  
ATOM    165  CB  HIS A  24      12.076  13.455  -7.247  1.00  0.00           C  
ATOM    166  CEN HIS A  24      12.927  12.505  -7.883  1.00  0.00           X  
ATOM    167  H   HIS A  24       9.513  13.226  -6.493  1.00  0.00           H  
ATOM    168  N   GLY A  25      10.365  15.855  -5.219  1.00  0.00           N  
ATOM    169  CA  GLY A  25      10.205  17.314  -5.200  1.00  0.00           C  
ATOM    170  C   GLY A  25      10.068  17.929  -3.808  1.00  0.00           C  
ATOM    171  O   GLY A  25       8.971  17.969  -3.279  1.00  0.00           O  
ATOM    172  CEN GLY A  25      10.205  17.315  -5.200  1.00  0.00           X  
ATOM    173  H   GLY A  25       9.548  15.292  -5.029  1.00  0.00           H  
ATOM    174  N   GLY A  26      11.149  18.486  -3.258  1.00  0.00           N  
ATOM    175  CA  GLY A  26      11.118  19.319  -2.042  1.00  0.00           C  
ATOM    176  C   GLY A  26      11.087  18.502  -0.751  1.00  0.00           C  
ATOM    177  O   GLY A  26      10.145  17.763  -0.496  1.00  0.00           O  
ATOM    178  CEN GLY A  26      11.118  19.319  -2.042  1.00  0.00           X  
ATOM    179  H   GLY A  26      12.026  18.380  -3.749  1.00  0.00           H  
ATOM    180  N   LYS A  27      12.142  18.614   0.059  1.00  0.00           N  
ATOM    181  CA  LYS A  27      12.278  17.876   1.327  1.00  0.00           C  
ATOM    182  C   LYS A  27      11.146  18.155   2.320  1.00  0.00           C  
ATOM    183  O   LYS A  27      10.745  17.227   3.009  1.00  0.00           O  
ATOM    184  CB  LYS A  27      13.621  18.204   1.981  1.00  0.00           C  
ATOM    185  CEN LYS A  27      15.609  17.628   2.419  1.00  0.00           X  
ATOM    186  H   LYS A  27      12.860  19.284  -0.178  1.00  0.00           H  
ATOM    187  N   ASP A  28      10.658  19.392   2.391  1.00  0.00           N  
ATOM    188  CA  ASP A  28       9.576  19.768   3.310  1.00  0.00           C  
ATOM    189  C   ASP A  28       8.268  19.019   3.017  1.00  0.00           C  
ATOM    190  O   ASP A  28       7.783  18.300   3.877  1.00  0.00           O  
ATOM    191  CB  ASP A  28       9.332  21.278   3.247  1.00  0.00           C  
ATOM    192  CEN ASP A  28       9.581  22.134   3.741  1.00  0.00           X  
ATOM    193  H   ASP A  28      11.174  20.154   1.969  1.00  0.00           H  
ATOM    194  N   ASN A  29       7.762  19.063   1.781  1.00  0.00           N  
ATOM    195  CA  ASN A  29       6.499  18.385   1.445  1.00  0.00           C  
ATOM    196  C   ASN A  29       6.559  16.862   1.636  1.00  0.00           C  
ATOM    197  O   ASN A  29       5.534  16.214   1.825  1.00  0.00           O  
ATOM    198  CB  ASN A  29       6.075  18.704   0.023  1.00  0.00           C  
ATOM    199  CEN ASN A  29       5.482  19.411  -0.477  1.00  0.00           X  
ATOM    200  H   ASN A  29       8.114  19.764   1.146  1.00  0.00           H  
ATOM    201  N   LEU A  30       7.759  16.280   1.558  1.00  0.00           N  
ATOM    202  CA  LEU A  30       7.937  14.854   1.799  1.00  0.00           C  
ATOM    203  C   LEU A  30       7.771  14.515   3.279  1.00  0.00           C  
ATOM    204  O   LEU A  30       7.298  13.435   3.584  1.00  0.00           O  
ATOM    205  CB  LEU A  30       9.315  14.403   1.299  1.00  0.00           C  
ATOM    206  CEN LEU A  30       9.771  13.621   0.053  1.00  0.00           X  
ATOM    207  H   LEU A  30       8.573  16.872   1.471  1.00  0.00           H  
ATOM    208  N   HIS A  31       8.170  15.416   4.179  1.00  0.00           N  
ATOM    209  CA  HIS A  31       8.090  15.178   5.613  1.00  0.00           C  
ATOM    210  C   HIS A  31       6.632  15.025   6.056  1.00  0.00           C  
ATOM    211  O   HIS A  31       6.323  14.096   6.792  1.00  0.00           O  
ATOM    212  CB  HIS A  31       8.762  16.316   6.388  1.00  0.00           C  
ATOM    213  CEN HIS A  31      10.030  16.600   6.973  1.00  0.00           X  
ATOM    214  H   HIS A  31       8.432  16.342   3.873  1.00  0.00           H  
ATOM    215  N   ASP A  32       5.731  15.875   5.555  1.00  0.00           N  
ATOM    216  CA  ASP A  32       4.310  15.820   5.916  1.00  0.00           C  
ATOM    217  C   ASP A  32       3.663  14.503   5.462  1.00  0.00           C  
ATOM    218  O   ASP A  32       3.027  13.815   6.256  1.00  0.00           O  
ATOM    219  CB  ASP A  32       3.560  17.008   5.310  1.00  0.00           C  
ATOM    220  CEN ASP A  32       3.225  17.936   5.564  1.00  0.00           X  
ATOM    221  H   ASP A  32       6.039  16.620   4.949  1.00  0.00           H  
ATOM    222  N   VAL A  33       3.908  14.091   4.212  1.00  0.00           N  
ATOM    223  CA  VAL A  33       3.389  12.828   3.660  1.00  0.00           C  
ATOM    224  C   VAL A  33       3.930  11.608   4.414  1.00  0.00           C  
ATOM    225  O   VAL A  33       3.183  10.664   4.661  1.00  0.00           O  
ATOM    226  CB  VAL A  33       3.737  12.682   2.167  1.00  0.00           C  
ATOM    227  CEN VAL A  33       3.469  12.690   1.532  1.00  0.00           X  
ATOM    228  H   VAL A  33       4.447  14.703   3.618  1.00  0.00           H  
ATOM    229  N   ASP A  34       5.220  11.604   4.753  1.00  0.00           N  
ATOM    230  CA  ASP A  34       5.864  10.533   5.521  1.00  0.00           C  
ATOM    231  C   ASP A  34       5.205  10.397   6.896  1.00  0.00           C  
ATOM    232  O   ASP A  34       4.862   9.288   7.288  1.00  0.00           O  
ATOM    233  CB  ASP A  34       7.364  10.799   5.674  1.00  0.00           C  
ATOM    234  CEN ASP A  34       8.254  10.535   5.255  1.00  0.00           X  
ATOM    235  H   ASP A  34       5.788  12.399   4.504  1.00  0.00           H  
ATOM    236  N   ASN A  35       4.920  11.512   7.573  1.00  0.00           N  
ATOM    237  CA  ASN A  35       4.227  11.512   8.860  1.00  0.00           C  
ATOM    238  C   ASN A  35       2.813  10.930   8.749  1.00  0.00           C  
ATOM    239  O   ASN A  35       2.434  10.097   9.566  1.00  0.00           O  
ATOM    240  CB  ASN A  35       4.172  12.908   9.452  1.00  0.00           C  
ATOM    241  CEN ASN A  35       4.739  13.504  10.105  1.00  0.00           X  
ATOM    242  H   ASN A  35       5.202  12.402   7.185  1.00  0.00           H  
ATOM    243  N   HIS A  36       2.034  11.324   7.738  1.00  0.00           N  
ATOM    244  CA  HIS A  36       0.689  10.783   7.560  1.00  0.00           C  
ATOM    245  C   HIS A  36       0.710   9.278   7.251  1.00  0.00           C  
ATOM    246  O   HIS A  36      -0.101   8.530   7.787  1.00  0.00           O  
ATOM    247  CB  HIS A  36      -0.043  11.536   6.444  1.00  0.00           C  
ATOM    248  CEN HIS A  36      -0.947  12.629   6.315  1.00  0.00           X  
ATOM    249  H   HIS A  36       2.363  12.032   7.101  1.00  0.00           H  
ATOM    250  N   LEU A  37       1.652   8.799   6.433  1.00  0.00           N  
ATOM    251  CA  LEU A  37       1.733   7.379   6.076  1.00  0.00           C  
ATOM    252  C   LEU A  37       2.080   6.494   7.276  1.00  0.00           C  
ATOM    253  O   LEU A  37       1.500   5.420   7.417  1.00  0.00           O  
ATOM    254  CB  LEU A  37       2.765   7.179   4.959  1.00  0.00           C  
ATOM    255  CEN LEU A  37       2.632   6.927   3.445  1.00  0.00           X  
ATOM    256  H   LEU A  37       2.354   9.432   6.081  1.00  0.00           H  
ATOM    257  N   GLN A  38       2.999   6.932   8.143  1.00  0.00           N  
ATOM    258  CA  GLN A  38       3.406   6.161   9.316  1.00  0.00           C  
ATOM    259  C   GLN A  38       2.296   6.143  10.370  1.00  0.00           C  
ATOM    260  O   GLN A  38       2.099   5.100  10.984  1.00  0.00           O  
ATOM    261  CB  GLN A  38       4.688   6.740   9.920  1.00  0.00           C  
ATOM    262  CEN GLN A  38       6.420   6.548  10.027  1.00  0.00           X  
ATOM    263  H   GLN A  38       3.382   7.860   8.019  1.00  0.00           H  
ATOM    264  N   ASN A  39       1.525   7.226  10.509  1.00  0.00           N  
ATOM    265  CA  ASN A  39       0.386   7.278  11.438  1.00  0.00           C  
ATOM    266  C   ASN A  39      -0.687   6.247  11.069  1.00  0.00           C  
ATOM    267  O   ASN A  39      -1.153   5.506  11.931  1.00  0.00           O  
ATOM    268  CB  ASN A  39      -0.222   8.668  11.492  1.00  0.00           C  
ATOM    269  CEN ASN A  39      -0.122   9.544  12.061  1.00  0.00           X  
ATOM    270  H   ASN A  39       1.774   8.071  10.017  1.00  0.00           H  
ATOM    271  N   VAL A  40      -1.006   6.110   9.778  1.00  0.00           N  
ATOM    272  CA  VAL A  40      -2.036   5.169   9.309  1.00  0.00           C  
ATOM    273  C   VAL A  40      -1.657   3.715   9.625  1.00  0.00           C  
ATOM    274  O   VAL A  40      -2.477   2.958  10.141  1.00  0.00           O  
ATOM    275  CB  VAL A  40      -2.277   5.307   7.794  1.00  0.00           C  
ATOM    276  CEN VAL A  40      -2.728   5.526   7.322  1.00  0.00           X  
ATOM    277  H   VAL A  40      -0.577   6.738   9.115  1.00  0.00           H  
ATOM    278  N   ILE A  41      -0.416   3.303   9.337  1.00  0.00           N  
ATOM    279  CA  ILE A  41       0.089   1.963   9.674  1.00  0.00           C  
ATOM    280  C   ILE A  41       0.017   1.700  11.181  1.00  0.00           C  
ATOM    281  O   ILE A  41      -0.364   0.600  11.591  1.00  0.00           O  
ATOM    282  CB  ILE A  41       1.542   1.772   9.201  1.00  0.00           C  
ATOM    283  CEN ILE A  41       2.178   1.489   8.362  1.00  0.00           X  
ATOM    284  H   ILE A  41       0.221   3.978   8.937  1.00  0.00           H  
ATOM    285  N   GLU A  42       0.374   2.688  12.005  1.00  0.00           N  
ATOM    286  CA  GLU A  42       0.340   2.579  13.462  1.00  0.00           C  
ATOM    287  C   GLU A  42      -1.082   2.341  13.971  1.00  0.00           C  
ATOM    288  O   GLU A  42      -1.303   1.385  14.715  1.00  0.00           O  
ATOM    289  CB  GLU A  42       0.923   3.839  14.105  1.00  0.00           C  
ATOM    290  CEN GLU A  42       2.228   4.654  14.837  1.00  0.00           X  
ATOM    291  H   GLU A  42       0.632   3.580  11.611  1.00  0.00           H  
ATOM    292  N   ASP A  43      -2.057   3.118  13.507  1.00  0.00           N  
ATOM    293  CA  ASP A  43      -3.459   2.926  13.861  1.00  0.00           C  
ATOM    294  C   ASP A  43      -3.967   1.538  13.454  1.00  0.00           C  
ATOM    295  O   ASP A  43      -4.687   0.886  14.219  1.00  0.00           O  
ATOM    296  CB  ASP A  43      -4.321   4.011  13.211  1.00  0.00           C  
ATOM    297  CEN ASP A  43      -4.749   4.909  13.430  1.00  0.00           X  
ATOM    298  H   ASP A  43      -1.811   3.950  12.990  1.00  0.00           H  
ATOM    299  N   ILE A  44      -3.566   1.029  12.281  1.00  0.00           N  
ATOM    300  CA  ILE A  44      -4.050  -0.267  11.769  1.00  0.00           C  
ATOM    301  C   ILE A  44      -3.497  -1.394  12.635  1.00  0.00           C  
ATOM    302  O   ILE A  44      -4.200  -2.365  12.944  1.00  0.00           O  
ATOM    303  CB  ILE A  44      -3.643  -0.503  10.303  1.00  0.00           C  
ATOM    304  CEN ILE A  44      -3.921  -0.336   9.262  1.00  0.00           X  
ATOM    305  H   ILE A  44      -2.935   1.584  11.722  1.00  0.00           H  
ATOM    306  N   HIS A  45      -2.238  -1.273  13.045  1.00  0.00           N  
ATOM    307  CA  HIS A  45      -1.600  -2.219  13.941  1.00  0.00           C  
ATOM    308  C   HIS A  45      -2.267  -2.233  15.329  1.00  0.00           C  
ATOM    309  O   HIS A  45      -2.557  -3.315  15.840  1.00  0.00           O  
ATOM    310  CB  HIS A  45      -0.109  -1.894  14.074  1.00  0.00           C  
ATOM    311  CEN HIS A  45       1.124  -2.295  13.481  1.00  0.00           X  
ATOM    312  H   HIS A  45      -1.719  -0.455  12.757  1.00  0.00           H  
ATOM    313  N   ASP A  46      -2.604  -1.079  15.907  1.00  0.00           N  
ATOM    314  CA  ASP A  46      -3.292  -0.977  17.205  1.00  0.00           C  
ATOM    315  C   ASP A  46      -4.672  -1.652  17.170  1.00  0.00           C  
ATOM    316  O   ASP A  46      -4.995  -2.498  18.016  1.00  0.00           O  
ATOM    317  CB  ASP A  46      -3.439   0.490  17.617  1.00  0.00           C  
ATOM    318  CEN ASP A  46      -2.986   1.189  18.203  1.00  0.00           X  
ATOM    319  H   ASP A  46      -2.382  -0.218  15.428  1.00  0.00           H  
ATOM    320  N   PHE A  47      -5.470  -1.367  16.138  1.00  0.00           N  
ATOM    321  CA  PHE A  47      -6.802  -1.943  15.972  1.00  0.00           C  
ATOM    322  C   PHE A  47      -6.736  -3.471  15.833  1.00  0.00           C  
ATOM    323  O   PHE A  47      -7.434  -4.189  16.555  1.00  0.00           O  
ATOM    324  CB  PHE A  47      -7.495  -1.330  14.754  1.00  0.00           C  
ATOM    325  CEN PHE A  47      -8.555  -0.189  14.438  1.00  0.00           X  
ATOM    326  H   PHE A  47      -5.139  -0.702  15.454  1.00  0.00           H  
ATOM    327  N   MET A  48      -5.855  -3.987  14.971  1.00  0.00           N  
ATOM    328  CA  MET A  48      -5.620  -5.425  14.828  1.00  0.00           C  
ATOM    329  C   MET A  48      -5.223  -6.105  16.140  1.00  0.00           C  
ATOM    330  O   MET A  48      -5.690  -7.209  16.422  1.00  0.00           O  
ATOM    331  CB  MET A  48      -4.540  -5.666  13.776  1.00  0.00           C  
ATOM    332  CEN MET A  48      -4.291  -6.263  12.144  1.00  0.00           X  
ATOM    333  H   MET A  48      -5.306  -3.341  14.417  1.00  0.00           H  
ATOM    334  N   GLN A  49      -4.389  -5.469  16.959  1.00  0.00           N  
ATOM    335  CA  GLN A  49      -3.987  -6.021  18.256  1.00  0.00           C  
ATOM    336  C   GLN A  49      -5.090  -5.942  19.324  1.00  0.00           C  
ATOM    337  O   GLN A  49      -4.941  -6.497  20.413  1.00  0.00           O  
ATOM    338  CB  GLN A  49      -2.740  -5.293  18.764  1.00  0.00           C  
ATOM    339  CEN GLN A  49      -1.002  -5.382  18.902  1.00  0.00           X  
ATOM    340  H   GLN A  49      -4.006  -4.577  16.677  1.00  0.00           H  
ATOM    341  N   GLY A  50      -6.232  -5.324  19.003  1.00  0.00           N  
ATOM    342  CA  GLY A  50      -7.386  -5.205  19.891  1.00  0.00           C  
ATOM    343  C   GLY A  50      -7.365  -3.934  20.739  1.00  0.00           C  
ATOM    344  O   GLY A  50      -8.122  -3.842  21.703  1.00  0.00           O  
ATOM    345  CEN GLY A  50      -7.386  -5.205  19.892  1.00  0.00           X  
ATOM    346  H   GLY A  50      -6.285  -4.866  18.105  1.00  0.00           H  
ATOM    347  N   GLY A  51      -6.520  -2.959  20.394  1.00  0.00           N  
ATOM    348  CA  GLY A  51      -6.319  -1.726  21.158  1.00  0.00           C  
ATOM    349  C   GLY A  51      -7.349  -0.627  20.889  1.00  0.00           C  
ATOM    350  O   GLY A  51      -7.371   0.370  21.618  1.00  0.00           O  
ATOM    351  CEN GLY A  51      -6.319  -1.726  21.158  1.00  0.00           X  
ATOM    352  H   GLY A  51      -5.956  -3.070  19.564  1.00  0.00           H  
ATOM    353  N   GLY A  52      -8.213  -0.755  19.873  1.00  0.00           N  
ATOM    354  CA  GLY A  52      -9.118   0.324  19.474  1.00  0.00           C  
ATOM    355  C   GLY A  52     -10.609   0.015  19.520  1.00  0.00           C  
ATOM    356  O   GLY A  52     -11.086  -1.010  19.043  1.00  0.00           O  
ATOM    357  CEN GLY A  52      -9.118   0.325  19.474  1.00  0.00           X  
ATOM    358  H   GLY A  52      -8.122  -1.559  19.269  1.00  0.00           H  
ATOM    359  N   SER A  53     -11.366   0.960  20.077  1.00  0.00           N  
ATOM    360  CA  SER A  53     -12.824   1.023  19.974  1.00  0.00           C  
ATOM    361  C   SER A  53     -13.225   1.808  18.718  1.00  0.00           C  
ATOM    362  O   SER A  53     -12.362   2.362  18.035  1.00  0.00           O  
ATOM    363  CB  SER A  53     -13.414   1.658  21.218  1.00  0.00           C  
ATOM    364  CEN SER A  53     -13.457   1.987  21.649  1.00  0.00           X  
ATOM    365  H   SER A  53     -10.908   1.811  20.370  1.00  0.00           H  
ATOM    366  N   GLY A  54     -14.524   1.929  18.425  1.00  0.00           N  
ATOM    367  CA  GLY A  54     -15.009   2.682  17.256  1.00  0.00           C  
ATOM    368  C   GLY A  54     -14.417   4.096  17.114  1.00  0.00           C  
ATOM    369  O   GLY A  54     -14.312   4.601  16.005  1.00  0.00           O  
ATOM    370  CEN GLY A  54     -15.009   2.682  17.256  1.00  0.00           X  
ATOM    371  H   GLY A  54     -15.204   1.432  18.987  1.00  0.00           H  
ATOM    372  N   GLY A  55     -13.954   4.709  18.214  1.00  0.00           N  
ATOM    373  CA  GLY A  55     -13.288   6.015  18.195  1.00  0.00           C  
ATOM    374  C   GLY A  55     -11.938   6.005  17.469  1.00  0.00           C  
ATOM    375  O   GLY A  55     -11.662   6.945  16.730  1.00  0.00           O  
ATOM    376  CEN GLY A  55     -13.288   6.015  18.195  1.00  0.00           X  
ATOM    377  H   GLY A  55     -13.938   4.187  19.079  1.00  0.00           H  
ATOM    378  N   LYS A  56     -11.140   4.929  17.591  1.00  0.00           N  
ATOM    379  CA  LYS A  56      -9.925   4.753  16.775  1.00  0.00           C  
ATOM    380  C   LYS A  56     -10.270   4.669  15.291  1.00  0.00           C  
ATOM    381  O   LYS A  56      -9.573   5.245  14.476  1.00  0.00           O  
ATOM    382  CB  LYS A  56      -9.160   3.501  17.205  1.00  0.00           C  
ATOM    383  CEN LYS A  56      -7.514   2.646  18.222  1.00  0.00           X  
ATOM    384  H   LYS A  56     -11.449   4.155  18.164  1.00  0.00           H  
ATOM    385  N   LEU A  57     -11.384   4.018  14.936  1.00  0.00           N  
ATOM    386  CA  LEU A  57     -11.884   4.047  13.554  1.00  0.00           C  
ATOM    387  C   LEU A  57     -12.256   5.455  13.088  1.00  0.00           C  
ATOM    388  O   LEU A  57     -11.883   5.843  11.988  1.00  0.00           O  
ATOM    389  CB  LEU A  57     -13.096   3.116  13.419  1.00  0.00           C  
ATOM    390  CEN LEU A  57     -13.272   1.711  12.813  1.00  0.00           X  
ATOM    391  H   LEU A  57     -11.901   3.520  15.643  1.00  0.00           H  
ATOM    392  N   GLN A  58     -12.950   6.235  13.918  1.00  0.00           N  
ATOM    393  CA  GLN A  58     -13.261   7.627  13.582  1.00  0.00           C  
ATOM    394  C   GLN A  58     -12.005   8.470  13.344  1.00  0.00           C  
ATOM    395  O   GLN A  58     -11.986   9.271  12.414  1.00  0.00           O  
ATOM    396  CB  GLN A  58     -14.096   8.263  14.697  1.00  0.00           C  
ATOM    397  CEN GLN A  58     -15.713   8.702  15.185  1.00  0.00           X  
ATOM    398  H   GLN A  58     -13.216   5.873  14.823  1.00  0.00           H  
ATOM    399  N   GLU A  59     -10.971   8.287  14.166  1.00  0.00           N  
ATOM    400  CA  GLU A  59      -9.689   8.974  13.996  1.00  0.00           C  
ATOM    401  C   GLU A  59      -8.990   8.520  12.710  1.00  0.00           C  
ATOM    402  O   GLU A  59      -8.516   9.369  11.959  1.00  0.00           O  
ATOM    403  CB  GLU A  59      -8.783   8.728  15.205  1.00  0.00           C  
ATOM    404  CEN GLU A  59      -8.129   9.247  16.690  1.00  0.00           X  
ATOM    405  H   GLU A  59     -11.045   7.616  14.918  1.00  0.00           H  
ATOM    406  N   MET A  60      -9.092   7.233  12.364  1.00  0.00           N  
ATOM    407  CA  MET A  60      -8.461   6.648  11.174  1.00  0.00           C  
ATOM    408  C   MET A  60      -9.040   7.197   9.870  1.00  0.00           C  
ATOM    409  O   MET A  60      -8.307   7.463   8.926  1.00  0.00           O  
ATOM    410  CB  MET A  60      -8.604   5.128  11.203  1.00  0.00           C  
ATOM    411  CEN MET A  60      -7.693   3.645  11.430  1.00  0.00           X  
ATOM    412  H   MET A  60      -9.556   6.605  13.007  1.00  0.00           H  
ATOM    413  N   MET A  61     -10.362   7.409   9.809  1.00  0.00           N  
ATOM    414  CA  MET A  61     -11.002   8.044   8.652  1.00  0.00           C  
ATOM    415  C   MET A  61     -10.448   9.451   8.408  1.00  0.00           C  
ATOM    416  O   MET A  61     -10.114   9.792   7.276  1.00  0.00           O  
ATOM    417  CB  MET A  61     -12.515   8.101   8.854  1.00  0.00           C  
ATOM    418  CEN MET A  61     -14.025   7.412   8.284  1.00  0.00           X  
ATOM    419  H   MET A  61     -10.930   7.120  10.594  1.00  0.00           H  
ATOM    420  N   LYS A  62     -10.326  10.275   9.446  1.00  0.00           N  
ATOM    421  CA  LYS A  62      -9.746  11.614   9.330  1.00  0.00           C  
ATOM    422  C   LYS A  62      -8.287  11.565   8.874  1.00  0.00           C  
ATOM    423  O   LYS A  62      -7.908  12.387   8.047  1.00  0.00           O  
ATOM    424  CB  LYS A  62      -9.851  12.356  10.663  1.00  0.00           C  
ATOM    425  CEN LYS A  62     -10.809  13.825  11.846  1.00  0.00           X  
ATOM    426  H   LYS A  62     -10.579   9.933  10.364  1.00  0.00           H  
ATOM    427  N   GLU A  63      -7.497  10.623   9.378  1.00  0.00           N  
ATOM    428  CA  GLU A  63      -6.106  10.433   8.943  1.00  0.00           C  
ATOM    429  C   GLU A  63      -6.037  10.161   7.443  1.00  0.00           C  
ATOM    430  O   GLU A  63      -5.260  10.776   6.717  1.00  0.00           O  
ATOM    431  CB  GLU A  63      -5.450   9.285   9.715  1.00  0.00           C  
ATOM    432  CEN GLU A  63      -4.441   8.740  10.975  1.00  0.00           X  
ATOM    433  H   GLU A  63      -7.860   9.996  10.085  1.00  0.00           H  
ATOM    434  N   PHE A  64      -6.946   9.332   6.938  1.00  0.00           N  
ATOM    435  CA  PHE A  64      -7.005   9.007   5.523  1.00  0.00           C  
ATOM    436  C   PHE A  64      -7.356  10.228   4.652  1.00  0.00           C  
ATOM    437  O   PHE A  64      -6.702  10.494   3.641  1.00  0.00           O  
ATOM    438  CB  PHE A  64      -8.021   7.886   5.293  1.00  0.00           C  
ATOM    439  CEN PHE A  64      -8.029   6.307   5.115  1.00  0.00           X  
ATOM    440  H   PHE A  64      -7.553   8.836   7.575  1.00  0.00           H  
ATOM    441  N   GLN A  65      -8.336  11.037   5.071  1.00  0.00           N  
ATOM    442  CA  GLN A  65      -8.705  12.264   4.361  1.00  0.00           C  
ATOM    443  C   GLN A  65      -7.565  13.292   4.355  1.00  0.00           C  
ATOM    444  O   GLN A  65      -7.332  13.943   3.341  1.00  0.00           O  
ATOM    445  CB  GLN A  65      -9.952  12.885   4.994  1.00  0.00           C  
ATOM    446  CEN GLN A  65     -11.683  13.059   4.846  1.00  0.00           X  
ATOM    447  H   GLN A  65      -8.831  10.793   5.919  1.00  0.00           H  
ATOM    448  N   GLN A  66      -6.823  13.417   5.457  1.00  0.00           N  
ATOM    449  CA  GLN A  66      -5.653  14.295   5.515  1.00  0.00           C  
ATOM    450  C   GLN A  66      -4.561  13.840   4.547  1.00  0.00           C  
ATOM    451  O   GLN A  66      -3.960  14.680   3.882  1.00  0.00           O  
ATOM    452  CB  GLN A  66      -5.090  14.343   6.938  1.00  0.00           C  
ATOM    453  CEN GLN A  66      -5.032  15.278   8.411  1.00  0.00           X  
ATOM    454  H   GLN A  66      -7.020  12.826   6.249  1.00  0.00           H  
ATOM    455  N   VAL A  67      -4.373  12.524   4.386  1.00  0.00           N  
ATOM    456  CA  VAL A  67      -3.371  11.977   3.455  1.00  0.00           C  
ATOM    457  C   VAL A  67      -3.692  12.356   2.020  1.00  0.00           C  
ATOM    458  O   VAL A  67      -2.823  12.843   1.304  1.00  0.00           O  
ATOM    459  CB  VAL A  67      -3.275  10.443   3.553  1.00  0.00           C  
ATOM    460  CEN VAL A  67      -2.872   9.925   3.763  1.00  0.00           X  
ATOM    461  H   VAL A  67      -4.920  11.890   4.951  1.00  0.00           H  
ATOM    462  N   LEU A  68      -4.933  12.149   1.584  1.00  0.00           N  
ATOM    463  CA  LEU A  68      -5.372  12.554   0.251  1.00  0.00           C  
ATOM    464  C   LEU A  68      -5.149  14.030  -0.024  1.00  0.00           C  
ATOM    465  O   LEU A  68      -4.569  14.378  -1.053  1.00  0.00           O  
ATOM    466  CB  LEU A  68      -6.855  12.209   0.066  1.00  0.00           C  
ATOM    467  CEN LEU A  68      -7.579  11.083  -0.697  1.00  0.00           X  
ATOM    468  H   LEU A  68      -5.597  11.713   2.208  1.00  0.00           H  
ATOM    469  N   ASP A  69      -5.639  14.886   0.865  1.00  0.00           N  
ATOM    470  CA  ASP A  69      -5.504  16.327   0.711  1.00  0.00           C  
ATOM    471  C   ASP A  69      -4.029  16.705   0.503  1.00  0.00           C  
ATOM    472  O   ASP A  69      -3.713  17.464  -0.416  1.00  0.00           O  
ATOM    473  CB  ASP A  69      -6.077  17.054   1.930  1.00  0.00           C  
ATOM    474  CEN ASP A  69      -6.926  17.527   2.233  1.00  0.00           X  
ATOM    475  H   ASP A  69      -6.139  14.531   1.668  1.00  0.00           H  
ATOM    476  N   GLU A  70      -3.111  16.127   1.283  1.00  0.00           N  
ATOM    477  CA  GLU A  70      -1.673  16.392   1.179  1.00  0.00           C  
ATOM    478  C   GLU A  70      -1.097  15.870  -0.137  1.00  0.00           C  
ATOM    479  O   GLU A  70      -0.331  16.572  -0.796  1.00  0.00           O  
ATOM    480  CB  GLU A  70      -0.928  15.766   2.360  1.00  0.00           C  
ATOM    481  CEN GLU A  70      -0.194  15.917   3.890  1.00  0.00           X  
ATOM    482  H   GLU A  70      -3.424  15.458   1.970  1.00  0.00           H  
ATOM    483  N   LEU A  71      -1.501  14.678  -0.570  1.00  0.00           N  
ATOM    484  CA  LEU A  71      -1.013  14.032  -1.783  1.00  0.00           C  
ATOM    485  C   LEU A  71      -1.496  14.749  -3.035  1.00  0.00           C  
ATOM    486  O   LEU A  71      -0.712  14.960  -3.955  1.00  0.00           O  
ATOM    487  CB  LEU A  71      -1.452  12.563  -1.811  1.00  0.00           C  
ATOM    488  CEN LEU A  71      -0.704  11.242  -1.546  1.00  0.00           X  
ATOM    489  H   LEU A  71      -2.190  14.194  -0.014  1.00  0.00           H  
ATOM    490  N   ASN A  72      -2.762  15.153  -3.075  1.00  0.00           N  
ATOM    491  CA  ASN A  72      -3.380  15.743  -4.252  1.00  0.00           C  
ATOM    492  C   ASN A  72      -2.654  17.028  -4.685  1.00  0.00           C  
ATOM    493  O   ASN A  72      -2.291  17.165  -5.853  1.00  0.00           O  
ATOM    494  CB  ASN A  72      -4.853  16.022  -4.014  1.00  0.00           C  
ATOM    495  CEN ASN A  72      -5.773  15.536  -4.150  1.00  0.00           X  
ATOM    496  H   ASN A  72      -3.324  15.026  -2.246  1.00  0.00           H  
ATOM    497  N   ASN A  73      -2.385  17.940  -3.746  1.00  0.00           N  
ATOM    498  CA  ASN A  73      -1.718  19.210  -4.033  1.00  0.00           C  
ATOM    499  C   ASN A  73      -0.295  19.005  -4.559  1.00  0.00           C  
ATOM    500  O   ASN A  73       0.095  19.607  -5.561  1.00  0.00           O  
ATOM    501  CB  ASN A  73      -1.696  20.106  -2.808  1.00  0.00           C  
ATOM    502  CEN ASN A  73      -2.284  20.863  -2.382  1.00  0.00           X  
ATOM    503  H   ASN A  73      -2.650  17.742  -2.791  1.00  0.00           H  
ATOM    504  N   HIS A  74       0.478  18.132  -3.919  1.00  0.00           N  
ATOM    505  CA  HIS A  74       1.887  17.912  -4.232  1.00  0.00           C  
ATOM    506  C   HIS A  74       2.103  17.219  -5.576  1.00  0.00           C  
ATOM    507  O   HIS A  74       3.073  17.499  -6.286  1.00  0.00           O  
ATOM    508  CB  HIS A  74       2.551  17.091  -3.121  1.00  0.00           C  
ATOM    509  CEN HIS A  74       3.302  17.323  -1.932  1.00  0.00           X  
ATOM    510  H   HIS A  74       0.104  17.676  -3.099  1.00  0.00           H  
ATOM    511  N   LEU A  75       1.192  16.334  -5.966  1.00  0.00           N  
ATOM    512  CA  LEU A  75       1.293  15.554  -7.187  1.00  0.00           C  
ATOM    513  C   LEU A  75       0.536  16.169  -8.379  1.00  0.00           C  
ATOM    514  O   LEU A  75       0.406  15.496  -9.400  1.00  0.00           O  
ATOM    515  CB  LEU A  75       0.785  14.132  -6.919  1.00  0.00           C  
ATOM    516  CEN LEU A  75       1.507  12.791  -6.682  1.00  0.00           X  
ATOM    517  H   LEU A  75       0.444  16.114  -5.323  1.00  0.00           H  
ATOM    518  N   GLN A  76       0.087  17.432  -8.340  1.00  0.00           N  
ATOM    519  CA  GLN A  76      -0.648  18.042  -9.472  1.00  0.00           C  
ATOM    520  C   GLN A  76       0.104  17.958 -10.825  1.00  0.00           C  
ATOM    521  O   GLN A  76      -0.525  17.955 -11.882  1.00  0.00           O  
ATOM    522  CB  GLN A  76      -0.952  19.510  -9.157  1.00  0.00           C  
ATOM    523  CEN GLN A  76      -2.177  20.616  -8.589  1.00  0.00           X  
ATOM    524  H   GLN A  76       0.214  17.965  -7.491  1.00  0.00           H  
ATOM    525  N   GLY A  77       1.440  17.812 -10.825  1.00  0.00           N  
ATOM    526  CA  GLY A  77       2.278  17.711 -12.029  1.00  0.00           C  
ATOM    527  C   GLY A  77       2.408  16.320 -12.690  1.00  0.00           C  
ATOM    528  O   GLY A  77       2.886  16.240 -13.820  1.00  0.00           O  
ATOM    529  CEN GLY A  77       2.278  17.710 -12.030  1.00  0.00           X  
ATOM    530  H   GLY A  77       1.884  17.703  -9.924  1.00  0.00           H  
ATOM    531  N   GLY A  78       1.993  15.224 -12.047  1.00  0.00           N  
ATOM    532  CA  GLY A  78       2.222  13.833 -12.482  1.00  0.00           C  
ATOM    533  C   GLY A  78       0.944  13.040 -12.778  1.00  0.00           C  
ATOM    534  O   GLY A  78       0.782  11.928 -12.284  1.00  0.00           O  
ATOM    535  CEN GLY A  78       2.222  13.833 -12.483  1.00  0.00           X  
ATOM    536  H   GLY A  78       1.603  15.354 -11.128  1.00  0.00           H  
ATOM    537  N   LYS A  79       0.028  13.604 -13.577  1.00  0.00           N  
ATOM    538  CA  LYS A  79      -1.369  13.158 -13.760  1.00  0.00           C  
ATOM    539  C   LYS A  79      -1.619  11.636 -13.739  1.00  0.00           C  
ATOM    540  O   LYS A  79      -2.612  11.207 -13.167  1.00  0.00           O  
ATOM    541  CB  LYS A  79      -1.902  13.724 -15.077  1.00  0.00           C  
ATOM    542  CEN LYS A  79      -3.069  15.174 -16.083  1.00  0.00           X  
ATOM    543  H   LYS A  79       0.272  14.527 -13.912  1.00  0.00           H  
ATOM    544  N   HIS A  80      -0.772  10.824 -14.375  1.00  0.00           N  
ATOM    545  CA  HIS A  80      -0.920   9.363 -14.339  1.00  0.00           C  
ATOM    546  C   HIS A  80      -0.618   8.769 -12.957  1.00  0.00           C  
ATOM    547  O   HIS A  80      -1.371   7.924 -12.475  1.00  0.00           O  
ATOM    548  CB  HIS A  80      -0.011   8.712 -15.387  1.00  0.00           C  
ATOM    549  CEN HIS A  80      -0.102   8.244 -16.730  1.00  0.00           X  
ATOM    550  H   HIS A  80       0.025  11.232 -14.843  1.00  0.00           H  
ATOM    551  N   THR A  81       0.434   9.255 -12.295  1.00  0.00           N  
ATOM    552  CA  THR A  81       0.785   8.831 -10.935  1.00  0.00           C  
ATOM    553  C   THR A  81      -0.275   9.301  -9.942  1.00  0.00           C  
ATOM    554  O   THR A  81      -0.636   8.539  -9.055  1.00  0.00           O  
ATOM    555  CB  THR A  81       2.160   9.374 -10.503  1.00  0.00           C  
ATOM    556  CEN THR A  81       2.738   9.420 -10.571  1.00  0.00           X  
ATOM    557  H   THR A  81       1.030   9.947 -12.728  1.00  0.00           H  
ATOM    558  N   VAL A  82      -0.832  10.502 -10.151  1.00  0.00           N  
ATOM    559  CA  VAL A  82      -1.942  11.030  -9.333  1.00  0.00           C  
ATOM    560  C   VAL A  82      -3.150  10.150  -9.434  1.00  0.00           C  
ATOM    561  O   VAL A  82      -3.734   9.822  -8.420  1.00  0.00           O  
ATOM    562  CB  VAL A  82      -2.343  12.458  -9.748  1.00  0.00           C  
ATOM    563  CEN VAL A  82      -2.335  13.117  -9.547  1.00  0.00           X  
ATOM    564  H   VAL A  82      -0.486  11.076 -10.907  1.00  0.00           H  
ATOM    565  N   HIS A  83      -3.527   9.781 -10.658  1.00  0.00           N  
ATOM    566  CA  HIS A  83      -4.715   8.979 -10.849  1.00  0.00           C  
ATOM    567  C   HIS A  83      -4.556   7.608 -10.199  1.00  0.00           C  
ATOM    568  O   HIS A  83      -5.458   7.159  -9.506  1.00  0.00           O  
ATOM    569  CB  HIS A  83      -5.026   8.826 -12.341  1.00  0.00           C  
ATOM    570  CEN HIS A  83      -5.843   9.450 -13.327  1.00  0.00           X  
ATOM    571  H   HIS A  83      -3.044  10.148 -11.467  1.00  0.00           H  
ATOM    572  N   HIS A  84      -3.398   6.964 -10.368  1.00  0.00           N  
ATOM    573  CA  HIS A  84      -3.142   5.678  -9.733  1.00  0.00           C  
ATOM    574  C   HIS A  84      -3.215   5.769  -8.199  1.00  0.00           C  
ATOM    575  O   HIS A  84      -3.893   4.962  -7.576  1.00  0.00           O  
ATOM    576  CB  HIS A  84      -1.773   5.138 -10.161  1.00  0.00           C  
ATOM    577  CEN HIS A  84      -1.238   4.258 -11.145  1.00  0.00           X  
ATOM    578  H   HIS A  84      -2.662   7.396 -10.913  1.00  0.00           H  
ATOM    579  N   ILE A  85      -2.605   6.801  -7.610  1.00  0.00           N  
ATOM    580  CA  ILE A  85      -2.568   6.986  -6.153  1.00  0.00           C  
ATOM    581  C   ILE A  85      -3.974   7.241  -5.593  1.00  0.00           C  
ATOM    582  O   ILE A  85      -4.306   6.745  -4.526  1.00  0.00           O  
ATOM    583  CB  ILE A  85      -1.647   8.154  -5.755  1.00  0.00           C  
ATOM    584  CEN ILE A  85      -0.620   8.445  -5.531  1.00  0.00           X  
ATOM    585  H   ILE A  85      -2.170   7.503  -8.191  1.00  0.00           H  
ATOM    586  N   GLU A  86      -4.830   7.948  -6.329  1.00  0.00           N  
ATOM    587  CA  GLU A  86      -6.230   8.182  -5.984  1.00  0.00           C  
ATOM    588  C   GLU A  86      -7.052   6.884  -6.015  1.00  0.00           C  
ATOM    589  O   GLU A  86      -7.833   6.645  -5.097  1.00  0.00           O  
ATOM    590  CB  GLU A  86      -6.841   9.214  -6.934  1.00  0.00           C  
ATOM    591  CEN GLU A  86      -7.309  10.818  -7.270  1.00  0.00           X  
ATOM    592  H   GLU A  86      -4.480   8.379  -7.171  1.00  0.00           H  
ATOM    593  N   GLN A  87      -6.890   6.040  -7.044  1.00  0.00           N  
ATOM    594  CA  GLN A  87      -7.571   4.740  -7.115  1.00  0.00           C  
ATOM    595  C   GLN A  87      -7.248   3.872  -5.899  1.00  0.00           C  
ATOM    596  O   GLN A  87      -8.177   3.323  -5.310  1.00  0.00           O  
ATOM    597  CB  GLN A  87      -7.177   3.997  -8.395  1.00  0.00           C  
ATOM    598  CEN GLN A  87      -7.685   3.594 -10.016  1.00  0.00           X  
ATOM    599  H   GLN A  87      -6.216   6.272  -7.761  1.00  0.00           H  
ATOM    600  N   ASN A  88      -5.980   3.812  -5.476  1.00  0.00           N  
ATOM    601  CA  ASN A  88      -5.564   2.974  -4.345  1.00  0.00           C  
ATOM    602  C   ASN A  88      -6.163   3.499  -3.032  1.00  0.00           C  
ATOM    603  O   ASN A  88      -6.645   2.747  -2.194  1.00  0.00           O  
ATOM    604  CB  ASN A  88      -4.052   2.890  -4.239  1.00  0.00           C  
ATOM    605  CEN ASN A  88      -3.279   2.264  -4.574  1.00  0.00           X  
ATOM    606  H   ASN A  88      -5.262   4.289  -6.000  1.00  0.00           H  
ATOM    607  N   ILE A  89      -6.225   4.822  -2.883  1.00  0.00           N  
ATOM    608  CA  ILE A  89      -6.856   5.447  -1.729  1.00  0.00           C  
ATOM    609  C   ILE A  89      -8.369   5.167  -1.663  1.00  0.00           C  
ATOM    610  O   ILE A  89      -8.908   4.975  -0.571  1.00  0.00           O  
ATOM    611  CB  ILE A  89      -6.626   6.969  -1.735  1.00  0.00           C  
ATOM    612  CEN ILE A  89      -5.937   7.769  -1.460  1.00  0.00           X  
ATOM    613  H   ILE A  89      -5.782   5.407  -3.576  1.00  0.00           H  
ATOM    614  N   LYS A  90      -9.087   5.124  -2.787  1.00  0.00           N  
ATOM    615  CA  LYS A  90     -10.525   4.792  -2.775  1.00  0.00           C  
ATOM    616  C   LYS A  90     -10.775   3.386  -2.241  1.00  0.00           C  
ATOM    617  O   LYS A  90     -11.620   3.225  -1.361  1.00  0.00           O  
ATOM    618  CB  LYS A  90     -11.119   4.925  -4.178  1.00  0.00           C  
ATOM    619  CEN LYS A  90     -12.295   6.027  -5.549  1.00  0.00           X  
ATOM    620  H   LYS A  90      -8.611   5.236  -3.669  1.00  0.00           H  
ATOM    621  N   GLU A  91     -10.044   2.393  -2.739  1.00  0.00           N  
ATOM    622  CA  GLU A  91     -10.173   1.004  -2.292  1.00  0.00           C  
ATOM    623  C   GLU A  91      -9.928   0.874  -0.784  1.00  0.00           C  
ATOM    624  O   GLU A  91     -10.770   0.318  -0.077  1.00  0.00           O  
ATOM    625  CB  GLU A  91      -9.202   0.105  -3.061  1.00  0.00           C  
ATOM    626  CEN GLU A  91      -8.896  -1.000  -4.321  1.00  0.00           X  
ATOM    627  H   GLU A  91      -9.345   2.602  -3.437  1.00  0.00           H  
ATOM    628  N   ILE A  92      -8.871   1.503  -0.258  1.00  0.00           N  
ATOM    629  CA  ILE A  92      -8.495   1.452   1.166  1.00  0.00           C  
ATOM    630  C   ILE A  92      -9.618   2.025   2.052  1.00  0.00           C  
ATOM    631  O   ILE A  92     -10.022   1.395   3.033  1.00  0.00           O  
ATOM    632  CB  ILE A  92      -7.192   2.226   1.437  1.00  0.00           C  
ATOM    633  CEN ILE A  92      -6.103   2.166   1.445  1.00  0.00           X  
ATOM    634  H   ILE A  92      -8.253   1.987  -0.897  1.00  0.00           H  
ATOM    635  N   PHE A  93     -10.190   3.180   1.697  1.00  0.00           N  
ATOM    636  CA  PHE A  93     -11.298   3.781   2.448  1.00  0.00           C  
ATOM    637  C   PHE A  93     -12.573   2.940   2.385  1.00  0.00           C  
ATOM    638  O   PHE A  93     -13.341   2.921   3.347  1.00  0.00           O  
ATOM    639  CB  PHE A  93     -11.583   5.190   1.926  1.00  0.00           C  
ATOM    640  CEN PHE A  93     -11.231   6.693   2.307  1.00  0.00           X  
ATOM    641  H   PHE A  93      -9.842   3.643   0.869  1.00  0.00           H  
ATOM    642  N   HIS A  94     -12.785   2.241   1.275  1.00  0.00           N  
ATOM    643  CA  HIS A  94     -13.884   1.292   1.144  1.00  0.00           C  
ATOM    644  C   HIS A  94     -13.762   0.152   2.167  1.00  0.00           C  
ATOM    645  O   HIS A  94     -14.731  -0.179   2.853  1.00  0.00           O  
ATOM    646  CB  HIS A  94     -13.934   0.722  -0.278  1.00  0.00           C  
ATOM    647  CEN HIS A  94     -14.611   0.981  -1.504  1.00  0.00           X  
ATOM    648  H   HIS A  94     -12.152   2.355   0.497  1.00  0.00           H  
ATOM    649  N   HIS A  95     -12.559  -0.397   2.330  1.00  0.00           N  
ATOM    650  CA  HIS A  95     -12.288  -1.489   3.257  1.00  0.00           C  
ATOM    651  C   HIS A  95     -12.424  -1.061   4.728  1.00  0.00           C  
ATOM    652  O   HIS A  95     -13.016  -1.809   5.512  1.00  0.00           O  
ATOM    653  CB  HIS A  95     -10.887  -2.057   3.008  1.00  0.00           C  
ATOM    654  CEN HIS A  95     -10.285  -3.116   2.269  1.00  0.00           X  
ATOM    655  H   HIS A  95     -11.793  -0.056   1.765  1.00  0.00           H  
ATOM    656  N   LEU A  96     -11.951   0.132   5.117  1.00  0.00           N  
ATOM    657  CA  LEU A  96     -12.060   0.620   6.504  1.00  0.00           C  
ATOM    658  C   LEU A  96     -13.513   0.855   6.903  1.00  0.00           C  
ATOM    659  O   LEU A  96     -13.911   0.484   8.006  1.00  0.00           O  
ATOM    660  CB  LEU A  96     -11.251   1.910   6.681  1.00  0.00           C  
ATOM    661  CEN LEU A  96      -9.895   2.211   7.348  1.00  0.00           X  
ATOM    662  H   LEU A  96     -11.523   0.727   4.424  1.00  0.00           H  
ATOM    663  N   GLU A  97     -14.318   1.435   6.017  1.00  0.00           N  
ATOM    664  CA  GLU A  97     -15.730   1.696   6.281  1.00  0.00           C  
ATOM    665  C   GLU A  97     -16.500   0.390   6.530  1.00  0.00           C  
ATOM    666  O   GLU A  97     -17.252   0.293   7.505  1.00  0.00           O  
ATOM    667  CB  GLU A  97     -16.356   2.465   5.115  1.00  0.00           C  
ATOM    668  CEN GLU A  97     -16.869   3.934   4.421  1.00  0.00           X  
ATOM    669  H   GLU A  97     -13.933   1.742   5.136  1.00  0.00           H  
ATOM    670  N   GLU A  98     -16.263  -0.647   5.721  1.00  0.00           N  
ATOM    671  CA  GLU A  98     -16.930  -1.946   5.852  1.00  0.00           C  
ATOM    672  C   GLU A  98     -16.595  -2.680   7.160  1.00  0.00           C  
ATOM    673  O   GLU A  98     -17.487  -3.264   7.782  1.00  0.00           O  
ATOM    674  CB  GLU A  98     -16.571  -2.834   4.658  1.00  0.00           C  
ATOM    675  CEN GLU A  98     -16.954  -3.475   3.127  1.00  0.00           X  
ATOM    676  H   GLU A  98     -15.586  -0.526   4.981  1.00  0.00           H  
ATOM    677  N   LEU A  99     -15.320  -2.702   7.556  1.00  0.00           N  
ATOM    678  CA  LEU A  99     -14.870  -3.297   8.815  1.00  0.00           C  
ATOM    679  C   LEU A  99     -15.551  -2.667  10.031  1.00  0.00           C  
ATOM    680  O   LEU A  99     -16.067  -3.402  10.866  1.00  0.00           O  
ATOM    681  CB  LEU A  99     -13.347  -3.167   8.939  1.00  0.00           C  
ATOM    682  CEN LEU A  99     -12.194  -4.172   8.756  1.00  0.00           X  
ATOM    683  H   LEU A  99     -14.635  -2.251   6.966  1.00  0.00           H  
ATOM    684  N   VAL A 100     -15.587  -1.332  10.118  1.00  0.00           N  
ATOM    685  CA  VAL A 100     -16.192  -0.593  11.239  1.00  0.00           C  
ATOM    686  C   VAL A 100     -17.699  -0.839  11.319  1.00  0.00           C  
ATOM    687  O   VAL A 100     -18.218  -1.125  12.396  1.00  0.00           O  
ATOM    688  CB  VAL A 100     -15.940   0.922  11.123  1.00  0.00           C  
ATOM    689  CEN VAL A 100     -15.591   1.449  11.398  1.00  0.00           X  
ATOM    690  H   VAL A 100     -15.166  -0.808   9.364  1.00  0.00           H  
ATOM    691  N   HIS A 101     -18.415  -0.701  10.200  1.00  0.00           N  
ATOM    692  CA  HIS A 101     -19.860  -0.944  10.123  1.00  0.00           C  
ATOM    693  C   HIS A 101     -20.304  -2.354  10.570  1.00  0.00           C  
ATOM    694  O   HIS A 101     -21.322  -2.470  11.258  1.00  0.00           O  
ATOM    695  CB  HIS A 101     -20.345  -0.692   8.692  1.00  0.00           C  
ATOM    696  CEN HIS A 101     -20.901   0.376   7.930  1.00  0.00           X  
ATOM    697  H   HIS A 101     -17.959  -0.301   9.393  1.00  0.00           H  
ATOM    698  N   ARG A 102     -19.579  -3.419  10.203  1.00  0.00           N  
ATOM    699  CA  ARG A 102     -19.917  -4.815  10.543  1.00  0.00           C  
ATOM    700  C   ARG A 102     -19.994  -5.042  12.045  1.00  0.00           C  
ATOM    701  O   ARG A 102     -20.914  -5.792  12.442  1.00  0.00           O  
ATOM    702  CB  ARG A 102     -18.966  -5.810   9.894  1.00  0.00           C  
ATOM    703  CEN ARG A 102     -18.033  -7.445   8.279  1.00  0.00           X  
ATOM    704  H   ARG A 102     -18.654  -3.253   9.838  1.00  0.00           H  
TER                                                                             
# All scores below are weighted scores, not raw scores.
#BEGIN_POSE_ENERGIES_TABLE ./minmover_pdb/pose_76.pdb
label vdw cenpack pair env cbeta hs_pair ss_pair sheet total
weights 1 0.5 1 1 0.25 1 1 1 NA
pose 0.80886 -5.10462 -10.0138 -22.2718 5.63614 0 0 0 -30.9452
MET:NtermProteinFull_1 0 -0.05202 0.01003 0.4784 0.06897 0 0 0 0.50539
TYR_2 0 -0.16151 0.01842 0.83566 0.06956 0 0 0 0.76213
GLY_3 0 0.04099 0.0456 0.0322 0.0697 0 0 0 0.1885
LYS_4 0 -0.09141 -0.0358 -0.68888 0.06703 0 0 0 -0.74906
LEU_5 0 -0.31152 -0.34382 -0.30366 0.03614 0 0 0 -0.92285
ASN_6 0 -0.20793 0.04983 -0.32173 0.04314 0 0 0 -0.43669
ASP_7 0 -0.00968 -0.16522 -0.47618 0.06893 0 0 0 -0.58215
LEU_8 0 0.21018 -0.52227 -0.39148 0.03795 0 0 0 -0.66563
LEU_9 0 -0.05588 -0.2594 -0.19483 0.03439 0 0 0 -0.47572
GLU_10 0 -0.08464 0.05813 -0.92601 0.06894 0 0 0 -0.88359
ASP_11 0 -0.06947 -0.10022 -0.37876 0.0693 0 0 0 -0.47916
LEU_12 0 -0.20183 -0.64646 -0.50394 0.03816 0 0 0 -1.31407
GLN_13 0 -0.20922 0.23564 -0.3291 0.06893 0 0 0 -0.23376
GLU_14 0 -0.02585 -0.0648 -0.82678 0.06901 0 0 0 -0.84842
VAL_15 0 0.00934 -0.42037 -0.10438 0.07209 0 0 0 -0.44332
LEU_16 0.38875 0.73449 -0.39497 -0.06582 0.07121 0 0 0 0.73365
LYS_17 0 -0.02947 0.05435 -0.77863 0.07025 0 0 0 -0.6835
ASN_18 0 0.17932 0.08958 -0.19403 0.06887 0 0 0 0.14374
LEU_19 0 -0.39794 -0.46548 -0.39148 0.0357 0 0 0 -1.2192
HIS_20 0 0.17659 -0.0539 0.0215 0.06894 0 0 0 0.21313
LYS_21 0 -0.01674 0.01157 -1.10762 0.07203 0 0 0 -1.04076
ASN_22 0 -0.07198 0.32342 -0.32173 0.06908 0 0 0 -0.00122
TRP_23 0 -0.0914 0.0887 -0.18494 0.03079 0 0 0 -0.15685
HIS_24 0 -0.04222 -0.03805 0.15213 0.07072 0 0 0 0.14258
GLY_25 0 0.0075 -0.01743 0.16011 0.0697 0 0 0 0.21988
GLY_26 0 0.04585 -0.00398 0.0322 0.04518 0 0 0 0.11925
LYS_27 0 0 0 -1.04927 0.07203 0 0 0 -0.97725
ASP_28 0 -0.00835 -0.06527 -0.60822 0.06961 0 0 0 -0.61223
ASN_29 0 0.23162 -0.06464 -0.24178 0.04305 0 0 0 -0.03174
LEU_30 0 0.07082 0.05771 0.4149 0.06893 0 0 0 0.61237
HIS_D_31 0 -0.03578 -0.0509 0.11054 0.06947 0 0 0 0.09332
ASP_32 0 -0.18205 -0.05515 -0.42964 0.06887 0 0 0 -0.59798
VAL_33 0 -0.44584 0.07418 -0.10438 0.0358 0 0 0 -0.44024
ASP_34 0 0.07586 -0.07193 -0.37876 0.0691 0 0 0 -0.30574
ASN_35 0 -0.07065 -0.03189 -0.36221 0.06894 0 0 0 -0.39581
HIS_D_36 0 -0.20879 -0.0636 -0.19493 0.0359 0 0 0 -0.43142
LEU_37 0.38875 0.59781 -0.56189 -0.50394 0.04519 0 0 0 -0.03408
GLN_38 0 -0.00153 -0.01168 -0.55896 0.06893 0 0 0 -0.50324
ASN_39 0 -0.21022 -0.11482 -0.19403 0.06937 0 0 0 -0.4497
VAL_40 0 -0.29126 -0.35968 -0.27892 0.03228 0 0 0 -0.89759
ILE_41 0 -0.32298 -0.4558 0.72502 0.06246 0 0 0 0.0087
GLU_42 0 -0.10204 -0.22458 -0.71584 0.06883 0 0 0 -0.97362
ASP_43 0 -0.14396 0.20018 0.34071 0.03849 0 0 0 0.43542
ILE_44 0 0.07246 -0.7021 -0.41682 0.03752 0 0 0 -1.00894
HIS_D_45 0 -0.09971 0.19436 0.0215 0.06891 0 0 0 0.18506
ASP_46 0 -0.23443 -0.4966 -0.31759 0.04268 0 0 0 -1.00594
PHE_47 0 -0.33128 -0.39132 -0.38422 0.03546 0 0 0 -1.07135
MET_48 0 -0.50993 -0.011 0.18716 0.03017 0 0 0 -0.3036
GLN_49 0 -0.04181 -0.04164 -0.60368 0.06947 0 0 0 -0.61766
GLY_50 0 0.06372 0.01617 -0.07965 0.04409 0 0 0 0.04432
GLY_51 0 -0.0715 0.01151 0.35201 0.0305 0 0 0 0.32252
GLY_52 0 -0.07099 0.01467 -0.08884 0.03508 0 0 0 -0.11008
SER_53 0 -0.0207 -6e-05 -0.21543 0.03743 0 0 0 -0.19875
GLY_54 0 -0.09856 0.05568 -0.0429 0.03365 0 0 0 -0.05213
GLY_55 0 -0.01049 0.0031 -0.07965 0.03561 0 0 0 -0.05143
LYS_56 0 -0.45883 -0.89478 -0.42611 0.03325 0 0 0 -1.74647
LEU_57 0.01568 0.44999 -0.3116 -0.19483 0.0359 0 0 0 -0.00486
GLN_58 0 -0.01019 0.05123 -0.59803 0.06937 0 0 0 -0.48762
GLU_59 0 -0.00558 -0.11561 -0.25924 0.06898 0 0 0 -0.31145
MET_60 0 -0.29972 -0.0547 -0.29185 0.0321 0 0 0 -0.61417
MET_61 0 0.12349 -0.00411 0.4784 0.06919 0 0 0 0.66697
LYS_62 0 -0.05276 -0.00683 -0.96458 0.06935 0 0 0 -0.95482
GLU_63 0 -0.50934 0.17188 -0.00141 0.03595 0 0 0 -0.30293
PHE_64 0 -0.32068 -0.35598 -0.07541 0.03301 0 0 0 -0.71906
GLN_65 0 -0.02114 0.07645 -0.59803 0.06897 0 0 0 -0.47375
GLN_66 0 -0.13187 -0.18377 -0.55896 0.06903 0 0 0 -0.80558
VAL_67 0 0.03465 -0.61712 -0.35242 0.03803 0 0 0 -0.89685
LEU_68 0 0.02946 0.11444 0.4149 0.04335 0 0 0 0.60215
ASP_69 0 -0.06453 -0.03993 -0.52292 0.06894 0 0 0 -0.55843
GLU_70 0 -0.33988 0.31209 0.14567 0.03547 0 0 0 0.15335
LEU_71 0 -0.26695 -0.47563 -0.45811 0.03677 0 0 0 -1.16392
ASN_72 0 0.04128 0.21399 -0.24178 0.04262 0 0 0 0.05611
ASN_73 0 -0.04015 -0.04822 -0.40966 0.06961 0 0 0 -0.42842
HIS_74 0 0.30311 0.00517 -0.15264 0.03543 0 0 0 0.19107
LEU_75 0 -0.09382 0.2019 -0.06582 0.03546 0 0 0 0.07773
GLN_76 0 -0.03234 -0.02605 -0.59803 0.07072 0 0 0 -0.58569
GLY_77 0 -0.04568 -0.04437 0.60923 0.06956 0 0 0 0.58874
GLY_78 0 -0.02261 -0.09892 -0.0429 0.03045 0 0 0 -0.13398
LYS_79 0 0 0 -0.8715 0.07203 0 0 0 -0.79947
HIS_80 0 -0.02703 -0.0132 0.21997 0.07072 0 0 0 0.25046
THR_81 0 -0.14398 -0.12801 -0.20624 0.03502 0 0 0 -0.4432
VAL_82 0 -0.00357 0.23125 0.46922 0.03491 0 0 0 0.7318
HIS_D_83 0 -0.01674 -0.0132 0.11054 0.06936 0 0 0 0.14996
HIS_D_84 0 0.02377 -0.04466 0.0215 0.06893 0 0 0 0.06955
ILE_85 0 -0.18007 -0.07836 -0.41682 0.03547 0 0 0 -0.63979
GLU_86 0 0.00777 0.27546 -0.37543 0.04277 0 0 0 -0.04944
GLN_87 0 -0.04249 0.00404 -0.59803 0.06922 0 0 0 -0.56726
ASN_88 0 0.00753 0.05143 -0.07783 0.07021 0 0 0 0.05134
ILE_89 0 0.11148 -0.61941 -0.06945 0.07107 0 0 0 -0.50631
LYS_90 0 0.00395 0.03835 -0.77863 0.06947 0 0 0 -0.66686
GLU_91 0 -0.05252 0.05304 -0.60186 0.06898 0 0 0 -0.53236
ILE_92 0 -0.31646 -0.45191 -0.06945 0.03744 0 0 0 -0.80039
PHE_93 0 -0.01973 -0.28109 0.42954 0.06966 0 0 0 0.19839
HIS_94 0 -0.0627 0.12343 0.159 0.06893 0 0 0 0.28866
HIS_D_95 0 0.35935 -0.18061 -0.15264 0.06986 0 0 0 0.09596
LEU_96 0 -0.03299 -0.94415 -0.30366 0.03708 0 0 0 -1.24372
GLU_97 0 -0.06618 0.20677 -0.60186 0.0693 0 0 0 -0.39198
GLU_98 0 0.03687 -0.38131 -0.71584 0.06921 0 0 0 -0.99107
LEU_99 0 -0.35642 -0.29928 -0.06582 0.0311 0 0 0 -0.69041
VAL_100 0.01568 0.53385 0.00747 0.21583 0.06009 0 0 0 0.83293
HIS_101 0 -0.0282 0.07278 0.20362 0.07049 0 0 0 0.31869
ARG:CtermProteinFull_102 0 0.02098 0.18171 -0.55583 0.07078 0 0 0 -0.28236
#END_POSE_ENERGIES_TABLE ./minmover_pdb/pose_76.pdb
