# Supplementary material for: Selection of a promiscuous minimalist cAMP phosphodiesterase from a library of de novo designed proteins
Source: Nat Chem. 2024 May 3;16(7):1200–8. doi: 10.1038/s41557-024-01490-4 (PMC11230910; doi:10.1038/s41557-024-01490-4)
Supplement: Supplementary file 3 — MD input files, scripts and final structures derived from MD, AlphaFold2, EMSfold and MultiSFold. [file 41557_2024_1490_MOESM3_ESM.zip › Computational_Data/4_MultiSFold/s824/pose_77.pdb]

ATOM      1  N   MET A   1       0.626  -1.111   0.146  1.00  0.00           N  
ATOM      2  CA  MET A   1       1.928  -0.476  -0.009  1.00  0.00           C  
ATOM      3  C   MET A   1       1.949   0.975   0.449  1.00  0.00           C  
ATOM      4  O   MET A   1       2.965   1.434   0.972  1.00  0.00           O  
ATOM      5  CB  MET A   1       2.369  -0.562  -1.469  1.00  0.00           C  
ATOM      6  CEN MET A   1       3.510  -1.361  -2.536  1.00  0.00           X  
ATOM      7  H   MET A   1       0.149  -1.476  -0.654  1.00  0.00           H  
ATOM      8  N   TYR A   2       0.832   1.698   0.287  1.00  0.00           N  
ATOM      9  CA  TYR A   2       0.735   3.088   0.757  1.00  0.00           C  
ATOM     10  C   TYR A   2       0.785   3.250   2.273  1.00  0.00           C  
ATOM     11  O   TYR A   2       1.592   4.021   2.783  1.00  0.00           O  
ATOM     12  CB  TYR A   2      -0.555   3.721   0.230  1.00  0.00           C  
ATOM     13  CEN TYR A   2      -1.114   4.767  -1.059  1.00  0.00           X  
ATOM     14  H   TYR A   2       0.043   1.331  -0.222  1.00  0.00           H  
ATOM     15  N   GLY A   3      -0.077   2.533   3.001  1.00  0.00           N  
ATOM     16  CA  GLY A   3      -0.005   2.550   4.457  1.00  0.00           C  
ATOM     17  C   GLY A   3       1.415   2.307   4.949  1.00  0.00           C  
ATOM     18  O   GLY A   3       1.865   2.940   5.906  1.00  0.00           O  
ATOM     19  CEN GLY A   3      -0.005   2.550   4.457  1.00  0.00           X  
ATOM     20  H   GLY A   3      -0.793   1.998   2.540  1.00  0.00           H  
ATOM     21  N   LYS A   4       2.120   1.389   4.290  1.00  0.00           N  
ATOM     22  CA  LYS A   4       3.465   1.019   4.708  1.00  0.00           C  
ATOM     23  C   LYS A   4       4.429   2.188   4.491  1.00  0.00           C  
ATOM     24  O   LYS A   4       5.252   2.469   5.359  1.00  0.00           O  
ATOM     25  CB  LYS A   4       3.945  -0.218   3.947  1.00  0.00           C  
ATOM     26  CEN LYS A   4       4.337  -2.297   3.936  1.00  0.00           X  
ATOM     27  H   LYS A   4       1.710   0.942   3.484  1.00  0.00           H  
ATOM     28  N   LEU A   5       4.300   2.913   3.377  1.00  0.00           N  
ATOM     29  CA  LEU A   5       5.078   4.136   3.202  1.00  0.00           C  
ATOM     30  C   LEU A   5       4.802   5.145   4.303  1.00  0.00           C  
ATOM     31  O   LEU A   5       5.737   5.651   4.927  1.00  0.00           O  
ATOM     32  CB  LEU A   5       4.782   4.758   1.831  1.00  0.00           C  
ATOM     33  CEN LEU A   5       5.573   4.801   0.510  1.00  0.00           X  
ATOM     34  H   LEU A   5       3.666   2.618   2.635  1.00  0.00           H  
ATOM     35  N   ASN A   6       3.525   5.413   4.582  1.00  0.00           N  
ATOM     36  CA  ASN A   6       3.183   6.392   5.596  1.00  0.00           C  
ATOM     37  C   ASN A   6       3.663   5.889   6.953  1.00  0.00           C  
ATOM     38  O   ASN A   6       4.279   6.644   7.711  1.00  0.00           O  
ATOM     39  CB  ASN A   6       1.694   6.686   5.622  1.00  0.00           C  
ATOM     40  CEN ASN A   6       1.026   7.378   5.202  1.00  0.00           X  
ATOM     41  H   ASN A   6       2.780   4.966   4.052  1.00  0.00           H  
ATOM     42  N   ASP A   7       3.417   4.603   7.259  1.00  0.00           N  
ATOM     43  CA  ASP A   7       3.868   4.065   8.545  1.00  0.00           C  
ATOM     44  C   ASP A   7       5.383   4.201   8.675  1.00  0.00           C  
ATOM     45  O   ASP A   7       5.893   4.643   9.706  1.00  0.00           O  
ATOM     46  CB  ASP A   7       3.453   2.600   8.698  1.00  0.00           C  
ATOM     47  CEN ASP A   7       2.727   2.031   9.130  1.00  0.00           X  
ATOM     48  H   ASP A   7       2.906   4.014   6.597  1.00  0.00           H  
ATOM     49  N   LEU A   8       6.105   3.887   7.596  1.00  0.00           N  
ATOM     50  CA  LEU A   8       7.559   3.868   7.651  1.00  0.00           C  
ATOM     51  C   LEU A   8       8.074   5.257   7.948  1.00  0.00           C  
ATOM     52  O   LEU A   8       8.996   5.425   8.750  1.00  0.00           O  
ATOM     53  CB  LEU A   8       8.147   3.344   6.335  1.00  0.00           C  
ATOM     54  CEN LEU A   8       8.792   2.002   5.939  1.00  0.00           X  
ATOM     55  H   LEU A   8       5.630   3.605   6.738  1.00  0.00           H  
ATOM     56  N   LEU A   9       7.443   6.263   7.349  1.00  0.00           N  
ATOM     57  CA  LEU A   9       7.891   7.629   7.503  1.00  0.00           C  
ATOM     58  C   LEU A   9       7.710   8.052   8.952  1.00  0.00           C  
ATOM     59  O   LEU A   9       8.594   8.694   9.525  1.00  0.00           O  
ATOM     60  CB  LEU A   9       7.122   8.561   6.558  1.00  0.00           C  
ATOM     61  CEN LEU A   9       7.506   9.262   5.241  1.00  0.00           X  
ATOM     62  H   LEU A   9       6.656   6.069   6.734  1.00  0.00           H  
ATOM     63  N   GLU A  10       6.569   7.693   9.561  1.00  0.00           N  
ATOM     64  CA  GLU A  10       6.371   8.092  10.950  1.00  0.00           C  
ATOM     65  C   GLU A  10       7.441   7.462  11.847  1.00  0.00           C  
ATOM     66  O   GLU A  10       8.017   8.151  12.693  1.00  0.00           O  
ATOM     67  CB  GLU A  10       4.973   7.696  11.429  1.00  0.00           C  
ATOM     68  CEN GLU A  10       3.353   8.108  11.758  1.00  0.00           X  
ATOM     69  H   GLU A  10       5.860   7.167   9.051  1.00  0.00           H  
ATOM     70  N   ASP A  11       7.754   6.174  11.645  1.00  0.00           N  
ATOM     71  CA  ASP A  11       8.732   5.532  12.517  1.00  0.00           C  
ATOM     72  C   ASP A  11      10.122   6.182  12.352  1.00  0.00           C  
ATOM     73  O   ASP A  11      10.836   6.369  13.343  1.00  0.00           O  
ATOM     74  CB  ASP A  11       8.804   4.032  12.223  1.00  0.00           C  
ATOM     75  CEN ASP A  11       8.439   3.146  12.569  1.00  0.00           X  
ATOM     76  H   ASP A  11       7.291   5.642  10.909  1.00  0.00           H  
ATOM     77  N   LEU A  12      10.497   6.565  11.124  1.00  0.00           N  
ATOM     78  CA  LEU A  12      11.815   7.164  10.882  1.00  0.00           C  
ATOM     79  C   LEU A  12      11.934   8.494  11.616  1.00  0.00           C  
ATOM     80  O   LEU A  12      12.975   8.812  12.194  1.00  0.00           O  
ATOM     81  CB  LEU A  12      12.052   7.358   9.379  1.00  0.00           C  
ATOM     82  CEN LEU A  12      12.917   6.604   8.351  1.00  0.00           X  
ATOM     83  H   LEU A  12       9.861   6.413  10.339  1.00  0.00           H  
ATOM     84  N   GLN A  13      10.857   9.282  11.590  1.00  0.00           N  
ATOM     85  CA  GLN A  13      10.857  10.557  12.289  1.00  0.00           C  
ATOM     86  C   GLN A  13      11.058  10.336  13.789  1.00  0.00           C  
ATOM     87  O   GLN A  13      11.870  11.022  14.419  1.00  0.00           O  
ATOM     88  CB  GLN A  13       9.548  11.310  12.038  1.00  0.00           C  
ATOM     89  CEN GLN A  13       8.799  12.588  11.114  1.00  0.00           X  
ATOM     90  H   GLN A  13      10.036   8.983  11.059  1.00  0.00           H  
ATOM     91  N   GLU A  14      10.363   9.341  14.362  1.00  0.00           N  
ATOM     92  CA  GLU A  14      10.463   9.126  15.804  1.00  0.00           C  
ATOM     93  C   GLU A  14      11.908   8.756  16.156  1.00  0.00           C  
ATOM     94  O   GLU A  14      12.468   9.277  17.122  1.00  0.00           O  
ATOM     95  CB  GLU A  14       9.497   8.032  16.264  1.00  0.00           C  
ATOM     96  CEN GLU A  14       8.018   7.571  16.974  1.00  0.00           X  
ATOM     97  H   GLU A  14       9.739   8.764  13.792  1.00  0.00           H  
ATOM     98  N   VAL A  15      12.543   7.919  15.324  1.00  0.00           N  
ATOM     99  CA  VAL A  15      13.943   7.572  15.534  1.00  0.00           C  
ATOM    100  C   VAL A  15      14.843   8.791  15.432  1.00  0.00           C  
ATOM    101  O   VAL A  15      15.707   8.999  16.284  1.00  0.00           O  
ATOM    102  CB  VAL A  15      14.419   6.514  14.522  1.00  0.00           C  
ATOM    103  CEN VAL A  15      14.606   5.854  14.456  1.00  0.00           X  
ATOM    104  H   VAL A  15      12.020   7.495  14.557  1.00  0.00           H  
ATOM    105  N   LEU A  16      14.636   9.611  14.406  1.00  0.00           N  
ATOM    106  CA  LEU A  16      15.429  10.819  14.236  1.00  0.00           C  
ATOM    107  C   LEU A  16      15.249  11.711  15.468  1.00  0.00           C  
ATOM    108  O   LEU A  16      16.220  12.272  15.990  1.00  0.00           O  
ATOM    109  CB  LEU A  16      15.022  11.559  12.955  1.00  0.00           C  
ATOM    110  CEN LEU A  16      15.687  11.700  11.573  1.00  0.00           X  
ATOM    111  H   LEU A  16      13.925   9.364  13.713  1.00  0.00           H  
ATOM    112  N   LYS A  17      14.012  11.807  15.966  1.00  0.00           N  
ATOM    113  CA  LYS A  17      13.755  12.649  17.130  1.00  0.00           C  
ATOM    114  C   LYS A  17      14.469  12.124  18.388  1.00  0.00           C  
ATOM    115  O   LYS A  17      15.063  12.900  19.144  1.00  0.00           O  
ATOM    116  CB  LYS A  17      12.250  12.751  17.383  1.00  0.00           C  
ATOM    117  CEN LYS A  17      10.464  13.877  17.248  1.00  0.00           X  
ATOM    118  H   LYS A  17      13.245  11.306  15.513  1.00  0.00           H  
ATOM    119  N   ASN A  18      14.451  10.808  18.602  1.00  0.00           N  
ATOM    120  CA  ASN A  18      15.084  10.251  19.791  1.00  0.00           C  
ATOM    121  C   ASN A  18      16.586  10.508  19.765  1.00  0.00           C  
ATOM    122  O   ASN A  18      17.158  10.954  20.768  1.00  0.00           O  
ATOM    123  CB  ASN A  18      14.803   8.766  19.931  1.00  0.00           C  
ATOM    124  CEN ASN A  18      14.103   8.144  20.406  1.00  0.00           X  
ATOM    125  H   ASN A  18      13.957  10.189  17.959  1.00  0.00           H  
ATOM    126  N   LEU A  19      17.214  10.293  18.605  1.00  0.00           N  
ATOM    127  CA  LEU A  19      18.641  10.535  18.449  1.00  0.00           C  
ATOM    128  C   LEU A  19      18.955  12.004  18.684  1.00  0.00           C  
ATOM    129  O   LEU A  19      19.837  12.333  19.467  1.00  0.00           O  
ATOM    130  CB  LEU A  19      19.110  10.099  17.055  1.00  0.00           C  
ATOM    131  CEN LEU A  19      19.907   8.880  16.554  1.00  0.00           X  
ATOM    132  H   LEU A  19      16.682   9.929  17.810  1.00  0.00           H  
ATOM    133  N   HIS A  20      18.180  12.902  18.081  1.00  0.00           N  
ATOM    134  CA  HIS A  20      18.441  14.324  18.275  1.00  0.00           C  
ATOM    135  C   HIS A  20      18.362  14.707  19.746  1.00  0.00           C  
ATOM    136  O   HIS A  20      19.215  15.434  20.263  1.00  0.00           O  
ATOM    137  CB  HIS A  20      17.456  15.170  17.462  1.00  0.00           C  
ATOM    138  CEN HIS A  20      17.408  15.824  16.197  1.00  0.00           X  
ATOM    139  H   HIS A  20      17.447  12.596  17.438  1.00  0.00           H  
ATOM    140  N   LYS A  21      17.335  14.210  20.426  1.00  0.00           N  
ATOM    141  CA  LYS A  21      17.117  14.541  21.825  1.00  0.00           C  
ATOM    142  C   LYS A  21      18.089  13.858  22.795  1.00  0.00           C  
ATOM    143  O   LYS A  21      18.498  14.467  23.790  1.00  0.00           O  
ATOM    144  CB  LYS A  21      15.679  14.191  22.211  1.00  0.00           C  
ATOM    145  CEN LYS A  21      13.701  14.835  22.598  1.00  0.00           X  
ATOM    146  H   LYS A  21      16.660  13.618  19.937  1.00  0.00           H  
ATOM    147  N   ASN A  22      18.452  12.602  22.524  1.00  0.00           N  
ATOM    148  CA  ASN A  22      19.164  11.784  23.505  1.00  0.00           C  
ATOM    149  C   ASN A  22      20.533  11.268  23.063  1.00  0.00           C  
ATOM    150  O   ASN A  22      20.909  10.136  23.377  1.00  0.00           O  
ATOM    151  CB  ASN A  22      18.303  10.608  23.929  1.00  0.00           C  
ATOM    152  CEN ASN A  22      17.593  10.385  24.668  1.00  0.00           X  
ATOM    153  H   ASN A  22      18.169  12.175  21.642  1.00  0.00           H  
ATOM    154  N   TRP A  23      21.273  12.070  22.320  1.00  0.00           N  
ATOM    155  CA  TRP A  23      22.616  11.670  21.940  1.00  0.00           C  
ATOM    156  C   TRP A  23      23.522  11.703  23.157  1.00  0.00           C  
ATOM    157  O   TRP A  23      23.656  12.740  23.804  1.00  0.00           O  
ATOM    158  CB  TRP A  23      23.164  12.582  20.840  1.00  0.00           C  
ATOM    159  CEN TRP A  23      23.732  12.565  19.181  1.00  0.00           X  
ATOM    160  H   TRP A  23      20.905  12.967  22.030  1.00  0.00           H  
ATOM    161  N   HIS A  24      24.153  10.577  23.471  1.00  0.00           N  
ATOM    162  CA  HIS A  24      25.037  10.514  24.629  1.00  0.00           C  
ATOM    163  C   HIS A  24      26.490  10.155  24.286  1.00  0.00           C  
ATOM    164  O   HIS A  24      27.323  10.013  25.180  1.00  0.00           O  
ATOM    165  CB  HIS A  24      24.489   9.504  25.644  1.00  0.00           C  
ATOM    166  CEN HIS A  24      23.662   9.505  26.804  1.00  0.00           X  
ATOM    167  H   HIS A  24      23.988   9.750  22.919  1.00  0.00           H  
ATOM    168  N   GLY A  25      26.790   9.997  22.999  1.00  0.00           N  
ATOM    169  CA  GLY A  25      28.099   9.511  22.545  1.00  0.00           C  
ATOM    170  C   GLY A  25      29.066  10.588  22.020  1.00  0.00           C  
ATOM    171  O   GLY A  25      30.164  10.273  21.557  1.00  0.00           O  
ATOM    172  CEN GLY A  25      28.100   9.511  22.545  1.00  0.00           X  
ATOM    173  H   GLY A  25      26.088  10.214  22.303  1.00  0.00           H  
ATOM    174  N   GLY A  26      28.642  11.853  22.042  1.00  0.00           N  
ATOM    175  CA  GLY A  26      29.491  12.997  21.673  1.00  0.00           C  
ATOM    176  C   GLY A  26      28.941  13.644  20.399  1.00  0.00           C  
ATOM    177  O   GLY A  26      28.728  12.957  19.394  1.00  0.00           O  
ATOM    178  CEN GLY A  26      29.492  12.997  21.673  1.00  0.00           X  
ATOM    179  H   GLY A  26      27.688  12.026  22.326  1.00  0.00           H  
ATOM    180  N   LYS A  27      28.782  14.970  20.399  1.00  0.00           N  
ATOM    181  CA  LYS A  27      28.290  15.671  19.202  1.00  0.00           C  
ATOM    182  C   LYS A  27      29.115  15.375  17.944  1.00  0.00           C  
ATOM    183  O   LYS A  27      28.609  15.437  16.818  1.00  0.00           O  
ATOM    184  CB  LYS A  27      28.266  17.179  19.453  1.00  0.00           C  
ATOM    185  CEN LYS A  27      27.151  18.924  19.888  1.00  0.00           X  
ATOM    186  H   LYS A  27      28.949  15.495  21.246  1.00  0.00           H  
ATOM    187  N   ASP A  28      30.387  15.035  18.126  1.00  0.00           N  
ATOM    188  CA  ASP A  28      31.264  14.769  16.993  1.00  0.00           C  
ATOM    189  C   ASP A  28      30.798  13.531  16.212  1.00  0.00           C  
ATOM    190  O   ASP A  28      30.959  13.453  14.998  1.00  0.00           O  
ATOM    191  CB  ASP A  28      32.707  14.584  17.468  1.00  0.00           C  
ATOM    192  CEN ASP A  28      33.574  15.110  17.563  1.00  0.00           X  
ATOM    193  H   ASP A  28      30.747  14.963  19.066  1.00  0.00           H  
ATOM    194  N   ASN A  29      30.229  12.555  16.931  1.00  0.00           N  
ATOM    195  CA  ASN A  29      29.708  11.331  16.337  1.00  0.00           C  
ATOM    196  C   ASN A  29      28.289  11.568  15.827  1.00  0.00           C  
ATOM    197  O   ASN A  29      27.915  11.130  14.730  1.00  0.00           O  
ATOM    198  CB  ASN A  29      29.737  10.171  17.315  1.00  0.00           C  
ATOM    199  CEN ASN A  29      30.379   9.382  17.574  1.00  0.00           X  
ATOM    200  H   ASN A  29      30.110  12.678  17.933  1.00  0.00           H  
ATOM    201  N   LEU A  30      27.527  12.345  16.603  1.00  0.00           N  
ATOM    202  CA  LEU A  30      26.132  12.636  16.285  1.00  0.00           C  
ATOM    203  C   LEU A  30      26.024  13.211  14.908  1.00  0.00           C  
ATOM    204  O   LEU A  30      25.236  12.736  14.104  1.00  0.00           O  
ATOM    205  CB  LEU A  30      25.527  13.603  17.311  1.00  0.00           C  
ATOM    206  CEN LEU A  30      24.538  13.408  18.476  1.00  0.00           X  
ATOM    207  H   LEU A  30      27.934  12.714  17.465  1.00  0.00           H  
ATOM    208  N   HIS A  31      26.818  14.240  14.634  1.00  0.00           N  
ATOM    209  CA  HIS A  31      26.677  14.982  13.395  1.00  0.00           C  
ATOM    210  C   HIS A  31      26.470  14.043  12.203  1.00  0.00           C  
ATOM    211  O   HIS A  31      25.558  14.258  11.397  1.00  0.00           O  
ATOM    212  CB  HIS A  31      27.904  15.869  13.160  1.00  0.00           C  
ATOM    213  CEN HIS A  31      28.303  17.217  13.395  1.00  0.00           X  
ATOM    214  H   HIS A  31      27.500  14.542  15.337  1.00  0.00           H  
ATOM    215  N   ASP A  32      27.282  12.988  12.069  1.00  0.00           N  
ATOM    216  CA  ASP A  32      27.102  12.124  10.902  1.00  0.00           C  
ATOM    217  C   ASP A  32      25.746  11.424  10.927  1.00  0.00           C  
ATOM    218  O   ASP A  32      25.069  11.322   9.895  1.00  0.00           O  
ATOM    219  CB  ASP A  32      28.224  11.086  10.826  1.00  0.00           C  
ATOM    220  CEN ASP A  32      29.117  10.928  10.361  1.00  0.00           X  
ATOM    221  H   ASP A  32      27.990  12.789  12.766  1.00  0.00           H  
ATOM    222  N   VAL A  33      25.302  11.017  12.117  1.00  0.00           N  
ATOM    223  CA  VAL A  33      24.032  10.309  12.217  1.00  0.00           C  
ATOM    224  C   VAL A  33      22.884  11.206  11.782  1.00  0.00           C  
ATOM    225  O   VAL A  33      21.954  10.750  11.104  1.00  0.00           O  
ATOM    226  CB  VAL A  33      23.770   9.807  13.649  1.00  0.00           C  
ATOM    227  CEN VAL A  33      23.736   9.242  14.041  1.00  0.00           X  
ATOM    228  H   VAL A  33      25.870  11.169  12.952  1.00  0.00           H  
ATOM    229  N   ASP A  34      22.965  12.493  12.142  1.00  0.00           N  
ATOM    230  CA  ASP A  34      21.934  13.446  11.788  1.00  0.00           C  
ATOM    231  C   ASP A  34      21.872  13.680  10.306  1.00  0.00           C  
ATOM    232  O   ASP A  34      20.782  13.711   9.746  1.00  0.00           O  
ATOM    233  CB  ASP A  34      22.162  14.776  12.511  1.00  0.00           C  
ATOM    234  CEN ASP A  34      21.848  15.283  13.337  1.00  0.00           X  
ATOM    235  H   ASP A  34      23.769  12.805  12.673  1.00  0.00           H  
ATOM    236  N   ASN A  35      23.025  13.783   9.646  1.00  0.00           N  
ATOM    237  CA  ASN A  35      23.004  13.991   8.210  1.00  0.00           C  
ATOM    238  C   ASN A  35      22.324  12.812   7.528  1.00  0.00           C  
ATOM    239  O   ASN A  35      21.477  12.996   6.652  1.00  0.00           O  
ATOM    240  CB  ASN A  35      24.400  14.201   7.652  1.00  0.00           C  
ATOM    241  CEN ASN A  35      25.042  15.002   7.431  1.00  0.00           X  
ATOM    242  H   ASN A  35      23.910  13.775  10.155  1.00  0.00           H  
ATOM    243  N   HIS A  36      22.643  11.599   7.979  1.00  0.00           N  
ATOM    244  CA  HIS A  36      22.094  10.414   7.333  1.00  0.00           C  
ATOM    245  C   HIS A  36      20.575  10.347   7.512  1.00  0.00           C  
ATOM    246  O   HIS A  36      19.839  10.067   6.566  1.00  0.00           O  
ATOM    247  CB  HIS A  36      22.748   9.144   7.887  1.00  0.00           C  
ATOM    248  CEN HIS A  36      23.819   8.266   7.551  1.00  0.00           X  
ATOM    249  H   HIS A  36      23.316  11.501   8.743  1.00  0.00           H  
ATOM    250  N   LEU A  37      20.092  10.671   8.706  1.00  0.00           N  
ATOM    251  CA  LEU A  37      18.662  10.576   8.966  1.00  0.00           C  
ATOM    252  C   LEU A  37      17.910  11.574   8.081  1.00  0.00           C  
ATOM    253  O   LEU A  37      16.834  11.271   7.563  1.00  0.00           O  
ATOM    254  CB  LEU A  37      18.368  10.830  10.450  1.00  0.00           C  
ATOM    255  CEN LEU A  37      17.998   9.896  11.617  1.00  0.00           X  
ATOM    256  H   LEU A  37      20.726  10.952   9.455  1.00  0.00           H  
ATOM    257  N   GLN A  38      18.480  12.768   7.908  1.00  0.00           N  
ATOM    258  CA  GLN A  38      17.874  13.802   7.083  1.00  0.00           C  
ATOM    259  C   GLN A  38      17.759  13.320   5.641  1.00  0.00           C  
ATOM    260  O   GLN A  38      16.710  13.495   5.021  1.00  0.00           O  
ATOM    261  CB  GLN A  38      18.694  15.093   7.142  1.00  0.00           C  
ATOM    262  CEN GLN A  38      18.792  16.682   7.858  1.00  0.00           X  
ATOM    263  H   GLN A  38      19.362  12.971   8.368  1.00  0.00           H  
ATOM    264  N   ASN A  39      18.809  12.672   5.104  1.00  0.00           N  
ATOM    265  CA  ASN A  39      18.747  12.199   3.725  1.00  0.00           C  
ATOM    266  C   ASN A  39      17.641  11.152   3.587  1.00  0.00           C  
ATOM    267  O   ASN A  39      16.874  11.179   2.627  1.00  0.00           O  
ATOM    268  CB  ASN A  39      20.079  11.637   3.261  1.00  0.00           C  
ATOM    269  CEN ASN A  39      20.939  11.973   2.762  1.00  0.00           X  
ATOM    270  H   ASN A  39      19.668  12.540   5.640  1.00  0.00           H  
ATOM    271  N   VAL A  40      17.498  10.285   4.595  1.00  0.00           N  
ATOM    272  CA  VAL A  40      16.500   9.218   4.541  1.00  0.00           C  
ATOM    273  C   VAL A  40      15.096   9.812   4.477  1.00  0.00           C  
ATOM    274  O   VAL A  40      14.258   9.377   3.684  1.00  0.00           O  
ATOM    275  CB  VAL A  40      16.601   8.277   5.756  1.00  0.00           C  
ATOM    276  CEN VAL A  40      16.781   7.642   5.952  1.00  0.00           X  
ATOM    277  H   VAL A  40      18.132  10.344   5.398  1.00  0.00           H  
ATOM    278  N   ILE A  41      14.851  10.855   5.264  1.00  0.00           N  
ATOM    279  CA  ILE A  41      13.545  11.502   5.272  1.00  0.00           C  
ATOM    280  C   ILE A  41      13.229  12.134   3.913  1.00  0.00           C  
ATOM    281  O   ILE A  41      12.104  11.995   3.412  1.00  0.00           O  
ATOM    282  CB  ILE A  41      13.461  12.582   6.366  1.00  0.00           C  
ATOM    283  CEN ILE A  41      13.250  12.771   7.419  1.00  0.00           X  
ATOM    284  H   ILE A  41      15.587  11.184   5.897  1.00  0.00           H  
ATOM    285  N   GLU A  42      14.212  12.813   3.303  1.00  0.00           N  
ATOM    286  CA  GLU A  42      13.969  13.408   1.993  1.00  0.00           C  
ATOM    287  C   GLU A  42      13.619  12.346   0.953  1.00  0.00           C  
ATOM    288  O   GLU A  42      12.720  12.560   0.139  1.00  0.00           O  
ATOM    289  CB  GLU A  42      15.192  14.207   1.536  1.00  0.00           C  
ATOM    290  CEN GLU A  42      15.998  15.697   1.354  1.00  0.00           X  
ATOM    291  H   GLU A  42      15.121  12.916   3.760  1.00  0.00           H  
ATOM    292  N   ASP A  43      14.276  11.176   1.000  1.00  0.00           N  
ATOM    293  CA  ASP A  43      13.974  10.127   0.035  1.00  0.00           C  
ATOM    294  C   ASP A  43      12.573   9.554   0.219  1.00  0.00           C  
ATOM    295  O   ASP A  43      11.865   9.336  -0.767  1.00  0.00           O  
ATOM    296  CB  ASP A  43      15.010   9.005   0.135  1.00  0.00           C  
ATOM    297  CEN ASP A  43      15.870   8.689  -0.311  1.00  0.00           X  
ATOM    298  H   ASP A  43      15.009  11.030   1.695  1.00  0.00           H  
ATOM    299  N   ILE A  44      12.136   9.373   1.467  1.00  0.00           N  
ATOM    300  CA  ILE A  44      10.804   8.836   1.693  1.00  0.00           C  
ATOM    301  C   ILE A  44       9.771   9.799   1.137  1.00  0.00           C  
ATOM    302  O   ILE A  44       8.810   9.384   0.485  1.00  0.00           O  
ATOM    303  CB  ILE A  44      10.526   8.589   3.186  1.00  0.00           C  
ATOM    304  CEN ILE A  44      10.623   7.876   4.006  1.00  0.00           X  
ATOM    305  H   ILE A  44      12.749   9.578   2.259  1.00  0.00           H  
ATOM    306  N   HIS A  45       9.968  11.096   1.378  1.00  0.00           N  
ATOM    307  CA  HIS A  45       9.002  12.082   0.926  1.00  0.00           C  
ATOM    308  C   HIS A  45       8.894  12.050  -0.595  1.00  0.00           C  
ATOM    309  O   HIS A  45       7.788  12.007  -1.144  1.00  0.00           O  
ATOM    310  CB  HIS A  45       9.390  13.485   1.404  1.00  0.00           C  
ATOM    311  CEN HIS A  45       9.079  14.365   2.480  1.00  0.00           X  
ATOM    312  H   HIS A  45      10.799  11.401   1.890  1.00  0.00           H  
ATOM    313  N   ASP A  46      10.036  12.056  -1.289  1.00  0.00           N  
ATOM    314  CA  ASP A  46       9.978  12.050  -2.740  1.00  0.00           C  
ATOM    315  C   ASP A  46       9.242  10.821  -3.258  1.00  0.00           C  
ATOM    316  O   ASP A  46       8.443  10.936  -4.189  1.00  0.00           O  
ATOM    317  CB  ASP A  46      11.388  12.110  -3.331  1.00  0.00           C  
ATOM    318  CEN ASP A  46      12.051  12.782  -3.713  1.00  0.00           X  
ATOM    319  H   ASP A  46      10.932  12.084  -0.806  1.00  0.00           H  
ATOM    320  N   PHE A  47       9.449   9.663  -2.626  1.00  0.00           N  
ATOM    321  CA  PHE A  47       8.785   8.445  -3.070  1.00  0.00           C  
ATOM    322  C   PHE A  47       7.272   8.632  -3.010  1.00  0.00           C  
ATOM    323  O   PHE A  47       6.565   8.410  -3.995  1.00  0.00           O  
ATOM    324  CB  PHE A  47       9.212   7.250  -2.217  1.00  0.00           C  
ATOM    325  CEN PHE A  47      10.232   6.033  -2.301  1.00  0.00           X  
ATOM    326  H   PHE A  47      10.094   9.613  -1.837  1.00  0.00           H  
ATOM    327  N   MET A  48       6.766   9.068  -1.848  1.00  0.00           N  
ATOM    328  CA  MET A  48       5.335   9.011  -1.560  1.00  0.00           C  
ATOM    329  C   MET A  48       4.515   9.889  -2.493  1.00  0.00           C  
ATOM    330  O   MET A  48       3.354   9.584  -2.786  1.00  0.00           O  
ATOM    331  CB  MET A  48       5.081   9.417  -0.110  1.00  0.00           C  
ATOM    332  CEN MET A  48       4.608   8.779   1.455  1.00  0.00           X  
ATOM    333  H   MET A  48       7.402   9.429  -1.134  1.00  0.00           H  
ATOM    334  N   GLN A  49       5.125  10.951  -3.005  1.00  0.00           N  
ATOM    335  CA  GLN A  49       4.398  12.087  -3.550  1.00  0.00           C  
ATOM    336  C   GLN A  49       4.318  12.050  -5.087  1.00  0.00           C  
ATOM    337  O   GLN A  49       3.829  12.996  -5.706  1.00  0.00           O  
ATOM    338  CB  GLN A  49       5.058  13.393  -3.098  1.00  0.00           C  
ATOM    339  CEN GLN A  49       4.970  14.704  -1.950  1.00  0.00           X  
ATOM    340  H   GLN A  49       6.147  10.997  -2.960  1.00  0.00           H  
ATOM    341  N   GLY A  50       4.806  10.967  -5.708  1.00  0.00           N  
ATOM    342  CA  GLY A  50       4.869  10.849  -7.165  1.00  0.00           C  
ATOM    343  C   GLY A  50       6.268  11.066  -7.745  1.00  0.00           C  
ATOM    344  O   GLY A  50       6.514  10.798  -8.924  1.00  0.00           O  
ATOM    345  CEN GLY A  50       4.869  10.849  -7.165  1.00  0.00           X  
ATOM    346  H   GLY A  50       5.150  10.175  -5.164  1.00  0.00           H  
ATOM    347  N   GLY A  51       7.206  11.527  -6.929  1.00  0.00           N  
ATOM    348  CA  GLY A  51       8.570  11.812  -7.362  1.00  0.00           C  
ATOM    349  C   GLY A  51       9.527  10.665  -7.032  1.00  0.00           C  
ATOM    350  O   GLY A  51      10.394  10.801  -6.168  1.00  0.00           O  
ATOM    351  CEN GLY A  51       8.571  11.812  -7.362  1.00  0.00           X  
ATOM    352  H   GLY A  51       6.987  11.656  -5.946  1.00  0.00           H  
ATOM    353  N   GLY A  52       9.366   9.536  -7.707  1.00  0.00           N  
ATOM    354  CA  GLY A  52      10.293   8.432  -7.498  1.00  0.00           C  
ATOM    355  C   GLY A  52      10.327   7.390  -8.609  1.00  0.00           C  
ATOM    356  O   GLY A  52       9.451   7.333  -9.474  1.00  0.00           O  
ATOM    357  CEN GLY A  52      10.294   8.432  -7.498  1.00  0.00           X  
ATOM    358  H   GLY A  52       8.570   9.473  -8.345  1.00  0.00           H  
ATOM    359  N   SER A  53      11.369   6.573  -8.565  1.00  0.00           N  
ATOM    360  CA  SER A  53      11.673   5.564  -9.572  1.00  0.00           C  
ATOM    361  C   SER A  53      12.550   4.477  -8.955  1.00  0.00           C  
ATOM    362  O   SER A  53      13.052   4.650  -7.839  1.00  0.00           O  
ATOM    363  CB  SER A  53      12.356   6.194 -10.770  1.00  0.00           C  
ATOM    364  CEN SER A  53      12.674   6.532 -11.053  1.00  0.00           X  
ATOM    365  H   SER A  53      12.001   6.675  -7.785  1.00  0.00           H  
ATOM    366  N   GLY A  54      12.789   3.386  -9.684  1.00  0.00           N  
ATOM    367  CA  GLY A  54      13.635   2.312  -9.159  1.00  0.00           C  
ATOM    368  C   GLY A  54      15.000   2.828  -8.691  1.00  0.00           C  
ATOM    369  O   GLY A  54      15.568   2.295  -7.741  1.00  0.00           O  
ATOM    370  CEN GLY A  54      13.635   2.312  -9.158  1.00  0.00           X  
ATOM    371  H   GLY A  54      12.374   3.295 -10.601  1.00  0.00           H  
ATOM    372  N   GLY A  55      15.514   3.880  -9.340  1.00  0.00           N  
ATOM    373  CA  GLY A  55      16.772   4.509  -8.933  1.00  0.00           C  
ATOM    374  C   GLY A  55      16.663   5.156  -7.548  1.00  0.00           C  
ATOM    375  O   GLY A  55      17.615   5.146  -6.765  1.00  0.00           O  
ATOM    376  CEN GLY A  55      16.772   4.509  -8.933  1.00  0.00           X  
ATOM    377  H   GLY A  55      15.013   4.251 -10.134  1.00  0.00           H  
ATOM    378  N   LYS A  56      15.497   5.735  -7.254  1.00  0.00           N  
ATOM    379  CA  LYS A  56      15.242   6.351  -5.966  1.00  0.00           C  
ATOM    380  C   LYS A  56      15.244   5.250  -4.938  1.00  0.00           C  
ATOM    381  O   LYS A  56      15.788   5.413  -3.845  1.00  0.00           O  
ATOM    382  CB  LYS A  56      13.915   7.111  -5.953  1.00  0.00           C  
ATOM    383  CEN LYS A  56      12.887   8.960  -5.968  1.00  0.00           X  
ATOM    384  H   LYS A  56      14.741   5.711  -7.929  1.00  0.00           H  
ATOM    385  N   LEU A  57      14.649   4.111  -5.297  1.00  0.00           N  
ATOM    386  CA  LEU A  57      14.600   3.028  -4.334  1.00  0.00           C  
ATOM    387  C   LEU A  57      16.037   2.567  -4.020  1.00  0.00           C  
ATOM    388  O   LEU A  57      16.397   2.385  -2.861  1.00  0.00           O  
ATOM    389  CB  LEU A  57      13.749   1.871  -4.872  1.00  0.00           C  
ATOM    390  CEN LEU A  57      12.325   1.381  -4.548  1.00  0.00           X  
ATOM    391  H   LEU A  57      14.237   4.026  -6.228  1.00  0.00           H  
ATOM    392  N   GLN A  58      16.886   2.396  -5.033  1.00  0.00           N  
ATOM    393  CA  GLN A  58      18.232   1.902  -4.748  1.00  0.00           C  
ATOM    394  C   GLN A  58      19.020   2.900  -3.890  1.00  0.00           C  
ATOM    395  O   GLN A  58      19.715   2.499  -2.946  1.00  0.00           O  
ATOM    396  CB  GLN A  58      18.987   1.629  -6.052  1.00  0.00           C  
ATOM    397  CEN GLN A  58      19.487   0.384  -7.169  1.00  0.00           X  
ATOM    398  H   GLN A  58      16.584   2.570  -5.992  1.00  0.00           H  
ATOM    399  N   GLU A  59      18.862   4.207  -4.158  1.00  0.00           N  
ATOM    400  CA  GLU A  59      19.601   5.200  -3.375  1.00  0.00           C  
ATOM    401  C   GLU A  59      19.170   5.141  -1.914  1.00  0.00           C  
ATOM    402  O   GLU A  59      19.999   5.232  -1.001  1.00  0.00           O  
ATOM    403  CB  GLU A  59      19.385   6.607  -3.936  1.00  0.00           C  
ATOM    404  CEN GLU A  59      19.926   7.921  -4.877  1.00  0.00           X  
ATOM    405  H   GLU A  59      18.267   4.505  -4.936  1.00  0.00           H  
ATOM    406  N   MET A  60      17.870   4.931  -1.707  1.00  0.00           N  
ATOM    407  CA  MET A  60      17.280   4.849  -0.384  1.00  0.00           C  
ATOM    408  C   MET A  60      17.882   3.691   0.387  1.00  0.00           C  
ATOM    409  O   MET A  60      18.193   3.824   1.569  1.00  0.00           O  
ATOM    410  CB  MET A  60      15.764   4.694  -0.482  1.00  0.00           C  
ATOM    411  CEN MET A  60      14.254   5.542  -0.195  1.00  0.00           X  
ATOM    412  H   MET A  60      17.254   4.855  -2.515  1.00  0.00           H  
ATOM    413  N   MET A  61      18.042   2.551  -0.286  1.00  0.00           N  
ATOM    414  CA  MET A  61      18.593   1.378   0.361  1.00  0.00           C  
ATOM    415  C   MET A  61      20.033   1.593   0.776  1.00  0.00           C  
ATOM    416  O   MET A  61      20.417   1.239   1.892  1.00  0.00           O  
ATOM    417  CB  MET A  61      18.489   0.170  -0.568  1.00  0.00           C  
ATOM    418  CEN MET A  61      17.638  -1.348  -0.790  1.00  0.00           X  
ATOM    419  H   MET A  61      17.745   2.499  -1.262  1.00  0.00           H  
ATOM    420  N   LYS A  62      20.833   2.233  -0.068  1.00  0.00           N  
ATOM    421  CA  LYS A  62      22.224   2.410   0.310  1.00  0.00           C  
ATOM    422  C   LYS A  62      22.310   3.329   1.537  1.00  0.00           C  
ATOM    423  O   LYS A  62      23.070   3.054   2.472  1.00  0.00           O  
ATOM    424  CB  LYS A  62      23.033   2.984  -0.855  1.00  0.00           C  
ATOM    425  CEN LYS A  62      24.429   2.676  -2.414  1.00  0.00           X  
ATOM    426  H   LYS A  62      20.481   2.557  -0.972  1.00  0.00           H  
ATOM    427  N   GLU A  63      21.489   4.388   1.561  1.00  0.00           N  
ATOM    428  CA  GLU A  63      21.531   5.363   2.655  1.00  0.00           C  
ATOM    429  C   GLU A  63      21.103   4.709   3.977  1.00  0.00           C  
ATOM    430  O   GLU A  63      21.657   4.992   5.043  1.00  0.00           O  
ATOM    431  CB  GLU A  63      20.636   6.563   2.342  1.00  0.00           C  
ATOM    432  CEN GLU A  63      20.454   8.165   1.790  1.00  0.00           X  
ATOM    433  H   GLU A  63      20.835   4.526   0.786  1.00  0.00           H  
ATOM    434  N   PHE A  64      20.132   3.810   3.902  1.00  0.00           N  
ATOM    435  CA  PHE A  64      19.638   3.109   5.073  1.00  0.00           C  
ATOM    436  C   PHE A  64      20.770   2.238   5.629  1.00  0.00           C  
ATOM    437  O   PHE A  64      20.994   2.213   6.843  1.00  0.00           O  
ATOM    438  CB  PHE A  64      18.412   2.261   4.729  1.00  0.00           C  
ATOM    439  CEN PHE A  64      16.830   2.356   4.848  1.00  0.00           X  
ATOM    440  H   PHE A  64      19.681   3.650   3.003  1.00  0.00           H  
ATOM    441  N   GLN A  65      21.502   1.534   4.756  1.00  0.00           N  
ATOM    442  CA  GLN A  65      22.561   0.667   5.256  1.00  0.00           C  
ATOM    443  C   GLN A  65      23.586   1.523   5.996  1.00  0.00           C  
ATOM    444  O   GLN A  65      23.996   1.180   7.101  1.00  0.00           O  
ATOM    445  CB  GLN A  65      23.232  -0.101   4.114  1.00  0.00           C  
ATOM    446  CEN GLN A  65      23.320  -1.642   3.300  1.00  0.00           X  
ATOM    447  H   GLN A  65      21.325   1.609   3.752  1.00  0.00           H  
ATOM    448  N   GLN A  66      23.954   2.679   5.426  1.00  0.00           N  
ATOM    449  CA  GLN A  66      24.980   3.498   6.061  1.00  0.00           C  
ATOM    450  C   GLN A  66      24.499   3.930   7.450  1.00  0.00           C  
ATOM    451  O   GLN A  66      25.261   3.845   8.411  1.00  0.00           O  
ATOM    452  CB  GLN A  66      25.304   4.726   5.205  1.00  0.00           C  
ATOM    453  CEN GLN A  66      26.443   5.404   4.070  1.00  0.00           X  
ATOM    454  H   GLN A  66      23.550   2.961   4.532  1.00  0.00           H  
ATOM    455  N   VAL A  67      23.216   4.309   7.578  1.00  0.00           N  
ATOM    456  CA  VAL A  67      22.715   4.787   8.873  1.00  0.00           C  
ATOM    457  C   VAL A  67      22.802   3.669   9.910  1.00  0.00           C  
ATOM    458  O   VAL A  67      23.179   3.901  11.058  1.00  0.00           O  
ATOM    459  CB  VAL A  67      21.261   5.285   8.781  1.00  0.00           C  
ATOM    460  CEN VAL A  67      20.865   5.848   8.801  1.00  0.00           X  
ATOM    461  H   VAL A  67      22.611   4.295   6.757  1.00  0.00           H  
ATOM    462  N   LEU A  68      22.520   2.432   9.509  1.00  0.00           N  
ATOM    463  CA  LEU A  68      22.648   1.334  10.465  1.00  0.00           C  
ATOM    464  C   LEU A  68      24.064   1.139  10.976  1.00  0.00           C  
ATOM    465  O   LEU A  68      24.282   0.979  12.185  1.00  0.00           O  
ATOM    466  CB  LEU A  68      22.147   0.032   9.827  1.00  0.00           C  
ATOM    467  CEN LEU A  68      20.845  -0.777   9.987  1.00  0.00           X  
ATOM    468  H   LEU A  68      22.219   2.273   8.544  1.00  0.00           H  
ATOM    469  N   ASP A  69      25.039   1.189  10.079  1.00  0.00           N  
ATOM    470  CA  ASP A  69      26.407   1.000  10.517  1.00  0.00           C  
ATOM    471  C   ASP A  69      26.792   2.082  11.527  1.00  0.00           C  
ATOM    472  O   ASP A  69      27.389   1.788  12.569  1.00  0.00           O  
ATOM    473  CB  ASP A  69      27.362   1.016   9.322  1.00  0.00           C  
ATOM    474  CEN ASP A  69      27.852   0.375   8.700  1.00  0.00           X  
ATOM    475  H   ASP A  69      24.816   1.321   9.093  1.00  0.00           H  
ATOM    476  N   GLU A  70      26.411   3.333  11.252  1.00  0.00           N  
ATOM    477  CA  GLU A  70      26.794   4.423  12.135  1.00  0.00           C  
ATOM    478  C   GLU A  70      26.167   4.272  13.509  1.00  0.00           C  
ATOM    479  O   GLU A  70      26.846   4.471  14.519  1.00  0.00           O  
ATOM    480  CB  GLU A  70      26.399   5.769  11.524  1.00  0.00           C  
ATOM    481  CEN GLU A  70      26.814   7.177  10.658  1.00  0.00           X  
ATOM    482  H   GLU A  70      25.869   3.526  10.410  1.00  0.00           H  
ATOM    483  N   LEU A  71      24.919   3.809  13.571  1.00  0.00           N  
ATOM    484  CA  LEU A  71      24.258   3.659  14.858  1.00  0.00           C  
ATOM    485  C   LEU A  71      24.942   2.597  15.689  1.00  0.00           C  
ATOM    486  O   LEU A  71      25.144   2.771  16.889  1.00  0.00           O  
ATOM    487  CB  LEU A  71      22.777   3.314  14.663  1.00  0.00           C  
ATOM    488  CEN LEU A  71      21.483   4.138  14.809  1.00  0.00           X  
ATOM    489  H   LEU A  71      24.404   3.608  12.709  1.00  0.00           H  
ATOM    490  N   ASN A  72      25.361   1.510  15.043  1.00  0.00           N  
ATOM    491  CA  ASN A  72      25.974   0.411  15.772  1.00  0.00           C  
ATOM    492  C   ASN A  72      27.322   0.842  16.355  1.00  0.00           C  
ATOM    493  O   ASN A  72      27.663   0.505  17.493  1.00  0.00           O  
ATOM    494  CB  ASN A  72      26.140  -0.815  14.893  1.00  0.00           C  
ATOM    495  CEN ASN A  72      25.605  -1.687  14.658  1.00  0.00           X  
ATOM    496  H   ASN A  72      25.212   1.417  14.037  1.00  0.00           H  
ATOM    497  N   ASN A  73      28.083   1.615  15.581  1.00  0.00           N  
ATOM    498  CA  ASN A  73      29.405   2.049  16.000  1.00  0.00           C  
ATOM    499  C   ASN A  73      29.379   3.124  17.096  1.00  0.00           C  
ATOM    500  O   ASN A  73      30.267   3.158  17.953  1.00  0.00           O  
ATOM    501  CB  ASN A  73      30.204   2.546  14.809  1.00  0.00           C  
ATOM    502  CEN ASN A  73      30.870   2.157  14.097  1.00  0.00           X  
ATOM    503  H   ASN A  73      27.749   1.874  14.653  1.00  0.00           H  
ATOM    504  N   HIS A  74      28.373   4.004  17.075  1.00  0.00           N  
ATOM    505  CA  HIS A  74      28.321   5.111  18.031  1.00  0.00           C  
ATOM    506  C   HIS A  74      27.572   4.818  19.336  1.00  0.00           C  
ATOM    507  O   HIS A  74      27.872   5.412  20.375  1.00  0.00           O  
ATOM    508  CB  HIS A  74      27.691   6.335  17.359  1.00  0.00           C  
ATOM    509  CEN HIS A  74      28.117   7.499  16.657  1.00  0.00           X  
ATOM    510  H   HIS A  74      27.667   3.934  16.341  1.00  0.00           H  
ATOM    511  N   LEU A  75      26.602   3.920  19.298  1.00  0.00           N  
ATOM    512  CA  LEU A  75      25.788   3.612  20.467  1.00  0.00           C  
ATOM    513  C   LEU A  75      26.503   2.616  21.384  1.00  0.00           C  
ATOM    514  O   LEU A  75      26.776   1.482  20.997  1.00  0.00           O  
ATOM    515  CB  LEU A  75      24.424   3.060  20.033  1.00  0.00           C  
ATOM    516  CEN LEU A  75      23.014   3.677  19.984  1.00  0.00           X  
ATOM    517  H   LEU A  75      26.379   3.441  18.426  1.00  0.00           H  
ATOM    518  N   GLN A  76      26.822   3.068  22.595  1.00  0.00           N  
ATOM    519  CA  GLN A  76      27.567   2.269  23.571  1.00  0.00           C  
ATOM    520  C   GLN A  76      26.860   1.592  24.752  1.00  0.00           C  
ATOM    521  O   GLN A  76      25.832   2.041  25.292  1.00  0.00           O  
ATOM    522  CB  GLN A  76      28.668   3.161  24.152  1.00  0.00           C  
ATOM    523  CEN GLN A  76      30.349   3.610  24.017  1.00  0.00           X  
ATOM    524  H   GLN A  76      26.604   4.029  22.820  1.00  0.00           H  
ATOM    525  N   GLY A  77      27.499   0.498  25.157  1.00  0.00           N  
ATOM    526  CA  GLY A  77      27.115  -0.302  26.298  1.00  0.00           C  
ATOM    527  C   GLY A  77      25.747  -0.924  26.183  1.00  0.00           C  
ATOM    528  O   GLY A  77      25.336  -1.390  25.115  1.00  0.00           O  
ATOM    529  CEN GLY A  77      27.115  -0.303  26.298  1.00  0.00           X  
ATOM    530  H   GLY A  77      28.334   0.231  24.650  1.00  0.00           H  
ATOM    531  N   GLY A  78      25.081  -0.953  27.328  1.00  0.00           N  
ATOM    532  CA  GLY A  78      23.769  -1.530  27.501  1.00  0.00           C  
ATOM    533  C   GLY A  78      22.643  -0.507  27.504  1.00  0.00           C  
ATOM    534  O   GLY A  78      21.577  -0.791  28.047  1.00  0.00           O  
ATOM    535  CEN GLY A  78      23.769  -1.530  27.501  1.00  0.00           X  
ATOM    536  H   GLY A  78      25.524  -0.544  28.139  1.00  0.00           H  
ATOM    537  N   LYS A  79      22.860   0.712  26.995  1.00  0.00           N  
ATOM    538  CA  LYS A  79      21.797   1.697  27.217  1.00  0.00           C  
ATOM    539  C   LYS A  79      20.482   1.209  26.592  1.00  0.00           C  
ATOM    540  O   LYS A  79      20.399   1.002  25.379  1.00  0.00           O  
ATOM    541  CB  LYS A  79      22.191   3.057  26.638  1.00  0.00           C  
ATOM    542  CEN LYS A  79      22.863   5.037  26.964  1.00  0.00           X  
ATOM    543  H   LYS A  79      23.709   0.950  26.462  1.00  0.00           H  
ATOM    544  N   HIS A  80      19.433   1.112  27.413  1.00  0.00           N  
ATOM    545  CA  HIS A  80      18.112   0.743  26.906  1.00  0.00           C  
ATOM    546  C   HIS A  80      17.683   1.576  25.722  1.00  0.00           C  
ATOM    547  O   HIS A  80      17.049   1.064  24.801  1.00  0.00           O  
ATOM    548  CB  HIS A  80      17.061   0.858  28.014  1.00  0.00           C  
ATOM    549  CEN HIS A  80      16.429   0.015  28.973  1.00  0.00           X  
ATOM    550  H   HIS A  80      19.579   1.201  28.408  1.00  0.00           H  
ATOM    551  N   THR A  81      18.046   2.852  25.710  1.00  0.00           N  
ATOM    552  CA  THR A  81      17.671   3.691  24.583  1.00  0.00           C  
ATOM    553  C   THR A  81      18.321   3.172  23.318  1.00  0.00           C  
ATOM    554  O   THR A  81      17.706   3.159  22.255  1.00  0.00           O  
ATOM    555  CB  THR A  81      18.076   5.161  24.797  1.00  0.00           C  
ATOM    556  CEN THR A  81      18.049   5.663  25.096  1.00  0.00           X  
ATOM    557  H   THR A  81      18.557   3.235  26.488  1.00  0.00           H  
ATOM    558  N   VAL A  82      19.559   2.722  23.437  1.00  0.00           N  
ATOM    559  CA  VAL A  82      20.307   2.253  22.291  1.00  0.00           C  
ATOM    560  C   VAL A  82      19.744   0.971  21.761  1.00  0.00           C  
ATOM    561  O   VAL A  82      19.648   0.786  20.545  1.00  0.00           O  
ATOM    562  CB  VAL A  82      21.794   2.041  22.630  1.00  0.00           C  
ATOM    563  CEN VAL A  82      22.428   2.289  22.525  1.00  0.00           X  
ATOM    564  H   VAL A  82      19.988   2.690  24.349  1.00  0.00           H  
ATOM    565  N   HIS A  83      19.344   0.082  22.670  1.00  0.00           N  
ATOM    566  CA  HIS A  83      18.782  -1.175  22.233  1.00  0.00           C  
ATOM    567  C   HIS A  83      17.509  -0.912  21.449  1.00  0.00           C  
ATOM    568  O   HIS A  83      17.314  -1.485  20.378  1.00  0.00           O  
ATOM    569  CB  HIS A  83      18.500  -2.097  23.424  1.00  0.00           C  
ATOM    570  CEN HIS A  83      19.137  -3.170  24.112  1.00  0.00           X  
ATOM    571  H   HIS A  83      19.466   0.280  23.670  1.00  0.00           H  
ATOM    572  N   HIS A  84      16.671   0.001  21.942  1.00  0.00           N  
ATOM    573  CA  HIS A  84      15.411   0.286  21.284  1.00  0.00           C  
ATOM    574  C   HIS A  84      15.649   0.863  19.893  1.00  0.00           C  
ATOM    575  O   HIS A  84      15.007   0.449  18.926  1.00  0.00           O  
ATOM    576  CB  HIS A  84      14.569   1.253  22.122  1.00  0.00           C  
ATOM    577  CEN HIS A  84      13.520   1.190  23.085  1.00  0.00           X  
ATOM    578  H   HIS A  84      16.896   0.473  22.819  1.00  0.00           H  
ATOM    579  N   ILE A  85      16.601   1.784  19.757  1.00  0.00           N  
ATOM    580  CA  ILE A  85      16.830   2.386  18.456  1.00  0.00           C  
ATOM    581  C   ILE A  85      17.327   1.334  17.477  1.00  0.00           C  
ATOM    582  O   ILE A  85      16.944   1.344  16.304  1.00  0.00           O  
ATOM    583  CB  ILE A  85      17.847   3.540  18.530  1.00  0.00           C  
ATOM    584  CEN ILE A  85      17.974   4.606  18.718  1.00  0.00           X  
ATOM    585  H   ILE A  85      17.142   2.084  20.570  1.00  0.00           H  
ATOM    586  N   GLU A  86      18.161   0.404  17.943  1.00  0.00           N  
ATOM    587  CA  GLU A  86      18.692  -0.597  17.034  1.00  0.00           C  
ATOM    588  C   GLU A  86      17.554  -1.473  16.485  1.00  0.00           C  
ATOM    589  O   GLU A  86      17.492  -1.737  15.281  1.00  0.00           O  
ATOM    590  CB  GLU A  86      19.742  -1.458  17.739  1.00  0.00           C  
ATOM    591  CEN GLU A  86      21.373  -1.824  18.068  1.00  0.00           X  
ATOM    592  H   GLU A  86      18.425   0.400  18.930  1.00  0.00           H  
ATOM    593  N   GLN A  87      16.622  -1.892  17.358  1.00  0.00           N  
ATOM    594  CA  GLN A  87      15.499  -2.727  16.935  1.00  0.00           C  
ATOM    595  C   GLN A  87      14.620  -2.010  15.919  1.00  0.00           C  
ATOM    596  O   GLN A  87      14.218  -2.612  14.917  1.00  0.00           O  
ATOM    597  CB  GLN A  87      14.653  -3.139  18.143  1.00  0.00           C  
ATOM    598  CEN GLN A  87      14.320  -4.431  19.269  1.00  0.00           X  
ATOM    599  H   GLN A  87      16.720  -1.657  18.347  1.00  0.00           H  
ATOM    600  N   ASN A  88      14.361  -0.718  16.141  1.00  0.00           N  
ATOM    601  CA  ASN A  88      13.491   0.046  15.257  1.00  0.00           C  
ATOM    602  C   ASN A  88      14.115   0.150  13.881  1.00  0.00           C  
ATOM    603  O   ASN A  88      13.438  -0.009  12.866  1.00  0.00           O  
ATOM    604  CB  ASN A  88      13.194   1.428  15.809  1.00  0.00           C  
ATOM    605  CEN ASN A  88      12.457   1.895  16.393  1.00  0.00           X  
ATOM    606  H   ASN A  88      14.739  -0.267  16.973  1.00  0.00           H  
ATOM    607  N   ILE A  89      15.423   0.355  13.844  1.00  0.00           N  
ATOM    608  CA  ILE A  89      16.111   0.523  12.585  1.00  0.00           C  
ATOM    609  C   ILE A  89      16.053  -0.775  11.793  1.00  0.00           C  
ATOM    610  O   ILE A  89      15.835  -0.745  10.584  1.00  0.00           O  
ATOM    611  CB  ILE A  89      17.578   0.943  12.786  1.00  0.00           C  
ATOM    612  CEN ILE A  89      18.253   1.787  12.932  1.00  0.00           X  
ATOM    613  H   ILE A  89      15.946   0.435  14.718  1.00  0.00           H  
ATOM    614  N   LYS A  90      16.252  -1.920  12.466  1.00  0.00           N  
ATOM    615  CA  LYS A  90      16.178  -3.202  11.768  1.00  0.00           C  
ATOM    616  C   LYS A  90      14.797  -3.417  11.153  1.00  0.00           C  
ATOM    617  O   LYS A  90      14.692  -3.813   9.992  1.00  0.00           O  
ATOM    618  CB  LYS A  90      16.514  -4.351  12.721  1.00  0.00           C  
ATOM    619  CEN LYS A  90      17.903  -5.799  13.391  1.00  0.00           X  
ATOM    620  H   LYS A  90      16.453  -1.898  13.465  1.00  0.00           H  
ATOM    621  N   GLU A  91      13.723  -3.105  11.882  1.00  0.00           N  
ATOM    622  CA  GLU A  91      12.406  -3.326  11.302  1.00  0.00           C  
ATOM    623  C   GLU A  91      12.216  -2.441  10.070  1.00  0.00           C  
ATOM    624  O   GLU A  91      11.700  -2.894   9.041  1.00  0.00           O  
ATOM    625  CB  GLU A  91      11.309  -3.051  12.332  1.00  0.00           C  
ATOM    626  CEN GLU A  91      10.181  -3.620  13.476  1.00  0.00           X  
ATOM    627  H   GLU A  91      13.821  -2.747  12.831  1.00  0.00           H  
ATOM    628  N   ILE A  92      12.697  -1.199  10.146  1.00  0.00           N  
ATOM    629  CA  ILE A  92      12.508  -0.252   9.055  1.00  0.00           C  
ATOM    630  C   ILE A  92      13.199  -0.771   7.809  1.00  0.00           C  
ATOM    631  O   ILE A  92      12.659  -0.657   6.708  1.00  0.00           O  
ATOM    632  CB  ILE A  92      13.055   1.145   9.401  1.00  0.00           C  
ATOM    633  CEN ILE A  92      12.825   2.103   9.869  1.00  0.00           X  
ATOM    634  H   ILE A  92      13.164  -0.893  11.004  1.00  0.00           H  
ATOM    635  N   PHE A  93      14.387  -1.350   7.986  1.00  0.00           N  
ATOM    636  CA  PHE A  93      15.199  -1.875   6.899  1.00  0.00           C  
ATOM    637  C   PHE A  93      14.425  -2.962   6.181  1.00  0.00           C  
ATOM    638  O   PHE A  93      14.292  -2.935   4.958  1.00  0.00           O  
ATOM    639  CB  PHE A  93      16.531  -2.419   7.419  1.00  0.00           C  
ATOM    640  CEN PHE A  93      18.045  -1.948   7.529  1.00  0.00           X  
ATOM    641  H   PHE A  93      14.760  -1.413   8.929  1.00  0.00           H  
ATOM    642  N   HIS A  94      13.868  -3.900   6.942  1.00  0.00           N  
ATOM    643  CA  HIS A  94      13.107  -4.983   6.347  1.00  0.00           C  
ATOM    644  C   HIS A  94      11.931  -4.455   5.524  1.00  0.00           C  
ATOM    645  O   HIS A  94      11.706  -4.911   4.395  1.00  0.00           O  
ATOM    646  CB  HIS A  94      12.603  -5.941   7.432  1.00  0.00           C  
ATOM    647  CEN HIS A  94      13.007  -7.163   8.043  1.00  0.00           X  
ATOM    648  H   HIS A  94      14.008  -3.881   7.954  1.00  0.00           H  
ATOM    649  N   HIS A  95      11.202  -3.469   6.046  1.00  0.00           N  
ATOM    650  CA  HIS A  95      10.038  -2.996   5.311  1.00  0.00           C  
ATOM    651  C   HIS A  95      10.484  -2.337   3.998  1.00  0.00           C  
ATOM    652  O   HIS A  95       9.844  -2.519   2.952  1.00  0.00           O  
ATOM    653  CB  HIS A  95       9.221  -2.014   6.155  1.00  0.00           C  
ATOM    654  CEN HIS A  95       8.082  -2.039   7.011  1.00  0.00           X  
ATOM    655  H   HIS A  95      11.441  -3.079   6.961  1.00  0.00           H  
ATOM    656  N   LEU A  96      11.598  -1.605   4.034  1.00  0.00           N  
ATOM    657  CA  LEU A  96      12.067  -0.932   2.836  1.00  0.00           C  
ATOM    658  C   LEU A  96      12.422  -1.957   1.770  1.00  0.00           C  
ATOM    659  O   LEU A  96      12.118  -1.748   0.595  1.00  0.00           O  
ATOM    660  CB  LEU A  96      13.275  -0.043   3.156  1.00  0.00           C  
ATOM    661  CEN LEU A  96      13.440   1.481   3.308  1.00  0.00           X  
ATOM    662  H   LEU A  96      12.118  -1.506   4.906  1.00  0.00           H  
ATOM    663  N   GLU A  97      13.038  -3.079   2.165  1.00  0.00           N  
ATOM    664  CA  GLU A  97      13.423  -4.087   1.187  1.00  0.00           C  
ATOM    665  C   GLU A  97      12.186  -4.695   0.529  1.00  0.00           C  
ATOM    666  O   GLU A  97      12.156  -4.888  -0.689  1.00  0.00           O  
ATOM    667  CB  GLU A  97      14.268  -5.181   1.844  1.00  0.00           C  
ATOM    668  CEN GLU A  97      15.790  -5.866   2.186  1.00  0.00           X  
ATOM    669  H   GLU A  97      13.265  -3.217   3.150  1.00  0.00           H  
ATOM    670  N   GLU A  98      11.145  -4.979   1.323  1.00  0.00           N  
ATOM    671  CA  GLU A  98       9.965  -5.626   0.760  1.00  0.00           C  
ATOM    672  C   GLU A  98       9.298  -4.688  -0.244  1.00  0.00           C  
ATOM    673  O   GLU A  98       8.859  -5.123  -1.315  1.00  0.00           O  
ATOM    674  CB  GLU A  98       8.980  -6.020   1.863  1.00  0.00           C  
ATOM    675  CEN GLU A  98       8.317  -7.201   2.897  1.00  0.00           X  
ATOM    676  H   GLU A  98      11.196  -4.769   2.323  1.00  0.00           H  
ATOM    677  N   LEU A  99       9.283  -3.390   0.091  1.00  0.00           N  
ATOM    678  CA  LEU A  99       8.639  -2.350  -0.710  1.00  0.00           C  
ATOM    679  C   LEU A  99       9.351  -2.124  -2.044  1.00  0.00           C  
ATOM    680  O   LEU A  99       8.709  -1.938  -3.076  1.00  0.00           O  
ATOM    681  CB  LEU A  99       8.580  -1.040   0.085  1.00  0.00           C  
ATOM    682  CEN LEU A  99       7.440  -0.319   0.830  1.00  0.00           X  
ATOM    683  H   LEU A  99       9.720  -3.122   0.976  1.00  0.00           H  
ATOM    684  N   VAL A 100      10.681  -2.144  -2.032  1.00  0.00           N  
ATOM    685  CA  VAL A 100      11.448  -1.925  -3.252  1.00  0.00           C  
ATOM    686  C   VAL A 100      11.335  -3.121  -4.189  1.00  0.00           C  
ATOM    687  O   VAL A 100      11.198  -2.958  -5.405  1.00  0.00           O  
ATOM    688  CB  VAL A 100      12.934  -1.659  -2.947  1.00  0.00           C  
ATOM    689  CEN VAL A 100      13.421  -1.172  -2.946  1.00  0.00           X  
ATOM    690  H   VAL A 100      11.167  -2.304  -1.150  1.00  0.00           H  
ATOM    691  N   HIS A 101      11.428  -4.329  -3.620  1.00  0.00           N  
ATOM    692  CA  HIS A 101      11.403  -5.548  -4.424  1.00  0.00           C  
ATOM    693  C   HIS A 101      10.040  -5.917  -5.025  1.00  0.00           C  
ATOM    694  O   HIS A 101       9.994  -6.443  -6.147  1.00  0.00           O  
ATOM    695  CB  HIS A 101      11.910  -6.721  -3.578  1.00  0.00           C  
ATOM    696  CEN HIS A 101      13.139  -7.395  -3.323  1.00  0.00           X  
ATOM    697  H   HIS A 101      11.544  -4.384  -2.604  1.00  0.00           H  
ATOM    698  N   ARG A 102       8.947  -5.684  -4.289  1.00  0.00           N  
ATOM    699  CA  ARG A 102       7.622  -6.096  -4.752  1.00  0.00           C  
ATOM    700  C   ARG A 102       7.181  -5.409  -6.042  1.00  0.00           C  
ATOM    701  O   ARG A 102       7.261  -6.016  -7.111  1.00  0.00           O  
ATOM    702  CB  ARG A 102       6.574  -5.922  -3.663  1.00  0.00           C  
ATOM    703  CEN ARG A 102       5.059  -6.439  -1.769  1.00  0.00           X  
ATOM    704  H   ARG A 102       9.044  -5.254  -3.368  1.00  0.00           H  
TER                                                                             
# All scores below are weighted scores, not raw scores.
#BEGIN_POSE_ENERGIES_TABLE ./minmover_pdb/pose_77.pdb
label vdw cenpack pair env cbeta hs_pair ss_pair sheet total
weights 1 0.5 1 1 0.25 1 1 1 NA
pose 0.54666 -9.98348 -13.0573 -21.3553 5.20724 0 0 0 -38.6422
MET:NtermProteinFull_1 0 -0.29862 0.05468 0.74077 0.04331 0 0 0 0.54014
TYR_2 0 -0.00618 -0.01262 0.7968 0.07026 0 0 0 0.84826
GLY_3 0 0.02359 -0.00764 -0.07965 0.04396 0 0 0 -0.01974
LYS_4 0 -0.25052 -0.21148 -0.60186 0.04277 0 0 0 -1.0211
LEU_5 0 -0.30003 -0.44908 -0.06582 0.03561 0 0 0 -0.77932
ASN_6 0 -0.17797 0.12934 -0.36221 0.04305 0 0 0 -0.3678
ASP_7 0 -0.01076 -0.1649 -0.47618 0.0693 0 0 0 -0.58254
LEU_8 0 -0.34824 -0.67736 -0.39148 0.03182 0 0 0 -1.38526
LEU_9 0 -0.1371 -0.21886 0.08126 0.04057 0 0 0 -0.23413
GLU_10 0 -0.07991 0.04182 -0.92601 0.06896 0 0 0 -0.89515
ASP_11 0 -0.14337 0.21589 -0.31759 0.0438 0 0 0 -0.20126
LEU_12 0 -0.36085 -0.89212 -0.30366 0.0389 0 0 0 -1.51772
GLN_13 0 -0.07745 0.25906 -0.3291 0.06887 0 0 0 -0.07863
GLU_14 0 -0.01285 -0.16285 -0.92601 0.06893 0 0 0 -1.03278
VAL_15 0 -0.40986 -0.63787 -0.10438 0.03436 0 0 0 -1.11775
LEU_16 0 0.30841 0.11377 0.08126 0.04496 0 0 0 0.54841
LYS_17 0 -0.06372 -0.01409 -0.8715 0.06942 0 0 0 -0.87989
ASN_18 0 -0.00779 0.1638 -0.19403 0.04295 0 0 0 0.00493
LEU_19 0 -0.34373 -0.56165 -0.39148 0.03713 0 0 0 -1.25973
HIS_D_20 0 -0.00345 -0.11308 0.0215 0.06902 0 0 0 -0.02602
LYS_21 0 -0.04454 0.0022 -1.10762 0.07072 0 0 0 -1.07924
ASN_22 0 -0.12513 -0.0544 -0.28327 0.04314 0 0 0 -0.41966
TRP_23 0.27333 0.03461 0.0019 -0.18494 0.04318 0 0 0 0.16808
HIS_D_24 0 -0.09126 -0.09639 0.06501 0.0693 0 0 0 -0.05334
GLY_25 0 0.09161 -0.15152 -0.08884 0.04264 0 0 0 -0.10611
GLY_26 0 0.04701 0.0351 -0.0429 0.0357 0 0 0 0.07491
LYS_27 0 -0.01209 0.0375 -0.8715 0.07072 0 0 0 -0.77537
ASP_28 0 0.00175 -0.06175 -0.56986 0.07158 0 0 0 -0.55828
ASN_29 0 0.36738 -0.08634 -0.19403 0.03525 0 0 0 0.12226
LEU_30 0.27333 0.03938 -0.0248 0.24309 0.04297 0 0 0 0.57398
HIS_D_31 0 -0.06509 -0.10995 0.06501 0.06922 0 0 0 -0.04081
ASP_32 0 -0.11038 -0.21274 -0.31759 0.06887 0 0 0 -0.57184
VAL_33 0 -0.38852 -0.08828 -0.35242 0.03174 0 0 0 -0.79748
ASP_34 0 0.03684 0.38722 -0.24167 0.06919 0 0 0 0.25158
ASN_35 0 -0.09364 -0.07146 -0.36221 0.06893 0 0 0 -0.45837
HIS_D_36 0 -0.34906 -0.02755 -0.18746 0.03595 0 0 0 -0.52812
LEU_37 0 0.3488 -0.83918 -0.50394 0.03431 0 0 0 -0.96002
GLN_38 0 0.029 0.0831 -0.49415 0.06878 0 0 0 -0.31327
ASN_39 0 -0.09504 -0.09115 -0.19403 0.06919 0 0 0 -0.31103
VAL_40 0 -0.27043 -0.49821 -0.35242 0.03251 0 0 0 -1.08855
ILE_41 0 -0.32495 -0.34175 0.72502 0.04383 0 0 0 0.10216
GLU_42 0 -0.08985 -0.21208 -0.71584 0.06879 0 0 0 -0.94897
ASP_43 0 -0.0787 -0.01033 0.2122 0.04496 0 0 0 0.16813
ILE_44 0 -0.00375 -0.88179 -0.31819 0.04376 0 0 0 -1.15998
HIS_45 0 -0.10842 0.16125 0.06501 0.06897 0 0 0 0.18681
ASP_46 0 -0.20062 -0.4966 -0.24167 0.0411 0 0 0 -0.89779
PHE_47 0 -0.36477 -0.33276 -0.38422 0.03579 0 0 0 -1.04595
MET_48 0 -0.37679 -0.0937 0.25591 0.03528 0 0 0 -0.17929
GLN_49 0 -0.05701 0.03316 -0.60368 0.06947 0 0 0 -0.55807
GLY_50 0 -0.02419 -0.00063 0.0322 0.04587 0 0 0 0.05325
GLY_51 0 -0.0378 0.01894 0.35201 0.0317 0 0 0 0.36486
GLY_52 0 -0.03295 0.00354 -0.08884 0.03609 0 0 0 -0.08216
SER_53 0 -0.0223 0.00839 -0.22078 0.03232 0 0 0 -0.20237
GLY_54 0 0.03021 0.0158 -0.0429 0.03631 0 0 0 0.03941
GLY_55 0 -0.02502 -0.00786 -0.07965 0.0357 0 0 0 -0.07683
LYS_56 0 -0.2935 -0.73821 -0.42611 0.03459 0 0 0 -1.42322
LEU_57 0 0.23281 -0.22872 0.08126 0.03509 0 0 0 0.12044
GLN_58 0 0.0233 0.0533 -0.60368 0.06939 0 0 0 -0.4577
GLU_59 0 -0.04456 -0.13425 -0.4886 0.06884 0 0 0 -0.59857
MET_60 0 -0.04499 -0.10836 -0.29185 0.0358 0 0 0 -0.4094
MET_61 0 -0.17381 0.0735 0.4784 0.04283 0 0 0 0.42092
LYS_62 0 -0.0622 -0.00469 -0.96458 0.06947 0 0 0 -0.962
GLU_63 0 -0.35134 -0.16802 -0.37543 0.03561 0 0 0 -0.85918
PHE_64 0 -0.13711 -0.39161 -0.19907 0.03762 0 0 0 -0.69017
GLN_65 0 0.00534 0.04109 -0.55896 0.06893 0 0 0 -0.44359
GLN_66 0 -0.16381 -0.17398 -0.55896 0.06902 0 0 0 -0.82772
VAL_67 0 -0.09673 -0.57406 -0.35242 0.03734 0 0 0 -0.98588
LEU_68 0 -0.32362 0.06475 0.75945 0.04399 0 0 0 0.54456
ASP_69 0 -0.10107 -0.03993 -0.52292 0.06894 0 0 0 -0.59497
GLU_70 0 -0.49175 0.24704 -0.00141 0.03514 0 0 0 -0.21099
LEU_71 0 -0.38323 -0.58714 -0.30366 0.03649 0 0 0 -1.23754
ASN_72 0 -0.10383 -0.06705 -0.28327 0.06902 0 0 0 -0.38512
ASN_73 0 -0.03229 -0.14104 -0.40966 0.06894 0 0 0 -0.51405
HIS_74 0 0.43666 -0.11233 -0.18191 0.04352 0 0 0 0.18594
LEU_75 0 -0.0831 0.00533 -0.50394 0.03683 0 0 0 -0.54488
GLN_76 0 0.0724 -0.18972 -0.49415 0.07081 0 0 0 -0.54066
GLY_77 0 -0.07659 -0.03627 0.60923 0.04518 0 0 0 0.54155
GLY_78 0 -0.01674 -0.04312 0.0322 0.05062 0 0 0 0.02297
LYS_79 0 -0.1244 -0.07691 -0.42611 0.03527 0 0 0 -0.59214
HIS_80 0 -0.02545 -0.01335 0.21997 0.07066 0 0 0 0.25184
THR_81 0 -0.09147 -0.21843 -0.17898 0.04277 0 0 0 -0.44611
VAL_82 0 -0.04311 0.11997 -0.10438 0.04344 0 0 0 0.01593
HIS_D_83 0 -0.00486 -0.0132 0.0215 0.06966 0 0 0 0.07309
HIS_D_84 0 -0.04467 -0.06026 0.06501 0.06884 0 0 0 0.02892
ILE_85 0 -0.6369 -0.36234 -0.06945 0.03623 0 0 0 -1.03247
GLU_86 0 -0.10646 0.43355 -0.25924 0.06913 0 0 0 0.13698
GLN_87 0 -0.06012 -0.00241 -0.59803 0.06914 0 0 0 -0.59142
ASN_88 0 -0.17795 0.01715 -0.13901 0.04326 0 0 0 -0.25656
ILE_89 0 -0.31678 -0.50044 -0.41682 0.03674 0 0 0 -1.1973
LYS_90 0 0.04408 0.12414 -0.68888 0.0693 0 0 0 -0.45136
GLU_91 0 -0.00946 -0.04759 -0.71584 0.06878 0 0 0 -0.7041
ILE_92 0 -0.36419 -0.39935 0.06915 0.03683 0 0 0 -0.65755
PHE_93 0 -0.21662 -0.25932 0.63033 0.04371 0 0 0 0.19811
HIS_D_94 0 -0.08809 0.05282 0.159 0.06894 0 0 0 0.19267
HIS_D_95 0 -0.21202 -0.12916 -0.11266 0.04283 0 0 0 -0.41101
LEU_96 0 0.05874 -0.83928 -0.39148 0.03673 0 0 0 -1.13529
GLU_97 0 -0.1007 0.06238 -0.60186 0.06902 0 0 0 -0.57116
GLU_98 0 0.03397 -0.31835 -0.60186 0.06992 0 0 0 -0.81632
LEU_99 0 -0.3506 -0.49803 0.08126 0.03009 0 0 0 -0.73728
VAL_100 0 0.16142 0.05188 0.33828 0.04365 0 0 0 0.59522
HIS_D_101 0 0.01212 0.05505 0.21997 0.07025 0 0 0 0.35738
ARG:CtermProteinFull_102 0 -0.04415 0.16601 -0.64658 0.04628 0 0 0 -0.47844
#END_POSE_ENERGIES_TABLE ./minmover_pdb/pose_77.pdb
