# Supplementary material for: Selection of a promiscuous minimalist cAMP phosphodiesterase from a library of de novo designed proteins
Source: Nat Chem. 2024 May 3;16(7):1200–8. doi: 10.1038/s41557-024-01490-4 (PMC11230910; doi:10.1038/s41557-024-01490-4)
Supplement: Supplementary file 3 — MD input files, scripts and final structures derived from MD, AlphaFold2, EMSfold and MultiSFold. [file 41557_2024_1490_MOESM3_ESM.zip › Computational_Data/4_MultiSFold/s824/pose_78.pdb]

ATOM      1  N   MET A   1     -12.159 -10.335  11.557  1.00  0.00           N  
ATOM      2  CA  MET A   1     -11.793  -8.909  11.420  1.00  0.00           C  
ATOM      3  C   MET A   1     -10.306  -8.769  11.155  1.00  0.00           C  
ATOM      4  O   MET A   1      -9.969  -8.033  10.248  1.00  0.00           O  
ATOM      5  CB  MET A   1     -12.177  -8.126  12.674  1.00  0.00           C  
ATOM      6  CEN MET A   1     -13.290  -6.908  13.270  1.00  0.00           X  
ATOM      7  H   MET A   1     -12.568 -10.667  12.407  1.00  0.00           H  
ATOM      8  N   TYR A   2      -9.448  -9.546  11.824  1.00  0.00           N  
ATOM      9  CA  TYR A   2      -7.988  -9.421  11.696  1.00  0.00           C  
ATOM     10  C   TYR A   2      -7.407  -9.560  10.283  1.00  0.00           C  
ATOM     11  O   TYR A   2      -6.440  -8.879   9.996  1.00  0.00           O  
ATOM     12  CB  TYR A   2      -7.320 -10.456  12.604  1.00  0.00           C  
ATOM     13  CEN TYR A   2      -6.589 -10.586  14.190  1.00  0.00           X  
ATOM     14  H   TYR A   2      -9.749 -10.032  12.658  1.00  0.00           H  
ATOM     15  N   GLY A   3      -8.001 -10.368   9.391  1.00  0.00           N  
ATOM     16  CA  GLY A   3      -7.499 -10.525   8.015  1.00  0.00           C  
ATOM     17  C   GLY A   3      -7.466  -9.205   7.234  1.00  0.00           C  
ATOM     18  O   GLY A   3      -6.430  -8.863   6.692  1.00  0.00           O  
ATOM     19  CEN GLY A   3      -7.499 -10.525   8.015  1.00  0.00           X  
ATOM     20  H   GLY A   3      -8.742 -10.981   9.704  1.00  0.00           H  
ATOM     21  N   LYS A   4      -8.538  -8.404   7.313  1.00  0.00           N  
ATOM     22  CA  LYS A   4      -8.611  -7.102   6.625  1.00  0.00           C  
ATOM     23  C   LYS A   4      -7.642  -6.062   7.196  1.00  0.00           C  
ATOM     24  O   LYS A   4      -7.034  -5.325   6.437  1.00  0.00           O  
ATOM     25  CB  LYS A   4     -10.038  -6.556   6.686  1.00  0.00           C  
ATOM     26  CEN LYS A   4     -11.885  -6.205   5.714  1.00  0.00           X  
ATOM     27  H   LYS A   4      -9.336  -8.706   7.857  1.00  0.00           H  
ATOM     28  N   LEU A   5      -7.529  -5.972   8.525  1.00  0.00           N  
ATOM     29  CA  LEU A   5      -6.644  -4.995   9.168  1.00  0.00           C  
ATOM     30  C   LEU A   5      -5.182  -5.200   8.750  1.00  0.00           C  
ATOM     31  O   LEU A   5      -4.508  -4.233   8.421  1.00  0.00           O  
ATOM     32  CB  LEU A   5      -6.779  -5.085  10.693  1.00  0.00           C  
ATOM     33  CEN LEU A   5      -7.493  -4.200  11.733  1.00  0.00           X  
ATOM     34  H   LEU A   5      -7.944  -6.698   9.093  1.00  0.00           H  
ATOM     35  N   ASN A   6      -4.699  -6.446   8.739  1.00  0.00           N  
ATOM     36  CA  ASN A   6      -3.335  -6.755   8.331  1.00  0.00           C  
ATOM     37  C   ASN A   6      -3.097  -6.348   6.874  1.00  0.00           C  
ATOM     38  O   ASN A   6      -2.035  -5.813   6.588  1.00  0.00           O  
ATOM     39  CB  ASN A   6      -3.017  -8.226   8.530  1.00  0.00           C  
ATOM     40  CEN ASN A   6      -2.600  -8.842   9.270  1.00  0.00           X  
ATOM     41  H   ASN A   6      -5.313  -7.218   8.957  1.00  0.00           H  
ATOM     42  N   ASP A   7      -4.108  -6.505   6.013  1.00  0.00           N  
ATOM     43  CA  ASP A   7      -4.036  -6.108   4.602  1.00  0.00           C  
ATOM     44  C   ASP A   7      -3.984  -4.571   4.492  1.00  0.00           C  
ATOM     45  O   ASP A   7      -3.199  -4.005   3.744  1.00  0.00           O  
ATOM     46  CB  ASP A   7      -5.230  -6.662   3.820  1.00  0.00           C  
ATOM     47  CEN ASP A   7      -5.475  -7.441   3.211  1.00  0.00           X  
ATOM     48  H   ASP A   7      -4.934  -7.004   6.311  1.00  0.00           H  
ATOM     49  N   LEU A   8      -4.747  -3.883   5.348  1.00  0.00           N  
ATOM     50  CA  LEU A   8      -4.795  -2.427   5.396  1.00  0.00           C  
ATOM     51  C   LEU A   8      -3.490  -1.774   5.872  1.00  0.00           C  
ATOM     52  O   LEU A   8      -3.101  -0.718   5.368  1.00  0.00           O  
ATOM     53  CB  LEU A   8      -5.955  -1.990   6.299  1.00  0.00           C  
ATOM     54  CEN LEU A   8      -7.367  -1.452   6.000  1.00  0.00           X  
ATOM     55  H   LEU A   8      -5.376  -4.407   5.940  1.00  0.00           H  
ATOM     56  N   LEU A   9      -2.819  -2.367   6.860  1.00  0.00           N  
ATOM     57  CA  LEU A   9      -1.549  -1.843   7.354  1.00  0.00           C  
ATOM     58  C   LEU A   9      -0.442  -1.952   6.304  1.00  0.00           C  
ATOM     59  O   LEU A   9       0.287  -0.982   6.095  1.00  0.00           O  
ATOM     60  CB  LEU A   9      -1.141  -2.581   8.635  1.00  0.00           C  
ATOM     61  CEN LEU A   9      -1.181  -2.190  10.125  1.00  0.00           X  
ATOM     62  H   LEU A   9      -3.149  -3.259   7.195  1.00  0.00           H  
ATOM     63  N   GLU A  10      -0.315  -3.102   5.648  1.00  0.00           N  
ATOM     64  CA  GLU A  10       0.677  -3.325   4.596  1.00  0.00           C  
ATOM     65  C   GLU A  10       0.500  -2.306   3.458  1.00  0.00           C  
ATOM     66  O   GLU A  10       1.476  -1.654   3.073  1.00  0.00           O  
ATOM     67  CB  GLU A  10       0.572  -4.752   4.054  1.00  0.00           C  
ATOM     68  CEN GLU A  10       1.124  -6.364   4.022  1.00  0.00           X  
ATOM     69  H   GLU A  10      -0.975  -3.845   5.834  1.00  0.00           H  
ATOM     70  N   ASP A  11      -0.737  -2.070   3.010  1.00  0.00           N  
ATOM     71  CA  ASP A  11      -1.055  -1.095   1.962  1.00  0.00           C  
ATOM     72  C   ASP A  11      -0.687   0.337   2.388  1.00  0.00           C  
ATOM     73  O   ASP A  11      -0.058   1.084   1.632  1.00  0.00           O  
ATOM     74  CB  ASP A  11      -2.540  -1.170   1.600  1.00  0.00           C  
ATOM     75  CEN ASP A  11      -3.159  -1.590   0.909  1.00  0.00           X  
ATOM     76  H   ASP A  11      -1.480  -2.676   3.329  1.00  0.00           H  
ATOM     77  N   LEU A  12      -1.022   0.726   3.627  1.00  0.00           N  
ATOM     78  CA  LEU A  12      -0.732   2.062   4.169  1.00  0.00           C  
ATOM     79  C   LEU A  12       0.772   2.340   4.227  1.00  0.00           C  
ATOM     80  O   LEU A  12       1.229   3.427   3.859  1.00  0.00           O  
ATOM     81  CB  LEU A  12      -1.350   2.210   5.565  1.00  0.00           C  
ATOM     82  CEN LEU A  12      -2.599   2.948   6.083  1.00  0.00           X  
ATOM     83  H   LEU A  12      -1.519   0.060   4.201  1.00  0.00           H  
ATOM     84  N   GLN A  13       1.558   1.355   4.660  1.00  0.00           N  
ATOM     85  CA  GLN A  13       3.012   1.473   4.743  1.00  0.00           C  
ATOM     86  C   GLN A  13       3.638   1.741   3.375  1.00  0.00           C  
ATOM     87  O   GLN A  13       4.568   2.548   3.265  1.00  0.00           O  
ATOM     88  CB  GLN A  13       3.615   0.200   5.343  1.00  0.00           C  
ATOM     89  CEN GLN A  13       4.253  -0.518   6.801  1.00  0.00           X  
ATOM     90  H   GLN A  13       1.128   0.470   4.888  1.00  0.00           H  
ATOM     91  N   GLU A  14       3.136   1.102   2.320  1.00  0.00           N  
ATOM     92  CA  GLU A  14       3.644   1.301   0.968  1.00  0.00           C  
ATOM     93  C   GLU A  14       3.314   2.701   0.440  1.00  0.00           C  
ATOM     94  O   GLU A  14       4.153   3.320  -0.225  1.00  0.00           O  
ATOM     95  CB  GLU A  14       3.075   0.236   0.027  1.00  0.00           C  
ATOM     96  CEN GLU A  14       3.245  -1.241  -0.806  1.00  0.00           X  
ATOM     97  H   GLU A  14       2.383   0.445   2.457  1.00  0.00           H  
ATOM     98  N   VAL A  15       2.143   3.246   0.785  1.00  0.00           N  
ATOM     99  CA  VAL A  15       1.735   4.609   0.412  1.00  0.00           C  
ATOM    100  C   VAL A  15       2.604   5.650   1.115  1.00  0.00           C  
ATOM    101  O   VAL A  15       3.055   6.599   0.470  1.00  0.00           O  
ATOM    102  CB  VAL A  15       0.257   4.876   0.754  1.00  0.00           C  
ATOM    103  CEN VAL A  15      -0.367   4.972   0.478  1.00  0.00           X  
ATOM    104  H   VAL A  15       1.513   2.687   1.343  1.00  0.00           H  
ATOM    105  N   LEU A  16       2.912   5.442   2.396  1.00  0.00           N  
ATOM    106  CA  LEU A  16       3.794   6.311   3.179  1.00  0.00           C  
ATOM    107  C   LEU A  16       5.205   6.396   2.595  1.00  0.00           C  
ATOM    108  O   LEU A  16       5.790   7.474   2.461  1.00  0.00           O  
ATOM    109  CB  LEU A  16       3.856   5.818   4.630  1.00  0.00           C  
ATOM    110  CEN LEU A  16       3.205   6.319   5.933  1.00  0.00           X  
ATOM    111  H   LEU A  16       2.495   4.646   2.857  1.00  0.00           H  
ATOM    112  N   LYS A  17       5.761   5.256   2.192  1.00  0.00           N  
ATOM    113  CA  LYS A  17       7.095   5.191   1.596  1.00  0.00           C  
ATOM    114  C   LYS A  17       7.161   5.951   0.271  1.00  0.00           C  
ATOM    115  O   LYS A  17       8.117   6.697   0.032  1.00  0.00           O  
ATOM    116  CB  LYS A  17       7.512   3.735   1.385  1.00  0.00           C  
ATOM    117  CEN LYS A  17       8.665   2.074   2.008  1.00  0.00           X  
ATOM    118  H   LYS A  17       5.237   4.405   2.333  1.00  0.00           H  
ATOM    119  N   ASN A  18       6.158   5.784  -0.588  1.00  0.00           N  
ATOM    120  CA  ASN A  18       6.087   6.433  -1.891  1.00  0.00           C  
ATOM    121  C   ASN A  18       5.998   7.956  -1.770  1.00  0.00           C  
ATOM    122  O   ASN A  18       6.779   8.653  -2.422  1.00  0.00           O  
ATOM    123  CB  ASN A  18       4.918   5.904  -2.701  1.00  0.00           C  
ATOM    124  CEN ASN A  18       4.733   5.149  -3.406  1.00  0.00           X  
ATOM    125  H   ASN A  18       5.399   5.176  -0.313  1.00  0.00           H  
ATOM    126  N   LEU A  19       5.117   8.469  -0.913  1.00  0.00           N  
ATOM    127  CA  LEU A  19       4.941   9.898  -0.676  1.00  0.00           C  
ATOM    128  C   LEU A  19       6.219  10.515  -0.122  1.00  0.00           C  
ATOM    129  O   LEU A  19       6.677  11.530  -0.648  1.00  0.00           O  
ATOM    130  CB  LEU A  19       3.769  10.139   0.284  1.00  0.00           C  
ATOM    131  CEN LEU A  19       2.327  10.637   0.069  1.00  0.00           X  
ATOM    132  H   LEU A  19       4.560   7.833  -0.360  1.00  0.00           H  
ATOM    133  N   HIS A  20       6.871   9.855   0.836  1.00  0.00           N  
ATOM    134  CA  HIS A  20       8.126  10.331   1.423  1.00  0.00           C  
ATOM    135  C   HIS A  20       9.284  10.383   0.426  1.00  0.00           C  
ATOM    136  O   HIS A  20      10.107  11.296   0.477  1.00  0.00           O  
ATOM    137  CB  HIS A  20       8.518   9.448   2.612  1.00  0.00           C  
ATOM    138  CEN HIS A  20       8.365   9.441   4.028  1.00  0.00           X  
ATOM    139  H   HIS A  20       6.429   9.046   1.246  1.00  0.00           H  
ATOM    140  N   LYS A  21       9.362   9.425  -0.501  1.00  0.00           N  
ATOM    141  CA  LYS A  21      10.399   9.410  -1.538  1.00  0.00           C  
ATOM    142  C   LYS A  21      10.169  10.451  -2.633  1.00  0.00           C  
ATOM    143  O   LYS A  21      11.135  10.997  -3.160  1.00  0.00           O  
ATOM    144  CB  LYS A  21      10.491   8.018  -2.166  1.00  0.00           C  
ATOM    145  CEN LYS A  21      11.506   6.170  -2.328  1.00  0.00           X  
ATOM    146  H   LYS A  21       8.724   8.644  -0.418  1.00  0.00           H  
ATOM    147  N   ASN A  22       8.921  10.673  -3.032  1.00  0.00           N  
ATOM    148  CA  ASN A  22       8.595  11.543  -4.167  1.00  0.00           C  
ATOM    149  C   ASN A  22       8.445  13.017  -3.770  1.00  0.00           C  
ATOM    150  O   ASN A  22       8.551  13.899  -4.622  1.00  0.00           O  
ATOM    151  CB  ASN A  22       7.335  11.069  -4.867  1.00  0.00           C  
ATOM    152  CEN ASN A  22       7.072  10.436  -5.662  1.00  0.00           X  
ATOM    153  H   ASN A  22       8.172  10.205  -2.547  1.00  0.00           H  
ATOM    154  N   TRP A  23       8.217  13.300  -2.490  1.00  0.00           N  
ATOM    155  CA  TRP A  23       8.022  14.656  -2.006  1.00  0.00           C  
ATOM    156  C   TRP A  23       9.348  15.312  -1.610  1.00  0.00           C  
ATOM    157  O   TRP A  23       9.875  15.143  -0.515  1.00  0.00           O  
ATOM    158  CB  TRP A  23       7.059  14.655  -0.818  1.00  0.00           C  
ATOM    159  CEN TRP A  23       5.488  15.243  -0.307  1.00  0.00           X  
ATOM    160  H   TRP A  23       8.068  12.549  -1.832  1.00  0.00           H  
ATOM    161  N   HIS A  24       9.891  16.108  -2.530  1.00  0.00           N  
ATOM    162  CA  HIS A  24      11.191  16.765  -2.375  1.00  0.00           C  
ATOM    163  C   HIS A  24      11.095  18.287  -2.110  1.00  0.00           C  
ATOM    164  O   HIS A  24      12.123  18.963  -2.093  1.00  0.00           O  
ATOM    165  CB  HIS A  24      12.048  16.514  -3.620  1.00  0.00           C  
ATOM    166  CEN HIS A  24      13.039  15.590  -4.060  1.00  0.00           X  
ATOM    167  H   HIS A  24       9.386  16.220  -3.397  1.00  0.00           H  
ATOM    168  N   GLY A  25       9.894  18.851  -1.922  1.00  0.00           N  
ATOM    169  CA  GLY A  25       9.682  20.304  -1.875  1.00  0.00           C  
ATOM    170  C   GLY A  25       9.279  20.850  -0.508  1.00  0.00           C  
ATOM    171  O   GLY A  25       8.099  20.903  -0.209  1.00  0.00           O  
ATOM    172  CEN GLY A  25       9.682  20.305  -1.875  1.00  0.00           X  
ATOM    173  H   GLY A  25       9.075  18.258  -1.889  1.00  0.00           H  
ATOM    174  N   GLY A  26      10.239  21.344   0.279  1.00  0.00           N  
ATOM    175  CA  GLY A  26       9.980  22.089   1.524  1.00  0.00           C  
ATOM    176  C   GLY A  26      10.128  21.235   2.782  1.00  0.00           C  
ATOM    177  O   GLY A  26       9.322  20.349   3.040  1.00  0.00           O  
ATOM    178  CEN GLY A  26       9.979  22.089   1.525  1.00  0.00           X  
ATOM    179  H   GLY A  26      11.193  21.253  -0.040  1.00  0.00           H  
ATOM    180  N   LYS A  27      11.183  21.484   3.562  1.00  0.00           N  
ATOM    181  CA  LYS A  27      11.457  20.761   4.816  1.00  0.00           C  
ATOM    182  C   LYS A  27      10.317  20.851   5.835  1.00  0.00           C  
ATOM    183  O   LYS A  27       9.982  19.825   6.413  1.00  0.00           O  
ATOM    184  CB  LYS A  27      12.747  21.284   5.449  1.00  0.00           C  
ATOM    185  CEN LYS A  27      14.809  21.015   5.841  1.00  0.00           X  
ATOM    186  H   LYS A  27      11.794  22.249   3.311  1.00  0.00           H  
ATOM    187  N   ASP A  28       9.752  22.037   6.048  1.00  0.00           N  
ATOM    188  CA  ASP A  28       8.635  22.228   6.982  1.00  0.00           C  
ATOM    189  C   ASP A  28       7.417  21.366   6.625  1.00  0.00           C  
ATOM    190  O   ASP A  28       7.052  20.492   7.400  1.00  0.00           O  
ATOM    191  CB  ASP A  28       8.229  23.703   7.024  1.00  0.00           C  
ATOM    192  CEN ASP A  28       8.383  24.543   7.579  1.00  0.00           X  
ATOM    193  H   ASP A  28      10.224  22.875   5.737  1.00  0.00           H  
ATOM    194  N   ASN A  29       6.863  21.496   5.417  1.00  0.00           N  
ATOM    195  CA  ASN A  29       5.641  20.762   5.049  1.00  0.00           C  
ATOM    196  C   ASN A  29       5.795  19.237   5.156  1.00  0.00           C  
ATOM    197  O   ASN A  29       4.819  18.521   5.350  1.00  0.00           O  
ATOM    198  CB  ASN A  29       5.188  21.132   3.649  1.00  0.00           C  
ATOM    199  CEN ASN A  29       4.549  21.829   3.192  1.00  0.00           X  
ATOM    200  H   ASN A  29       7.139  22.284   4.849  1.00  0.00           H  
ATOM    201  N   LEU A  30       7.023  18.732   5.003  1.00  0.00           N  
ATOM    202  CA  LEU A  30       7.285  17.305   5.129  1.00  0.00           C  
ATOM    203  C   LEU A  30       7.125  16.834   6.572  1.00  0.00           C  
ATOM    204  O   LEU A  30       6.620  15.744   6.783  1.00  0.00           O  
ATOM    205  CB  LEU A  30       8.692  16.981   4.614  1.00  0.00           C  
ATOM    206  CEN LEU A  30       9.207  16.335   3.313  1.00  0.00           X  
ATOM    207  H   LEU A  30       7.801  19.373   4.938  1.00  0.00           H  
ATOM    208  N   HIS A  31       7.562  17.635   7.547  1.00  0.00           N  
ATOM    209  CA  HIS A  31       7.549  17.241   8.948  1.00  0.00           C  
ATOM    210  C   HIS A  31       6.116  17.006   9.434  1.00  0.00           C  
ATOM    211  O   HIS A  31       5.842  15.965  10.018  1.00  0.00           O  
ATOM    212  CB  HIS A  31       8.235  18.302   9.815  1.00  0.00           C  
ATOM    213  CEN HIS A  31       9.522  18.548  10.374  1.00  0.00           X  
ATOM    214  H   HIS A  31       7.805  18.591   7.333  1.00  0.00           H  
ATOM    215  N   ASP A  32       5.195  17.925   9.129  1.00  0.00           N  
ATOM    216  CA  ASP A  32       3.801  17.817   9.577  1.00  0.00           C  
ATOM    217  C   ASP A  32       3.115  16.571   8.998  1.00  0.00           C  
ATOM    218  O   ASP A  32       2.518  15.790   9.736  1.00  0.00           O  
ATOM    219  CB  ASP A  32       3.017  19.073   9.189  1.00  0.00           C  
ATOM    220  CEN ASP A  32       2.706  19.958   9.587  1.00  0.00           X  
ATOM    221  H   ASP A  32       5.468  18.751   8.621  1.00  0.00           H  
ATOM    222  N   VAL A  33       3.287  16.317   7.696  1.00  0.00           N  
ATOM    223  CA  VAL A  33       2.717  15.140   7.020  1.00  0.00           C  
ATOM    224  C   VAL A  33       3.292  13.829   7.563  1.00  0.00           C  
ATOM    225  O   VAL A  33       2.562  12.852   7.697  1.00  0.00           O  
ATOM    226  CB  VAL A  33       2.959  15.196   5.500  1.00  0.00           C  
ATOM    227  CEN VAL A  33       2.648  15.289   4.892  1.00  0.00           X  
ATOM    228  H   VAL A  33       3.803  16.994   7.154  1.00  0.00           H  
ATOM    229  N   ASP A  34       4.594  13.792   7.852  1.00  0.00           N  
ATOM    230  CA  ASP A  34       5.273  12.628   8.430  1.00  0.00           C  
ATOM    231  C   ASP A  34       4.680  12.295   9.800  1.00  0.00           C  
ATOM    232  O   ASP A  34       4.341  11.141  10.043  1.00  0.00           O  
ATOM    233  CB  ASP A  34       6.778  12.880   8.550  1.00  0.00           C  
ATOM    234  CEN ASP A  34       7.648  12.684   8.058  1.00  0.00           X  
ATOM    235  H   ASP A  34       5.147  14.621   7.701  1.00  0.00           H  
ATOM    236  N   ASN A  35       4.438  13.300  10.646  1.00  0.00           N  
ATOM    237  CA  ASN A  35       3.829  13.111  11.962  1.00  0.00           C  
ATOM    238  C   ASN A  35       2.398  12.569  11.856  1.00  0.00           C  
ATOM    239  O   ASN A  35       2.053  11.626  12.564  1.00  0.00           O  
ATOM    240  CB  ASN A  35       3.841  14.400  12.762  1.00  0.00           C  
ATOM    241  CEN ASN A  35       4.461  14.882  13.459  1.00  0.00           X  
ATOM    242  H   ASN A  35       4.695  14.237  10.373  1.00  0.00           H  
ATOM    243  N   HIS A  36       1.566  13.119  10.970  1.00  0.00           N  
ATOM    244  CA  HIS A  36       0.210  12.610  10.782  1.00  0.00           C  
ATOM    245  C   HIS A  36       0.204  11.162  10.272  1.00  0.00           C  
ATOM    246  O   HIS A  36      -0.592  10.350  10.733  1.00  0.00           O  
ATOM    247  CB  HIS A  36      -0.566  13.509   9.813  1.00  0.00           C  
ATOM    248  CEN HIS A  36      -1.467  14.611   9.874  1.00  0.00           X  
ATOM    249  H   HIS A  36       1.864  13.924  10.437  1.00  0.00           H  
ATOM    250  N   LEU A  37       1.108  10.795   9.358  1.00  0.00           N  
ATOM    251  CA  LEU A  37       1.211   9.414   8.868  1.00  0.00           C  
ATOM    252  C   LEU A  37       1.611   8.432   9.972  1.00  0.00           C  
ATOM    253  O   LEU A  37       1.031   7.350  10.048  1.00  0.00           O  
ATOM    254  CB  LEU A  37       2.219   9.344   7.713  1.00  0.00           C  
ATOM    255  CEN LEU A  37       2.052   9.229   6.186  1.00  0.00           X  
ATOM    256  H   LEU A  37       1.765  11.484   9.025  1.00  0.00           H  
ATOM    257  N   GLN A  38       2.568   8.795  10.829  1.00  0.00           N  
ATOM    258  CA  GLN A  38       2.992   7.945  11.941  1.00  0.00           C  
ATOM    259  C   GLN A  38       1.835   7.699  12.912  1.00  0.00           C  
ATOM    260  O   GLN A  38       1.579   6.541  13.226  1.00  0.00           O  
ATOM    261  CB  GLN A  38       4.168   8.581  12.686  1.00  0.00           C  
ATOM    262  CEN GLN A  38       5.902   8.554  12.889  1.00  0.00           X  
ATOM    263  H   GLN A  38       2.970   9.717  10.747  1.00  0.00           H  
ATOM    264  N   ASN A  39       1.087   8.737  13.300  1.00  0.00           N  
ATOM    265  CA  ASN A  39      -0.068   8.596  14.196  1.00  0.00           C  
ATOM    266  C   ASN A  39      -1.138   7.679  13.590  1.00  0.00           C  
ATOM    267  O   ASN A  39      -1.638   6.782  14.263  1.00  0.00           O  
ATOM    268  CB  ASN A  39      -0.671   9.946  14.539  1.00  0.00           C  
ATOM    269  CEN ASN A  39      -0.578  10.676  15.287  1.00  0.00           X  
ATOM    270  H   ASN A  39       1.370   9.669  13.034  1.00  0.00           H  
ATOM    271  N   VAL A  40      -1.417   7.814  12.288  1.00  0.00           N  
ATOM    272  CA  VAL A  40      -2.390   6.959  11.587  1.00  0.00           C  
ATOM    273  C   VAL A  40      -1.957   5.485  11.607  1.00  0.00           C  
ATOM    274  O   VAL A  40      -2.769   4.604  11.885  1.00  0.00           O  
ATOM    275  CB  VAL A  40      -2.584   7.406  10.126  1.00  0.00           C  
ATOM    276  CEN VAL A  40      -3.028   7.704   9.691  1.00  0.00           X  
ATOM    277  H   VAL A  40      -1.004   8.593  11.796  1.00  0.00           H  
ATOM    278  N   ILE A  41      -0.681   5.192  11.330  1.00  0.00           N  
ATOM    279  CA  ILE A  41      -0.138   3.827  11.377  1.00  0.00           C  
ATOM    280  C   ILE A  41      -0.308   3.207  12.768  1.00  0.00           C  
ATOM    281  O   ILE A  41      -0.724   2.049  12.873  1.00  0.00           O  
ATOM    282  CB  ILE A  41       1.353   3.798  10.994  1.00  0.00           C  
ATOM    283  CEN ILE A  41       2.061   3.744  10.167  1.00  0.00           X  
ATOM    284  H   ILE A  41      -0.051   5.962  11.150  1.00  0.00           H  
ATOM    285  N   GLU A  42       0.007   3.953  13.827  1.00  0.00           N  
ATOM    286  CA  GLU A  42      -0.191   3.522  15.211  1.00  0.00           C  
ATOM    287  C   GLU A  42      -1.648   3.145  15.475  1.00  0.00           C  
ATOM    288  O   GLU A  42      -1.904   2.082  16.040  1.00  0.00           O  
ATOM    289  CB  GLU A  42       0.251   4.620  16.181  1.00  0.00           C  
ATOM    290  CEN GLU A  42       1.419   5.280  17.230  1.00  0.00           X  
ATOM    291  H   GLU A  42       0.351   4.890  13.677  1.00  0.00           H  
ATOM    292  N   ASP A  43      -2.603   3.934  14.987  1.00  0.00           N  
ATOM    293  CA  ASP A  43      -4.024   3.654  15.152  1.00  0.00           C  
ATOM    294  C   ASP A  43      -4.441   2.366  14.433  1.00  0.00           C  
ATOM    295  O   ASP A  43      -5.183   1.549  14.990  1.00  0.00           O  
ATOM    296  CB  ASP A  43      -4.856   4.834  14.642  1.00  0.00           C  
ATOM    297  CEN ASP A  43      -5.333   5.664  14.988  1.00  0.00           X  
ATOM    298  H   ASP A  43      -2.341   4.828  14.595  1.00  0.00           H  
ATOM    299  N   ILE A  44      -3.937   2.122  13.215  1.00  0.00           N  
ATOM    300  CA  ILE A  44      -4.294   0.924  12.431  1.00  0.00           C  
ATOM    301  C   ILE A  44      -3.727  -0.318  13.115  1.00  0.00           C  
ATOM    302  O   ILE A  44      -4.410  -1.341  13.243  1.00  0.00           O  
ATOM    303  CB  ILE A  44      -3.768   0.997  10.986  1.00  0.00           C  
ATOM    304  CEN ILE A  44      -3.981   1.344   9.975  1.00  0.00           X  
ATOM    305  H   ILE A  44      -3.320   2.815  12.818  1.00  0.00           H  
ATOM    306  N   HIS A  45      -2.482  -0.234  13.572  1.00  0.00           N  
ATOM    307  CA  HIS A  45      -1.814  -1.320  14.258  1.00  0.00           C  
ATOM    308  C   HIS A  45      -2.558  -1.733  15.543  1.00  0.00           C  
ATOM    309  O   HIS A  45      -2.702  -2.930  15.791  1.00  0.00           O  
ATOM    310  CB  HIS A  45      -0.370  -0.925  14.585  1.00  0.00           C  
ATOM    311  CEN HIS A  45       0.927  -1.067  14.013  1.00  0.00           X  
ATOM    312  H   HIS A  45      -1.998   0.649  13.479  1.00  0.00           H  
ATOM    313  N   ASP A  46      -3.112  -0.791  16.309  1.00  0.00           N  
ATOM    314  CA  ASP A  46      -3.879  -1.073  17.533  1.00  0.00           C  
ATOM    315  C   ASP A  46      -5.222  -1.751  17.218  1.00  0.00           C  
ATOM    316  O   ASP A  46      -5.590  -2.762  17.830  1.00  0.00           O  
ATOM    317  CB  ASP A  46      -4.117   0.217  18.321  1.00  0.00           C  
ATOM    318  CEN ASP A  46      -3.732   0.739  19.106  1.00  0.00           X  
ATOM    319  H   ASP A  46      -3.005   0.175  16.038  1.00  0.00           H  
ATOM    320  N   PHE A  47      -5.929  -1.268  16.193  1.00  0.00           N  
ATOM    321  CA  PHE A  47      -7.132  -1.912  15.675  1.00  0.00           C  
ATOM    322  C   PHE A  47      -6.849  -3.353  15.229  1.00  0.00           C  
ATOM    323  O   PHE A  47      -7.575  -4.275  15.610  1.00  0.00           O  
ATOM    324  CB  PHE A  47      -7.708  -1.102  14.512  1.00  0.00           C  
ATOM    325  CEN PHE A  47      -8.847  -0.022  14.265  1.00  0.00           X  
ATOM    326  H   PHE A  47      -5.620  -0.403  15.772  1.00  0.00           H  
ATOM    327  N   MET A  48      -5.757  -3.582  14.492  1.00  0.00           N  
ATOM    328  CA  MET A  48      -5.308  -4.923  14.116  1.00  0.00           C  
ATOM    329  C   MET A  48      -4.987  -5.811  15.318  1.00  0.00           C  
ATOM    330  O   MET A  48      -5.448  -6.951  15.379  1.00  0.00           O  
ATOM    331  CB  MET A  48      -4.083  -4.818  13.210  1.00  0.00           C  
ATOM    332  CEN MET A  48      -3.553  -5.033  11.552  1.00  0.00           X  
ATOM    333  H   MET A  48      -5.205  -2.780  14.211  1.00  0.00           H  
ATOM    334  N   GLN A  49      -4.221  -5.313  16.290  1.00  0.00           N  
ATOM    335  CA  GLN A  49      -3.844  -6.096  17.470  1.00  0.00           C  
ATOM    336  C   GLN A  49      -4.987  -6.261  18.488  1.00  0.00           C  
ATOM    337  O   GLN A  49      -4.900  -7.096  19.388  1.00  0.00           O  
ATOM    338  CB  GLN A  49      -2.642  -5.445  18.160  1.00  0.00           C  
ATOM    339  CEN GLN A  49      -0.908  -5.507  18.347  1.00  0.00           X  
ATOM    340  H   GLN A  49      -3.877  -4.368  16.208  1.00  0.00           H  
ATOM    341  N   GLY A  50      -6.092  -5.529  18.315  1.00  0.00           N  
ATOM    342  CA  GLY A  50      -7.246  -5.551  19.208  1.00  0.00           C  
ATOM    343  C   GLY A  50      -7.236  -4.421  20.235  1.00  0.00           C  
ATOM    344  O   GLY A  50      -7.875  -4.550  21.278  1.00  0.00           O  
ATOM    345  CEN GLY A  50      -7.247  -5.551  19.209  1.00  0.00           X  
ATOM    346  H   GLY A  50      -6.113  -4.881  17.540  1.00  0.00           H  
ATOM    347  N   GLY A  51      -6.528  -3.322  19.957  1.00  0.00           N  
ATOM    348  CA  GLY A  51      -6.369  -2.186  20.866  1.00  0.00           C  
ATOM    349  C   GLY A  51      -7.431  -1.092  20.719  1.00  0.00           C  
ATOM    350  O   GLY A  51      -7.449  -0.159  21.529  1.00  0.00           O  
ATOM    351  CEN GLY A  51      -6.369  -2.186  20.866  1.00  0.00           X  
ATOM    352  H   GLY A  51      -6.044  -3.260  19.073  1.00  0.00           H  
ATOM    353  N   GLY A  52      -8.324  -1.155  19.723  1.00  0.00           N  
ATOM    354  CA  GLY A  52      -9.298  -0.092  19.473  1.00  0.00           C  
ATOM    355  C   GLY A  52     -10.753  -0.524  19.321  1.00  0.00           C  
ATOM    356  O   GLY A  52     -11.085  -1.501  18.660  1.00  0.00           O  
ATOM    357  CEN GLY A  52      -9.298  -0.092  19.473  1.00  0.00           X  
ATOM    358  H   GLY A  52      -8.213  -1.884  19.029  1.00  0.00           H  
ATOM    359  N   SER A  53     -11.641   0.268  19.923  1.00  0.00           N  
ATOM    360  CA  SER A  53     -13.089   0.177  19.736  1.00  0.00           C  
ATOM    361  C   SER A  53     -13.531   1.129  18.616  1.00  0.00           C  
ATOM    362  O   SER A  53     -12.700   1.826  18.034  1.00  0.00           O  
ATOM    363  CB  SER A  53     -13.811   0.496  21.030  1.00  0.00           C  
ATOM    364  CEN SER A  53     -13.915   0.733  21.509  1.00  0.00           X  
ATOM    365  H   SER A  53     -11.302   1.127  20.328  1.00  0.00           H  
ATOM    366  N   GLY A  54     -14.836   1.226  18.335  1.00  0.00           N  
ATOM    367  CA  GLY A  54     -15.356   2.096  17.267  1.00  0.00           C  
ATOM    368  C   GLY A  54     -14.798   3.532  17.279  1.00  0.00           C  
ATOM    369  O   GLY A  54     -14.631   4.129  16.222  1.00  0.00           O  
ATOM    370  CEN GLY A  54     -15.356   2.096  17.266  1.00  0.00           X  
ATOM    371  H   GLY A  54     -15.490   0.635  18.830  1.00  0.00           H  
ATOM    372  N   GLY A  55     -14.432   4.065  18.456  1.00  0.00           N  
ATOM    373  CA  GLY A  55     -13.852   5.403  18.590  1.00  0.00           C  
ATOM    374  C   GLY A  55     -12.465   5.540  17.952  1.00  0.00           C  
ATOM    375  O   GLY A  55     -12.196   6.571  17.344  1.00  0.00           O  
ATOM    376  CEN GLY A  55     -13.851   5.404  18.590  1.00  0.00           X  
ATOM    377  H   GLY A  55     -14.426   3.467  19.267  1.00  0.00           H  
ATOM    378  N   LYS A  56     -11.619   4.494  18.001  1.00  0.00           N  
ATOM    379  CA  LYS A  56     -10.342   4.479  17.264  1.00  0.00           C  
ATOM    380  C   LYS A  56     -10.582   4.524  15.758  1.00  0.00           C  
ATOM    381  O   LYS A  56      -9.863   5.210  15.053  1.00  0.00           O  
ATOM    382  CB  LYS A  56      -9.521   3.240  17.625  1.00  0.00           C  
ATOM    383  CEN LYS A  56      -7.891   2.392  18.672  1.00  0.00           X  
ATOM    384  H   LYS A  56     -11.923   3.643  18.451  1.00  0.00           H  
ATOM    385  N   LEU A  57     -11.633   3.861  15.262  1.00  0.00           N  
ATOM    386  CA  LEU A  57     -12.031   3.992  13.853  1.00  0.00           C  
ATOM    387  C   LEU A  57     -12.480   5.408  13.495  1.00  0.00           C  
ATOM    388  O   LEU A  57     -12.034   5.943  12.488  1.00  0.00           O  
ATOM    389  CB  LEU A  57     -13.151   2.994  13.533  1.00  0.00           C  
ATOM    390  CEN LEU A  57     -13.169   1.648  12.783  1.00  0.00           X  
ATOM    391  H   LEU A  57     -12.176   3.279  15.883  1.00  0.00           H  
ATOM    392  N   GLN A  58     -13.323   6.034  14.317  1.00  0.00           N  
ATOM    393  CA  GLN A  58     -13.761   7.411  14.064  1.00  0.00           C  
ATOM    394  C   GLN A  58     -12.591   8.396  13.998  1.00  0.00           C  
ATOM    395  O   GLN A  58     -12.586   9.267  13.132  1.00  0.00           O  
ATOM    396  CB  GLN A  58     -14.742   7.859  15.151  1.00  0.00           C  
ATOM    397  CEN GLN A  58     -16.430   8.086  15.534  1.00  0.00           X  
ATOM    398  H   GLN A  58     -13.623   5.566  15.161  1.00  0.00           H  
ATOM    399  N   GLU A  59     -11.613   8.257  14.894  1.00  0.00           N  
ATOM    400  CA  GLU A  59     -10.418   9.105  14.906  1.00  0.00           C  
ATOM    401  C   GLU A  59      -9.553   8.847  13.667  1.00  0.00           C  
ATOM    402  O   GLU A  59      -9.166   9.804  13.003  1.00  0.00           O  
ATOM    403  CB  GLU A  59      -9.603   8.867  16.179  1.00  0.00           C  
ATOM    404  CEN GLU A  59      -9.159   9.333  17.756  1.00  0.00           X  
ATOM    405  H   GLU A  59     -11.664   7.513  15.576  1.00  0.00           H  
ATOM    406  N   MET A  60      -9.413   7.584  13.255  1.00  0.00           N  
ATOM    407  CA  MET A  60      -8.596   7.178  12.104  1.00  0.00           C  
ATOM    408  C   MET A  60      -9.129   7.734  10.781  1.00  0.00           C  
ATOM    409  O   MET A  60      -8.355   8.124   9.914  1.00  0.00           O  
ATOM    410  CB  MET A  60      -8.519   5.655  12.032  1.00  0.00           C  
ATOM    411  CEN MET A  60      -7.426   4.302  12.265  1.00  0.00           X  
ATOM    412  H   MET A  60      -9.819   6.851  13.821  1.00  0.00           H  
ATOM    413  N   MET A  61     -10.455   7.813  10.621  1.00  0.00           N  
ATOM    414  CA  MET A  61     -11.069   8.423   9.437  1.00  0.00           C  
ATOM    415  C   MET A  61     -10.668   9.895   9.296  1.00  0.00           C  
ATOM    416  O   MET A  61     -10.235  10.316   8.227  1.00  0.00           O  
ATOM    417  CB  MET A  61     -12.589   8.295   9.506  1.00  0.00           C  
ATOM    418  CEN MET A  61     -13.953   7.464   8.779  1.00  0.00           X  
ATOM    419  H   MET A  61     -11.048   7.437  11.346  1.00  0.00           H  
ATOM    420  N   LYS A  62     -10.789  10.691  10.358  1.00  0.00           N  
ATOM    421  CA  LYS A  62     -10.414  12.105  10.334  1.00  0.00           C  
ATOM    422  C   LYS A  62      -8.924  12.292  10.047  1.00  0.00           C  
ATOM    423  O   LYS A  62      -8.589  13.177   9.264  1.00  0.00           O  
ATOM    424  CB  LYS A  62     -10.779  12.774  11.660  1.00  0.00           C  
ATOM    425  CEN LYS A  62     -12.077  14.038  12.754  1.00  0.00           X  
ATOM    426  H   LYS A  62     -11.084  10.280  11.235  1.00  0.00           H  
ATOM    427  N   GLU A  63      -8.055  11.481  10.639  1.00  0.00           N  
ATOM    428  CA  GLU A  63      -6.611  11.530  10.376  1.00  0.00           C  
ATOM    429  C   GLU A  63      -6.318  11.300   8.895  1.00  0.00           C  
ATOM    430  O   GLU A  63      -5.584  12.057   8.264  1.00  0.00           O  
ATOM    431  CB  GLU A  63      -5.872  10.493  11.225  1.00  0.00           C  
ATOM    432  CEN GLU A  63      -4.946  10.099  12.600  1.00  0.00           X  
ATOM    433  H   GLU A  63      -8.391  10.787  11.293  1.00  0.00           H  
ATOM    434  N   PHE A  64      -6.998  10.329   8.291  1.00  0.00           N  
ATOM    435  CA  PHE A  64      -6.857  10.045   6.873  1.00  0.00           C  
ATOM    436  C   PHE A  64      -7.274  11.236   5.989  1.00  0.00           C  
ATOM    437  O   PHE A  64      -6.540  11.639   5.086  1.00  0.00           O  
ATOM    438  CB  PHE A  64      -7.679   8.806   6.511  1.00  0.00           C  
ATOM    439  CEN PHE A  64      -7.451   7.246   6.307  1.00  0.00           X  
ATOM    440  H   PHE A  64      -7.558   9.708   8.856  1.00  0.00           H  
ATOM    441  N   GLN A  65      -8.415  11.865   6.284  1.00  0.00           N  
ATOM    442  CA  GLN A  65      -8.887  13.035   5.538  1.00  0.00           C  
ATOM    443  C   GLN A  65      -7.981  14.256   5.748  1.00  0.00           C  
ATOM    444  O   GLN A  65      -7.735  15.006   4.806  1.00  0.00           O  
ATOM    445  CB  GLN A  65     -10.320  13.383   5.950  1.00  0.00           C  
ATOM    446  CEN GLN A  65     -12.001  13.240   5.501  1.00  0.00           X  
ATOM    447  H   GLN A  65      -8.965  11.528   7.061  1.00  0.00           H  
ATOM    448  N   GLN A  66      -7.448  14.446   6.955  1.00  0.00           N  
ATOM    449  CA  GLN A  66      -6.490  15.521   7.225  1.00  0.00           C  
ATOM    450  C   GLN A  66      -5.200  15.336   6.429  1.00  0.00           C  
ATOM    451  O   GLN A  66      -4.740  16.288   5.802  1.00  0.00           O  
ATOM    452  CB  GLN A  66      -6.165  15.586   8.720  1.00  0.00           C  
ATOM    453  CEN GLN A  66      -6.506  16.426  10.212  1.00  0.00           X  
ATOM    454  H   GLN A  66      -7.641  13.779   7.685  1.00  0.00           H  
ATOM    455  N   VAL A  67      -4.673  14.108   6.359  1.00  0.00           N  
ATOM    456  CA  VAL A  67      -3.470  13.807   5.567  1.00  0.00           C  
ATOM    457  C   VAL A  67      -3.677  14.156   4.103  1.00  0.00           C  
ATOM    458  O   VAL A  67      -2.838  14.821   3.505  1.00  0.00           O  
ATOM    459  CB  VAL A  67      -3.071  12.323   5.672  1.00  0.00           C  
ATOM    460  CEN VAL A  67      -2.600  11.892   5.931  1.00  0.00           X  
ATOM    461  H   VAL A  67      -5.104  13.372   6.901  1.00  0.00           H  
ATOM    462  N   LEU A  68      -4.790  13.724   3.511  1.00  0.00           N  
ATOM    463  CA  LEU A  68      -5.074  13.978   2.103  1.00  0.00           C  
ATOM    464  C   LEU A  68      -5.115  15.458   1.762  1.00  0.00           C  
ATOM    465  O   LEU A  68      -4.613  15.855   0.710  1.00  0.00           O  
ATOM    466  CB  LEU A  68      -6.403  13.318   1.714  1.00  0.00           C  
ATOM    467  CEN LEU A  68      -6.744  12.037   0.930  1.00  0.00           X  
ATOM    468  H   LEU A  68      -5.466  13.220   4.066  1.00  0.00           H  
ATOM    469  N   ASP A  69      -5.735  16.254   2.623  1.00  0.00           N  
ATOM    470  CA  ASP A  69      -5.806  17.696   2.433  1.00  0.00           C  
ATOM    471  C   ASP A  69      -4.398  18.305   2.439  1.00  0.00           C  
ATOM    472  O   ASP A  69      -4.082  19.135   1.585  1.00  0.00           O  
ATOM    473  CB  ASP A  69      -6.672  18.340   3.518  1.00  0.00           C  
ATOM    474  CEN ASP A  69      -7.623  18.675   3.666  1.00  0.00           X  
ATOM    475  H   ASP A  69      -6.191  15.850   3.429  1.00  0.00           H  
ATOM    476  N   GLU A  70      -3.516  17.850   3.333  1.00  0.00           N  
ATOM    477  CA  GLU A  70      -2.132  18.330   3.430  1.00  0.00           C  
ATOM    478  C   GLU A  70      -1.317  17.953   2.194  1.00  0.00           C  
ATOM    479  O   GLU A  70      -0.579  18.784   1.665  1.00  0.00           O  
ATOM    480  CB  GLU A  70      -1.460  17.774   4.687  1.00  0.00           C  
ATOM    481  CEN GLU A  70      -0.962  17.970   6.304  1.00  0.00           X  
ATOM    482  H   GLU A  70      -3.811  17.122   3.968  1.00  0.00           H  
ATOM    483  N   LEU A  71      -1.484  16.737   1.678  1.00  0.00           N  
ATOM    484  CA  LEU A  71      -0.746  16.219   0.532  1.00  0.00           C  
ATOM    485  C   LEU A  71      -1.145  16.923  -0.758  1.00  0.00           C  
ATOM    486  O   LEU A  71      -0.277  17.249  -1.564  1.00  0.00           O  
ATOM    487  CB  LEU A  71      -0.968  14.707   0.403  1.00  0.00           C  
ATOM    488  CEN LEU A  71      -0.088  13.488   0.739  1.00  0.00           X  
ATOM    489  H   LEU A  71      -2.167  16.139   2.119  1.00  0.00           H  
ATOM    490  N   ASN A  72      -2.432  17.188  -0.954  1.00  0.00           N  
ATOM    491  CA  ASN A  72      -2.954  17.779  -2.176  1.00  0.00           C  
ATOM    492  C   ASN A  72      -2.331  19.159  -2.443  1.00  0.00           C  
ATOM    493  O   ASN A  72      -1.829  19.406  -3.540  1.00  0.00           O  
ATOM    494  CB  ASN A  72      -4.467  17.879  -2.133  1.00  0.00           C  
ATOM    495  CEN ASN A  72      -5.298  17.305  -2.419  1.00  0.00           X  
ATOM    496  H   ASN A  72      -3.080  16.949  -0.217  1.00  0.00           H  
ATOM    497  N   ASN A  73      -2.303  20.039  -1.437  1.00  0.00           N  
ATOM    498  CA  ASN A  73      -1.776  21.395  -1.574  1.00  0.00           C  
ATOM    499  C   ASN A  73      -0.296  21.398  -1.975  1.00  0.00           C  
ATOM    500  O   ASN A  73       0.088  22.051  -2.945  1.00  0.00           O  
ATOM    501  CB  ASN A  73      -1.972  22.191  -0.297  1.00  0.00           C  
ATOM    502  CEN ASN A  73      -2.685  22.839   0.119  1.00  0.00           X  
ATOM    503  H   ASN A  73      -2.657  19.750  -0.537  1.00  0.00           H  
ATOM    504  N   HIS A  74       0.536  20.646  -1.258  1.00  0.00           N  
ATOM    505  CA  HIS A  74       1.977  20.589  -1.484  1.00  0.00           C  
ATOM    506  C   HIS A  74       2.356  19.883  -2.783  1.00  0.00           C  
ATOM    507  O   HIS A  74       3.364  20.208  -3.414  1.00  0.00           O  
ATOM    508  CB  HIS A  74       2.667  19.894  -0.306  1.00  0.00           C  
ATOM    509  CEN HIS A  74       3.313  20.256   0.911  1.00  0.00           X  
ATOM    510  H   HIS A  74       0.169  20.173  -0.444  1.00  0.00           H  
ATOM    511  N   LEU A  75       1.541  18.930  -3.225  1.00  0.00           N  
ATOM    512  CA  LEU A  75       1.821  18.101  -4.384  1.00  0.00           C  
ATOM    513  C   LEU A  75       1.105  18.564  -5.666  1.00  0.00           C  
ATOM    514  O   LEU A  75       1.062  17.793  -6.624  1.00  0.00           O  
ATOM    515  CB  LEU A  75       1.444  16.649  -4.066  1.00  0.00           C  
ATOM    516  CEN LEU A  75       2.279  15.409  -3.692  1.00  0.00           X  
ATOM    517  H   LEU A  75       0.735  18.701  -2.661  1.00  0.00           H  
ATOM    518  N   GLN A  76       0.596  19.800  -5.770  1.00  0.00           N  
ATOM    519  CA  GLN A  76      -0.118  20.259  -6.982  1.00  0.00           C  
ATOM    520  C   GLN A  76       0.755  20.250  -8.264  1.00  0.00           C  
ATOM    521  O   GLN A  76       0.224  20.248  -9.375  1.00  0.00           O  
ATOM    522  CB  GLN A  76      -0.663  21.672  -6.754  1.00  0.00           C  
ATOM    523  CEN GLN A  76      -2.083  22.595  -6.334  1.00  0.00           X  
ATOM    524  H   GLN A  76       0.664  20.418  -4.975  1.00  0.00           H  
ATOM    525  N   GLY A  77       2.093  20.165  -8.147  1.00  0.00           N  
ATOM    526  CA  GLY A  77       3.040  20.174  -9.273  1.00  0.00           C  
ATOM    527  C   GLY A  77       3.366  18.817  -9.939  1.00  0.00           C  
ATOM    528  O   GLY A  77       3.862  18.810 -11.062  1.00  0.00           O  
ATOM    529  CEN GLY A  77       3.040  20.174  -9.273  1.00  0.00           X  
ATOM    530  H   GLY A  77       2.457  20.021  -7.217  1.00  0.00           H  
ATOM    531  N   GLY A  78       3.096  17.669  -9.306  1.00  0.00           N  
ATOM    532  CA  GLY A  78       3.433  16.320  -9.793  1.00  0.00           C  
ATOM    533  C   GLY A  78       2.223  15.414 -10.047  1.00  0.00           C  
ATOM    534  O   GLY A  78       2.054  14.410  -9.363  1.00  0.00           O  
ATOM    535  CEN GLY A  78       3.434  16.320  -9.793  1.00  0.00           X  
ATOM    536  H   GLY A  78       2.747  17.739  -8.362  1.00  0.00           H  
ATOM    537  N   LYS A  79       1.375  15.763 -11.023  1.00  0.00           N  
ATOM    538  CA  LYS A  79       0.076  15.124 -11.325  1.00  0.00           C  
ATOM    539  C   LYS A  79       0.022  13.585 -11.228  1.00  0.00           C  
ATOM    540  O   LYS A  79      -0.955  13.058 -10.712  1.00  0.00           O  
ATOM    541  CB  LYS A  79      -0.370  15.542 -12.727  1.00  0.00           C  
ATOM    542  CEN LYS A  79      -1.589  16.766 -13.948  1.00  0.00           X  
ATOM    543  H   LYS A  79       1.559  16.664 -11.439  1.00  0.00           H  
ATOM    544  N   HIS A  80       1.019  12.860 -11.742  1.00  0.00           N  
ATOM    545  CA  HIS A  80       1.064  11.398 -11.614  1.00  0.00           C  
ATOM    546  C   HIS A  80       1.218  10.931 -10.160  1.00  0.00           C  
ATOM    547  O   HIS A  80       0.556   9.982  -9.747  1.00  0.00           O  
ATOM    548  CB  HIS A  80       2.206  10.828 -12.461  1.00  0.00           C  
ATOM    549  CEN HIS A  80       2.394  10.278 -13.762  1.00  0.00           X  
ATOM    550  H   HIS A  80       1.791  13.344 -12.177  1.00  0.00           H  
ATOM    551  N   THR A  81       2.038  11.634  -9.375  1.00  0.00           N  
ATOM    552  CA  THR A  81       2.298  11.278  -7.976  1.00  0.00           C  
ATOM    553  C   THR A  81       1.088  11.608  -7.108  1.00  0.00           C  
ATOM    554  O   THR A  81       0.714  10.792  -6.275  1.00  0.00           O  
ATOM    555  CB  THR A  81       3.534  12.009  -7.420  1.00  0.00           C  
ATOM    556  CEN THR A  81       4.105  12.133  -7.429  1.00  0.00           X  
ATOM    557  H   THR A  81       2.506  12.453  -9.734  1.00  0.00           H  
ATOM    558  N   VAL A  82       0.429  12.746  -7.369  1.00  0.00           N  
ATOM    559  CA  VAL A  82      -0.808  13.142  -6.665  1.00  0.00           C  
ATOM    560  C   VAL A  82      -1.914  12.169  -6.940  1.00  0.00           C  
ATOM    561  O   VAL A  82      -2.612  11.785  -6.022  1.00  0.00           O  
ATOM    562  CB  VAL A  82      -1.285  14.549  -7.069  1.00  0.00           C  
ATOM    563  CEN VAL A  82      -1.358  15.196  -6.843  1.00  0.00           X  
ATOM    564  H   VAL A  82       0.787  13.364  -8.084  1.00  0.00           H  
ATOM    565  N   HIS A  83      -2.080  11.785  -8.206  1.00  0.00           N  
ATOM    566  CA  HIS A  83      -3.145  10.874  -8.562  1.00  0.00           C  
ATOM    567  C   HIS A  83      -2.930   9.506  -7.918  1.00  0.00           C  
ATOM    568  O   HIS A  83      -3.851   8.965  -7.326  1.00  0.00           O  
ATOM    569  CB  HIS A  83      -3.247  10.735 -10.084  1.00  0.00           C  
ATOM    570  CEN HIS A  83      -3.993  11.304 -11.156  1.00  0.00           X  
ATOM    571  H   HIS A  83      -1.529  12.211  -8.939  1.00  0.00           H  
ATOM    572  N   HIS A  84      -1.708   8.970  -7.980  1.00  0.00           N  
ATOM    573  CA  HIS A  84      -1.408   7.688  -7.356  1.00  0.00           C  
ATOM    574  C   HIS A  84      -1.620   7.724  -5.834  1.00  0.00           C  
ATOM    575  O   HIS A  84      -2.318   6.873  -5.298  1.00  0.00           O  
ATOM    576  CB  HIS A  84       0.031   7.267  -7.674  1.00  0.00           C  
ATOM    577  CEN HIS A  84       0.716   6.460  -8.628  1.00  0.00           X  
ATOM    578  H   HIS A  84      -0.962   9.483  -8.429  1.00  0.00           H  
ATOM    579  N   ILE A  85      -1.106   8.757  -5.161  1.00  0.00           N  
ATOM    580  CA  ILE A  85      -1.252   8.923  -3.708  1.00  0.00           C  
ATOM    581  C   ILE A  85      -2.710   9.215  -3.331  1.00  0.00           C  
ATOM    582  O   ILE A  85      -3.213   8.662  -2.364  1.00  0.00           O  
ATOM    583  CB  ILE A  85      -0.357  10.056  -3.175  1.00  0.00           C  
ATOM    584  CEN ILE A  85       0.640  10.311  -2.814  1.00  0.00           X  
ATOM    585  H   ILE A  85      -0.613   9.475  -5.674  1.00  0.00           H  
ATOM    586  N   GLU A  86      -3.417  10.026  -4.117  1.00  0.00           N  
ATOM    587  CA  GLU A  86      -4.827  10.353  -3.923  1.00  0.00           C  
ATOM    588  C   GLU A  86      -5.723   9.110  -4.032  1.00  0.00           C  
ATOM    589  O   GLU A  86      -6.609   8.934  -3.200  1.00  0.00           O  
ATOM    590  CB  GLU A  86      -5.267  11.409  -4.940  1.00  0.00           C  
ATOM    591  CEN GLU A  86      -5.593  13.035  -5.333  1.00  0.00           X  
ATOM    592  H   GLU A  86      -2.938  10.469  -4.887  1.00  0.00           H  
ATOM    593  N   GLN A  87      -5.512   8.244  -5.032  1.00  0.00           N  
ATOM    594  CA  GLN A  87      -6.266   6.990  -5.169  1.00  0.00           C  
ATOM    595  C   GLN A  87      -5.997   6.046  -3.998  1.00  0.00           C  
ATOM    596  O   GLN A  87      -6.957   5.507  -3.449  1.00  0.00           O  
ATOM    597  CB  GLN A  87      -5.910   6.291  -6.484  1.00  0.00           C  
ATOM    598  CEN GLN A  87      -6.434   5.998  -8.123  1.00  0.00           X  
ATOM    599  H   GLN A  87      -4.752   8.421  -5.676  1.00  0.00           H  
ATOM    600  N   ASN A  88      -4.740   5.907  -3.565  1.00  0.00           N  
ATOM    601  CA  ASN A  88      -4.379   5.010  -2.460  1.00  0.00           C  
ATOM    602  C   ASN A  88      -5.078   5.440  -1.163  1.00  0.00           C  
ATOM    603  O   ASN A  88      -5.670   4.636  -0.451  1.00  0.00           O  
ATOM    604  CB  ASN A  88      -2.876   4.952  -2.256  1.00  0.00           C  
ATOM    605  CEN ASN A  88      -2.066   4.366  -2.573  1.00  0.00           X  
ATOM    606  H   ASN A  88      -3.992   6.365  -4.063  1.00  0.00           H  
ATOM    607  N   ILE A  89      -5.097   6.743  -0.890  1.00  0.00           N  
ATOM    608  CA  ILE A  89      -5.760   7.282   0.290  1.00  0.00           C  
ATOM    609  C   ILE A  89      -7.284   7.053   0.265  1.00  0.00           C  
ATOM    610  O   ILE A  89      -7.857   6.646   1.277  1.00  0.00           O  
ATOM    611  CB  ILE A  89      -5.480   8.789   0.437  1.00  0.00           C  
ATOM    612  CEN ILE A  89      -4.780   9.534   0.816  1.00  0.00           X  
ATOM    613  H   ILE A  89      -4.601   7.372  -1.503  1.00  0.00           H  
ATOM    614  N   LYS A  90      -7.974   7.289  -0.853  1.00  0.00           N  
ATOM    615  CA  LYS A  90      -9.425   7.042  -0.933  1.00  0.00           C  
ATOM    616  C   LYS A  90      -9.765   5.574  -0.692  1.00  0.00           C  
ATOM    617  O   LYS A  90     -10.688   5.296   0.071  1.00  0.00           O  
ATOM    618  CB  LYS A  90      -9.969   7.481  -2.294  1.00  0.00           C  
ATOM    619  CEN LYS A  90     -11.042   8.897  -3.442  1.00  0.00           X  
ATOM    620  H   LYS A  90      -7.469   7.556  -1.685  1.00  0.00           H  
ATOM    621  N   GLU A  91      -9.022   4.659  -1.304  1.00  0.00           N  
ATOM    622  CA  GLU A  91      -9.245   3.218  -1.150  1.00  0.00           C  
ATOM    623  C   GLU A  91      -9.070   2.777   0.308  1.00  0.00           C  
ATOM    624  O   GLU A  91      -9.945   2.096   0.844  1.00  0.00           O  
ATOM    625  CB  GLU A  91      -8.293   2.432  -2.054  1.00  0.00           C  
ATOM    626  CEN GLU A  91      -7.995   1.583  -3.501  1.00  0.00           X  
ATOM    627  H   GLU A  91      -8.249   4.958  -1.879  1.00  0.00           H  
ATOM    628  N   ILE A  92      -8.038   3.269   1.001  1.00  0.00           N  
ATOM    629  CA  ILE A  92      -7.758   2.958   2.414  1.00  0.00           C  
ATOM    630  C   ILE A  92      -8.891   3.470   3.325  1.00  0.00           C  
ATOM    631  O   ILE A  92      -9.361   2.745   4.202  1.00  0.00           O  
ATOM    632  CB  ILE A  92      -6.422   3.569   2.875  1.00  0.00           C  
ATOM    633  CEN ILE A  92      -5.343   3.419   2.927  1.00  0.00           X  
ATOM    634  H   ILE A  92      -7.368   3.837   0.497  1.00  0.00           H  
ATOM    635  N   PHE A  93      -9.396   4.688   3.098  1.00  0.00           N  
ATOM    636  CA  PHE A  93     -10.521   5.236   3.864  1.00  0.00           C  
ATOM    637  C   PHE A  93     -11.795   4.410   3.709  1.00  0.00           C  
ATOM    638  O   PHE A  93     -12.461   4.118   4.702  1.00  0.00           O  
ATOM    639  CB  PHE A  93     -10.790   6.682   3.442  1.00  0.00           C  
ATOM    640  CEN PHE A  93     -10.445   8.151   3.943  1.00  0.00           X  
ATOM    641  H   PHE A  93      -8.984   5.239   2.359  1.00  0.00           H  
ATOM    642  N   HIS A  94     -12.122   4.022   2.479  1.00  0.00           N  
ATOM    643  CA  HIS A  94     -13.301   3.213   2.196  1.00  0.00           C  
ATOM    644  C   HIS A  94     -13.244   1.870   2.938  1.00  0.00           C  
ATOM    645  O   HIS A  94     -14.215   1.473   3.588  1.00  0.00           O  
ATOM    646  CB  HIS A  94     -13.442   2.978   0.689  1.00  0.00           C  
ATOM    647  CEN HIS A  94     -14.132   3.553  -0.417  1.00  0.00           X  
ATOM    648  H   HIS A  94     -11.519   4.279   1.710  1.00  0.00           H  
ATOM    649  N   HIS A  95     -12.092   1.203   2.913  1.00  0.00           N  
ATOM    650  CA  HIS A  95     -11.872  -0.058   3.610  1.00  0.00           C  
ATOM    651  C   HIS A  95     -12.003   0.081   5.137  1.00  0.00           C  
ATOM    652  O   HIS A  95     -12.668  -0.754   5.756  1.00  0.00           O  
ATOM    653  CB  HIS A  95     -10.492  -0.621   3.255  1.00  0.00           C  
ATOM    654  CEN HIS A  95      -9.925  -1.538   2.323  1.00  0.00           X  
ATOM    655  H   HIS A  95     -11.331   1.578   2.363  1.00  0.00           H  
ATOM    656  N   LEU A  96     -11.442   1.131   5.758  1.00  0.00           N  
ATOM    657  CA  LEU A  96     -11.546   1.348   7.212  1.00  0.00           C  
ATOM    658  C   LEU A  96     -12.989   1.591   7.641  1.00  0.00           C  
ATOM    659  O   LEU A  96     -13.420   1.056   8.662  1.00  0.00           O  
ATOM    660  CB  LEU A  96     -10.665   2.528   7.639  1.00  0.00           C  
ATOM    661  CEN LEU A  96      -9.305   2.612   8.358  1.00  0.00           X  
ATOM    662  H   LEU A  96     -10.950   1.811   5.198  1.00  0.00           H  
ATOM    663  N   GLU A  97     -13.750   2.362   6.868  1.00  0.00           N  
ATOM    664  CA  GLU A  97     -15.145   2.657   7.176  1.00  0.00           C  
ATOM    665  C   GLU A  97     -16.017   1.396   7.081  1.00  0.00           C  
ATOM    666  O   GLU A  97     -16.812   1.129   7.984  1.00  0.00           O  
ATOM    667  CB  GLU A  97     -15.677   3.741   6.236  1.00  0.00           C  
ATOM    668  CEN GLU A  97     -16.059   5.374   5.930  1.00  0.00           X  
ATOM    669  H   GLU A  97     -13.338   2.789   6.051  1.00  0.00           H  
ATOM    670  N   GLU A  98     -15.819   0.568   6.050  1.00  0.00           N  
ATOM    671  CA  GLU A  98     -16.543  -0.697   5.876  1.00  0.00           C  
ATOM    672  C   GLU A  98     -16.261  -1.723   6.987  1.00  0.00           C  
ATOM    673  O   GLU A  98     -17.187  -2.402   7.442  1.00  0.00           O  
ATOM    674  CB  GLU A  98     -16.200  -1.307   4.515  1.00  0.00           C  
ATOM    675  CEN GLU A  98     -16.581  -1.569   2.875  1.00  0.00           X  
ATOM    676  H   GLU A  98     -15.131   0.829   5.357  1.00  0.00           H  
ATOM    677  N   LEU A  99     -14.999  -1.880   7.389  1.00  0.00           N  
ATOM    678  CA  LEU A  99     -14.597  -2.770   8.478  1.00  0.00           C  
ATOM    679  C   LEU A  99     -15.205  -2.358   9.820  1.00  0.00           C  
ATOM    680  O   LEU A  99     -15.610  -3.232  10.580  1.00  0.00           O  
ATOM    681  CB  LEU A  99     -13.067  -2.809   8.583  1.00  0.00           C  
ATOM    682  CEN LEU A  99     -12.016  -3.851   8.156  1.00  0.00           X  
ATOM    683  H   LEU A  99     -14.288  -1.324   6.936  1.00  0.00           H  
ATOM    684  N   VAL A 100     -15.299  -1.054  10.098  1.00  0.00           N  
ATOM    685  CA  VAL A 100     -15.894  -0.513  11.333  1.00  0.00           C  
ATOM    686  C   VAL A 100     -17.378  -0.866  11.437  1.00  0.00           C  
ATOM    687  O   VAL A 100     -17.826  -1.334  12.482  1.00  0.00           O  
ATOM    688  CB  VAL A 100     -15.740   1.017  11.416  1.00  0.00           C  
ATOM    689  CEN VAL A 100     -15.411   1.524  11.747  1.00  0.00           X  
ATOM    690  H   VAL A 100     -14.933  -0.405   9.415  1.00  0.00           H  
ATOM    691  N   HIS A 101     -18.155  -0.621  10.378  1.00  0.00           N  
ATOM    692  CA  HIS A 101     -19.595  -0.897  10.346  1.00  0.00           C  
ATOM    693  C   HIS A 101     -19.969  -2.391  10.394  1.00  0.00           C  
ATOM    694  O   HIS A 101     -21.097  -2.713  10.778  1.00  0.00           O  
ATOM    695  CB  HIS A 101     -20.210  -0.265   9.093  1.00  0.00           C  
ATOM    696  CEN HIS A 101     -20.853   0.952   8.722  1.00  0.00           X  
ATOM    697  H   HIS A 101     -17.751  -0.116   9.603  1.00  0.00           H  
ATOM    698  N   ARG A 102     -19.068  -3.307  10.015  1.00  0.00           N  
ATOM    699  CA  ARG A 102     -19.289  -4.768  10.061  1.00  0.00           C  
ATOM    700  C   ARG A 102     -19.532  -5.271  11.476  1.00  0.00           C  
ATOM    701  O   ARG A 102     -20.406  -6.155  11.603  1.00  0.00           O  
ATOM    702  CB  ARG A 102     -18.157  -5.540   9.399  1.00  0.00           C  
ATOM    703  CEN ARG A 102     -16.849  -6.765   7.684  1.00  0.00           X  
ATOM    704  H   ARG A 102     -18.118  -2.999   9.872  1.00  0.00           H  
TER                                                                             
# All scores below are weighted scores, not raw scores.
#BEGIN_POSE_ENERGIES_TABLE ./minmover_pdb/pose_78.pdb
label vdw cenpack pair env cbeta hs_pair ss_pair sheet total
weights 1 0.5 1 1 0.25 1 1 1 NA
pose 0.35858 -5.63436 -12.3129 -25.2522 5.50703 0 0 0 -37.3339
MET:NtermProteinFull_1 0 -0.01485 -0.05258 0.6168 0.06879 0 0 0 0.61817
TYR_2 0 0.10426 -0.02428 0.83566 0.06961 0 0 0 0.98526
GLY_3 0 0.06198 -0.04243 0.0322 0.07034 0 0 0 0.12209
LYS_4 0 0.07147 -0.06165 -0.60186 0.04264 0 0 0 -0.5494
LEU_5 0 -0.11373 -0.27807 -0.52948 0.03624 0 0 0 -0.88504
ASN_6 0 -0.2044 -0.05581 -0.32173 0.04305 0 0 0 -0.53889
ASP_7 0 0.01506 -0.14026 -0.42964 0.06893 0 0 0 -0.48591
LEU_8 0 -0.39085 -0.69464 -0.30366 0.0321 0 0 0 -1.35704
LEU_9 0 -0.41892 -0.20242 -0.06582 0.03625 0 0 0 -0.6509
GLU_10 0 -0.05265 0.08991 -0.92601 0.06899 0 0 0 -0.81976
ASP_11 0 0.14098 -0.02126 -0.31759 0.06928 0 0 0 -0.12859
LEU_12 0 -0.04523 -0.54585 -0.52948 0.03966 0 0 0 -1.08091
GLN_13 0 -0.06849 0.21771 -0.4142 0.06887 0 0 0 -0.19611
GLU_14 0 -0.01045 -0.06225 -0.92601 0.0691 0 0 0 -0.92961
VAL_15 0 0.0689 -0.39188 -0.19594 0.04517 0 0 0 -0.47375
LEU_16 0 0.18957 -0.53185 -0.19483 0.04489 0 0 0 -0.49223
LYS_17 0 -0.05467 -0.03304 -0.8715 0.06955 0 0 0 -0.88965
ASN_18 0 0.16197 -0.06607 -0.24178 0.06887 0 0 0 -0.077
LEU_19 0 0.44873 -0.62164 -0.50394 0.03683 0 0 0 -0.64002
HIS_20 0 -0.03827 0.11718 -0.06774 0.06908 0 0 0 0.08025
LYS_21 0 -0.03778 0.0022 -1.04927 0.07025 0 0 0 -1.0146
ASN_22 0 0.18764 0.31806 -0.19403 0.06887 0 0 0 0.38054
TRP_23 0 -0.20344 0.09864 -0.46033 0.03811 0 0 0 -0.52701
HIS_24 0 -0.06839 -0.0971 0.21997 0.07025 0 0 0 0.12474
GLY_25 0 0.02987 -0.13843 0.0322 0.0697 0 0 0 -0.00665
GLY_26 0 0.07651 -0.06736 0.0322 0.04456 0 0 0 0.0859
LYS_27 0 0 0 -1.04927 0.07259 0 0 0 -0.97669
ASP_28 0 -0.0072 -0.06527 -0.60822 0.07034 0 0 0 -0.61034
ASN_29 0 0.40843 -0.1112 -0.19403 0.04305 0 0 0 0.14626
LEU_30 0 0.0792 0.19996 0.24309 0.06905 0 0 0 0.59129
HIS_D_31 0 -0.04129 -0.10995 0.11054 0.0693 0 0 0 0.0286
ASP_32 0 -0.15645 -0.15841 -0.42964 0.06902 0 0 0 -0.67548
VAL_33 0 -0.19374 -0.16195 -0.10438 0.03642 0 0 0 -0.42365
ASP_34 0 -0.1284 -0.07193 -0.37876 0.06919 0 0 0 -0.5099
ASN_35 0 -0.06074 -0.04509 -0.36221 0.06881 0 0 0 -0.39923
HIS_D_36 0 -0.48622 -0.22898 -0.06774 0.03528 0 0 0 -0.74765
LEU_37 0 0.37182 -0.59426 -0.50394 0.045 0 0 0 -0.68139
GLN_38 0 -0.00079 -0.00908 -0.55896 0.06894 0 0 0 -0.49989
ASN_39 0 -0.17854 -0.15837 -0.19403 0.06919 0 0 0 -0.46175
VAL_40 0 -0.29281 -0.49834 -0.19594 0.03494 0 0 0 -0.95215
ILE_41 0 -0.23855 -0.34512 0.47679 0.04389 0 0 0 -0.063
GLU_42 0 -0.0942 -0.29632 -0.60186 0.06878 0 0 0 -0.92361
ASP_43 0 -0.25218 -0.01033 0.34071 0.03316 0 0 0 0.11136
ILE_44 0 -0.42375 -0.81558 -0.54513 0.03761 0 0 0 -1.74686
HIS_D_45 0 -0.19469 0.17074 -0.06774 0.06928 0 0 0 -0.02241
ASP_46 0 -0.18299 -0.28455 -0.24167 0.03493 0 0 0 -0.67428
PHE_47 0 -0.52581 -0.40668 -0.44993 0.0358 0 0 0 -1.34662
MET_48 0 -0.18091 -0.05694 0.10186 0.0359 0 0 0 -0.10008
GLN_49 0 0.0224 0.04712 -0.55896 0.06947 0 0 0 -0.41998
GLY_50 0 0.13763 0.0074 -0.07965 0.04318 0 0 0 0.10857
GLY_51 0 -0.07521 0.03554 0.0322 0.03019 0 0 0 0.02273
GLY_52 0 -0.03487 0.02467 -0.08884 0.03807 0 0 0 -0.06095
SER_53 0 -0.04797 0.01382 -0.22078 0.03634 0 0 0 -0.21858
GLY_54 0 -0.18762 0.09152 -0.0429 0.02992 0 0 0 -0.10908
GLY_55 0 0.01522 0.01091 -0.07965 0.03556 0 0 0 -0.01795
LYS_56 0 -0.43457 -0.72848 -0.09974 0.03452 0 0 0 -1.22827
LEU_57 0.17929 0.45663 -0.42851 -0.30366 0.03117 0 0 0 -0.06508
GLN_58 0 -0.02329 0.02489 -0.59803 0.06936 0 0 0 -0.52706
GLU_59 0 -0.11202 -0.04655 -0.4886 0.06895 0 0 0 -0.57821
MET_60 0 -0.39286 -0.06546 -0.40511 0.0321 0 0 0 -0.83133
MET_61 0 -0.11231 -0.02777 0.4784 0.06032 0 0 0 0.39865
LYS_62 0 -0.07576 -0.02018 -0.96458 0.06921 0 0 0 -0.99131
GLU_63 0 -0.4858 0.03507 -0.00141 0.03646 0 0 0 -0.41568
PHE_64 0 -0.2973 -0.41923 -0.30123 0.0325 0 0 0 -0.98527
GLN_65 0 -0.11607 0.03109 -0.49415 0.06926 0 0 0 -0.50986
GLN_66 0 -0.17308 -0.10489 -0.49415 0.06893 0 0 0 -0.70318
VAL_67 0 -0.31675 -0.60884 -0.35242 0.03437 0 0 0 -1.24364
LEU_68 0 0.31888 0.17239 0.08126 0.07054 0 0 0 0.64308
ASP_69 0 -0.11172 0.01373 -0.52292 0.06901 0 0 0 -0.5519
GLU_70 0 -0.47652 -0.10624 -0.00141 0.03524 0 0 0 -0.54893
LEU_71 0 -0.23114 -0.35244 -0.52948 0.03828 0 0 0 -1.07478
ASN_72 0 -0.19847 0.22089 -0.24178 0.06908 0 0 0 -0.15027
ASN_73 0 -0.03355 -0.06646 -0.40966 0.0693 0 0 0 -0.44037
HIS_74 0 0.50365 -0.07925 -0.15264 0.04318 0 0 0 0.31494
LEU_75 0 -0.2434 -0.092 -0.19483 0.0358 0 0 0 -0.49442
GLN_76 0 -0.03744 -0.02605 -0.59803 0.07072 0 0 0 -0.59079
GLY_77 0 -0.08061 -0.05793 0.35201 0.06953 0 0 0 0.283
GLY_78 0 -0.00351 0.00387 -0.07965 0.0353 0 0 0 -0.04398
LYS_79 0 0 0 -0.8715 0.07134 0 0 0 -0.80016
HIS_80 0 -0.01074 -0.04913 0.20362 0.06961 0 0 0 0.21335
THR_81 0 0.06291 -0.13334 -0.20624 0.03487 0 0 0 -0.2418
VAL_82 0 0.02677 0.19539 0.10145 0.03488 0 0 0 0.3585
HIS_D_83 0 -0.02266 -0.0132 0.11054 0.06947 0 0 0 0.14415
HIS_D_84 0 0.05391 -0.04349 -0.02241 0.06878 0 0 0 0.05678
ILE_85 0 0.21831 0.00024 -0.41682 0.03602 0 0 0 -0.16225
GLU_86 0 -0.11497 0.35876 -0.25924 0.04303 0 0 0 0.02757
GLN_87 0 -0.05059 0.00633 -0.59803 0.06947 0 0 0 -0.57281
ASN_88 0 0.20524 0.08097 -0.07783 0.07024 0 0 0 0.27862
ILE_89 0 0.35155 -0.5952 -0.20059 0.06881 0 0 0 -0.37543
LYS_90 0 -0.00676 0.14791 -0.8715 0.0692 0 0 0 -0.66115
GLU_91 0 -0.0035 0.00093 -0.71584 0.06882 0 0 0 -0.64958
ILE_92 0 -0.33783 -0.54759 -0.20059 0.03232 0 0 0 -1.05369
PHE_93 0 -0.2423 -0.34236 0.24077 0.04075 0 0 0 -0.30314
HIS_94 0 -0.11047 0.05299 0.20362 0.06893 0 0 0 0.21506
HIS_95 0 -0.15582 -0.25643 -0.06774 0.06983 0 0 0 -0.41016
LEU_96 0 -0.27114 -0.84678 -0.39148 0.03701 0 0 0 -1.4724
GLU_97 0 -0.11023 0.07875 -0.4886 0.06902 0 0 0 -0.45106
GLU_98 0 0.03 -0.36337 -0.71584 0.06947 0 0 0 -0.97974
LEU_99 0 0.19822 -0.47986 0.24309 0.03017 0 0 0 -0.00838
VAL_100 0.17929 0.63113 0.0015 0.10145 0.04318 0 0 0 0.95655
HIS_D_101 0 -0.05532 0.09255 0.21997 0.06961 0 0 0 0.3268
ARG:CtermProteinFull_102 0 -0.12771 0.18171 -0.55583 0.04587 0 0 0 -0.45596
#END_POSE_ENERGIES_TABLE ./minmover_pdb/pose_78.pdb
