# Supplementary material for: Selection of a promiscuous minimalist cAMP phosphodiesterase from a library of de novo designed proteins
Source: Nat Chem. 2024 May 3;16(7):1200–8. doi: 10.1038/s41557-024-01490-4 (PMC11230910; doi:10.1038/s41557-024-01490-4)
Supplement: Supplementary file 3 — MD input files, scripts and final structures derived from MD, AlphaFold2, EMSfold and MultiSFold. [file 41557_2024_1490_MOESM3_ESM.zip › Computational_Data/4_MultiSFold/s824/pose_79.pdb]

ATOM      1  N   MET A   1       0.626  -1.111   0.146  1.00  0.00           N  
ATOM      2  CA  MET A   1       1.928  -0.476  -0.009  1.00  0.00           C  
ATOM      3  C   MET A   1       1.949   0.975   0.449  1.00  0.00           C  
ATOM      4  O   MET A   1       2.967   1.436   0.966  1.00  0.00           O  
ATOM      5  CB  MET A   1       2.369  -0.562  -1.469  1.00  0.00           C  
ATOM      6  CEN MET A   1       3.510  -1.361  -2.536  1.00  0.00           X  
ATOM      7  H   MET A   1       0.149  -1.476  -0.654  1.00  0.00           H  
ATOM      8  N   TYR A   2       0.830   1.696   0.293  1.00  0.00           N  
ATOM      9  CA  TYR A   2       0.787   3.134   0.599  1.00  0.00           C  
ATOM     10  C   TYR A   2       1.244   3.497   2.009  1.00  0.00           C  
ATOM     11  O   TYR A   2       1.979   4.463   2.187  1.00  0.00           O  
ATOM     12  CB  TYR A   2      -0.632   3.664   0.382  1.00  0.00           C  
ATOM     13  CEN TYR A   2      -1.584   4.518  -0.815  1.00  0.00           X  
ATOM     14  H   TYR A   2      -0.003   1.287  -0.101  1.00  0.00           H  
ATOM     15  N   GLY A   3       0.810   2.733   3.016  1.00  0.00           N  
ATOM     16  CA  GLY A   3       1.230   3.009   4.385  1.00  0.00           C  
ATOM     17  C   GLY A   3       2.742   2.918   4.534  1.00  0.00           C  
ATOM     18  O   GLY A   3       3.367   3.791   5.140  1.00  0.00           O  
ATOM     19  CEN GLY A   3       1.230   3.009   4.385  1.00  0.00           X  
ATOM     20  H   GLY A   3       0.171   1.979   2.829  1.00  0.00           H  
ATOM     21  N   LYS A   4       3.329   1.860   3.976  1.00  0.00           N  
ATOM     22  CA  LYS A   4       4.769   1.661   4.054  1.00  0.00           C  
ATOM     23  C   LYS A   4       5.502   2.803   3.345  1.00  0.00           C  
ATOM     24  O   LYS A   4       6.524   3.272   3.840  1.00  0.00           O  
ATOM     25  CB  LYS A   4       5.160   0.314   3.444  1.00  0.00           C  
ATOM     26  CEN LYS A   4       5.764  -1.694   3.728  1.00  0.00           X  
ATOM     27  H   LYS A   4       2.760   1.184   3.491  1.00  0.00           H  
ATOM     28  N   LEU A   5       4.963   3.302   2.230  1.00  0.00           N  
ATOM     29  CA  LEU A   5       5.623   4.393   1.519  1.00  0.00           C  
ATOM     30  C   LEU A   5       5.604   5.684   2.319  1.00  0.00           C  
ATOM     31  O   LEU A   5       6.596   6.414   2.339  1.00  0.00           O  
ATOM     32  CB  LEU A   5       4.960   4.610   0.153  1.00  0.00           C  
ATOM     33  CEN LEU A   5       5.379   4.243  -1.283  1.00  0.00           X  
ATOM     34  H   LEU A   5       4.092   2.923   1.858  1.00  0.00           H  
ATOM     35  N   ASN A   6       4.499   5.955   3.017  1.00  0.00           N  
ATOM     36  CA  ASN A   6       4.409   7.166   3.810  1.00  0.00           C  
ATOM     37  C   ASN A   6       5.529   7.167   4.844  1.00  0.00           C  
ATOM     38  O   ASN A   6       6.154   8.205   5.080  1.00  0.00           O  
ATOM     39  CB  ASN A   6       3.054   7.307   4.479  1.00  0.00           C  
ATOM     40  CEN ASN A   6       2.129   7.762   4.283  1.00  0.00           X  
ATOM     41  H   ASN A   6       3.693   5.336   2.961  1.00  0.00           H  
ATOM     42  N   ASP A   7       5.818   5.999   5.446  1.00  0.00           N  
ATOM     43  CA  ASP A   7       6.891   5.943   6.441  1.00  0.00           C  
ATOM     44  C   ASP A   7       8.245   6.178   5.775  1.00  0.00           C  
ATOM     45  O   ASP A   7       9.105   6.874   6.316  1.00  0.00           O  
ATOM     46  CB  ASP A   7       6.886   4.598   7.171  1.00  0.00           C  
ATOM     47  CEN ASP A   7       6.557   4.178   8.039  1.00  0.00           X  
ATOM     48  H   ASP A   7       5.277   5.163   5.213  1.00  0.00           H  
ATOM     49  N   LEU A   8       8.410   5.651   4.558  1.00  0.00           N  
ATOM     50  CA  LEU A   8       9.660   5.826   3.833  1.00  0.00           C  
ATOM     51  C   LEU A   8       9.846   7.285   3.486  1.00  0.00           C  
ATOM     52  O   LEU A   8      10.910   7.857   3.736  1.00  0.00           O  
ATOM     53  CB  LEU A   8       9.680   4.963   2.565  1.00  0.00           C  
ATOM     54  CEN LEU A   8      10.406   3.653   2.204  1.00  0.00           X  
ATOM     55  H   LEU A   8       7.671   5.074   4.155  1.00  0.00           H  
ATOM     56  N   LEU A   9       8.793   7.907   2.963  1.00  0.00           N  
ATOM     57  CA  LEU A   9       8.860   9.298   2.573  1.00  0.00           C  
ATOM     58  C   LEU A   9       9.160  10.145   3.800  1.00  0.00           C  
ATOM     59  O   LEU A   9       9.977  11.066   3.733  1.00  0.00           O  
ATOM     60  CB  LEU A   9       7.550   9.738   1.908  1.00  0.00           C  
ATOM     61  CEN LEU A   9       7.162  10.012   0.442  1.00  0.00           X  
ATOM     62  H   LEU A   9       7.935   7.388   2.791  1.00  0.00           H  
ATOM     63  N   GLU A  10       8.507   9.841   4.933  1.00  0.00           N  
ATOM     64  CA  GLU A  10       8.740  10.671   6.110  1.00  0.00           C  
ATOM     65  C   GLU A  10      10.209  10.593   6.538  1.00  0.00           C  
ATOM     66  O   GLU A  10      10.821  11.626   6.824  1.00  0.00           O  
ATOM     67  CB  GLU A  10       7.826  10.243   7.260  1.00  0.00           C  
ATOM     68  CEN GLU A  10       6.412  10.466   8.184  1.00  0.00           X  
ATOM     69  H   GLU A  10       7.857   9.055   4.955  1.00  0.00           H  
ATOM     70  N   ASP A  11      10.803   9.391   6.541  1.00  0.00           N  
ATOM     71  CA  ASP A  11      12.184   9.279   6.994  1.00  0.00           C  
ATOM     72  C   ASP A  11      13.133  10.051   6.052  1.00  0.00           C  
ATOM     73  O   ASP A  11      14.075  10.698   6.522  1.00  0.00           O  
ATOM     74  CB  ASP A  11      12.597   7.808   7.083  1.00  0.00           C  
ATOM     75  CEN ASP A  11      12.682   7.057   7.766  1.00  0.00           X  
ATOM     76  H   ASP A  11      10.282   8.561   6.258  1.00  0.00           H  
ATOM     77  N   LEU A  12      12.874  10.026   4.738  1.00  0.00           N  
ATOM     78  CA  LEU A  12      13.746  10.713   3.778  1.00  0.00           C  
ATOM     79  C   LEU A  12      13.719  12.216   4.018  1.00  0.00           C  
ATOM     80  O   LEU A  12      14.749  12.892   3.954  1.00  0.00           O  
ATOM     81  CB  LEU A  12      13.322  10.394   2.339  1.00  0.00           C  
ATOM     82  CEN LEU A  12      13.918   9.480   1.252  1.00  0.00           X  
ATOM     83  H   LEU A  12      12.068   9.499   4.398  1.00  0.00           H  
ATOM     84  N   GLN A  13      12.528  12.750   4.297  1.00  0.00           N  
ATOM     85  CA  GLN A  13      12.400  14.171   4.577  1.00  0.00           C  
ATOM     86  C   GLN A  13      13.215  14.539   5.818  1.00  0.00           C  
ATOM     87  O   GLN A  13      13.951  15.531   5.812  1.00  0.00           O  
ATOM     88  CB  GLN A  13      10.931  14.551   4.780  1.00  0.00           C  
ATOM     89  CEN GLN A  13       9.532  15.267   4.020  1.00  0.00           X  
ATOM     90  H   GLN A  13      11.702  12.147   4.296  1.00  0.00           H  
ATOM     91  N   GLU A  14      13.134  13.712   6.874  1.00  0.00           N  
ATOM     92  CA  GLU A  14      13.837  14.047   8.110  1.00  0.00           C  
ATOM     93  C   GLU A  14      15.342  14.108   7.830  1.00  0.00           C  
ATOM     94  O   GLU A  14      16.003  15.087   8.182  1.00  0.00           O  
ATOM     95  CB  GLU A  14      13.532  13.026   9.209  1.00  0.00           C  
ATOM     96  CEN GLU A  14      12.670  12.576  10.608  1.00  0.00           X  
ATOM     97  H   GLU A  14      12.551  12.872   6.817  1.00  0.00           H  
ATOM     98  N   VAL A  15      15.872  13.102   7.121  1.00  0.00           N  
ATOM     99  CA  VAL A  15      17.291  13.082   6.792  1.00  0.00           C  
ATOM    100  C   VAL A  15      17.684  14.272   5.934  1.00  0.00           C  
ATOM    101  O   VAL A  15      18.678  14.942   6.217  1.00  0.00           O  
ATOM    102  CB  VAL A  15      17.680  11.786   6.057  1.00  0.00           C  
ATOM    103  CEN VAL A  15      18.023  11.192   6.124  1.00  0.00           X  
ATOM    104  H   VAL A  15      15.270  12.325   6.844  1.00  0.00           H  
ATOM    105  N   LEU A  16      16.900  14.556   4.899  1.00  0.00           N  
ATOM    106  CA  LEU A  16      17.197  15.672   4.014  1.00  0.00           C  
ATOM    107  C   LEU A  16      17.180  16.971   4.825  1.00  0.00           C  
ATOM    108  O   LEU A  16      18.081  17.808   4.697  1.00  0.00           O  
ATOM    109  CB  LEU A  16      16.190  15.730   2.859  1.00  0.00           C  
ATOM    110  CEN LEU A  16      16.286  15.357   1.367  1.00  0.00           X  
ATOM    111  H   LEU A  16      16.093  13.957   4.712  1.00  0.00           H  
ATOM    112  N   LYS A  17      16.179  17.122   5.698  1.00  0.00           N  
ATOM    113  CA  LYS A  17      16.098  18.327   6.518  1.00  0.00           C  
ATOM    114  C   LYS A  17      17.333  18.493   7.421  1.00  0.00           C  
ATOM    115  O   LYS A  17      17.901  19.586   7.518  1.00  0.00           O  
ATOM    116  CB  LYS A  17      14.826  18.300   7.366  1.00  0.00           C  
ATOM    117  CEN LYS A  17      12.850  18.986   7.688  1.00  0.00           X  
ATOM    118  H   LYS A  17      15.460  16.400   5.773  1.00  0.00           H  
ATOM    119  N   ASN A  18      17.781  17.408   8.056  1.00  0.00           N  
ATOM    120  CA  ASN A  18      18.926  17.506   8.953  1.00  0.00           C  
ATOM    121  C   ASN A  18      20.203  17.758   8.161  1.00  0.00           C  
ATOM    122  O   ASN A  18      21.036  18.576   8.568  1.00  0.00           O  
ATOM    123  CB  ASN A  18      19.072  16.264   9.812  1.00  0.00           C  
ATOM    124  CEN ASN A  18      18.768  15.927  10.759  1.00  0.00           X  
ATOM    125  H   ASN A  18      17.299  16.516   7.952  1.00  0.00           H  
ATOM    126  N   LEU A  19      20.330  17.107   7.000  1.00  0.00           N  
ATOM    127  CA  LEU A  19      21.475  17.315   6.125  1.00  0.00           C  
ATOM    128  C   LEU A  19      21.537  18.766   5.675  1.00  0.00           C  
ATOM    129  O   LEU A  19      22.556  19.425   5.841  1.00  0.00           O  
ATOM    130  CB  LEU A  19      21.402  16.377   4.913  1.00  0.00           C  
ATOM    131  CEN LEU A  19      22.159  15.087   4.543  1.00  0.00           X  
ATOM    132  H   LEU A  19      19.613  16.430   6.728  1.00  0.00           H  
ATOM    133  N   HIS A  20      20.424  19.307   5.187  1.00  0.00           N  
ATOM    134  CA  HIS A  20      20.421  20.707   4.779  1.00  0.00           C  
ATOM    135  C   HIS A  20      20.789  21.623   5.937  1.00  0.00           C  
ATOM    136  O   HIS A  20      21.591  22.549   5.789  1.00  0.00           O  
ATOM    137  CB  HIS A  20      19.053  21.103   4.215  1.00  0.00           C  
ATOM    138  CEN HIS A  20      18.417  21.211   2.945  1.00  0.00           X  
ATOM    139  H   HIS A  20      19.595  18.727   5.041  1.00  0.00           H  
ATOM    140  N   LYS A  21      20.205  21.360   7.100  1.00  0.00           N  
ATOM    141  CA  LYS A  21      20.432  22.190   8.272  1.00  0.00           C  
ATOM    142  C   LYS A  21      21.809  22.004   8.922  1.00  0.00           C  
ATOM    143  O   LYS A  21      22.402  22.976   9.401  1.00  0.00           O  
ATOM    144  CB  LYS A  21      19.337  21.918   9.305  1.00  0.00           C  
ATOM    145  CEN LYS A  21      17.537  22.523  10.236  1.00  0.00           X  
ATOM    146  H   LYS A  21      19.545  20.580   7.155  1.00  0.00           H  
ATOM    147  N   ASN A  22      22.315  20.768   8.954  1.00  0.00           N  
ATOM    148  CA  ASN A  22      23.488  20.444   9.764  1.00  0.00           C  
ATOM    149  C   ASN A  22      24.688  19.891   8.995  1.00  0.00           C  
ATOM    150  O   ASN A  22      25.446  19.071   9.518  1.00  0.00           O  
ATOM    151  CB  ASN A  22      23.110  19.469  10.864  1.00  0.00           C  
ATOM    152  CEN ASN A  22      22.775  19.502  11.857  1.00  0.00           X  
ATOM    153  H   ASN A  22      21.836  20.015   8.459  1.00  0.00           H  
ATOM    154  N   TRP A  23      24.857  20.309   7.755  1.00  0.00           N  
ATOM    155  CA  TRP A  23      26.023  19.885   7.001  1.00  0.00           C  
ATOM    156  C   TRP A  23      27.252  20.623   7.505  1.00  0.00           C  
ATOM    157  O   TRP A  23      27.207  21.834   7.711  1.00  0.00           O  
ATOM    158  CB  TRP A  23      25.825  20.135   5.505  1.00  0.00           C  
ATOM    159  CEN TRP A  23      25.728  19.307   3.963  1.00  0.00           X  
ATOM    160  H   TRP A  23      24.178  20.934   7.337  1.00  0.00           H  
ATOM    161  N   HIS A  24      28.353  19.905   7.697  1.00  0.00           N  
ATOM    162  CA  HIS A  24      29.576  20.528   8.187  1.00  0.00           C  
ATOM    163  C   HIS A  24      30.793  20.311   7.278  1.00  0.00           C  
ATOM    164  O   HIS A  24      31.903  20.722   7.616  1.00  0.00           O  
ATOM    165  CB  HIS A  24      29.892  20.011   9.594  1.00  0.00           C  
ATOM    166  CEN HIS A  24      29.655  20.394  10.946  1.00  0.00           X  
ATOM    167  H   HIS A  24      28.325  18.910   7.534  1.00  0.00           H  
ATOM    168  N   GLY A  25      30.592  19.659   6.135  1.00  0.00           N  
ATOM    169  CA  GLY A  25      31.692  19.256   5.249  1.00  0.00           C  
ATOM    170  C   GLY A  25      32.022  20.236   4.109  1.00  0.00           C  
ATOM    171  O   GLY A  25      32.950  20.003   3.332  1.00  0.00           O  
ATOM    172  CEN GLY A  25      31.692  19.256   5.248  1.00  0.00           X  
ATOM    173  H   GLY A  25      29.646  19.423   5.868  1.00  0.00           H  
ATOM    174  N   GLY A  26      31.238  21.307   3.976  1.00  0.00           N  
ATOM    175  CA  GLY A  26      31.494  22.382   3.005  1.00  0.00           C  
ATOM    176  C   GLY A  26      30.334  22.448   2.006  1.00  0.00           C  
ATOM    177  O   GLY A  26      29.932  21.419   1.453  1.00  0.00           O  
ATOM    178  CEN GLY A  26      31.494  22.382   3.004  1.00  0.00           X  
ATOM    179  H   GLY A  26      30.426  21.374   4.575  1.00  0.00           H  
ATOM    180  N   LYS A  27      29.843  23.652   1.707  1.00  0.00           N  
ATOM    181  CA  LYS A  27      28.753  23.802   0.731  1.00  0.00           C  
ATOM    182  C   LYS A  27      29.060  23.156  -0.626  1.00  0.00           C  
ATOM    183  O   LYS A  27      28.153  22.740  -1.355  1.00  0.00           O  
ATOM    184  CB  LYS A  27      28.432  25.284   0.530  1.00  0.00           C  
ATOM    185  CEN LYS A  27      27.162  26.930   0.922  1.00  0.00           X  
ATOM    186  H   LYS A  27      30.188  24.469   2.193  1.00  0.00           H  
ATOM    187  N   ASP A  28      30.339  23.051  -0.965  1.00  0.00           N  
ATOM    188  CA  ASP A  28      30.732  22.482  -2.248  1.00  0.00           C  
ATOM    189  C   ASP A  28      30.341  21.001  -2.341  1.00  0.00           C  
ATOM    190  O   ASP A  28      30.023  20.497  -3.415  1.00  0.00           O  
ATOM    191  CB  ASP A  28      32.239  22.648  -2.464  1.00  0.00           C  
ATOM    192  CEN ASP A  28      32.901  23.264  -2.933  1.00  0.00           X  
ATOM    193  H   ASP A  28      31.047  23.370  -0.322  1.00  0.00           H  
ATOM    194  N   ASN A  29      30.384  20.303  -1.199  1.00  0.00           N  
ATOM    195  CA  ASN A  29      30.013  18.895  -1.113  1.00  0.00           C  
ATOM    196  C   ASN A  29      28.501  18.769  -0.952  1.00  0.00           C  
ATOM    197  O   ASN A  29      27.853  17.917  -1.578  1.00  0.00           O  
ATOM    198  CB  ASN A  29      30.732  18.190   0.023  1.00  0.00           C  
ATOM    199  CEN ASN A  29      31.608  17.630   0.166  1.00  0.00           X  
ATOM    200  H   ASN A  29      30.643  20.773  -0.337  1.00  0.00           H  
ATOM    201  N   LEU A  30      27.933  19.689  -0.166  1.00  0.00           N  
ATOM    202  CA  LEU A  30      26.503  19.685   0.131  1.00  0.00           C  
ATOM    203  C   LEU A  30      25.711  19.693  -1.139  1.00  0.00           C  
ATOM    204  O   LEU A  30      24.826  18.870  -1.316  1.00  0.00           O  
ATOM    205  CB  LEU A  30      26.121  20.889   1.001  1.00  0.00           C  
ATOM    206  CEN LEU A  30      25.764  21.030   2.493  1.00  0.00           X  
ATOM    207  H   LEU A  30      28.534  20.392   0.267  1.00  0.00           H  
ATOM    208  N   HIS A  31      26.029  20.630  -2.026  1.00  0.00           N  
ATOM    209  CA  HIS A  31      25.219  20.840  -3.212  1.00  0.00           C  
ATOM    210  C   HIS A  31      24.813  19.510  -3.854  1.00  0.00           C  
ATOM    211  O   HIS A  31      23.635  19.310  -4.169  1.00  0.00           O  
ATOM    212  CB  HIS A  31      25.972  21.707  -4.226  1.00  0.00           C  
ATOM    213  CEN HIS A  31      26.060  23.081  -4.592  1.00  0.00           X  
ATOM    214  H   HIS A  31      26.828  21.243  -1.836  1.00  0.00           H  
ATOM    215  N   ASP A  32      25.754  18.578  -4.044  1.00  0.00           N  
ATOM    216  CA  ASP A  32      25.362  17.329  -4.700  1.00  0.00           C  
ATOM    217  C   ASP A  32      24.363  16.542  -3.854  1.00  0.00           C  
ATOM    218  O   ASP A  32      23.388  15.991  -4.380  1.00  0.00           O  
ATOM    219  CB  ASP A  32      26.594  16.469  -4.990  1.00  0.00           C  
ATOM    220  CEN ASP A  32      27.238  16.251  -5.749  1.00  0.00           X  
ATOM    221  H   ASP A  32      26.705  18.731  -3.730  1.00  0.00           H  
ATOM    222  N   VAL A  33      24.550  16.558  -2.534  1.00  0.00           N  
ATOM    223  CA  VAL A  33      23.661  15.800  -1.664  1.00  0.00           C  
ATOM    224  C   VAL A  33      22.242  16.341  -1.750  1.00  0.00           C  
ATOM    225  O   VAL A  33      21.277  15.566  -1.762  1.00  0.00           O  
ATOM    226  CB  VAL A  33      24.130  15.838  -0.197  1.00  0.00           C  
ATOM    227  CEN VAL A  33      24.405  15.457   0.307  1.00  0.00           X  
ATOM    228  H   VAL A  33      25.342  17.070  -2.138  1.00  0.00           H  
ATOM    229  N   ASP A  34      22.116  17.670  -1.846  1.00  0.00           N  
ATOM    230  CA  ASP A  34      20.817  18.304  -1.936  1.00  0.00           C  
ATOM    231  C   ASP A  34      20.114  17.965  -3.218  1.00  0.00           C  
ATOM    232  O   ASP A  34      18.926  17.666  -3.195  1.00  0.00           O  
ATOM    233  CB  ASP A  34      20.952  19.823  -1.806  1.00  0.00           C  
ATOM    234  CEN ASP A  34      20.869  20.561  -1.109  1.00  0.00           X  
ATOM    235  H   ASP A  34      22.952  18.243  -1.860  1.00  0.00           H  
ATOM    236  N   ASN A  35      20.840  17.943  -4.336  1.00  0.00           N  
ATOM    237  CA  ASN A  35      20.199  17.602  -5.592  1.00  0.00           C  
ATOM    238  C   ASN A  35      19.642  16.187  -5.519  1.00  0.00           C  
ATOM    239  O   ASN A  35      18.502  15.939  -5.916  1.00  0.00           O  
ATOM    240  CB  ASN A  35      21.150  17.744  -6.766  1.00  0.00           C  
ATOM    241  CEN ASN A  35      21.416  18.472  -7.474  1.00  0.00           X  
ATOM    242  H   ASN A  35      21.823  18.222  -4.316  1.00  0.00           H  
ATOM    243  N   HIS A  36      20.423  15.270  -4.946  1.00  0.00           N  
ATOM    244  CA  HIS A  36      19.996  13.877  -4.903  1.00  0.00           C  
ATOM    245  C   HIS A  36      18.749  13.714  -4.030  1.00  0.00           C  
ATOM    246  O   HIS A  36      17.801  13.023  -4.406  1.00  0.00           O  
ATOM    247  CB  HIS A  36      21.126  12.983  -4.383  1.00  0.00           C  
ATOM    248  CEN HIS A  36      22.167  12.168  -4.914  1.00  0.00           X  
ATOM    249  H   HIS A  36      21.343  15.537  -4.588  1.00  0.00           H  
ATOM    250  N   LEU A  37      18.710  14.400  -2.894  1.00  0.00           N  
ATOM    251  CA  LEU A  37      17.581  14.250  -1.987  1.00  0.00           C  
ATOM    252  C   LEU A  37      16.306  14.761  -2.663  1.00  0.00           C  
ATOM    253  O   LEU A  37      15.235  14.170  -2.516  1.00  0.00           O  
ATOM    254  CB  LEU A  37      17.842  15.001  -0.675  1.00  0.00           C  
ATOM    255  CEN LEU A  37      18.224  14.529   0.741  1.00  0.00           X  
ATOM    256  H   LEU A  37      19.490  15.006  -2.636  1.00  0.00           H  
ATOM    257  N   GLN A  38      16.423  15.861  -3.409  1.00  0.00           N  
ATOM    258  CA  GLN A  38      15.291  16.442  -4.113  1.00  0.00           C  
ATOM    259  C   GLN A  38      14.746  15.452  -5.136  1.00  0.00           C  
ATOM    260  O   GLN A  38      13.532  15.268  -5.222  1.00  0.00           O  
ATOM    261  CB  GLN A  38      15.694  17.746  -4.807  1.00  0.00           C  
ATOM    262  CEN GLN A  38      15.644  19.487  -4.696  1.00  0.00           X  
ATOM    263  H   GLN A  38      17.328  16.316  -3.488  1.00  0.00           H  
ATOM    264  N   ASN A  39      15.629  14.772  -5.892  1.00  0.00           N  
ATOM    265  CA  ASN A  39      15.153  13.818  -6.890  1.00  0.00           C  
ATOM    266  C   ASN A  39      14.402  12.679  -6.199  1.00  0.00           C  
ATOM    267  O   ASN A  39      13.341  12.265  -6.659  1.00  0.00           O  
ATOM    268  CB  ASN A  39      16.289  13.274  -7.737  1.00  0.00           C  
ATOM    269  CEN ASN A  39      16.759  13.495  -8.649  1.00  0.00           X  
ATOM    270  H   ASN A  39      16.631  14.943  -5.802  1.00  0.00           H  
ATOM    271  N   VAL A  40      14.904  12.236  -5.042  1.00  0.00           N  
ATOM    272  CA  VAL A  40      14.288  11.122  -4.325  1.00  0.00           C  
ATOM    273  C   VAL A  40      12.870  11.490  -3.896  1.00  0.00           C  
ATOM    274  O   VAL A  40      11.935  10.703  -4.053  1.00  0.00           O  
ATOM    275  CB  VAL A  40      15.107  10.716  -3.085  1.00  0.00           C  
ATOM    276  CEN VAL A  40      15.511  10.223  -2.825  1.00  0.00           X  
ATOM    277  H   VAL A  40      15.764  12.659  -4.676  1.00  0.00           H  
ATOM    278  N   ILE A  41      12.691  12.717  -3.415  1.00  0.00           N  
ATOM    279  CA  ILE A  41      11.375  13.171  -2.986  1.00  0.00           C  
ATOM    280  C   ILE A  41      10.392  13.217  -4.159  1.00  0.00           C  
ATOM    281  O   ILE A  41       9.240  12.778  -4.022  1.00  0.00           O  
ATOM    282  CB  ILE A  41      11.448  14.562  -2.331  1.00  0.00           C  
ATOM    283  CEN ILE A  41      11.629  15.103  -1.402  1.00  0.00           X  
ATOM    284  H   ILE A  41      13.502  13.335  -3.316  1.00  0.00           H  
ATOM    285  N   GLU A  42      10.836  13.728  -5.318  1.00  0.00           N  
ATOM    286  CA  GLU A  42       9.947  13.764  -6.475  1.00  0.00           C  
ATOM    287  C   GLU A  42       9.589  12.358  -6.951  1.00  0.00           C  
ATOM    288  O   GLU A  42       8.442  12.114  -7.330  1.00  0.00           O  
ATOM    289  CB  GLU A  42      10.590  14.555  -7.617  1.00  0.00           C  
ATOM    290  CEN GLU A  42      10.754  16.003  -8.501  1.00  0.00           X  
ATOM    291  H   GLU A  42      11.788  14.091  -5.384  1.00  0.00           H  
ATOM    292  N   ASP A  43      10.535  11.409  -6.884  1.00  0.00           N  
ATOM    293  CA  ASP A  43      10.236  10.045  -7.296  1.00  0.00           C  
ATOM    294  C   ASP A  43       9.283   9.342  -6.337  1.00  0.00           C  
ATOM    295  O   ASP A  43       8.375   8.635  -6.780  1.00  0.00           O  
ATOM    296  CB  ASP A  43      11.530   9.237  -7.424  1.00  0.00           C  
ATOM    297  CEN ASP A  43      12.200   8.936  -8.130  1.00  0.00           X  
ATOM    298  H   ASP A  43      11.477  11.649  -6.569  1.00  0.00           H  
ATOM    299  N   ILE A  44       9.432   9.581  -5.032  1.00  0.00           N  
ATOM    300  CA  ILE A  44       8.522   8.962  -4.080  1.00  0.00           C  
ATOM    301  C   ILE A  44       7.122   9.508  -4.290  1.00  0.00           C  
ATOM    302  O   ILE A  44       6.145   8.757  -4.261  1.00  0.00           O  
ATOM    303  CB  ILE A  44       8.956   9.208  -2.623  1.00  0.00           C  
ATOM    304  CEN ILE A  44       9.578   8.845  -1.804  1.00  0.00           X  
ATOM    305  H   ILE A  44      10.202  10.168  -4.702  1.00  0.00           H  
ATOM    306  N   HIS A  45       7.016  10.817  -4.519  1.00  0.00           N  
ATOM    307  CA  HIS A  45       5.718  11.414  -4.782  1.00  0.00           C  
ATOM    308  C   HIS A  45       5.113  10.815  -6.047  1.00  0.00           C  
ATOM    309  O   HIS A  45       3.946  10.408  -6.053  1.00  0.00           O  
ATOM    310  CB  HIS A  45       5.834  12.936  -4.915  1.00  0.00           C  
ATOM    311  CEN HIS A  45       5.673  14.091  -4.095  1.00  0.00           X  
ATOM    312  H   HIS A  45       7.849  11.408  -4.503  1.00  0.00           H  
ATOM    313  N   ASP A  46       5.900  10.740  -7.125  1.00  0.00           N  
ATOM    314  CA  ASP A  46       5.356  10.199  -8.357  1.00  0.00           C  
ATOM    315  C   ASP A  46       4.867   8.771  -8.164  1.00  0.00           C  
ATOM    316  O   ASP A  46       3.800   8.417  -8.671  1.00  0.00           O  
ATOM    317  CB  ASP A  46       6.403  10.252  -9.472  1.00  0.00           C  
ATOM    318  CEN ASP A  46       6.678  10.831 -10.263  1.00  0.00           X  
ATOM    319  H   ASP A  46       6.861  11.077  -7.084  1.00  0.00           H  
ATOM    320  N   PHE A  47       5.592   7.967  -7.383  1.00  0.00           N  
ATOM    321  CA  PHE A  47       5.189   6.584  -7.159  1.00  0.00           C  
ATOM    322  C   PHE A  47       3.800   6.550  -6.529  1.00  0.00           C  
ATOM    323  O   PHE A  47       2.893   5.881  -7.029  1.00  0.00           O  
ATOM    324  CB  PHE A  47       6.201   5.860  -6.269  1.00  0.00           C  
ATOM    325  CEN PHE A  47       7.430   4.865  -6.432  1.00  0.00           X  
ATOM    326  H   PHE A  47       6.454   8.305  -6.952  1.00  0.00           H  
ATOM    327  N   MET A  48       3.618   7.297  -5.432  1.00  0.00           N  
ATOM    328  CA  MET A  48       2.448   7.133  -4.573  1.00  0.00           C  
ATOM    329  C   MET A  48       1.147   7.477  -5.283  1.00  0.00           C  
ATOM    330  O   MET A  48       0.092   6.916  -4.971  1.00  0.00           O  
ATOM    331  CB  MET A  48       2.599   7.996  -3.321  1.00  0.00           C  
ATOM    332  CEN MET A  48       2.887   7.906  -1.593  1.00  0.00           X  
ATOM    333  H   MET A  48       4.329   7.984  -5.176  1.00  0.00           H  
ATOM    334  N   GLN A  49       1.222   8.360  -6.272  1.00  0.00           N  
ATOM    335  CA  GLN A  49       0.063   9.096  -6.755  1.00  0.00           C  
ATOM    336  C   GLN A  49      -0.520   8.491  -8.045  1.00  0.00           C  
ATOM    337  O   GLN A  49      -1.419   9.074  -8.652  1.00  0.00           O  
ATOM    338  CB  GLN A  49       0.441  10.560  -6.997  1.00  0.00           C  
ATOM    339  CEN GLN A  49       0.383  12.170  -6.325  1.00  0.00           X  
ATOM    340  H   GLN A  49       2.141   8.572  -6.669  1.00  0.00           H  
ATOM    341  N   GLY A  50      -0.007   7.330  -8.473  1.00  0.00           N  
ATOM    342  CA  GLY A  50      -0.413   6.698  -9.728  1.00  0.00           C  
ATOM    343  C   GLY A  50       0.599   6.866 -10.864  1.00  0.00           C  
ATOM    344  O   GLY A  50       0.523   6.182 -11.888  1.00  0.00           O  
ATOM    345  CEN GLY A  50      -0.413   6.698  -9.729  1.00  0.00           X  
ATOM    346  H   GLY A  50       0.696   6.842  -7.915  1.00  0.00           H  
ATOM    347  N   GLY A  51       1.572   7.751 -10.692  1.00  0.00           N  
ATOM    348  CA  GLY A  51       2.580   8.035 -11.709  1.00  0.00           C  
ATOM    349  C   GLY A  51       3.850   7.210 -11.501  1.00  0.00           C  
ATOM    350  O   GLY A  51       4.877   7.738 -11.070  1.00  0.00           O  
ATOM    351  CEN GLY A  51       2.580   8.035 -11.709  1.00  0.00           X  
ATOM    352  H   GLY A  51       1.650   8.235  -9.803  1.00  0.00           H  
ATOM    353  N   GLY A  52       3.782   5.918 -11.791  1.00  0.00           N  
ATOM    354  CA  GLY A  52       4.979   5.093 -11.690  1.00  0.00           C  
ATOM    355  C   GLY A  52       4.841   3.679 -12.239  1.00  0.00           C  
ATOM    356  O   GLY A  52       3.745   3.195 -12.524  1.00  0.00           O  
ATOM    357  CEN GLY A  52       4.979   5.093 -11.690  1.00  0.00           X  
ATOM    358  H   GLY A  52       2.873   5.539 -12.060  1.00  0.00           H  
ATOM    359  N   SER A  53       5.989   3.032 -12.386  1.00  0.00           N  
ATOM    360  CA  SER A  53       6.124   1.711 -12.984  1.00  0.00           C  
ATOM    361  C   SER A  53       7.389   1.040 -12.456  1.00  0.00           C  
ATOM    362  O   SER A  53       8.189   1.685 -11.772  1.00  0.00           O  
ATOM    363  CB  SER A  53       6.157   1.811 -14.497  1.00  0.00           C  
ATOM    364  CEN SER A  53       6.262   2.014 -14.990  1.00  0.00           X  
ATOM    365  H   SER A  53       6.825   3.503 -12.075  1.00  0.00           H  
ATOM    366  N   GLY A  54       7.611  -0.229 -12.810  1.00  0.00           N  
ATOM    367  CA  GLY A  54       8.815  -0.928 -12.351  1.00  0.00           C  
ATOM    368  C   GLY A  54      10.095  -0.153 -12.683  1.00  0.00           C  
ATOM    369  O   GLY A  54      11.064  -0.214 -11.930  1.00  0.00           O  
ATOM    370  CEN GLY A  54       8.815  -0.928 -12.351  1.00  0.00           X  
ATOM    371  H   GLY A  54       6.941  -0.713 -13.388  1.00  0.00           H  
ATOM    372  N   GLY A  55      10.090   0.591 -13.796  1.00  0.00           N  
ATOM    373  CA  GLY A  55      11.226   1.435 -14.174  1.00  0.00           C  
ATOM    374  C   GLY A  55      11.453   2.568 -13.168  1.00  0.00           C  
ATOM    375  O   GLY A  55      12.593   2.922 -12.856  1.00  0.00           O  
ATOM    376  CEN GLY A  55      11.226   1.435 -14.174  1.00  0.00           X  
ATOM    377  H   GLY A  55       9.274   0.571 -14.389  1.00  0.00           H  
ATOM    378  N   LYS A  56      10.359   3.149 -12.670  1.00  0.00           N  
ATOM    379  CA  LYS A  56      10.426   4.201 -11.675  1.00  0.00           C  
ATOM    380  C   LYS A  56      11.119   3.625 -10.466  1.00  0.00           C  
ATOM    381  O   LYS A  56      12.010   4.254  -9.894  1.00  0.00           O  
ATOM    382  CB  LYS A  56       9.037   4.727 -11.312  1.00  0.00           C  
ATOM    383  CEN LYS A  56       7.591   6.265 -11.453  1.00  0.00           X  
ATOM    384  H   LYS A  56       9.445   2.821 -12.958  1.00  0.00           H  
ATOM    385  N   LEU A  57      10.720   2.411 -10.085  1.00  0.00           N  
ATOM    386  CA  LEU A  57      11.357   1.809  -8.929  1.00  0.00           C  
ATOM    387  C   LEU A  57      12.858   1.614  -9.224  1.00  0.00           C  
ATOM    388  O   LEU A  57      13.703   1.883  -8.377  1.00  0.00           O  
ATOM    389  CB  LEU A  57      10.682   0.477  -8.578  1.00  0.00           C  
ATOM    390  CEN LEU A  57       9.702   0.063  -7.464  1.00  0.00           X  
ATOM    391  H   LEU A  57       9.977   1.935 -10.601  1.00  0.00           H  
ATOM    392  N   GLN A  58      13.217   1.174 -10.430  1.00  0.00           N  
ATOM    393  CA  GLN A  58      14.637   0.981 -10.716  1.00  0.00           C  
ATOM    394  C   GLN A  58      15.412   2.300 -10.604  1.00  0.00           C  
ATOM    395  O   GLN A  58      16.482   2.344  -9.980  1.00  0.00           O  
ATOM    396  CB  GLN A  58      14.822   0.388 -12.116  1.00  0.00           C  
ATOM    397  CEN GLN A  58      15.124  -1.083 -13.006  1.00  0.00           X  
ATOM    398  H   GLN A  58      12.506   0.940 -11.126  1.00  0.00           H  
ATOM    399  N   GLU A  59      14.846   3.398 -11.133  1.00  0.00           N  
ATOM    400  CA  GLU A  59      15.575   4.667 -11.114  1.00  0.00           C  
ATOM    401  C   GLU A  59      15.748   5.151  -9.679  1.00  0.00           C  
ATOM    402  O   GLU A  59      16.804   5.674  -9.307  1.00  0.00           O  
ATOM    403  CB  GLU A  59      14.849   5.726 -11.947  1.00  0.00           C  
ATOM    404  CEN GLU A  59      14.681   6.604 -13.398  1.00  0.00           X  
ATOM    405  H   GLU A  59      13.931   3.336 -11.590  1.00  0.00           H  
ATOM    406  N   MET A  60      14.717   4.919  -8.867  1.00  0.00           N  
ATOM    407  CA  MET A  60      14.717   5.278  -7.461  1.00  0.00           C  
ATOM    408  C   MET A  60      15.825   4.544  -6.733  1.00  0.00           C  
ATOM    409  O   MET A  60      16.524   5.127  -5.908  1.00  0.00           O  
ATOM    410  CB  MET A  60      13.363   4.964  -6.828  1.00  0.00           C  
ATOM    411  CEN MET A  60      11.925   5.719  -6.166  1.00  0.00           X  
ATOM    412  H   MET A  60      13.875   4.497  -9.257  1.00  0.00           H  
ATOM    413  N   MET A  61      15.980   3.253  -7.039  1.00  0.00           N  
ATOM    414  CA  MET A  61      16.998   2.454  -6.388  1.00  0.00           C  
ATOM    415  C   MET A  61      18.392   2.933  -6.738  1.00  0.00           C  
ATOM    416  O   MET A  61      19.246   3.049  -5.857  1.00  0.00           O  
ATOM    417  CB  MET A  61      16.835   0.985  -6.771  1.00  0.00           C  
ATOM    418  CEN MET A  61      16.350  -0.577  -6.134  1.00  0.00           X  
ATOM    419  H   MET A  61      15.353   2.821  -7.718  1.00  0.00           H  
ATOM    420  N   LYS A  62      18.630   3.285  -7.995  1.00  0.00           N  
ATOM    421  CA  LYS A  62      19.974   3.710  -8.342  1.00  0.00           C  
ATOM    422  C   LYS A  62      20.304   5.019  -7.612  1.00  0.00           C  
ATOM    423  O   LYS A  62      21.407   5.176  -7.074  1.00  0.00           O  
ATOM    424  CB  LYS A  62      20.114   3.882  -9.855  1.00  0.00           C  
ATOM    425  CEN LYS A  62      20.836   3.144 -11.702  1.00  0.00           X  
ATOM    426  H   LYS A  62      17.891   3.221  -8.701  1.00  0.00           H  
ATOM    427  N   GLU A  63      19.330   5.937  -7.541  1.00  0.00           N  
ATOM    428  CA  GLU A  63      19.556   7.245  -6.919  1.00  0.00           C  
ATOM    429  C   GLU A  63      19.836   7.088  -5.416  1.00  0.00           C  
ATOM    430  O   GLU A  63      20.672   7.791  -4.842  1.00  0.00           O  
ATOM    431  CB  GLU A  63      18.353   8.164  -7.142  1.00  0.00           C  
ATOM    432  CEN GLU A  63      17.599   9.428  -8.001  1.00  0.00           X  
ATOM    433  H   GLU A  63      18.416   5.722  -7.948  1.00  0.00           H  
ATOM    434  N   PHE A  64      19.154   6.143  -4.786  1.00  0.00           N  
ATOM    435  CA  PHE A  64      19.328   5.881  -3.369  1.00  0.00           C  
ATOM    436  C   PHE A  64      20.757   5.379  -3.142  1.00  0.00           C  
ATOM    437  O   PHE A  64      21.429   5.822  -2.205  1.00  0.00           O  
ATOM    438  CB  PHE A  64      18.303   4.861  -2.870  1.00  0.00           C  
ATOM    439  CEN PHE A  64      16.913   4.852  -2.098  1.00  0.00           X  
ATOM    440  H   PHE A  64      18.444   5.625  -5.301  1.00  0.00           H  
ATOM    441  N   GLN A  65      21.243   4.471  -3.999  1.00  0.00           N  
ATOM    442  CA  GLN A  65      22.586   3.946  -3.787  1.00  0.00           C  
ATOM    443  C   GLN A  65      23.582   5.100  -3.867  1.00  0.00           C  
ATOM    444  O   GLN A  65      24.453   5.224  -3.011  1.00  0.00           O  
ATOM    445  CB  GLN A  65      22.930   2.873  -4.825  1.00  0.00           C  
ATOM    446  CEN GLN A  65      23.063   1.154  -5.099  1.00  0.00           X  
ATOM    447  H   GLN A  65      20.683   4.154  -4.792  1.00  0.00           H  
ATOM    448  N   GLN A  66      23.418   5.992  -4.853  1.00  0.00           N  
ATOM    449  CA  GLN A  66      24.382   7.074  -5.010  1.00  0.00           C  
ATOM    450  C   GLN A  66      24.383   7.942  -3.748  1.00  0.00           C  
ATOM    451  O   GLN A  66      25.452   8.285  -3.246  1.00  0.00           O  
ATOM    452  CB  GLN A  66      24.053   7.925  -6.239  1.00  0.00           C  
ATOM    453  CEN GLN A  66      24.474   8.237  -7.905  1.00  0.00           X  
ATOM    454  H   GLN A  66      22.646   5.889  -5.515  1.00  0.00           H  
ATOM    455  N   VAL A  67      23.198   8.228  -3.184  1.00  0.00           N  
ATOM    456  CA  VAL A  67      23.136   9.103  -2.006  1.00  0.00           C  
ATOM    457  C   VAL A  67      23.875   8.457  -0.837  1.00  0.00           C  
ATOM    458  O   VAL A  67      24.597   9.127  -0.098  1.00  0.00           O  
ATOM    459  CB  VAL A  67      21.684   9.403  -1.586  1.00  0.00           C  
ATOM    460  CEN VAL A  67      21.206   9.898  -1.560  1.00  0.00           X  
ATOM    461  H   VAL A  67      22.346   7.860  -3.607  1.00  0.00           H  
ATOM    462  N   LEU A  68      23.763   7.139  -0.688  1.00  0.00           N  
ATOM    463  CA  LEU A  68      24.504   6.485   0.389  1.00  0.00           C  
ATOM    464  C   LEU A  68      26.010   6.617   0.252  1.00  0.00           C  
ATOM    465  O   LEU A  68      26.706   6.933   1.228  1.00  0.00           O  
ATOM    466  CB  LEU A  68      24.121   5.001   0.454  1.00  0.00           C  
ATOM    467  CEN LEU A  68      23.212   4.197   1.403  1.00  0.00           X  
ATOM    468  H   LEU A  68      23.161   6.611  -1.324  1.00  0.00           H  
ATOM    469  N   ASP A  69      26.525   6.420  -0.952  1.00  0.00           N  
ATOM    470  CA  ASP A  69      27.959   6.526  -1.130  1.00  0.00           C  
ATOM    471  C   ASP A  69      28.432   7.933  -0.765  1.00  0.00           C  
ATOM    472  O   ASP A  69      29.434   8.096  -0.060  1.00  0.00           O  
ATOM    473  CB  ASP A  69      28.349   6.183  -2.570  1.00  0.00           C  
ATOM    474  CEN ASP A  69      28.700   5.403  -3.123  1.00  0.00           X  
ATOM    475  H   ASP A  69      25.916   6.159  -1.728  1.00  0.00           H  
ATOM    476  N   GLU A  70      27.690   8.956  -1.197  1.00  0.00           N  
ATOM    477  CA  GLU A  70      28.113  10.324  -0.941  1.00  0.00           C  
ATOM    478  C   GLU A  70      28.116  10.634   0.547  1.00  0.00           C  
ATOM    479  O   GLU A  70      29.063  11.250   1.042  1.00  0.00           O  
ATOM    480  CB  GLU A  70      27.208  11.311  -1.681  1.00  0.00           C  
ATOM    481  CEN GLU A  70      26.913  12.331  -3.014  1.00  0.00           X  
ATOM    482  H   GLU A  70      26.839   8.777  -1.728  1.00  0.00           H  
ATOM    483  N   LEU A  71      27.135  10.119   1.288  1.00  0.00           N  
ATOM    484  CA  LEU A  71      27.075  10.395   2.713  1.00  0.00           C  
ATOM    485  C   LEU A  71      28.255   9.778   3.428  1.00  0.00           C  
ATOM    486  O   LEU A  71      28.856  10.398   4.304  1.00  0.00           O  
ATOM    487  CB  LEU A  71      25.759   9.873   3.304  1.00  0.00           C  
ATOM    488  CEN LEU A  71      24.465  10.576   3.755  1.00  0.00           X  
ATOM    489  H   LEU A  71      26.393   9.570   0.844  1.00  0.00           H  
ATOM    490  N   ASN A  72      28.639   8.570   3.016  1.00  0.00           N  
ATOM    491  CA  ASN A  72      29.727   7.875   3.685  1.00  0.00           C  
ATOM    492  C   ASN A  72      31.053   8.607   3.456  1.00  0.00           C  
ATOM    493  O   ASN A  72      31.874   8.744   4.369  1.00  0.00           O  
ATOM    494  CB  ASN A  72      29.829   6.431   3.228  1.00  0.00           C  
ATOM    495  CEN ASN A  72      29.469   5.490   3.523  1.00  0.00           X  
ATOM    496  H   ASN A  72      28.144   8.101   2.256  1.00  0.00           H  
ATOM    497  N   ASN A  73      31.251   9.105   2.236  1.00  0.00           N  
ATOM    498  CA  ASN A  73      32.489   9.777   1.878  1.00  0.00           C  
ATOM    499  C   ASN A  73      32.631  11.172   2.501  1.00  0.00           C  
ATOM    500  O   ASN A  73      33.745  11.597   2.825  1.00  0.00           O  
ATOM    501  CB  ASN A  73      32.627   9.870   0.370  1.00  0.00           C  
ATOM    502  CEN ASN A  73      33.042   9.307  -0.414  1.00  0.00           X  
ATOM    503  H   ASN A  73      30.537   8.974   1.521  1.00  0.00           H  
ATOM    504  N   HIS A  74      31.516  11.891   2.669  1.00  0.00           N  
ATOM    505  CA  HIS A  74      31.575  13.264   3.176  1.00  0.00           C  
ATOM    506  C   HIS A  74      31.476  13.406   4.700  1.00  0.00           C  
ATOM    507  O   HIS A  74      31.958  14.391   5.266  1.00  0.00           O  
ATOM    508  CB  HIS A  74      30.466  14.096   2.525  1.00  0.00           C  
ATOM    509  CEN HIS A  74      30.302  14.953   1.399  1.00  0.00           X  
ATOM    510  H   HIS A  74      30.622  11.496   2.381  1.00  0.00           H  
ATOM    511  N   LEU A  75      30.857  12.446   5.367  1.00  0.00           N  
ATOM    512  CA  LEU A  75      30.655  12.515   6.808  1.00  0.00           C  
ATOM    513  C   LEU A  75      31.902  12.036   7.557  1.00  0.00           C  
ATOM    514  O   LEU A  75      32.351  10.905   7.381  1.00  0.00           O  
ATOM    515  CB  LEU A  75      29.431  11.682   7.211  1.00  0.00           C  
ATOM    516  CEN LEU A  75      27.994  12.064   7.616  1.00  0.00           X  
ATOM    517  H   LEU A  75      30.473  11.642   4.872  1.00  0.00           H  
ATOM    518  N   GLN A  76      32.462  12.921   8.378  1.00  0.00           N  
ATOM    519  CA  GLN A  76      33.697  12.649   9.120  1.00  0.00           C  
ATOM    520  C   GLN A  76      33.661  12.168  10.576  1.00  0.00           C  
ATOM    521  O   GLN A  76      32.752  12.453  11.377  1.00  0.00           O  
ATOM    522  CB  GLN A  76      34.547  13.922   9.084  1.00  0.00           C  
ATOM    523  CEN GLN A  76      35.846  14.739   8.252  1.00  0.00           X  
ATOM    524  H   GLN A  76      32.058  13.846   8.433  1.00  0.00           H  
ATOM    525  N   GLY A  77      34.735  11.449  10.891  1.00  0.00           N  
ATOM    526  CA  GLY A  77      35.019  10.931  12.209  1.00  0.00           C  
ATOM    527  C   GLY A  77      33.901  10.113  12.805  1.00  0.00           C  
ATOM    528  O   GLY A  77      33.313   9.248  12.148  1.00  0.00           O  
ATOM    529  CEN GLY A  77      35.019  10.931  12.210  1.00  0.00           X  
ATOM    530  H   GLY A  77      35.420  11.288  10.161  1.00  0.00           H  
ATOM    531  N   GLY A  78      33.663  10.389  14.078  1.00  0.00           N  
ATOM    532  CA  GLY A  78      32.676   9.721  14.892  1.00  0.00           C  
ATOM    533  C   GLY A  78      31.377  10.501  15.048  1.00  0.00           C  
ATOM    534  O   GLY A  78      30.650  10.267  16.010  1.00  0.00           O  
ATOM    535  CEN GLY A  78      32.676   9.721  14.892  1.00  0.00           X  
ATOM    536  H   GLY A  78      34.215  11.117  14.511  1.00  0.00           H  
ATOM    537  N   LYS A  79      31.094  11.485  14.185  1.00  0.00           N  
ATOM    538  CA  LYS A  79      29.932  12.315  14.519  1.00  0.00           C  
ATOM    539  C   LYS A  79      28.689  11.434  14.714  1.00  0.00           C  
ATOM    540  O   LYS A  79      28.186  10.833  13.761  1.00  0.00           O  
ATOM    541  CB  LYS A  79      29.681  13.359  13.430  1.00  0.00           C  
ATOM    542  CEN LYS A  79      29.805  15.371  12.788  1.00  0.00           X  
ATOM    543  H   LYS A  79      31.640  11.647  13.326  1.00  0.00           H  
ATOM    544  N   HIS A  80      28.147  11.433  15.936  1.00  0.00           N  
ATOM    545  CA  HIS A  80      26.912  10.699  16.207  1.00  0.00           C  
ATOM    546  C   HIS A  80      25.811  11.018  15.226  1.00  0.00           C  
ATOM    547  O   HIS A  80      25.042  10.134  14.850  1.00  0.00           O  
ATOM    548  CB  HIS A  80      26.421  10.986  17.630  1.00  0.00           C  
ATOM    549  CEN HIS A  80      26.518  10.404  18.926  1.00  0.00           X  
ATOM    550  H   HIS A  80      28.652  11.863  16.696  1.00  0.00           H  
ATOM    551  N   THR A  81      25.738  12.263  14.773  1.00  0.00           N  
ATOM    552  CA  THR A  81      24.704  12.613  13.813  1.00  0.00           C  
ATOM    553  C   THR A  81      24.905  11.831  12.533  1.00  0.00           C  
ATOM    554  O   THR A  81      23.945  11.369  11.920  1.00  0.00           O  
ATOM    555  CB  THR A  81      24.699  14.120  13.494  1.00  0.00           C  
ATOM    556  CEN THR A  81      24.648  14.679  13.655  1.00  0.00           X  
ATOM    557  H   THR A  81      26.380  12.958  15.114  1.00  0.00           H  
ATOM    558  N   VAL A  82      26.157  11.661  12.140  1.00  0.00           N  
ATOM    559  CA  VAL A  82      26.476  10.980  10.906  1.00  0.00           C  
ATOM    560  C   VAL A  82      26.159   9.519  10.991  1.00  0.00           C  
ATOM    561  O   VAL A  82      25.638   8.936  10.037  1.00  0.00           O  
ATOM    562  CB  VAL A  82      27.961  11.146  10.532  1.00  0.00           C  
ATOM    563  CEN VAL A  82      28.391  11.451  10.088  1.00  0.00           X  
ATOM    564  H   VAL A  82      26.907  12.001  12.722  1.00  0.00           H  
ATOM    565  N   HIS A  83      26.450   8.920  12.144  1.00  0.00           N  
ATOM    566  CA  HIS A  83      26.164   7.513  12.303  1.00  0.00           C  
ATOM    567  C   HIS A  83      24.668   7.286  12.184  1.00  0.00           C  
ATOM    568  O   HIS A  83      24.234   6.372  11.483  1.00  0.00           O  
ATOM    569  CB  HIS A  83      26.682   6.994  13.649  1.00  0.00           C  
ATOM    570  CEN HIS A  83      27.832   6.328  14.161  1.00  0.00           X  
ATOM    571  H   HIS A  83      26.903   9.448  12.898  1.00  0.00           H  
ATOM    572  N   HIS A  84      23.872   8.154  12.811  1.00  0.00           N  
ATOM    573  CA  HIS A  84      22.431   7.990  12.790  1.00  0.00           C  
ATOM    574  C   HIS A  84      21.898   8.116  11.365  1.00  0.00           C  
ATOM    575  O   HIS A  84      21.074   7.308  10.934  1.00  0.00           O  
ATOM    576  CB  HIS A  84      21.756   9.019  13.703  1.00  0.00           C  
ATOM    577  CEN HIS A  84      21.263   9.094  15.038  1.00  0.00           X  
ATOM    578  H   HIS A  84      24.281   8.914  13.354  1.00  0.00           H  
ATOM    579  N   ILE A  85      22.388   9.092  10.604  1.00  0.00           N  
ATOM    580  CA  ILE A  85      21.876   9.267   9.256  1.00  0.00           C  
ATOM    581  C   ILE A  85      22.221   8.056   8.406  1.00  0.00           C  
ATOM    582  O   ILE A  85      21.411   7.620   7.585  1.00  0.00           O  
ATOM    583  CB  ILE A  85      22.437  10.538   8.591  1.00  0.00           C  
ATOM    584  CEN ILE A  85      22.304  11.612   8.466  1.00  0.00           X  
ATOM    585  H   ILE A  85      23.095   9.726  10.977  1.00  0.00           H  
ATOM    586  N   GLU A  86      23.408   7.483   8.603  1.00  0.00           N  
ATOM    587  CA  GLU A  86      23.798   6.347   7.786  1.00  0.00           C  
ATOM    588  C   GLU A  86      22.853   5.161   8.043  1.00  0.00           C  
ATOM    589  O   GLU A  86      22.391   4.514   7.100  1.00  0.00           O  
ATOM    590  CB  GLU A  86      25.249   5.952   8.072  1.00  0.00           C  
ATOM    591  CEN GLU A  86      26.900   5.995   7.655  1.00  0.00           X  
ATOM    592  H   GLU A  86      24.040   7.844   9.320  1.00  0.00           H  
ATOM    593  N   GLN A  87      22.531   4.895   9.321  1.00  0.00           N  
ATOM    594  CA  GLN A  87      21.640   3.791   9.669  1.00  0.00           C  
ATOM    595  C   GLN A  87      20.254   3.979   9.068  1.00  0.00           C  
ATOM    596  O   GLN A  87      19.678   3.025   8.532  1.00  0.00           O  
ATOM    597  CB  GLN A  87      21.524   3.656  11.190  1.00  0.00           C  
ATOM    598  CEN GLN A  87      22.081   2.762  12.582  1.00  0.00           X  
ATOM    599  H   GLN A  87      22.947   5.451  10.068  1.00  0.00           H  
ATOM    600  N   ASN A  88      19.732   5.209   9.109  1.00  0.00           N  
ATOM    601  CA  ASN A  88      18.394   5.484   8.606  1.00  0.00           C  
ATOM    602  C   ASN A  88      18.341   5.241   7.113  1.00  0.00           C  
ATOM    603  O   ASN A  88      17.392   4.647   6.602  1.00  0.00           O  
ATOM    604  CB  ASN A  88      17.948   6.899   8.929  1.00  0.00           C  
ATOM    605  CEN ASN A  88      17.411   7.397   9.680  1.00  0.00           X  
ATOM    606  H   ASN A  88      20.263   5.963   9.545  1.00  0.00           H  
ATOM    607  N   ILE A  89      19.394   5.641   6.416  1.00  0.00           N  
ATOM    608  CA  ILE A  89      19.423   5.507   4.978  1.00  0.00           C  
ATOM    609  C   ILE A  89      19.442   4.032   4.604  1.00  0.00           C  
ATOM    610  O   ILE A  89      18.751   3.630   3.669  1.00  0.00           O  
ATOM    611  CB  ILE A  89      20.644   6.214   4.362  1.00  0.00           C  
ATOM    612  CEN ILE A  89      21.031   7.162   3.987  1.00  0.00           X  
ATOM    613  H   ILE A  89      20.176   6.089   6.896  1.00  0.00           H  
ATOM    614  N   LYS A  90      20.230   3.219   5.325  1.00  0.00           N  
ATOM    615  CA  LYS A  90      20.266   1.787   5.034  1.00  0.00           C  
ATOM    616  C   LYS A  90      18.889   1.152   5.212  1.00  0.00           C  
ATOM    617  O   LYS A  90      18.444   0.389   4.354  1.00  0.00           O  
ATOM    618  CB  LYS A  90      21.288   1.084   5.930  1.00  0.00           C  
ATOM    619  CEN LYS A  90      23.193   0.189   6.145  1.00  0.00           X  
ATOM    620  H   LYS A  90      20.803   3.597   6.078  1.00  0.00           H  
ATOM    621  N   GLU A  91      18.164   1.496   6.279  1.00  0.00           N  
ATOM    622  CA  GLU A  91      16.858   0.879   6.457  1.00  0.00           C  
ATOM    623  C   GLU A  91      15.928   1.269   5.310  1.00  0.00           C  
ATOM    624  O   GLU A  91      15.199   0.428   4.772  1.00  0.00           O  
ATOM    625  CB  GLU A  91      16.248   1.283   7.801  1.00  0.00           C  
ATOM    626  CEN GLU A  91      15.911   0.934   9.434  1.00  0.00           X  
ATOM    627  H   GLU A  91      18.528   2.154   6.968  1.00  0.00           H  
ATOM    628  N   ILE A  92      16.001   2.533   4.884  1.00  0.00           N  
ATOM    629  CA  ILE A  92      15.112   3.028   3.842  1.00  0.00           C  
ATOM    630  C   ILE A  92      15.356   2.257   2.558  1.00  0.00           C  
ATOM    631  O   ILE A  92      14.409   1.914   1.851  1.00  0.00           O  
ATOM    632  CB  ILE A  92      15.306   4.533   3.582  1.00  0.00           C  
ATOM    633  CEN ILE A  92      15.012   5.537   3.890  1.00  0.00           X  
ATOM    634  H   ILE A  92      16.662   3.175   5.330  1.00  0.00           H  
ATOM    635  N   PHE A  93      16.628   1.978   2.266  1.00  0.00           N  
ATOM    636  CA  PHE A  93      17.042   1.274   1.063  1.00  0.00           C  
ATOM    637  C   PHE A  93      16.408  -0.101   1.047  1.00  0.00           C  
ATOM    638  O   PHE A  93      15.787  -0.495   0.061  1.00  0.00           O  
ATOM    639  CB  PHE A  93      18.566   1.163   0.987  1.00  0.00           C  
ATOM    640  CEN PHE A  93      19.777   1.895   0.262  1.00  0.00           X  
ATOM    641  H   PHE A  93      17.351   2.288   2.908  1.00  0.00           H  
ATOM    642  N   HIS A  94      16.518  -0.822   2.160  1.00  0.00           N  
ATOM    643  CA  HIS A  94      15.944  -2.152   2.243  1.00  0.00           C  
ATOM    644  C   HIS A  94      14.435  -2.128   1.989  1.00  0.00           C  
ATOM    645  O   HIS A  94      13.919  -2.956   1.228  1.00  0.00           O  
ATOM    646  CB  HIS A  94      16.238  -2.777   3.610  1.00  0.00           C  
ATOM    647  CEN HIS A  94      17.202  -3.647   4.196  1.00  0.00           X  
ATOM    648  H   HIS A  94      17.045  -0.452   2.954  1.00  0.00           H  
ATOM    649  N   HIS A  95      13.724  -1.164   2.573  1.00  0.00           N  
ATOM    650  CA  HIS A  95      12.278  -1.161   2.399  1.00  0.00           C  
ATOM    651  C   HIS A  95      11.932  -0.899   0.927  1.00  0.00           C  
ATOM    652  O   HIS A  95      11.008  -1.515   0.376  1.00  0.00           O  
ATOM    653  CB  HIS A  95      11.621  -0.112   3.301  1.00  0.00           C  
ATOM    654  CEN HIS A  95      10.994  -0.051   4.579  1.00  0.00           X  
ATOM    655  H   HIS A  95      14.186  -0.465   3.158  1.00  0.00           H  
ATOM    656  N   LEU A  96      12.689  -0.016   0.272  1.00  0.00           N  
ATOM    657  CA  LEU A  96      12.405   0.301  -1.116  1.00  0.00           C  
ATOM    658  C   LEU A  96      12.584  -0.939  -1.978  1.00  0.00           C  
ATOM    659  O   LEU A  96      11.780  -1.176  -2.881  1.00  0.00           O  
ATOM    660  CB  LEU A  96      13.311   1.438  -1.604  1.00  0.00           C  
ATOM    661  CEN LEU A  96      13.059   2.934  -1.874  1.00  0.00           X  
ATOM    662  H   LEU A  96      13.462   0.446   0.750  1.00  0.00           H  
ATOM    663  N   GLU A  97      13.612  -1.750  -1.697  1.00  0.00           N  
ATOM    664  CA  GLU A  97      13.849  -2.939  -2.504  1.00  0.00           C  
ATOM    665  C   GLU A  97      12.696  -3.928  -2.349  1.00  0.00           C  
ATOM    666  O   GLU A  97      12.232  -4.510  -3.333  1.00  0.00           O  
ATOM    667  CB  GLU A  97      15.173  -3.599  -2.114  1.00  0.00           C  
ATOM    668  CEN GLU A  97      16.831  -3.867  -2.402  1.00  0.00           X  
ATOM    669  H   GLU A  97      14.250  -1.520  -0.936  1.00  0.00           H  
ATOM    670  N   GLU A  98      12.205  -4.113  -1.115  1.00  0.00           N  
ATOM    671  CA  GLU A  98      11.152  -5.098  -0.897  1.00  0.00           C  
ATOM    672  C   GLU A  98       9.931  -4.734  -1.740  1.00  0.00           C  
ATOM    673  O   GLU A  98       9.254  -5.617  -2.281  1.00  0.00           O  
ATOM    674  CB  GLU A  98      10.778  -5.181   0.584  1.00  0.00           C  
ATOM    675  CEN GLU A  98      10.898  -5.956   2.097  1.00  0.00           X  
ATOM    676  H   GLU A  98      12.593  -3.584  -0.329  1.00  0.00           H  
ATOM    677  N   LEU A  99       9.695  -3.424  -1.891  1.00  0.00           N  
ATOM    678  CA  LEU A  99       8.581  -2.880  -2.667  1.00  0.00           C  
ATOM    679  C   LEU A  99       8.742  -3.140  -4.165  1.00  0.00           C  
ATOM    680  O   LEU A  99       7.773  -3.448  -4.857  1.00  0.00           O  
ATOM    681  CB  LEU A  99       8.446  -1.375  -2.403  1.00  0.00           C  
ATOM    682  CEN LEU A  99       7.462  -0.547  -1.555  1.00  0.00           X  
ATOM    683  H   LEU A  99      10.315  -2.769  -1.405  1.00  0.00           H  
ATOM    684  N   VAL A 100       9.965  -3.020  -4.673  1.00  0.00           N  
ATOM    685  CA  VAL A 100      10.214  -3.239  -6.093  1.00  0.00           C  
ATOM    686  C   VAL A 100      10.197  -4.727  -6.426  1.00  0.00           C  
ATOM    687  O   VAL A 100       9.820  -5.118  -7.535  1.00  0.00           O  
ATOM    688  CB  VAL A 100      11.564  -2.639  -6.530  1.00  0.00           C  
ATOM    689  CEN VAL A 100      11.852  -2.131  -6.896  1.00  0.00           X  
ATOM    690  H   VAL A 100      10.736  -2.760  -4.059  1.00  0.00           H  
ATOM    691  N   HIS A 101      10.637  -5.552  -5.471  1.00  0.00           N  
ATOM    692  CA  HIS A 101      10.632  -7.001  -5.659  1.00  0.00           C  
ATOM    693  C   HIS A 101       9.251  -7.668  -5.624  1.00  0.00           C  
ATOM    694  O   HIS A 101       9.025  -8.637  -6.365  1.00  0.00           O  
ATOM    695  CB  HIS A 101      11.527  -7.651  -4.599  1.00  0.00           C  
ATOM    696  CEN HIS A 101      12.880  -8.078  -4.466  1.00  0.00           X  
ATOM    697  H   HIS A 101      11.006  -5.148  -4.605  1.00  0.00           H  
ATOM    698  N   ARG A 102       8.347  -7.192  -4.759  1.00  0.00           N  
ATOM    699  CA  ARG A 102       7.043  -7.836  -4.598  1.00  0.00           C  
ATOM    700  C   ARG A 102       6.187  -7.812  -5.862  1.00  0.00           C  
ATOM    701  O   ARG A 102       6.108  -8.823  -6.561  1.00  0.00           O  
ATOM    702  CB  ARG A 102       6.278  -7.254  -3.418  1.00  0.00           C  
ATOM    703  CEN ARG A 102       5.385  -6.961  -1.122  1.00  0.00           X  
ATOM    704  H   ARG A 102       8.589  -6.396  -4.168  1.00  0.00           H  
TER                                                                             
# All scores below are weighted scores, not raw scores.
#BEGIN_POSE_ENERGIES_TABLE ./minmover_pdb/pose_79.pdb
label vdw cenpack pair env cbeta hs_pair ss_pair sheet total
weights 1 0.5 1 1 0.25 1 1 1 NA
pose 0.6687 -9.51391 -12.3712 -23.5127 5.28526 0 0 0 -39.4438
MET:NtermProteinFull_1 0 -0.11534 0.00669 0.35353 0.06618 0 0 0 0.31106
TYR_2 0 -0.11167 0.02159 0.83566 0.07109 0 0 0 0.81667
GLY_3 0 0.00863 -0.04678 -0.0429 0.07034 0 0 0 -0.01072
LYS_4 0 -0.03416 -0.11713 -0.68888 0.04308 0 0 0 -0.79709
LEU_5 0 -0.39 -0.43988 0.08126 0.03598 0 0 0 -0.71264
ASN_6 0 -0.06224 0.12588 -0.36221 0.04314 0 0 0 -0.25543
ASP_7 0 -0.0125 -0.19487 -0.47618 0.0689 0 0 0 -0.61464
LEU_8 0 -0.36557 -0.64429 -0.52948 0.03683 0 0 0 -1.50251
LEU_9 0 0.06113 -0.24059 -0.30366 0.04388 0 0 0 -0.43924
GLU_10 0 -0.08933 0.04431 -0.82678 0.06894 0 0 0 -0.80286
ASP_11 0 -0.29076 0.09895 -0.31759 0.0436 0 0 0 -0.46579
LEU_12 0 -0.21106 -0.85069 -0.39148 0.03793 0 0 0 -1.4153
GLN_13 0 -0.0582 0.25906 -0.3291 0.06887 0 0 0 -0.05937
GLU_14 0 -0.01573 -0.02883 -0.71584 0.06893 0 0 0 -0.69147
VAL_15 0 -0.33187 -0.64501 -0.19594 0.0321 0 0 0 -1.14072
LEU_16 0.24135 0.62208 -0.08207 -0.19483 0.04505 0 0 0 0.63157
LYS_17 0 -0.05187 0.12002 -0.77863 0.06933 0 0 0 -0.64114
ASN_18 0 -0.04411 0.12692 -0.24178 0.06438 0 0 0 -0.09459
LEU_19 0 -0.24438 -0.81731 -0.39148 0.03928 0 0 0 -1.41389
HIS_D_20 0 -0.03446 0.06646 0.0215 0.06902 0 0 0 0.12252
LYS_21 0 -0.0554 -0.01885 -1.10762 0.07087 0 0 0 -1.11101
ASN_22 0 -0.10368 -0.02195 -0.36221 0.04331 0 0 0 -0.44452
TRP_23 0 -0.02432 -0.02558 -0.3396 0.03614 0 0 0 -0.35335
HIS_D_24 0 -0.08475 0.00494 0.06501 0.0693 0 0 0 0.0545
GLY_25 0 0.05633 -0.13482 -0.08884 0.03503 0 0 0 -0.1323
GLY_26 0 0.03053 0.00138 0.0322 0.03634 0 0 0 0.10047
LYS_27 0 0 0 -0.8715 0.07134 0 0 0 -0.80016
ASP_28 0 -0.00349 -0.06175 -0.56986 0.07158 0 0 0 -0.56353
ASN_29 0 0.26829 -0.12578 -0.24178 0.03538 0 0 0 -0.06389
LEU_30 0 0.09637 -0.00663 0.24309 0.04291 0 0 0 0.37573
HIS_D_31 0 -0.06818 -0.10995 0.06501 0.06922 0 0 0 -0.0439
ASP_32 0 -0.18696 0.05288 -0.37876 0.06889 0 0 0 -0.44395
VAL_33 0 -0.32867 -0.06407 -0.35242 0.03186 0 0 0 -0.7133
ASP_34 0 -0.04939 0.17173 -0.31759 0.06919 0 0 0 -0.12605
ASN_35 0 -0.08596 -0.0829 -0.32173 0.06893 0 0 0 -0.42165
HIS_D_36 0 -0.40734 -0.24639 -0.19493 0.03595 0 0 0 -0.81271
LEU_37 0.24135 0.59968 -0.57015 -0.45811 0.03864 0 0 0 -0.14859
GLN_38 0 0.06117 0.0857 -0.49415 0.06893 0 0 0 -0.27835
ASN_39 0 -0.15419 -0.09895 -0.19403 0.06927 0 0 0 -0.37789
VAL_40 0 -0.20726 -0.44634 -0.35242 0.0327 0 0 0 -0.97331
ILE_41 0 -0.10788 -0.33794 0.72502 0.0431 0 0 0 0.32231
GLU_42 0 -0.09241 -0.1806 -0.71584 0.06881 0 0 0 -0.92003
ASP_43 0 -0.13358 0.02671 0.2122 0.04458 0 0 0 0.14991
ILE_44 0 0.08639 -0.89046 -0.31819 0.03749 0 0 0 -1.08477
HIS_45 0 -0.0958 0.1599 0.06501 0.06898 0 0 0 0.19809
ASP_46 0 -0.19462 -0.4966 -0.31759 0.04268 0 0 0 -0.96613
PHE_47 0 -0.28996 -0.37741 -0.44993 0.03546 0 0 0 -1.08183
MET_48 0 -0.38552 -0.05378 0.18716 0.03017 0 0 0 -0.22196
GLN_49 0 -0.04041 0.02618 -0.60368 0.06947 0 0 0 -0.54844
GLY_50 0 -0.04276 0.03913 0.0322 0.04729 0 0 0 0.07587
GLY_51 0 -0.03728 0.036 0.35201 0.03123 0 0 0 0.38197
GLY_52 0 -0.05793 0.03076 -0.09146 0.03446 0 0 0 -0.08416
SER_53 0 -0.0316 0.00839 -0.22078 0.03232 0 0 0 -0.21166
GLY_54 0 -0.03253 0.05568 -0.07965 0.03556 0 0 0 -0.02094
GLY_55 0 0.00989 -0.00786 -0.09146 0.0357 0 0 0 -0.05374
LYS_56 0 -0.37097 -0.75249 -0.42611 0.03459 0 0 0 -1.51499
LEU_57 0 0.31312 -0.31131 -0.06582 0.03537 0 0 0 -0.02865
GLN_58 0 0.02562 0.13187 -0.59803 0.0692 0 0 0 -0.37133
GLU_59 0 -0.03044 -0.13425 -0.4886 0.06884 0 0 0 -0.58444
MET_60 0 -0.18751 -0.12191 -0.29185 0.0321 0 0 0 -0.56916
MET_61 0 -0.30776 0.04488 0.25591 0.04299 0 0 0 0.03602
LYS_62 0 -0.04711 -0.00469 -0.96458 0.06947 0 0 0 -0.94691
GLU_63 0 -0.41273 -0.15455 -0.25924 0.0357 0 0 0 -0.79083
PHE_64 0 -0.32638 -0.42218 -0.19907 0.03821 0 0 0 -0.90943
GLN_65 0 -0.0308 0.03847 -0.55896 0.06887 0 0 0 -0.48241
GLN_66 0 -0.13317 -0.17179 -0.55896 0.06903 0 0 0 -0.79488
VAL_67 0 0.01804 -0.5376 -0.35242 0.03919 0 0 0 -0.83279
LEU_68 0 -0.37673 0.0952 0.75945 0.04399 0 0 0 0.52191
ASP_69 0 -0.10796 -0.05893 -0.52292 0.06893 0 0 0 -0.62088
GLU_70 0 -0.48888 0.19492 -0.00141 0.03535 0 0 0 -0.26001
LEU_71 0 -0.36913 -0.50845 -0.39148 0.03584 0 0 0 -1.23322
ASN_72 0 -0.20694 -0.01529 -0.28327 0.06902 0 0 0 -0.43647
ASN_73 0 -0.0643 -0.05994 -0.46336 0.06921 0 0 0 -0.51839
HIS_74 0 0.40696 -0.06475 -0.18191 0.04057 0 0 0 0.20087
LEU_75 0.093 -0.05557 -0.05988 -0.30366 0.03624 0 0 0 -0.28987
GLN_76 0 0.05289 -0.19204 -0.55896 0.07081 0 0 0 -0.6273
GLY_77 0 -0.06033 -0.03627 0.60923 0.04518 0 0 0 0.55781
GLY_78 0 -0.01222 -0.04312 0.16011 0.04807 0 0 0 0.15283
LYS_79 0 -0.09854 -0.02791 -0.42611 0.0353 0 0 0 -0.51725
HIS_80 0 0 0 0.21997 0.07134 0 0 0 0.29131
THR_81 0 -0.03882 -0.12315 -0.17898 0.04277 0 0 0 -0.29818
VAL_82 0.093 -0.03488 0.03229 -0.00525 0.04318 0 0 0 0.12834
HIS_D_83 0 -0.02903 -0.01413 0.0215 0.06954 0 0 0 0.04789
HIS_D_84 0 -0.06484 -0.0003 0.06501 0.06878 0 0 0 0.06865
ILE_85 0 -0.62584 -0.27859 -0.20059 0.03211 0 0 0 -1.07291
GLU_86 0 -0.14222 0.63475 -0.37543 0.06919 0 0 0 0.18629
GLN_87 0 -0.05761 -0.0038 -0.59803 0.06924 0 0 0 -0.59021
ASN_88 0 -0.2423 -0.0387 -0.13901 0.04336 0 0 0 -0.37665
ILE_89 0 -0.30066 -0.54148 -0.49284 0.03681 0 0 0 -1.29817
LYS_90 0 -0.01916 0.11173 -0.68888 0.06901 0 0 0 -0.5273
GLU_91 0 -0.00745 -0.03894 -0.60186 0.06893 0 0 0 -0.57932
ILE_92 0 -0.45728 -0.41711 -0.06945 0.03741 0 0 0 -0.90644
PHE_93 0 -0.26203 -0.36681 0.24077 0.04378 0 0 0 -0.34428
HIS_94 0 -0.12897 0.05297 0.159 0.06893 0 0 0 0.15192
HIS_D_95 0 -0.20703 -0.12037 -0.02241 0.04292 0 0 0 -0.30689
LEU_96 0 -0.09988 -0.96706 -0.39148 0.03729 0 0 0 -1.42114
GLU_97 0 -0.17871 0.13553 -0.4886 0.06902 0 0 0 -0.46276
GLU_98 0 0.05168 -0.32732 -0.60186 0.06937 0 0 0 -0.80813
LEU_99 0 -0.19736 -0.4298 -0.06582 0.03549 0 0 0 -0.65749
VAL_100 0 0.25077 0.17539 0.21583 0.04318 0 0 0 0.68516
HIS_101 0 -0.01951 0.05505 0.20362 0.07025 0 0 0 0.30941
ARG:CtermProteinFull_102 0 0.03261 0.16758 -0.55583 0.07134 0 0 0 -0.2843
#END_POSE_ENERGIES_TABLE ./minmover_pdb/pose_79.pdb
