# Supplementary material for: Selection of a promiscuous minimalist cAMP phosphodiesterase from a library of de novo designed proteins
Source: Nat Chem. 2024 May 3;16(7):1200–8. doi: 10.1038/s41557-024-01490-4 (PMC11230910; doi:10.1038/s41557-024-01490-4)
Supplement: Supplementary file 3 — MD input files, scripts and final structures derived from MD, AlphaFold2, EMSfold and MultiSFold. [file 41557_2024_1490_MOESM3_ESM.zip › Computational_Data/4_MultiSFold/s824/pose_8.pdb]

ATOM      1  N   MET A   1       0.626  -1.111   0.146  1.00  0.00           N  
ATOM      2  CA  MET A   1       1.928  -0.476  -0.009  1.00  0.00           C  
ATOM      3  C   MET A   1       1.949   0.975   0.449  1.00  0.00           C  
ATOM      4  O   MET A   1       2.967   1.436   0.966  1.00  0.00           O  
ATOM      5  CB  MET A   1       2.369  -0.562  -1.469  1.00  0.00           C  
ATOM      6  CEN MET A   1       3.510  -1.361  -2.536  1.00  0.00           X  
ATOM      7  H   MET A   1       0.149  -1.476  -0.654  1.00  0.00           H  
ATOM      8  N   TYR A   2       0.830   1.696   0.293  1.00  0.00           N  
ATOM      9  CA  TYR A   2       0.787   3.134   0.599  1.00  0.00           C  
ATOM     10  C   TYR A   2       1.244   3.497   2.009  1.00  0.00           C  
ATOM     11  O   TYR A   2       1.979   4.463   2.187  1.00  0.00           O  
ATOM     12  CB  TYR A   2      -0.632   3.664   0.382  1.00  0.00           C  
ATOM     13  CEN TYR A   2      -1.584   4.518  -0.815  1.00  0.00           X  
ATOM     14  H   TYR A   2      -0.003   1.287  -0.101  1.00  0.00           H  
ATOM     15  N   GLY A   3       0.810   2.733   3.016  1.00  0.00           N  
ATOM     16  CA  GLY A   3       1.230   3.009   4.385  1.00  0.00           C  
ATOM     17  C   GLY A   3       2.742   2.918   4.534  1.00  0.00           C  
ATOM     18  O   GLY A   3       3.367   3.791   5.140  1.00  0.00           O  
ATOM     19  CEN GLY A   3       1.230   3.009   4.385  1.00  0.00           X  
ATOM     20  H   GLY A   3       0.171   1.979   2.829  1.00  0.00           H  
ATOM     21  N   LYS A   4       3.329   1.860   3.976  1.00  0.00           N  
ATOM     22  CA  LYS A   4       4.769   1.661   4.054  1.00  0.00           C  
ATOM     23  C   LYS A   4       5.501   2.776   3.302  1.00  0.00           C  
ATOM     24  O   LYS A   4       6.389   3.410   3.865  1.00  0.00           O  
ATOM     25  CB  LYS A   4       5.155   0.293   3.490  1.00  0.00           C  
ATOM     26  CEN LYS A   4       5.756  -1.705   3.841  1.00  0.00           X  
ATOM     27  H   LYS A   4       2.760   1.184   3.491  1.00  0.00           H  
ATOM     28  N   LEU A   5       5.099   3.069   2.063  1.00  0.00           N  
ATOM     29  CA  LEU A   5       5.704   4.183   1.338  1.00  0.00           C  
ATOM     30  C   LEU A   5       5.570   5.492   2.096  1.00  0.00           C  
ATOM     31  O   LEU A   5       6.541   6.240   2.215  1.00  0.00           O  
ATOM     32  CB  LEU A   5       5.071   4.313  -0.053  1.00  0.00           C  
ATOM     33  CEN LEU A   5       5.561   3.936  -1.464  1.00  0.00           X  
ATOM     34  H   LEU A   5       4.373   2.516   1.606  1.00  0.00           H  
ATOM     35  N   ASN A   6       4.385   5.759   2.650  1.00  0.00           N  
ATOM     36  CA  ASN A   6       4.170   7.006   3.360  1.00  0.00           C  
ATOM     37  C   ASN A   6       5.125   7.073   4.546  1.00  0.00           C  
ATOM     38  O   ASN A   6       5.718   8.124   4.806  1.00  0.00           O  
ATOM     39  CB  ASN A   6       2.730   7.160   3.814  1.00  0.00           C  
ATOM     40  CEN ASN A   6       1.841   7.592   3.462  1.00  0.00           X  
ATOM     41  H   ASN A   6       3.609   5.110   2.539  1.00  0.00           H  
ATOM     42  N   ASP A   7       5.310   5.946   5.257  1.00  0.00           N  
ATOM     43  CA  ASP A   7       6.204   5.960   6.417  1.00  0.00           C  
ATOM     44  C   ASP A   7       7.658   6.086   5.966  1.00  0.00           C  
ATOM     45  O   ASP A   7       8.473   6.729   6.630  1.00  0.00           O  
ATOM     46  CB  ASP A   7       6.019   4.697   7.261  1.00  0.00           C  
ATOM     47  CEN ASP A   7       5.534   4.377   8.098  1.00  0.00           X  
ATOM     48  H   ASP A   7       4.816   5.092   4.989  1.00  0.00           H  
ATOM     49  N   LEU A   8       7.968   5.529   4.792  1.00  0.00           N  
ATOM     50  CA  LEU A   8       9.296   5.689   4.219  1.00  0.00           C  
ATOM     51  C   LEU A   8       9.548   7.149   3.921  1.00  0.00           C  
ATOM     52  O   LEU A   8      10.639   7.662   4.182  1.00  0.00           O  
ATOM     53  CB  LEU A   8       9.446   4.844   2.947  1.00  0.00           C  
ATOM     54  CEN LEU A   8      10.184   3.526   2.649  1.00  0.00           X  
ATOM     55  H   LEU A   8       7.283   4.939   4.319  1.00  0.00           H  
ATOM     56  N   LEU A   9       8.522   7.838   3.430  1.00  0.00           N  
ATOM     57  CA  LEU A   9       8.665   9.223   3.041  1.00  0.00           C  
ATOM     58  C   LEU A   9       8.954  10.059   4.278  1.00  0.00           C  
ATOM     59  O   LEU A   9       9.814  10.943   4.241  1.00  0.00           O  
ATOM     60  CB  LEU A   9       7.402   9.718   2.325  1.00  0.00           C  
ATOM     61  CEN LEU A   9       7.084  10.004   0.845  1.00  0.00           X  
ATOM     62  H   LEU A   9       7.628   7.374   3.280  1.00  0.00           H  
ATOM     63  N   GLU A  10       8.246   9.787   5.385  1.00  0.00           N  
ATOM     64  CA  GLU A  10       8.502  10.580   6.582  1.00  0.00           C  
ATOM     65  C   GLU A  10       9.947  10.387   7.054  1.00  0.00           C  
ATOM     66  O   GLU A  10      10.624  11.368   7.376  1.00  0.00           O  
ATOM     67  CB  GLU A  10       7.522  10.204   7.696  1.00  0.00           C  
ATOM     68  CEN GLU A  10       6.099  10.518   8.579  1.00  0.00           X  
ATOM     69  H   GLU A  10       7.539   9.052   5.373  1.00  0.00           H  
ATOM     70  N   ASP A  11      10.450   9.145   7.054  1.00  0.00           N  
ATOM     71  CA  ASP A  11      11.805   8.923   7.546  1.00  0.00           C  
ATOM     72  C   ASP A  11      12.837   9.637   6.647  1.00  0.00           C  
ATOM     73  O   ASP A  11      13.809  10.205   7.157  1.00  0.00           O  
ATOM     74  CB  ASP A  11      12.106   7.424   7.621  1.00  0.00           C  
ATOM     75  CEN ASP A  11      12.114   6.658   8.292  1.00  0.00           X  
ATOM     76  H   ASP A  11       9.879   8.360   6.741  1.00  0.00           H  
ATOM     77  N   LEU A  12      12.619   9.651   5.326  1.00  0.00           N  
ATOM     78  CA  LEU A  12      13.569  10.285   4.404  1.00  0.00           C  
ATOM     79  C   LEU A  12      13.645  11.783   4.670  1.00  0.00           C  
ATOM     80  O   LEU A  12      14.723  12.381   4.649  1.00  0.00           O  
ATOM     81  CB  LEU A  12      13.167  10.019   2.948  1.00  0.00           C  
ATOM     82  CEN LEU A  12      13.728   9.080   1.863  1.00  0.00           X  
ATOM     83  H   LEU A  12      11.787   9.190   4.953  1.00  0.00           H  
ATOM     84  N   GLN A  13      12.488  12.399   4.922  1.00  0.00           N  
ATOM     85  CA  GLN A  13      12.457  13.822   5.222  1.00  0.00           C  
ATOM     86  C   GLN A  13      13.172  14.096   6.546  1.00  0.00           C  
ATOM     87  O   GLN A  13      13.916  15.075   6.663  1.00  0.00           O  
ATOM     88  CB  GLN A  13      11.014  14.329   5.288  1.00  0.00           C  
ATOM     89  CEN GLN A  13       9.766  15.179   4.411  1.00  0.00           X  
ATOM     90  H   GLN A  13      11.620  11.859   4.885  1.00  0.00           H  
ATOM     91  N   GLU A  14      12.997  13.205   7.535  1.00  0.00           N  
ATOM     92  CA  GLU A  14      13.671  13.405   8.816  1.00  0.00           C  
ATOM     93  C   GLU A  14      15.186  13.399   8.591  1.00  0.00           C  
ATOM     94  O   GLU A  14      15.897  14.266   9.103  1.00  0.00           O  
ATOM     95  CB  GLU A  14      13.269  12.324   9.822  1.00  0.00           C  
ATOM     96  CEN GLU A  14      12.333  11.822  11.154  1.00  0.00           X  
ATOM     97  H   GLU A  14      12.363  12.412   7.398  1.00  0.00           H  
ATOM     98  N   VAL A  15      15.675  12.472   7.755  1.00  0.00           N  
ATOM     99  CA  VAL A  15      17.097  12.421   7.440  1.00  0.00           C  
ATOM    100  C   VAL A  15      17.554  13.674   6.714  1.00  0.00           C  
ATOM    101  O   VAL A  15      18.626  14.206   7.006  1.00  0.00           O  
ATOM    102  CB  VAL A  15      17.440  11.191   6.578  1.00  0.00           C  
ATOM    103  CEN VAL A  15      17.755  10.579   6.587  1.00  0.00           X  
ATOM    104  H   VAL A  15      15.039  11.773   7.369  1.00  0.00           H  
ATOM    105  N   LEU A  16      16.740  14.165   5.784  1.00  0.00           N  
ATOM    106  CA  LEU A  16      17.086  15.365   5.038  1.00  0.00           C  
ATOM    107  C   LEU A  16      17.168  16.548   6.007  1.00  0.00           C  
ATOM    108  O   LEU A  16      18.107  17.351   5.948  1.00  0.00           O  
ATOM    109  CB  LEU A  16      16.058  15.629   3.930  1.00  0.00           C  
ATOM    110  CEN LEU A  16      16.098  15.445   2.401  1.00  0.00           X  
ATOM    111  H   LEU A  16      15.873  13.666   5.575  1.00  0.00           H  
ATOM    112  N   LYS A  17      16.210  16.633   6.935  1.00  0.00           N  
ATOM    113  CA  LYS A  17      16.253  17.694   7.936  1.00  0.00           C  
ATOM    114  C   LYS A  17      17.530  17.628   8.792  1.00  0.00           C  
ATOM    115  O   LYS A  17      18.190  18.648   9.018  1.00  0.00           O  
ATOM    116  CB  LYS A  17      15.015  17.621   8.831  1.00  0.00           C  
ATOM    117  CEN LYS A  17      13.111  18.382   9.353  1.00  0.00           X  
ATOM    118  H   LYS A  17      15.437  15.965   6.926  1.00  0.00           H  
ATOM    119  N   ASN A  18      17.910  16.430   9.239  1.00  0.00           N  
ATOM    120  CA  ASN A  18      19.144  16.290  10.000  1.00  0.00           C  
ATOM    121  C   ASN A  18      20.353  16.568   9.114  1.00  0.00           C  
ATOM    122  O   ASN A  18      21.298  17.240   9.543  1.00  0.00           O  
ATOM    123  CB  ASN A  18      19.257  14.916  10.634  1.00  0.00           C  
ATOM    124  CEN ASN A  18      19.019  14.454  11.546  1.00  0.00           X  
ATOM    125  H   ASN A  18      17.318  15.613   9.087  1.00  0.00           H  
ATOM    126  N   LEU A  19      20.296  16.109   7.859  1.00  0.00           N  
ATOM    127  CA  LEU A  19      21.392  16.307   6.921  1.00  0.00           C  
ATOM    128  C   LEU A  19      21.604  17.790   6.663  1.00  0.00           C  
ATOM    129  O   LEU A  19      22.735  18.257   6.611  1.00  0.00           O  
ATOM    130  CB  LEU A  19      21.115  15.566   5.607  1.00  0.00           C  
ATOM    131  CEN LEU A  19      21.674  14.263   5.003  1.00  0.00           X  
ATOM    132  H   LEU A  19      19.470  15.588   7.556  1.00  0.00           H  
ATOM    133  N   HIS A  20      20.522  18.562   6.592  1.00  0.00           N  
ATOM    134  CA  HIS A  20      20.671  19.989   6.325  1.00  0.00           C  
ATOM    135  C   HIS A  20      21.241  20.721   7.530  1.00  0.00           C  
ATOM    136  O   HIS A  20      22.110  21.588   7.398  1.00  0.00           O  
ATOM    137  CB  HIS A  20      19.328  20.609   5.926  1.00  0.00           C  
ATOM    138  CEN HIS A  20      18.618  20.932   4.734  1.00  0.00           X  
ATOM    139  H   HIS A  20      19.591  18.146   6.661  1.00  0.00           H  
ATOM    140  N   LYS A  21      20.756  20.368   8.714  1.00  0.00           N  
ATOM    141  CA  LYS A  21      21.084  21.106   9.923  1.00  0.00           C  
ATOM    142  C   LYS A  21      22.509  20.874  10.440  1.00  0.00           C  
ATOM    143  O   LYS A  21      23.124  21.794  10.990  1.00  0.00           O  
ATOM    144  CB  LYS A  21      20.078  20.753  11.020  1.00  0.00           C  
ATOM    145  CEN LYS A  21      18.364  21.282  12.142  1.00  0.00           X  
ATOM    146  H   LYS A  21      20.100  19.585   8.764  1.00  0.00           H  
ATOM    147  N   ASN A  22      23.033  19.656  10.280  1.00  0.00           N  
ATOM    148  CA  ASN A  22      24.269  19.262  10.953  1.00  0.00           C  
ATOM    149  C   ASN A  22      25.398  18.792  10.036  1.00  0.00           C  
ATOM    150  O   ASN A  22      26.197  17.930  10.414  1.00  0.00           O  
ATOM    151  CB  ASN A  22      23.984  18.184  11.982  1.00  0.00           C  
ATOM    152  CEN ASN A  22      23.734  18.121  13.000  1.00  0.00           X  
ATOM    153  H   ASN A  22      22.528  18.958   9.734  1.00  0.00           H  
ATOM    154  N   TRP A  23      25.461  19.324   8.830  1.00  0.00           N  
ATOM    155  CA  TRP A  23      26.559  18.979   7.944  1.00  0.00           C  
ATOM    156  C   TRP A  23      27.737  19.900   8.208  1.00  0.00           C  
ATOM    157  O   TRP A  23      27.583  21.120   8.211  1.00  0.00           O  
ATOM    158  CB  TRP A  23      26.126  19.071   6.480  1.00  0.00           C  
ATOM    159  CEN TRP A  23      25.928  18.105   5.030  1.00  0.00           X  
ATOM    160  H   TRP A  23      24.751  19.982   8.533  1.00  0.00           H  
ATOM    161  N   HIS A  24      28.916  19.326   8.420  1.00  0.00           N  
ATOM    162  CA  HIS A  24      30.101  20.133   8.692  1.00  0.00           C  
ATOM    163  C   HIS A  24      31.323  19.746   7.848  1.00  0.00           C  
ATOM    164  O   HIS A  24      32.435  20.196   8.122  1.00  0.00           O  
ATOM    165  CB  HIS A  24      30.460  20.044  10.179  1.00  0.00           C  
ATOM    166  CEN HIS A  24      30.209  20.771  11.378  1.00  0.00           X  
ATOM    167  H   HIS A  24      28.979  18.320   8.430  1.00  0.00           H  
ATOM    168  N   GLY A  25      31.124  18.907   6.833  1.00  0.00           N  
ATOM    169  CA  GLY A  25      32.225  18.342   6.044  1.00  0.00           C  
ATOM    170  C   GLY A  25      32.600  19.122   4.770  1.00  0.00           C  
ATOM    171  O   GLY A  25      33.446  18.680   3.992  1.00  0.00           O  
ATOM    172  CEN GLY A  25      32.225  18.342   6.044  1.00  0.00           X  
ATOM    173  H   GLY A  25      30.176  18.641   6.601  1.00  0.00           H  
ATOM    174  N   GLY A  26      31.936  20.254   4.529  1.00  0.00           N  
ATOM    175  CA  GLY A  26      32.257  21.156   3.411  1.00  0.00           C  
ATOM    176  C   GLY A  26      31.102  21.143   2.405  1.00  0.00           C  
ATOM    177  O   GLY A  26      30.686  20.072   1.950  1.00  0.00           O  
ATOM    178  CEN GLY A  26      32.257  21.157   3.411  1.00  0.00           X  
ATOM    179  H   GLY A  26      31.175  20.496   5.148  1.00  0.00           H  
ATOM    180  N   LYS A  27      30.631  22.321   1.989  1.00  0.00           N  
ATOM    181  CA  LYS A  27      29.547  22.393   0.997  1.00  0.00           C  
ATOM    182  C   LYS A  27      29.850  21.618  -0.290  1.00  0.00           C  
ATOM    183  O   LYS A  27      28.940  21.147  -0.982  1.00  0.00           O  
ATOM    184  CB  LYS A  27      29.248  23.854   0.655  1.00  0.00           C  
ATOM    185  CEN LYS A  27      28.000  25.547   0.881  1.00  0.00           X  
ATOM    186  H   LYS A  27      30.985  23.175   2.398  1.00  0.00           H  
ATOM    187  N   ASP A  28      31.130  21.462  -0.611  1.00  0.00           N  
ATOM    188  CA  ASP A  28      31.520  20.769  -1.832  1.00  0.00           C  
ATOM    189  C   ASP A  28      31.107  19.292  -1.786  1.00  0.00           C  
ATOM    190  O   ASP A  28      30.787  18.693  -2.809  1.00  0.00           O  
ATOM    191  CB  ASP A  28      33.029  20.892  -2.056  1.00  0.00           C  
ATOM    192  CEN ASP A  28      33.701  21.451  -2.578  1.00  0.00           X  
ATOM    193  H   ASP A  28      31.839  21.831   0.003  1.00  0.00           H  
ATOM    194  N   ASN A  29      31.134  18.705  -0.583  1.00  0.00           N  
ATOM    195  CA  ASN A  29      30.743  17.317  -0.366  1.00  0.00           C  
ATOM    196  C   ASN A  29      29.228  17.228  -0.203  1.00  0.00           C  
ATOM    197  O   ASN A  29      28.570  16.330  -0.748  1.00  0.00           O  
ATOM    198  CB  ASN A  29      31.446  16.712   0.835  1.00  0.00           C  
ATOM    199  CEN ASN A  29      32.313  16.155   1.035  1.00  0.00           X  
ATOM    200  H   ASN A  29      31.397  19.251   0.232  1.00  0.00           H  
ATOM    201  N   LEU A  30      28.670  18.225   0.489  1.00  0.00           N  
ATOM    202  CA  LEU A  30      27.239  18.271   0.777  1.00  0.00           C  
ATOM    203  C   LEU A  30      26.453  18.170  -0.493  1.00  0.00           C  
ATOM    204  O   LEU A  30      25.556  17.347  -0.596  1.00  0.00           O  
ATOM    205  CB  LEU A  30      26.871  19.558   1.526  1.00  0.00           C  
ATOM    206  CEN LEU A  30      26.509  19.846   2.996  1.00  0.00           X  
ATOM    207  H   LEU A  30      29.280  18.959   0.858  1.00  0.00           H  
ATOM    208  N   HIS A  31      26.789  19.014  -1.463  1.00  0.00           N  
ATOM    209  CA  HIS A  31      25.987  19.122  -2.668  1.00  0.00           C  
ATOM    210  C   HIS A  31      25.565  17.744  -3.184  1.00  0.00           C  
ATOM    211  O   HIS A  31      24.385  17.531  -3.485  1.00  0.00           O  
ATOM    212  CB  HIS A  31      26.757  19.879  -3.756  1.00  0.00           C  
ATOM    213  CEN HIS A  31      26.866  21.211  -4.250  1.00  0.00           X  
ATOM    214  H   HIS A  31      27.595  19.631  -1.327  1.00  0.00           H  
ATOM    215  N   ASP A  32      26.492  16.784  -3.280  1.00  0.00           N  
ATOM    216  CA  ASP A  32      26.085  15.484  -3.815  1.00  0.00           C  
ATOM    217  C   ASP A  32      25.070  14.796  -2.905  1.00  0.00           C  
ATOM    218  O   ASP A  32      24.090  14.212  -3.382  1.00  0.00           O  
ATOM    219  CB  ASP A  32      27.305  14.582  -4.015  1.00  0.00           C  
ATOM    220  CEN ASP A  32      27.948  14.283  -4.746  1.00  0.00           X  
ATOM    221  H   ASP A  32      27.444  16.952  -2.975  1.00  0.00           H  
ATOM    222  N   VAL A  33      25.253  14.933  -1.591  1.00  0.00           N  
ATOM    223  CA  VAL A  33      24.348  14.275  -0.659  1.00  0.00           C  
ATOM    224  C   VAL A  33      22.938  14.824  -0.804  1.00  0.00           C  
ATOM    225  O   VAL A  33      21.961  14.066  -0.748  1.00  0.00           O  
ATOM    226  CB  VAL A  33      24.811  14.446   0.801  1.00  0.00           C  
ATOM    227  CEN VAL A  33      25.078  14.111   1.341  1.00  0.00           X  
ATOM    228  H   VAL A  33      26.050  15.470  -1.240  1.00  0.00           H  
ATOM    229  N   ASP A  34      22.831  16.140  -1.026  1.00  0.00           N  
ATOM    230  CA  ASP A  34      21.543  16.781  -1.182  1.00  0.00           C  
ATOM    231  C   ASP A  34      20.841  16.333  -2.432  1.00  0.00           C  
ATOM    232  O   ASP A  34      19.648  16.054  -2.386  1.00  0.00           O  
ATOM    233  CB  ASP A  34      21.702  18.304  -1.197  1.00  0.00           C  
ATOM    234  CEN ASP A  34      21.627  19.106  -0.574  1.00  0.00           X  
ATOM    235  H   ASP A  34      23.675  16.697  -1.090  1.00  0.00           H  
ATOM    236  N   ASN A  35      21.571  16.195  -3.538  1.00  0.00           N  
ATOM    237  CA  ASN A  35      20.931  15.746  -4.760  1.00  0.00           C  
ATOM    238  C   ASN A  35      20.352  14.351  -4.556  1.00  0.00           C  
ATOM    239  O   ASN A  35      19.211  14.083  -4.934  1.00  0.00           O  
ATOM    240  CB  ASN A  35      21.889  15.762  -5.936  1.00  0.00           C  
ATOM    241  CEN ASN A  35      22.168  16.416  -6.708  1.00  0.00           X  
ATOM    242  H   ASN A  35      22.557  16.460  -3.539  1.00  0.00           H  
ATOM    243  N   HIS A  36      21.117  13.482  -3.894  1.00  0.00           N  
ATOM    244  CA  HIS A  36      20.670  12.105  -3.722  1.00  0.00           C  
ATOM    245  C   HIS A  36      19.402  12.046  -2.865  1.00  0.00           C  
ATOM    246  O   HIS A  36      18.427  11.386  -3.227  1.00  0.00           O  
ATOM    247  CB  HIS A  36      21.776  11.254  -3.089  1.00  0.00           C  
ATOM    248  CEN HIS A  36      22.816  10.376  -3.512  1.00  0.00           X  
ATOM    249  H   HIS A  36      22.039  13.769  -3.558  1.00  0.00           H  
ATOM    250  N   LEU A  37      19.381  12.785  -1.762  1.00  0.00           N  
ATOM    251  CA  LEU A  37      18.173  12.854  -0.952  1.00  0.00           C  
ATOM    252  C   LEU A  37      17.012  13.378  -1.800  1.00  0.00           C  
ATOM    253  O   LEU A  37      15.912  12.824  -1.772  1.00  0.00           O  
ATOM    254  CB  LEU A  37      18.400  13.746   0.275  1.00  0.00           C  
ATOM    255  CEN LEU A  37      18.620  13.434   1.768  1.00  0.00           X  
ATOM    256  H   LEU A  37      20.222  13.278  -1.461  1.00  0.00           H  
ATOM    257  N   GLN A  38      17.259  14.449  -2.556  1.00  0.00           N  
ATOM    258  CA  GLN A  38      16.223  15.089  -3.352  1.00  0.00           C  
ATOM    259  C   GLN A  38      15.698  14.120  -4.405  1.00  0.00           C  
ATOM    260  O   GLN A  38      14.484  13.986  -4.559  1.00  0.00           O  
ATOM    261  CB  GLN A  38      16.760  16.355  -4.024  1.00  0.00           C  
ATOM    262  CEN GLN A  38      16.811  18.098  -3.935  1.00  0.00           X  
ATOM    263  H   GLN A  38      18.196  14.839  -2.577  1.00  0.00           H  
ATOM    264  N   ASN A  39      16.594  13.403  -5.108  1.00  0.00           N  
ATOM    265  CA  ASN A  39      16.139  12.486  -6.149  1.00  0.00           C  
ATOM    266  C   ASN A  39      15.284  11.381  -5.528  1.00  0.00           C  
ATOM    267  O   ASN A  39      14.236  11.028  -6.063  1.00  0.00           O  
ATOM    268  CB  ASN A  39      17.300  11.892  -6.925  1.00  0.00           C  
ATOM    269  CEN ASN A  39      17.843  12.097  -7.800  1.00  0.00           X  
ATOM    270  H   ASN A  39      17.595  13.520  -4.947  1.00  0.00           H  
ATOM    271  N   VAL A  40      15.683  10.900  -4.345  1.00  0.00           N  
ATOM    272  CA  VAL A  40      14.961   9.812  -3.688  1.00  0.00           C  
ATOM    273  C   VAL A  40      13.539  10.251  -3.350  1.00  0.00           C  
ATOM    274  O   VAL A  40      12.577   9.514  -3.581  1.00  0.00           O  
ATOM    275  CB  VAL A  40      15.671   9.348  -2.402  1.00  0.00           C  
ATOM    276  CEN VAL A  40      16.030   8.831  -2.123  1.00  0.00           X  
ATOM    277  H   VAL A  40      16.537  11.272  -3.916  1.00  0.00           H  
ATOM    278  N   ILE A  41      13.391  11.480  -2.865  1.00  0.00           N  
ATOM    279  CA  ILE A  41      12.073  11.997  -2.520  1.00  0.00           C  
ATOM    280  C   ILE A  41      11.177  12.107  -3.757  1.00  0.00           C  
ATOM    281  O   ILE A  41       9.998  11.729  -3.704  1.00  0.00           O  
ATOM    282  CB  ILE A  41      12.172  13.375  -1.841  1.00  0.00           C  
ATOM    283  CEN ILE A  41      12.316  13.895  -0.894  1.00  0.00           X  
ATOM    284  H   ILE A  41      14.224  12.053  -2.703  1.00  0.00           H  
ATOM    285  N   GLU A  42      11.725  12.606  -4.875  1.00  0.00           N  
ATOM    286  CA  GLU A  42      10.920  12.702  -6.090  1.00  0.00           C  
ATOM    287  C   GLU A  42      10.523  11.322  -6.608  1.00  0.00           C  
ATOM    288  O   GLU A  42       9.395  11.143  -7.067  1.00  0.00           O  
ATOM    289  CB  GLU A  42      11.678  13.471  -7.173  1.00  0.00           C  
ATOM    290  CEN GLU A  42      11.976  14.917  -8.024  1.00  0.00           X  
ATOM    291  H   GLU A  42      12.698  12.919  -4.871  1.00  0.00           H  
ATOM    292  N   ASP A  43      11.413  10.323  -6.490  1.00  0.00           N  
ATOM    293  CA  ASP A  43      11.072   8.981  -6.942  1.00  0.00           C  
ATOM    294  C   ASP A  43      10.020   8.319  -6.058  1.00  0.00           C  
ATOM    295  O   ASP A  43       9.109   7.667  -6.572  1.00  0.00           O  
ATOM    296  CB  ASP A  43      12.329   8.109  -6.995  1.00  0.00           C  
ATOM    297  CEN ASP A  43      13.029   7.782  -7.659  1.00  0.00           X  
ATOM    298  H   ASP A  43      12.341  10.510  -6.109  1.00  0.00           H  
ATOM    299  N   ILE A  44      10.092   8.536  -4.744  1.00  0.00           N  
ATOM    300  CA  ILE A  44       9.089   7.957  -3.863  1.00  0.00           C  
ATOM    301  C   ILE A  44       7.736   8.577  -4.161  1.00  0.00           C  
ATOM    302  O   ILE A  44       6.721   7.879  -4.208  1.00  0.00           O  
ATOM    303  CB  ILE A  44       9.435   8.165  -2.377  1.00  0.00           C  
ATOM    304  CEN ILE A  44       9.980   7.763  -1.523  1.00  0.00           X  
ATOM    305  H   ILE A  44      10.866   9.078  -4.354  1.00  0.00           H  
ATOM    306  N   HIS A  45       7.714   9.894  -4.378  1.00  0.00           N  
ATOM    307  CA  HIS A  45       6.470  10.560  -4.719  1.00  0.00           C  
ATOM    308  C   HIS A  45       5.922  10.007  -6.031  1.00  0.00           C  
ATOM    309  O   HIS A  45       4.739   9.663  -6.121  1.00  0.00           O  
ATOM    310  CB  HIS A  45       6.672  12.075  -4.822  1.00  0.00           C  
ATOM    311  CEN HIS A  45       6.515  13.227  -3.998  1.00  0.00           X  
ATOM    312  H   HIS A  45       8.574  10.439  -4.297  1.00  0.00           H  
ATOM    313  N   ASP A  46       6.776   9.903  -7.055  1.00  0.00           N  
ATOM    314  CA  ASP A  46       6.291   9.404  -8.328  1.00  0.00           C  
ATOM    315  C   ASP A  46       5.716   8.001  -8.189  1.00  0.00           C  
ATOM    316  O   ASP A  46       4.669   7.710  -8.772  1.00  0.00           O  
ATOM    317  CB  ASP A  46       7.414   9.414  -9.367  1.00  0.00           C  
ATOM    318  CEN ASP A  46       7.773   9.986 -10.129  1.00  0.00           X  
ATOM    319  H   ASP A  46       7.748  10.188  -6.944  1.00  0.00           H  
ATOM    320  N   PHE A  47       6.343   7.152  -7.372  1.00  0.00           N  
ATOM    321  CA  PHE A  47       5.855   5.790  -7.195  1.00  0.00           C  
ATOM    322  C   PHE A  47       4.425   5.823  -6.661  1.00  0.00           C  
ATOM    323  O   PHE A  47       3.522   5.208  -7.232  1.00  0.00           O  
ATOM    324  CB  PHE A  47       6.763   5.004  -6.248  1.00  0.00           C  
ATOM    325  CEN PHE A  47       7.947   3.947  -6.341  1.00  0.00           X  
ATOM    326  H   PHE A  47       7.191   7.440  -6.879  1.00  0.00           H  
ATOM    327  N   MET A  48       4.208   6.566  -5.568  1.00  0.00           N  
ATOM    328  CA  MET A  48       2.976   6.455  -4.793  1.00  0.00           C  
ATOM    329  C   MET A  48       1.746   6.875  -5.585  1.00  0.00           C  
ATOM    330  O   MET A  48       0.645   6.366  -5.354  1.00  0.00           O  
ATOM    331  CB  MET A  48       3.086   7.295  -3.522  1.00  0.00           C  
ATOM    332  CEN MET A  48       3.250   7.172  -1.780  1.00  0.00           X  
ATOM    333  H   MET A  48       4.935   7.212  -5.255  1.00  0.00           H  
ATOM    334  N   GLN A  49       1.933   7.764  -6.555  1.00  0.00           N  
ATOM    335  CA  GLN A  49       0.850   8.564  -7.104  1.00  0.00           C  
ATOM    336  C   GLN A  49       0.326   8.005  -8.439  1.00  0.00           C  
ATOM    337  O   GLN A  49      -0.460   8.663  -9.122  1.00  0.00           O  
ATOM    338  CB  GLN A  49       1.318  10.009  -7.298  1.00  0.00           C  
ATOM    339  CEN GLN A  49       1.298  11.613  -6.609  1.00  0.00           X  
ATOM    340  H   GLN A  49       2.888   7.930  -6.886  1.00  0.00           H  
ATOM    341  N   GLY A  50       0.765   6.798  -8.821  1.00  0.00           N  
ATOM    342  CA  GLY A  50       0.411   6.195 -10.106  1.00  0.00           C  
ATOM    343  C   GLY A  50       1.587   6.067 -11.077  1.00  0.00           C  
ATOM    344  O   GLY A  50       1.483   5.411 -12.117  1.00  0.00           O  
ATOM    345  CEN GLY A  50       0.411   6.195 -10.107  1.00  0.00           X  
ATOM    346  H   GLY A  50       1.368   6.252  -8.204  1.00  0.00           H  
ATOM    347  N   GLY A  51       2.724   6.666 -10.745  1.00  0.00           N  
ATOM    348  CA  GLY A  51       3.908   6.653 -11.596  1.00  0.00           C  
ATOM    349  C   GLY A  51       4.976   5.690 -11.076  1.00  0.00           C  
ATOM    350  O   GLY A  51       6.046   6.118 -10.638  1.00  0.00           O  
ATOM    351  CEN GLY A  51       3.909   6.653 -11.596  1.00  0.00           X  
ATOM    352  H   GLY A  51       2.796   7.125  -9.842  1.00  0.00           H  
ATOM    353  N   GLY A  52       4.687   4.396 -11.110  1.00  0.00           N  
ATOM    354  CA  GLY A  52       5.692   3.423 -10.704  1.00  0.00           C  
ATOM    355  C   GLY A  52       5.474   2.008 -11.224  1.00  0.00           C  
ATOM    356  O   GLY A  52       4.367   1.613 -11.591  1.00  0.00           O  
ATOM    357  CEN GLY A  52       5.693   3.422 -10.704  1.00  0.00           X  
ATOM    358  H   GLY A  52       3.748   4.128 -11.407  1.00  0.00           H  
ATOM    359  N   SER A  53       6.566   1.258 -11.254  1.00  0.00           N  
ATOM    360  CA  SER A  53       6.632  -0.089 -11.803  1.00  0.00           C  
ATOM    361  C   SER A  53       7.891  -0.786 -11.295  1.00  0.00           C  
ATOM    362  O   SER A  53       8.723  -0.153 -10.637  1.00  0.00           O  
ATOM    363  CB  SER A  53       6.612  -0.049 -13.319  1.00  0.00           C  
ATOM    364  CEN SER A  53       6.706   0.131 -13.823  1.00  0.00           X  
ATOM    365  H   SER A  53       7.413   1.664 -10.884  1.00  0.00           H  
ATOM    366  N   GLY A  54       8.072  -2.064 -11.636  1.00  0.00           N  
ATOM    367  CA  GLY A  54       9.267  -2.788 -11.193  1.00  0.00           C  
ATOM    368  C   GLY A  54      10.560  -2.051 -11.565  1.00  0.00           C  
ATOM    369  O   GLY A  54      11.543  -2.127 -10.834  1.00  0.00           O  
ATOM    370  CEN GLY A  54       9.268  -2.788 -11.193  1.00  0.00           X  
ATOM    371  H   GLY A  54       7.376  -2.538 -12.193  1.00  0.00           H  
ATOM    372  N   GLY A  55      10.548  -1.323 -12.688  1.00  0.00           N  
ATOM    373  CA  GLY A  55      11.697  -0.513 -13.103  1.00  0.00           C  
ATOM    374  C   GLY A  55      11.974   0.627 -12.119  1.00  0.00           C  
ATOM    375  O   GLY A  55      13.128   0.986 -11.870  1.00  0.00           O  
ATOM    376  CEN GLY A  55      11.697  -0.513 -13.103  1.00  0.00           X  
ATOM    377  H   GLY A  55       9.719  -1.329 -13.262  1.00  0.00           H  
ATOM    378  N   LYS A  56      10.907   1.210 -11.569  1.00  0.00           N  
ATOM    379  CA  LYS A  56      11.025   2.276 -10.593  1.00  0.00           C  
ATOM    380  C   LYS A  56      11.653   1.682  -9.359  1.00  0.00           C  
ATOM    381  O   LYS A  56      12.516   2.300  -8.734  1.00  0.00           O  
ATOM    382  CB  LYS A  56       9.667   2.901 -10.270  1.00  0.00           C  
ATOM    383  CEN LYS A  56       8.331   4.529 -10.471  1.00  0.00           X  
ATOM    384  H   LYS A  56       9.979   0.875 -11.801  1.00  0.00           H  
ATOM    385  N   LEU A  57      11.232   0.464  -9.015  1.00  0.00           N  
ATOM    386  CA  LEU A  57      11.785  -0.143  -7.819  1.00  0.00           C  
ATOM    387  C   LEU A  57      13.298  -0.359  -8.017  1.00  0.00           C  
ATOM    388  O   LEU A  57      14.096  -0.039  -7.143  1.00  0.00           O  
ATOM    389  CB  LEU A  57      11.070  -1.465  -7.511  1.00  0.00           C  
ATOM    390  CEN LEU A  57      10.016  -1.863  -6.460  1.00  0.00           X  
ATOM    391  H   LEU A  57      10.531  -0.011  -9.588  1.00  0.00           H  
ATOM    392  N   GLN A  58      13.722  -0.875  -9.172  1.00  0.00           N  
ATOM    393  CA  GLN A  58      15.150  -1.137  -9.345  1.00  0.00           C  
ATOM    394  C   GLN A  58      15.963   0.165  -9.306  1.00  0.00           C  
ATOM    395  O   GLN A  58      17.030   0.215  -8.679  1.00  0.00           O  
ATOM    396  CB  GLN A  58      15.401  -1.866 -10.667  1.00  0.00           C  
ATOM    397  CEN GLN A  58      15.706  -3.424 -11.393  1.00  0.00           X  
ATOM    398  H   GLN A  58      13.053  -1.116  -9.903  1.00  0.00           H  
ATOM    399  N   GLU A  59      15.433   1.242  -9.907  1.00  0.00           N  
ATOM    400  CA  GLU A  59      16.174   2.506  -9.909  1.00  0.00           C  
ATOM    401  C   GLU A  59      16.257   3.066  -8.494  1.00  0.00           C  
ATOM    402  O   GLU A  59      17.315   3.530  -8.053  1.00  0.00           O  
ATOM    403  CB  GLU A  59      15.517   3.523 -10.845  1.00  0.00           C  
ATOM    404  CEN GLU A  59      15.458   4.323 -12.348  1.00  0.00           X  
ATOM    405  H   GLU A  59      14.541   1.170 -10.402  1.00  0.00           H  
ATOM    406  N   MET A  60      15.142   2.966  -7.771  1.00  0.00           N  
ATOM    407  CA  MET A  60      15.033   3.449  -6.407  1.00  0.00           C  
ATOM    408  C   MET A  60      16.023   2.726  -5.514  1.00  0.00           C  
ATOM    409  O   MET A  60      16.690   3.349  -4.691  1.00  0.00           O  
ATOM    410  CB  MET A  60      13.609   3.264  -5.885  1.00  0.00           C  
ATOM    411  CEN MET A  60      12.164   4.151  -5.434  1.00  0.00           X  
ATOM    412  H   MET A  60      14.314   2.557  -8.205  1.00  0.00           H  
ATOM    413  N   MET A  61      16.112   1.405  -5.679  1.00  0.00           N  
ATOM    414  CA  MET A  61      17.025   0.618  -4.876  1.00  0.00           C  
ATOM    415  C   MET A  61      18.470   0.916  -5.221  1.00  0.00           C  
ATOM    416  O   MET A  61      19.313   1.006  -4.326  1.00  0.00           O  
ATOM    417  CB  MET A  61      16.736  -0.871  -5.062  1.00  0.00           C  
ATOM    418  CEN MET A  61      16.081  -2.276  -4.241  1.00  0.00           X  
ATOM    419  H   MET A  61      15.505   0.943  -6.358  1.00  0.00           H  
ATOM    420  N   LYS A  62      18.770   1.148  -6.492  1.00  0.00           N  
ATOM    421  CA  LYS A  62      20.147   1.471  -6.820  1.00  0.00           C  
ATOM    422  C   LYS A  62      20.523   2.818  -6.190  1.00  0.00           C  
ATOM    423  O   LYS A  62      21.614   2.962  -5.624  1.00  0.00           O  
ATOM    424  CB  LYS A  62      20.348   1.507  -8.336  1.00  0.00           C  
ATOM    425  CEN LYS A  62      21.090   0.577 -10.086  1.00  0.00           X  
ATOM    426  H   LYS A  62      18.053   1.063  -7.218  1.00  0.00           H  
ATOM    427  N   GLU A  63      19.600   3.789  -6.232  1.00  0.00           N  
ATOM    428  CA  GLU A  63      19.877   5.131  -5.713  1.00  0.00           C  
ATOM    429  C   GLU A  63      20.096   5.088  -4.193  1.00  0.00           C  
ATOM    430  O   GLU A  63      20.950   5.793  -3.647  1.00  0.00           O  
ATOM    431  CB  GLU A  63      18.734   6.088  -6.059  1.00  0.00           C  
ATOM    432  CEN GLU A  63      18.081   7.311  -7.050  1.00  0.00           X  
ATOM    433  H   GLU A  63      18.690   3.588  -6.655  1.00  0.00           H  
ATOM    434  N   PHE A  64      19.341   4.237  -3.513  1.00  0.00           N  
ATOM    435  CA  PHE A  64      19.452   4.087  -2.074  1.00  0.00           C  
ATOM    436  C   PHE A  64      20.843   3.533  -1.751  1.00  0.00           C  
ATOM    437  O   PHE A  64      21.506   4.017  -0.829  1.00  0.00           O  
ATOM    438  CB  PHE A  64      18.356   3.168  -1.532  1.00  0.00           C  
ATOM    439  CEN PHE A  64      16.942   3.297  -0.817  1.00  0.00           X  
ATOM    440  H   PHE A  64      18.622   3.715  -4.010  1.00  0.00           H  
ATOM    441  N   GLN A  65      21.307   2.531  -2.510  1.00  0.00           N  
ATOM    442  CA  GLN A  65      22.611   1.955  -2.203  1.00  0.00           C  
ATOM    443  C   GLN A  65      23.671   3.044  -2.340  1.00  0.00           C  
ATOM    444  O   GLN A  65      24.518   3.196  -1.464  1.00  0.00           O  
ATOM    445  CB  GLN A  65      22.929   0.781  -3.133  1.00  0.00           C  
ATOM    446  CEN GLN A  65      22.976  -0.960  -3.257  1.00  0.00           X  
ATOM    447  H   GLN A  65      20.757   2.178  -3.295  1.00  0.00           H  
ATOM    448  N   GLN A  66      23.591   3.857  -3.402  1.00  0.00           N  
ATOM    449  CA  GLN A  66      24.619   4.870  -3.611  1.00  0.00           C  
ATOM    450  C   GLN A  66      24.624   5.841  -2.426  1.00  0.00           C  
ATOM    451  O   GLN A  66      25.693   6.168  -1.914  1.00  0.00           O  
ATOM    452  CB  GLN A  66      24.379   5.630  -4.919  1.00  0.00           C  
ATOM    453  CEN GLN A  66      24.873   5.776  -6.587  1.00  0.00           X  
ATOM    454  H   GLN A  66      22.838   3.740  -4.082  1.00  0.00           H  
ATOM    455  N   VAL A  67      23.438   6.235  -1.934  1.00  0.00           N  
ATOM    456  CA  VAL A  67      23.383   7.210  -0.836  1.00  0.00           C  
ATOM    457  C   VAL A  67      24.046   6.627   0.411  1.00  0.00           C  
ATOM    458  O   VAL A  67      24.778   7.319   1.117  1.00  0.00           O  
ATOM    459  CB  VAL A  67      21.937   7.619  -0.500  1.00  0.00           C  
ATOM    460  CEN VAL A  67      21.486   8.138  -0.533  1.00  0.00           X  
ATOM    461  H   VAL A  67      22.582   5.878  -2.358  1.00  0.00           H  
ATOM    462  N   LEU A  68      23.856   5.335   0.663  1.00  0.00           N  
ATOM    463  CA  LEU A  68      24.522   4.737   1.819  1.00  0.00           C  
ATOM    464  C   LEU A  68      26.037   4.778   1.730  1.00  0.00           C  
ATOM    465  O   LEU A  68      26.716   5.138   2.703  1.00  0.00           O  
ATOM    466  CB  LEU A  68      24.055   3.286   1.993  1.00  0.00           C  
ATOM    467  CEN LEU A  68      23.071   2.615   2.969  1.00  0.00           X  
ATOM    468  H   LEU A  68      23.248   4.786   0.050  1.00  0.00           H  
ATOM    469  N   ASP A  69      26.581   4.453   0.567  1.00  0.00           N  
ATOM    470  CA  ASP A  69      28.024   4.467   0.436  1.00  0.00           C  
ATOM    471  C   ASP A  69      28.562   5.874   0.702  1.00  0.00           C  
ATOM    472  O   ASP A  69      29.547   6.043   1.430  1.00  0.00           O  
ATOM    473  CB  ASP A  69      28.443   3.985  -0.955  1.00  0.00           C  
ATOM    474  CEN ASP A  69      28.769   3.144  -1.428  1.00  0.00           X  
ATOM    475  H   ASP A  69      25.986   4.158  -0.208  1.00  0.00           H  
ATOM    476  N   GLU A  70      27.893   6.893   0.158  1.00  0.00           N  
ATOM    477  CA  GLU A  70      28.382   8.254   0.315  1.00  0.00           C  
ATOM    478  C   GLU A  70      28.352   8.689   1.771  1.00  0.00           C  
ATOM    479  O   GLU A  70      29.313   9.294   2.250  1.00  0.00           O  
ATOM    480  CB  GLU A  70      27.557   9.220  -0.539  1.00  0.00           C  
ATOM    481  CEN GLU A  70      27.364  10.137  -1.962  1.00  0.00           X  
ATOM    482  H   GLU A  70      27.052   6.715  -0.389  1.00  0.00           H  
ATOM    483  N   LEU A  71      27.319   8.291   2.514  1.00  0.00           N  
ATOM    484  CA  LEU A  71      27.226   8.691   3.908  1.00  0.00           C  
ATOM    485  C   LEU A  71      28.345   8.075   4.716  1.00  0.00           C  
ATOM    486  O   LEU A  71      28.949   8.735   5.561  1.00  0.00           O  
ATOM    487  CB  LEU A  71      25.864   8.292   4.490  1.00  0.00           C  
ATOM    488  CEN LEU A  71      24.596   9.098   4.832  1.00  0.00           X  
ATOM    489  H   LEU A  71      26.563   7.747   2.089  1.00  0.00           H  
ATOM    490  N   ASN A  72      28.675   6.819   4.422  1.00  0.00           N  
ATOM    491  CA  ASN A  72      29.699   6.126   5.189  1.00  0.00           C  
ATOM    492  C   ASN A  72      31.069   6.765   4.951  1.00  0.00           C  
ATOM    493  O   ASN A  72      31.865   6.936   5.880  1.00  0.00           O  
ATOM    494  CB  ASN A  72      29.736   4.645   4.858  1.00  0.00           C  
ATOM    495  CEN ASN A  72      29.315   3.753   5.216  1.00  0.00           X  
ATOM    496  H   ASN A  72      28.180   6.313   3.685  1.00  0.00           H  
ATOM    497  N   ASN A  73      31.338   7.147   3.702  1.00  0.00           N  
ATOM    498  CA  ASN A  73      32.623   7.721   3.338  1.00  0.00           C  
ATOM    499  C   ASN A  73      32.820   9.154   3.848  1.00  0.00           C  
ATOM    500  O   ASN A  73      33.944   9.545   4.177  1.00  0.00           O  
ATOM    501  CB  ASN A  73      32.817   7.677   1.833  1.00  0.00           C  
ATOM    502  CEN ASN A  73      33.227   7.029   1.116  1.00  0.00           X  
ATOM    503  H   ASN A  73      30.641   6.994   2.973  1.00  0.00           H  
ATOM    504  N   HIS A  74      31.742   9.942   3.912  1.00  0.00           N  
ATOM    505  CA  HIS A  74      31.859  11.347   4.306  1.00  0.00           C  
ATOM    506  C   HIS A  74      31.716  11.624   5.807  1.00  0.00           C  
ATOM    507  O   HIS A  74      32.335  12.553   6.331  1.00  0.00           O  
ATOM    508  CB  HIS A  74      30.820  12.176   3.544  1.00  0.00           C  
ATOM    509  CEN HIS A  74      30.742  12.941   2.345  1.00  0.00           X  
ATOM    510  H   HIS A  74      30.837   9.570   3.623  1.00  0.00           H  
ATOM    511  N   LEU A  75      30.908  10.839   6.502  1.00  0.00           N  
ATOM    512  CA  LEU A  75      30.655  11.055   7.920  1.00  0.00           C  
ATOM    513  C   LEU A  75      31.768  10.438   8.773  1.00  0.00           C  
ATOM    514  O   LEU A  75      32.022   9.238   8.709  1.00  0.00           O  
ATOM    515  CB  LEU A  75      29.291  10.470   8.309  1.00  0.00           C  
ATOM    516  CEN LEU A  75      27.923  11.113   8.602  1.00  0.00           X  
ATOM    517  H   LEU A  75      30.413  10.077   6.042  1.00  0.00           H  
ATOM    518  N   GLN A  76      32.437  11.284   9.553  1.00  0.00           N  
ATOM    519  CA  GLN A  76      33.574  10.872  10.380  1.00  0.00           C  
ATOM    520  C   GLN A  76      33.451  10.767  11.906  1.00  0.00           C  
ATOM    521  O   GLN A  76      32.637  11.425  12.581  1.00  0.00           O  
ATOM    522  CB  GLN A  76      34.731  11.830  10.083  1.00  0.00           C  
ATOM    523  CEN GLN A  76      36.176  12.059   9.131  1.00  0.00           X  
ATOM    524  H   GLN A  76      32.197  12.265   9.512  1.00  0.00           H  
ATOM    525  N   GLY A  77      34.345   9.928  12.423  1.00  0.00           N  
ATOM    526  CA  GLY A  77      34.523   9.688  13.837  1.00  0.00           C  
ATOM    527  C   GLY A  77      33.296   9.150  14.530  1.00  0.00           C  
ATOM    528  O   GLY A  77      32.624   8.238  14.039  1.00  0.00           O  
ATOM    529  CEN GLY A  77      34.523   9.687  13.837  1.00  0.00           X  
ATOM    530  H   GLY A  77      34.968   9.455  11.779  1.00  0.00           H  
ATOM    531  N   GLY A  78      33.062   9.718  15.704  1.00  0.00           N  
ATOM    532  CA  GLY A  78      31.978   9.360  16.587  1.00  0.00           C  
ATOM    533  C   GLY A  78      30.802  10.324  16.541  1.00  0.00           C  
ATOM    534  O   GLY A  78      30.039  10.387  17.503  1.00  0.00           O  
ATOM    535  CEN GLY A  78      31.977   9.360  16.587  1.00  0.00           X  
ATOM    536  H   GLY A  78      33.687  10.453  16.003  1.00  0.00           H  
ATOM    537  N   LYS A  79      30.666  11.147  15.492  1.00  0.00           N  
ATOM    538  CA  LYS A  79      29.631  12.177  15.616  1.00  0.00           C  
ATOM    539  C   LYS A  79      28.256  11.524  15.830  1.00  0.00           C  
ATOM    540  O   LYS A  79      27.764  10.794  14.967  1.00  0.00           O  
ATOM    541  CB  LYS A  79      29.609  13.074  14.378  1.00  0.00           C  
ATOM    542  CEN LYS A  79      30.084  14.930  13.479  1.00  0.00           X  
ATOM    543  H   LYS A  79      31.236  11.059  14.639  1.00  0.00           H  
ATOM    544  N   HIS A  80      27.604  11.863  16.947  1.00  0.00           N  
ATOM    545  CA  HIS A  80      26.253  11.370  17.206  1.00  0.00           C  
ATOM    546  C   HIS A  80      25.311  11.597  16.048  1.00  0.00           C  
ATOM    547  O   HIS A  80      24.460  10.754  15.768  1.00  0.00           O  
ATOM    548  CB  HIS A  80      25.676  12.027  18.464  1.00  0.00           C  
ATOM    549  CEN HIS A  80      25.559  11.742  19.855  1.00  0.00           X  
ATOM    550  H   HIS A  80      28.093  12.387  17.659  1.00  0.00           H  
ATOM    551  N   THR A  81      25.470  12.708  15.342  1.00  0.00           N  
ATOM    552  CA  THR A  81      24.598  12.962  14.205  1.00  0.00           C  
ATOM    553  C   THR A  81      24.803  11.894  13.152  1.00  0.00           C  
ATOM    554  O   THR A  81      23.847  11.432  12.532  1.00  0.00           O  
ATOM    555  CB  THR A  81      24.851  14.347  13.582  1.00  0.00           C  
ATOM    556  CEN THR A  81      24.869  14.931  13.616  1.00  0.00           X  
ATOM    557  H   THR A  81      26.173  13.376  15.609  1.00  0.00           H  
ATOM    558  N   VAL A  82      26.046  11.486  12.965  1.00  0.00           N  
ATOM    559  CA  VAL A  82      26.379  10.512  11.949  1.00  0.00           C  
ATOM    560  C   VAL A  82      25.840   9.159  12.295  1.00  0.00           C  
ATOM    561  O   VAL A  82      25.331   8.448  11.425  1.00  0.00           O  
ATOM    562  CB  VAL A  82      27.901  10.403  11.742  1.00  0.00           C  
ATOM    563  CEN VAL A  82      28.412  10.545  11.303  1.00  0.00           X  
ATOM    564  H   VAL A  82      26.780  11.851  13.555  1.00  0.00           H  
ATOM    565  N   HIS A  83      25.924   8.800  13.575  1.00  0.00           N  
ATOM    566  CA  HIS A  83      25.417   7.512  13.985  1.00  0.00           C  
ATOM    567  C   HIS A  83      23.921   7.454  13.726  1.00  0.00           C  
ATOM    568  O   HIS A  83      23.427   6.468  13.182  1.00  0.00           O  
ATOM    569  CB  HIS A  83      25.719   7.246  15.463  1.00  0.00           C  
ATOM    570  CEN HIS A  83      26.703   6.572  16.243  1.00  0.00           X  
ATOM    571  H   HIS A  83      26.376   9.422  14.255  1.00  0.00           H  
ATOM    572  N   HIS A  84      23.208   8.532  14.055  1.00  0.00           N  
ATOM    573  CA  HIS A  84      21.768   8.549  13.885  1.00  0.00           C  
ATOM    574  C   HIS A  84      21.400   8.419  12.410  1.00  0.00           C  
ATOM    575  O   HIS A  84      20.510   7.645  12.054  1.00  0.00           O  
ATOM    576  CB  HIS A  84      21.169   9.831  14.472  1.00  0.00           C  
ATOM    577  CEN HIS A  84      20.567  10.264  15.689  1.00  0.00           X  
ATOM    578  H   HIS A  84      23.672   9.338  14.475  1.00  0.00           H  
ATOM    579  N   ILE A  85      22.101   9.131  11.530  1.00  0.00           N  
ATOM    580  CA  ILE A  85      21.754   9.065  10.122  1.00  0.00           C  
ATOM    581  C   ILE A  85      21.995   7.660   9.592  1.00  0.00           C  
ATOM    582  O   ILE A  85      21.211   7.156   8.783  1.00  0.00           O  
ATOM    583  CB  ILE A  85      22.560  10.076   9.286  1.00  0.00           C  
ATOM    584  CEN ILE A  85      22.602  11.104   8.926  1.00  0.00           X  
ATOM    585  H   ILE A  85      22.857   9.739  11.851  1.00  0.00           H  
ATOM    586  N   GLU A  86      23.058   7.002  10.053  1.00  0.00           N  
ATOM    587  CA  GLU A  86      23.351   5.673   9.546  1.00  0.00           C  
ATOM    588  C   GLU A  86      22.219   4.702   9.921  1.00  0.00           C  
ATOM    589  O   GLU A  86      21.758   3.924   9.082  1.00  0.00           O  
ATOM    590  CB  GLU A  86      24.692   5.174  10.089  1.00  0.00           C  
ATOM    591  CEN GLU A  86      26.364   4.917   9.886  1.00  0.00           X  
ATOM    592  H   GLU A  86      23.665   7.433  10.754  1.00  0.00           H  
ATOM    593  N   GLN A  87      21.739   4.770  11.175  1.00  0.00           N  
ATOM    594  CA  GLN A  87      20.662   3.892  11.630  1.00  0.00           C  
ATOM    595  C   GLN A  87      19.385   4.112  10.831  1.00  0.00           C  
ATOM    596  O   GLN A  87      18.728   3.143  10.436  1.00  0.00           O  
ATOM    597  CB  GLN A  87      20.382   4.116  13.118  1.00  0.00           C  
ATOM    598  CEN GLN A  87      20.662   3.494  14.725  1.00  0.00           X  
ATOM    599  H   GLN A  87      22.159   5.423  11.837  1.00  0.00           H  
ATOM    600  N   ASN A  88      19.052   5.378  10.550  1.00  0.00           N  
ATOM    601  CA  ASN A  88      17.824   5.698   9.835  1.00  0.00           C  
ATOM    602  C   ASN A  88      17.880   5.137   8.431  1.00  0.00           C  
ATOM    603  O   ASN A  88      16.907   4.567   7.937  1.00  0.00           O  
ATOM    604  CB  ASN A  88      17.564   7.193   9.797  1.00  0.00           C  
ATOM    605  CEN ASN A  88      17.036   7.910  10.354  1.00  0.00           X  
ATOM    606  H   ASN A  88      19.645   6.136  10.884  1.00  0.00           H  
ATOM    607  N   ILE A  89      19.044   5.236   7.806  1.00  0.00           N  
ATOM    608  CA  ILE A  89      19.192   4.781   6.442  1.00  0.00           C  
ATOM    609  C   ILE A  89      19.025   3.270   6.387  1.00  0.00           C  
ATOM    610  O   ILE A  89      18.375   2.759   5.476  1.00  0.00           O  
ATOM    611  CB  ILE A  89      20.560   5.173   5.854  1.00  0.00           C  
ATOM    612  CEN ILE A  89      21.120   5.957   5.343  1.00  0.00           X  
ATOM    613  H   ILE A  89      19.834   5.679   8.277  1.00  0.00           H  
ATOM    614  N   LYS A  90      19.609   2.546   7.355  1.00  0.00           N  
ATOM    615  CA  LYS A  90      19.458   1.093   7.376  1.00  0.00           C  
ATOM    616  C   LYS A  90      17.991   0.691   7.504  1.00  0.00           C  
ATOM    617  O   LYS A  90      17.522  -0.182   6.774  1.00  0.00           O  
ATOM    618  CB  LYS A  90      20.271   0.486   8.520  1.00  0.00           C  
ATOM    619  CEN LYS A  90      21.991  -0.569   9.158  1.00  0.00           X  
ATOM    620  H   LYS A  90      20.157   3.008   8.079  1.00  0.00           H  
ATOM    621  N   GLU A  91      17.227   1.354   8.377  1.00  0.00           N  
ATOM    622  CA  GLU A  91      15.831   0.959   8.512  1.00  0.00           C  
ATOM    623  C   GLU A  91      15.085   1.196   7.199  1.00  0.00           C  
ATOM    624  O   GLU A  91      14.294   0.354   6.760  1.00  0.00           O  
ATOM    625  CB  GLU A  91      15.159   1.725   9.653  1.00  0.00           C  
ATOM    626  CEN GLU A  91      14.615   1.794  11.267  1.00  0.00           X  
ATOM    627  H   GLU A  91      17.616   2.097   8.954  1.00  0.00           H  
ATOM    628  N   ILE A  92      15.388   2.314   6.534  1.00  0.00           N  
ATOM    629  CA  ILE A  92      14.687   2.671   5.308  1.00  0.00           C  
ATOM    630  C   ILE A  92      14.936   1.610   4.253  1.00  0.00           C  
ATOM    631  O   ILE A  92      14.021   1.239   3.518  1.00  0.00           O  
ATOM    632  CB  ILE A  92      15.128   4.044   4.768  1.00  0.00           C  
ATOM    633  CEN ILE A  92      14.958   5.119   4.820  1.00  0.00           X  
ATOM    634  H   ILE A  92      16.091   2.951   6.916  1.00  0.00           H  
ATOM    635  N   PHE A  93      16.173   1.116   4.189  1.00  0.00           N  
ATOM    636  CA  PHE A  93      16.593   0.115   3.220  1.00  0.00           C  
ATOM    637  C   PHE A  93      15.764  -1.139   3.410  1.00  0.00           C  
ATOM    638  O   PHE A  93      15.190  -1.663   2.456  1.00  0.00           O  
ATOM    639  CB  PHE A  93      18.083  -0.200   3.363  1.00  0.00           C  
ATOM    640  CEN PHE A  93      19.454   0.194   2.662  1.00  0.00           X  
ATOM    641  H   PHE A  93      16.871   1.468   4.839  1.00  0.00           H  
ATOM    642  N   HIS A  94      15.658  -1.601   4.652  1.00  0.00           N  
ATOM    643  CA  HIS A  94      14.885  -2.797   4.936  1.00  0.00           C  
ATOM    644  C   HIS A  94      13.430  -2.642   4.494  1.00  0.00           C  
ATOM    645  O   HIS A  94      12.870  -3.548   3.862  1.00  0.00           O  
ATOM    646  CB  HIS A  94      14.949  -3.132   6.430  1.00  0.00           C  
ATOM    647  CEN HIS A  94      15.710  -3.962   7.302  1.00  0.00           X  
ATOM    648  H   HIS A  94      16.155  -1.132   5.412  1.00  0.00           H  
ATOM    649  N   HIS A  95      12.817  -1.490   4.771  1.00  0.00           N  
ATOM    650  CA  HIS A  95      11.412  -1.346   4.418  1.00  0.00           C  
ATOM    651  C   HIS A  95      11.252  -1.376   2.892  1.00  0.00           C  
ATOM    652  O   HIS A  95      10.304  -1.979   2.369  1.00  0.00           O  
ATOM    653  CB  HIS A  95      10.834  -0.049   4.992  1.00  0.00           C  
ATOM    654  CEN HIS A  95      10.103   0.373   6.140  1.00  0.00           X  
ATOM    655  H   HIS A  95      13.319  -0.742   5.250  1.00  0.00           H  
ATOM    656  N   LEU A  96      12.192  -0.764   2.170  1.00  0.00           N  
ATOM    657  CA  LEU A  96      12.094  -0.732   0.721  1.00  0.00           C  
ATOM    658  C   LEU A  96      12.168  -2.145   0.165  1.00  0.00           C  
ATOM    659  O   LEU A  96      11.429  -2.476  -0.763  1.00  0.00           O  
ATOM    660  CB  LEU A  96      13.203   0.145   0.126  1.00  0.00           C  
ATOM    661  CEN LEU A  96      13.205   1.562  -0.478  1.00  0.00           X  
ATOM    662  H   LEU A  96      12.976  -0.307   2.634  1.00  0.00           H  
ATOM    663  N   GLU A  97      13.030  -2.995   0.736  1.00  0.00           N  
ATOM    664  CA  GLU A  97      13.163  -4.354   0.230  1.00  0.00           C  
ATOM    665  C   GLU A  97      11.866  -5.131   0.440  1.00  0.00           C  
ATOM    666  O   GLU A  97      11.419  -5.855  -0.453  1.00  0.00           O  
ATOM    667  CB  GLU A  97      14.330  -5.072   0.912  1.00  0.00           C  
ATOM    668  CEN GLU A  97      15.949  -5.603   0.897  1.00  0.00           X  
ATOM    669  H   GLU A  97      13.620  -2.683   1.508  1.00  0.00           H  
ATOM    670  N   GLU A  98      11.236  -4.973   1.613  1.00  0.00           N  
ATOM    671  CA  GLU A  98      10.032  -5.746   1.895  1.00  0.00           C  
ATOM    672  C   GLU A  98       8.923  -5.333   0.928  1.00  0.00           C  
ATOM    673  O   GLU A  98       8.185  -6.184   0.417  1.00  0.00           O  
ATOM    674  CB  GLU A  98       9.583  -5.548   3.344  1.00  0.00           C  
ATOM    675  CEN GLU A  98       9.512  -6.098   4.956  1.00  0.00           X  
ATOM    676  H   GLU A  98      11.623  -4.336   2.315  1.00  0.00           H  
ATOM    677  N   LEU A  99       8.856  -4.026   0.641  1.00  0.00           N  
ATOM    678  CA  LEU A  99       7.830  -3.430  -0.213  1.00  0.00           C  
ATOM    679  C   LEU A  99       7.967  -3.870  -1.671  1.00  0.00           C  
ATOM    680  O   LEU A  99       6.972  -4.139  -2.342  1.00  0.00           O  
ATOM    681  CB  LEU A  99       7.891  -1.901  -0.114  1.00  0.00           C  
ATOM    682  CEN LEU A  99       7.018  -0.865   0.620  1.00  0.00           X  
ATOM    683  H   LEU A  99       9.547  -3.407   1.074  1.00  0.00           H  
ATOM    684  N   VAL A 100       9.198  -3.948  -2.168  1.00  0.00           N  
ATOM    685  CA  VAL A 100       9.426  -4.344  -3.552  1.00  0.00           C  
ATOM    686  C   VAL A 100       9.141  -5.828  -3.748  1.00  0.00           C  
ATOM    687  O   VAL A 100       8.546  -6.228  -4.754  1.00  0.00           O  
ATOM    688  CB  VAL A 100      10.869  -4.044  -3.997  1.00  0.00           C  
ATOM    689  CEN VAL A 100      11.252  -3.634  -4.398  1.00  0.00           X  
ATOM    690  H   VAL A 100       9.990  -3.716  -1.570  1.00  0.00           H  
ATOM    691  N   HIS A 101       9.597  -6.650  -2.797  1.00  0.00           N  
ATOM    692  CA  HIS A 101       9.445  -8.098  -2.907  1.00  0.00           C  
ATOM    693  C   HIS A 101       8.020  -8.630  -2.708  1.00  0.00           C  
ATOM    694  O   HIS A 101       7.638  -9.605  -3.373  1.00  0.00           O  
ATOM    695  CB  HIS A 101      10.379  -8.782  -1.904  1.00  0.00           C  
ATOM    696  CEN HIS A 101      11.696  -9.327  -1.877  1.00  0.00           X  
ATOM    697  H   HIS A 101      10.085  -6.244  -1.992  1.00  0.00           H  
ATOM    698  N   ARG A 102       7.252  -8.035  -1.789  1.00  0.00           N  
ATOM    699  CA  ARG A 102       5.918  -8.546  -1.472  1.00  0.00           C  
ATOM    700  C   ARG A 102       4.947  -8.497  -2.648  1.00  0.00           C  
ATOM    701  O   ARG A 102       4.710  -9.525  -3.283  1.00  0.00           O  
ATOM    702  CB  ARG A 102       5.328  -7.845  -0.257  1.00  0.00           C  
ATOM    703  CEN ARG A 102       4.695  -7.371   2.093  1.00  0.00           X  
ATOM    704  H   ARG A 102       7.621  -7.240  -1.266  1.00  0.00           H  
TER                                                                             
# All scores below are weighted scores, not raw scores.
#BEGIN_POSE_ENERGIES_TABLE ./minmover_pdb/pose_8.pdb
label vdw cenpack pair env cbeta hs_pair ss_pair sheet total
weights 1 0.5 1 1 0.25 1 1 1 NA
pose 0.00233 -10.5669 -12.3896 -21.5157 5.26192 0 0 0 -39.2079
MET:NtermProteinFull_1 0 -0.10515 -0.11587 0.35353 0.04283 0 0 0 0.17534
TYR_2 0 -0.12438 0.01467 0.83566 0.07072 0 0 0 0.79668
GLY_3 0 0.0757 -0.00293 -0.09146 0.04409 0 0 0 0.0254
LYS_4 0 -0.16073 -0.10744 -0.60186 0.03355 0 0 0 -0.83649
LEU_5 0 -0.26676 -0.3461 -0.39148 0.03527 0 0 0 -0.96908
ASN_6 0 -0.15142 0.12588 -0.36221 0.04314 0 0 0 -0.34461
ASP_7 0 -0.07983 -0.19145 -0.42964 0.06902 0 0 0 -0.63191
LEU_8 0 -0.51814 -0.64942 -0.50394 0.03615 0 0 0 -1.63535
LEU_9 0 -0.32758 -0.19903 0.08126 0.03545 0 0 0 -0.40989
GLU_10 0 -0.08966 0.04908 -0.92601 0.06894 0 0 0 -0.89767
ASP_11 0 -0.30194 -0.08217 -0.31759 0.03614 0 0 0 -0.66556
LEU_12 0 -0.41445 -0.85709 -0.30366 0.03305 0 0 0 -1.54214
GLN_13 0 -0.07557 0.23899 -0.3291 0.06898 0 0 0 -0.09669
GLU_14 0 -0.0526 -0.15658 -0.60186 0.06903 0 0 0 -0.74201
VAL_15 0 -0.32766 -0.64791 -0.19594 0.03677 0 0 0 -1.13474
LEU_16 0 0.13161 0.10222 0.4149 0.04435 0 0 0 0.69308
LYS_17 0 -0.06146 -0.03421 -0.8715 0.06923 0 0 0 -0.89794
ASN_18 0 -0.12304 -0.0192 -0.19403 0.0694 0 0 0 -0.26686
LEU_19 0 -0.34393 -0.15088 -0.45811 0.04006 0 0 0 -0.91286
HIS_D_20 0 0.06407 -0.08349 0.06501 0.06894 0 0 0 0.11453
LYS_21 0 -0.02796 0.02958 -1.04927 0.07025 0 0 0 -0.9774
ASN_22 0 0.29808 -0.15698 -0.24178 0.0693 0 0 0 -0.03138
TRP_23 0 0.01345 -0.04877 -0.46033 0.03561 0 0 0 -0.46004
HIS_D_24 0 -0.03043 0.01714 0.20362 0.06949 0 0 0 0.25981
GLY_25 0 0.08205 -0.10729 -0.09146 0.04305 0 0 0 -0.07365
GLY_26 0 0.00348 -0.01311 0.0322 0.03735 0 0 0 0.05993
LYS_27 0 0 0 -0.8715 0.07072 0 0 0 -0.80078
ASP_28 0 -0.02582 0.00682 -0.60822 0.07157 0 0 0 -0.55565
ASN_29 0 -0.02086 -0.16474 -0.24178 0.03536 0 0 0 -0.39201
LEU_30 0 0.03735 0.05528 0.4149 0.04283 0 0 0 0.55035
HIS_D_31 0 -0.02561 -0.0509 0.06501 0.06931 0 0 0 0.05781
ASP_32 0 -0.1552 -0.06724 -0.37876 0.06893 0 0 0 -0.53228
VAL_33 0 -0.24152 -0.12059 -0.27892 0.03165 0 0 0 -0.60939
ASP_34 0 0.20576 0.4566 -0.31759 0.06919 0 0 0 0.41396
ASN_35 0 -0.1015 -0.04453 -0.36221 0.06893 0 0 0 -0.4393
HIS_D_36 0 -0.30048 -0.17598 -0.18191 0.036 0 0 0 -0.62238
LEU_37 0 0.14805 -0.722 -0.45811 0.03721 0 0 0 -0.99486
GLN_38 0 0.00564 0.0831 -0.49415 0.06887 0 0 0 -0.33654
ASN_39 0 -0.24465 -0.12596 -0.24178 0.06913 0 0 0 -0.54326
VAL_40 0 -0.23505 -0.31737 -0.27892 0.03251 0 0 0 -0.79883
ILE_41 0 -0.25868 -0.45925 0.60227 0.04185 0 0 0 -0.07381
GLU_42 0 -0.08297 -0.20716 -0.71584 0.06879 0 0 0 -0.93717
ASP_43 0 -0.35124 -0.09141 -0.03907 0.04415 0 0 0 -0.43757
ILE_44 0 -0.35683 -0.73732 -0.41682 0.03728 0 0 0 -1.47369
HIS_D_45 0 -0.12604 0.22412 0.0215 0.069 0 0 0 0.18859
ASP_46 0 -0.11619 -0.46886 -0.31759 0.04262 0 0 0 -0.86002
PHE_47 0 -0.26465 -0.44111 -0.4994 0.03113 0 0 0 -1.17403
MET_48 0 -0.26736 -0.069 0.13971 0.02999 0 0 0 -0.16666
GLN_49 0 -0.05711 0.02618 -0.60368 0.06947 0 0 0 -0.56514
GLY_50 0 -0.04647 0.03913 0.0322 0.05679 0 0 0 0.08166
GLY_51 0 -0.04531 0.01894 0.16011 0.03059 0 0 0 0.16433
GLY_52 0 -0.02584 -0.01098 -0.07814 0.03293 0 0 0 -0.08203
SER_53 0 -0.03996 -0.00519 -0.21543 0.0317 0 0 0 -0.22887
GLY_54 0 0.02898 0.01813 -0.07965 0.03634 0 0 0 0.00381
GLY_55 0 -0.04017 -0.0088 -0.07965 0.0357 0 0 0 -0.09291
LYS_56 0 -0.1828 -0.67202 -0.2228 0.03458 0 0 0 -1.04303
LEU_57 0 0.47378 -0.16285 0.24309 0.04303 0 0 0 0.59704
GLN_58 0 0.00672 0.06889 -0.60368 0.0697 0 0 0 -0.45837
GLU_59 0 -9e-05 -0.09253 -0.25924 0.06888 0 0 0 -0.28298
MET_60 0 -0.30953 -0.18449 -0.13184 0.03172 0 0 0 -0.59414
MET_61 0 -0.19185 0.02383 0.35353 0.06928 0 0 0 0.25479
LYS_62 0 -0.02883 0.00915 -0.8715 0.06961 0 0 0 -0.82157
GLU_63 0 -0.45469 -0.14476 -0.25924 0.03528 0 0 0 -0.82341
PHE_64 0 -0.1761 -0.38849 -0.19907 0.03744 0 0 0 -0.72623
GLN_65 0 0.035 0.02321 -0.55896 0.06926 0 0 0 -0.4315
GLN_66 0 -0.0694 -0.18158 -0.55896 0.0693 0 0 0 -0.74064
VAL_67 0 0.02946 -0.5668 -0.35242 0.04596 0 0 0 -0.84379
LEU_68 0 -0.36896 0.00042 0.91309 0.0439 0 0 0 0.58845
ASP_69 0 -0.08824 -0.03993 -0.52292 0.06894 0 0 0 -0.58215
GLU_70 0 -0.4554 0.15914 -0.25924 0.03524 0 0 0 -0.52026
LEU_71 0 -0.29286 -0.36898 -0.30366 0.03235 0 0 0 -0.93314
ASN_72 0 -0.06806 -0.06705 -0.28327 0.06902 0 0 0 -0.34936
ASN_73 0 -0.05553 -0.07048 -0.46336 0.06921 0 0 0 -0.52016
HIS_74 0 0.10658 -0.03065 -0.15264 0.04301 0 0 0 -0.0337
LEU_75 0.00116 -0.08172 0.0587 -0.30366 0.03624 0 0 0 -0.28927
GLN_76 0 0.01766 -0.08383 -0.55896 0.07081 0 0 0 -0.55433
GLY_77 0 -0.03517 0.00685 0.60923 0.04587 0 0 0 0.62678
GLY_78 0 0 0 0.0322 0.053 0 0 0 0.08521
LYS_79 0 0.05588 -0.02305 -0.33001 0.04277 0 0 0 -0.2544
HIS_80 0 -0.02205 -0.04913 0.20362 0.07025 0 0 0 0.20268
THR_81 0 0.13744 -0.24205 -0.20624 0.04262 0 0 0 -0.26823
VAL_82 0.00116 -0.09312 0.05379 0.10145 0.04318 0 0 0 0.10646
HIS_D_83 0 -0.03306 -0.02463 0.0215 0.06936 0 0 0 0.03317
HIS_D_84 0 -0.07129 -0.11296 -0.02241 0.06899 0 0 0 -0.13768
ILE_85 0 -0.6418 -0.32383 -0.06945 0.0361 0 0 0 -0.99898
GLU_86 0 0.02877 0.45553 -0.25924 0.06919 0 0 0 0.29425
GLN_87 0 -0.06699 -0.01403 -0.59803 0.06927 0 0 0 -0.60978
ASN_88 0 -0.24041 -0.08208 -0.07783 0.04389 0 0 0 -0.35644
ILE_89 0 -0.31327 -0.51074 -0.41682 0.0366 0 0 0 -1.20422
LYS_90 0 0.05596 0.12414 -0.68888 0.0693 0 0 0 -0.43948
GLU_91 0 -0.07502 -0.06398 -0.60186 0.06893 0 0 0 -0.67194
ILE_92 0 -0.41191 -0.54533 -0.06945 0.03741 0 0 0 -0.98928
PHE_93 0 -0.2278 -0.27845 0.63033 0.04312 0 0 0 0.16719
HIS_D_94 0 -0.10034 0.05964 0.159 0.06893 0 0 0 0.18722
HIS_D_95 0 -0.24475 -0.28285 -0.06774 0.04294 0 0 0 -0.5524
LEU_96 0 -0.15861 -0.5701 -0.30366 0.03683 0 0 0 -0.99553
GLU_97 0 -0.05722 0.02466 -0.60186 0.06893 0 0 0 -0.56549
GLU_98 0 -0.08167 -0.3482 -0.71584 0.04369 0 0 0 -1.10202
LEU_99 0 -0.16131 -0.33382 0.08126 0.03008 0 0 0 -0.38378
VAL_100 0 0.26847 -0.02608 0.21583 0.04301 0 0 0 0.50123
HIS_D_101 0 -0.02633 0.09255 0.21997 0.06961 0 0 0 0.35579
ARG:CtermProteinFull_102 0 0.02157 0.0881 -0.64658 0.06461 0 0 0 -0.4723
#END_POSE_ENERGIES_TABLE ./minmover_pdb/pose_8.pdb
