# Supplementary material for: Selection of a promiscuous minimalist cAMP phosphodiesterase from a library of de novo designed proteins
Source: Nat Chem. 2024 May 3;16(7):1200–8. doi: 10.1038/s41557-024-01490-4 (PMC11230910; doi:10.1038/s41557-024-01490-4)
Supplement: Supplementary file 3 — MD input files, scripts and final structures derived from MD, AlphaFold2, EMSfold and MultiSFold. [file 41557_2024_1490_MOESM3_ESM.zip › Computational_Data/4_MultiSFold/s824/pose_80.pdb]

ATOM      1  N   MET A   1       0.626  -1.111   0.146  1.00  0.00           N  
ATOM      2  CA  MET A   1       1.928  -0.476  -0.009  1.00  0.00           C  
ATOM      3  C   MET A   1       1.949   0.975   0.449  1.00  0.00           C  
ATOM      4  O   MET A   1       2.967   1.436   0.966  1.00  0.00           O  
ATOM      5  CB  MET A   1       2.369  -0.562  -1.469  1.00  0.00           C  
ATOM      6  CEN MET A   1       3.510  -1.361  -2.536  1.00  0.00           X  
ATOM      7  H   MET A   1       0.149  -1.476  -0.654  1.00  0.00           H  
ATOM      8  N   TYR A   2       0.830   1.696   0.293  1.00  0.00           N  
ATOM      9  CA  TYR A   2       0.787   3.134   0.599  1.00  0.00           C  
ATOM     10  C   TYR A   2       1.244   3.497   2.009  1.00  0.00           C  
ATOM     11  O   TYR A   2       1.979   4.463   2.187  1.00  0.00           O  
ATOM     12  CB  TYR A   2      -0.632   3.664   0.382  1.00  0.00           C  
ATOM     13  CEN TYR A   2      -1.584   4.518  -0.815  1.00  0.00           X  
ATOM     14  H   TYR A   2      -0.003   1.287  -0.101  1.00  0.00           H  
ATOM     15  N   GLY A   3       0.810   2.733   3.016  1.00  0.00           N  
ATOM     16  CA  GLY A   3       1.230   3.009   4.385  1.00  0.00           C  
ATOM     17  C   GLY A   3       2.742   2.918   4.534  1.00  0.00           C  
ATOM     18  O   GLY A   3       3.367   3.791   5.140  1.00  0.00           O  
ATOM     19  CEN GLY A   3       1.230   3.009   4.385  1.00  0.00           X  
ATOM     20  H   GLY A   3       0.171   1.979   2.829  1.00  0.00           H  
ATOM     21  N   LYS A   4       3.329   1.860   3.976  1.00  0.00           N  
ATOM     22  CA  LYS A   4       4.769   1.661   4.054  1.00  0.00           C  
ATOM     23  C   LYS A   4       5.502   2.803   3.345  1.00  0.00           C  
ATOM     24  O   LYS A   4       6.524   3.272   3.840  1.00  0.00           O  
ATOM     25  CB  LYS A   4       5.160   0.314   3.444  1.00  0.00           C  
ATOM     26  CEN LYS A   4       5.764  -1.694   3.728  1.00  0.00           X  
ATOM     27  H   LYS A   4       2.760   1.184   3.491  1.00  0.00           H  
ATOM     28  N   LEU A   5       4.963   3.302   2.230  1.00  0.00           N  
ATOM     29  CA  LEU A   5       5.623   4.393   1.519  1.00  0.00           C  
ATOM     30  C   LEU A   5       5.604   5.684   2.319  1.00  0.00           C  
ATOM     31  O   LEU A   5       6.596   6.414   2.339  1.00  0.00           O  
ATOM     32  CB  LEU A   5       4.960   4.610   0.153  1.00  0.00           C  
ATOM     33  CEN LEU A   5       5.379   4.243  -1.283  1.00  0.00           X  
ATOM     34  H   LEU A   5       4.092   2.923   1.858  1.00  0.00           H  
ATOM     35  N   ASN A   6       4.499   5.955   3.017  1.00  0.00           N  
ATOM     36  CA  ASN A   6       4.409   7.166   3.810  1.00  0.00           C  
ATOM     37  C   ASN A   6       5.500   7.144   4.875  1.00  0.00           C  
ATOM     38  O   ASN A   6       6.190   8.148   5.075  1.00  0.00           O  
ATOM     39  CB  ASN A   6       3.038   7.331   4.441  1.00  0.00           C  
ATOM     40  CEN ASN A   6       2.128   7.803   4.220  1.00  0.00           X  
ATOM     41  H   ASN A   6       3.693   5.336   2.961  1.00  0.00           H  
ATOM     42  N   ASP A   7       5.690   5.993   5.544  1.00  0.00           N  
ATOM     43  CA  ASP A   7       6.664   5.943   6.637  1.00  0.00           C  
ATOM     44  C   ASP A   7       8.085   6.052   6.087  1.00  0.00           C  
ATOM     45  O   ASP A   7       8.938   6.725   6.668  1.00  0.00           O  
ATOM     46  CB  ASP A   7       6.507   4.654   7.447  1.00  0.00           C  
ATOM     47  CEN ASP A   7       6.075   4.314   8.305  1.00  0.00           X  
ATOM     48  H   ASP A   7       5.144   5.166   5.292  1.00  0.00           H  
ATOM     49  N   LEU A   8       8.321   5.445   4.921  1.00  0.00           N  
ATOM     50  CA  LEU A   8       9.622   5.550   4.276  1.00  0.00           C  
ATOM     51  C   LEU A   8       9.892   6.990   3.909  1.00  0.00           C  
ATOM     52  O   LEU A   8      11.016   7.474   4.058  1.00  0.00           O  
ATOM     53  CB  LEU A   8       9.688   4.655   3.032  1.00  0.00           C  
ATOM     54  CEN LEU A   8      10.380   3.308   2.749  1.00  0.00           X  
ATOM     55  H   LEU A   8       7.598   4.856   4.505  1.00  0.00           H  
ATOM     56  N   LEU A   9       8.849   7.697   3.484  1.00  0.00           N  
ATOM     57  CA  LEU A   9       8.975   9.102   3.162  1.00  0.00           C  
ATOM     58  C   LEU A   9       9.410   9.860   4.407  1.00  0.00           C  
ATOM     59  O   LEU A   9      10.295  10.716   4.333  1.00  0.00           O  
ATOM     60  CB  LEU A   9       7.652   9.654   2.616  1.00  0.00           C  
ATOM     61  CEN LEU A   9       7.183  10.032   1.198  1.00  0.00           X  
ATOM     62  H   LEU A   9       7.953   7.237   3.336  1.00  0.00           H  
ATOM     63  N   GLU A  10       8.800   9.551   5.562  1.00  0.00           N  
ATOM     64  CA  GLU A  10       9.260  10.201   6.783  1.00  0.00           C  
ATOM     65  C   GLU A  10      10.725   9.845   7.060  1.00  0.00           C  
ATOM     66  O   GLU A  10      11.485  10.695   7.531  1.00  0.00           O  
ATOM     67  CB  GLU A  10       8.380   9.801   7.969  1.00  0.00           C  
ATOM     68  CEN GLU A  10       7.099  10.145   9.040  1.00  0.00           X  
ATOM     69  H   GLU A  10       8.025   8.887   5.570  1.00  0.00           H  
ATOM     70  N   ASP A  11      11.148   8.616   6.732  1.00  0.00           N  
ATOM     71  CA  ASP A  11      12.538   8.250   6.977  1.00  0.00           C  
ATOM     72  C   ASP A  11      13.476   8.969   5.983  1.00  0.00           C  
ATOM     73  O   ASP A  11      14.588   9.358   6.357  1.00  0.00           O  
ATOM     74  CB  ASP A  11      12.714   6.733   6.879  1.00  0.00           C  
ATOM     75  CEN ASP A  11      12.760   5.908   7.475  1.00  0.00           X  
ATOM     76  H   ASP A  11      10.496   7.935   6.343  1.00  0.00           H  
ATOM     77  N   LEU A  12      13.029   9.187   4.739  1.00  0.00           N  
ATOM     78  CA  LEU A  12      13.854   9.882   3.745  1.00  0.00           C  
ATOM     79  C   LEU A  12      14.054  11.337   4.148  1.00  0.00           C  
ATOM     80  O   LEU A  12      15.144  11.896   4.000  1.00  0.00           O  
ATOM     81  CB  LEU A  12      13.212   9.795   2.355  1.00  0.00           C  
ATOM     82  CEN LEU A  12      13.541   8.960   1.102  1.00  0.00           X  
ATOM     83  H   LEU A  12      12.105   8.840   4.474  1.00  0.00           H  
ATOM     84  N   GLN A  13      12.992  11.961   4.660  1.00  0.00           N  
ATOM     85  CA  GLN A  13      13.085  13.345   5.097  1.00  0.00           C  
ATOM     86  C   GLN A  13      14.034  13.458   6.291  1.00  0.00           C  
ATOM     87  O   GLN A  13      14.905  14.333   6.317  1.00  0.00           O  
ATOM     88  CB  GLN A  13      11.703  13.887   5.470  1.00  0.00           C  
ATOM     89  CEN GLN A  13      10.364  14.863   4.918  1.00  0.00           X  
ATOM     90  H   GLN A  13      12.105  11.456   4.728  1.00  0.00           H  
ATOM     91  N   GLU A  14      13.910  12.540   7.264  1.00  0.00           N  
ATOM     92  CA  GLU A  14      14.797  12.590   8.423  1.00  0.00           C  
ATOM     93  C   GLU A  14      16.242  12.376   7.958  1.00  0.00           C  
ATOM     94  O   GLU A  14      17.153  13.072   8.412  1.00  0.00           O  
ATOM     95  CB  GLU A  14      14.401  11.539   9.462  1.00  0.00           C  
ATOM     96  CEN GLU A  14      13.618  11.122  10.917  1.00  0.00           X  
ATOM     97  H   GLU A  14      13.171  11.834   7.203  1.00  0.00           H  
ATOM     98  N   VAL A  15      16.444  11.473   6.990  1.00  0.00           N  
ATOM     99  CA  VAL A  15      17.781  11.214   6.471  1.00  0.00           C  
ATOM    100  C   VAL A  15      18.317  12.402   5.690  1.00  0.00           C  
ATOM    101  O   VAL A  15      19.504  12.718   5.777  1.00  0.00           O  
ATOM    102  CB  VAL A  15      17.802   9.969   5.564  1.00  0.00           C  
ATOM    103  CEN VAL A  15      18.017   9.315   5.525  1.00  0.00           X  
ATOM    104  H   VAL A  15      15.647  10.936   6.643  1.00  0.00           H  
ATOM    105  N   LEU A  16      17.448  13.077   4.945  1.00  0.00           N  
ATOM    106  CA  LEU A  16      17.858  14.249   4.187  1.00  0.00           C  
ATOM    107  C   LEU A  16      18.307  15.341   5.162  1.00  0.00           C  
ATOM    108  O   LEU A  16      19.366  15.953   4.983  1.00  0.00           O  
ATOM    109  CB  LEU A  16      16.714  14.744   3.293  1.00  0.00           C  
ATOM    110  CEN LEU A  16      16.456  14.650   1.778  1.00  0.00           X  
ATOM    111  H   LEU A  16      16.484  12.741   4.884  1.00  0.00           H  
ATOM    112  N   LYS A  17      17.526  15.556   6.226  1.00  0.00           N  
ATOM    113  CA  LYS A  17      17.868  16.601   7.186  1.00  0.00           C  
ATOM    114  C   LYS A  17      19.109  16.234   8.018  1.00  0.00           C  
ATOM    115  O   LYS A  17      19.908  17.107   8.376  1.00  0.00           O  
ATOM    116  CB  LYS A  17      16.679  16.877   8.108  1.00  0.00           C  
ATOM    117  CEN LYS A  17      15.051  18.118   8.639  1.00  0.00           X  
ATOM    118  H   LYS A  17      16.677  15.001   6.350  1.00  0.00           H  
ATOM    119  N   ASN A  18      19.303  14.945   8.298  1.00  0.00           N  
ATOM    120  CA  ASN A  18      20.478  14.528   9.053  1.00  0.00           C  
ATOM    121  C   ASN A  18      21.735  14.665   8.202  1.00  0.00           C  
ATOM    122  O   ASN A  18      22.799  15.026   8.718  1.00  0.00           O  
ATOM    123  CB  ASN A  18      20.338  13.107   9.566  1.00  0.00           C  
ATOM    124  CEN ASN A  18      20.005  12.617  10.433  1.00  0.00           X  
ATOM    125  H   ASN A  18      18.609  14.249   8.024  1.00  0.00           H  
ATOM    126  N   LEU A  19      21.600  14.443   6.890  1.00  0.00           N  
ATOM    127  CA  LEU A  19      22.724  14.568   5.973  1.00  0.00           C  
ATOM    128  C   LEU A  19      23.090  16.031   5.783  1.00  0.00           C  
ATOM    129  O   LEU A  19      24.240  16.413   5.961  1.00  0.00           O  
ATOM    130  CB  LEU A  19      22.392  13.916   4.625  1.00  0.00           C  
ATOM    131  CEN LEU A  19      22.824  12.591   3.970  1.00  0.00           X  
ATOM    132  H   LEU A  19      20.689  14.158   6.524  1.00  0.00           H  
ATOM    133  N   HIS A  20      22.102  16.882   5.512  1.00  0.00           N  
ATOM    134  CA  HIS A  20      22.402  18.296   5.318  1.00  0.00           C  
ATOM    135  C   HIS A  20      23.069  18.895   6.547  1.00  0.00           C  
ATOM    136  O   HIS A  20      23.913  19.790   6.443  1.00  0.00           O  
ATOM    137  CB  HIS A  20      21.128  19.078   4.983  1.00  0.00           C  
ATOM    138  CEN HIS A  20      20.438  19.541   3.825  1.00  0.00           X  
ATOM    139  H   HIS A  20      21.150  16.535   5.380  1.00  0.00           H  
ATOM    140  N   LYS A  21      22.695  18.396   7.719  1.00  0.00           N  
ATOM    141  CA  LYS A  21      23.233  18.904   8.970  1.00  0.00           C  
ATOM    142  C   LYS A  21      24.680  18.482   9.254  1.00  0.00           C  
ATOM    143  O   LYS A  21      25.474  19.292   9.746  1.00  0.00           O  
ATOM    144  CB  LYS A  21      22.334  18.460  10.125  1.00  0.00           C  
ATOM    145  CEN LYS A  21      20.824  18.935  11.528  1.00  0.00           X  
ATOM    146  H   LYS A  21      21.976  17.668   7.738  1.00  0.00           H  
ATOM    147  N   ASN A  22      25.026  17.225   8.963  1.00  0.00           N  
ATOM    148  CA  ASN A  22      26.291  16.655   9.423  1.00  0.00           C  
ATOM    149  C   ASN A  22      27.175  16.050   8.333  1.00  0.00           C  
ATOM    150  O   ASN A  22      27.830  15.028   8.551  1.00  0.00           O  
ATOM    151  CB  ASN A  22      26.035  15.609  10.492  1.00  0.00           C  
ATOM    152  CEN ASN A  22      25.951  15.564  11.538  1.00  0.00           X  
ATOM    153  H   ASN A  22      24.366  16.624   8.469  1.00  0.00           H  
ATOM    154  N   TRP A  23      27.186  16.651   7.158  1.00  0.00           N  
ATOM    155  CA  TRP A  23      28.069  16.172   6.109  1.00  0.00           C  
ATOM    156  C   TRP A  23      29.394  16.913   6.182  1.00  0.00           C  
ATOM    157  O   TRP A  23      29.416  18.135   6.317  1.00  0.00           O  
ATOM    158  CB  TRP A  23      27.427  16.355   4.733  1.00  0.00           C  
ATOM    159  CEN TRP A  23      26.867  15.456   3.335  1.00  0.00           X  
ATOM    160  H   TRP A  23      26.587  17.450   6.996  1.00  0.00           H  
ATOM    161  N   HIS A  24      30.499  16.182   6.082  1.00  0.00           N  
ATOM    162  CA  HIS A  24      31.815  16.808   6.150  1.00  0.00           C  
ATOM    163  C   HIS A  24      32.694  16.543   4.920  1.00  0.00           C  
ATOM    164  O   HIS A  24      33.894  16.816   4.942  1.00  0.00           O  
ATOM    165  CB  HIS A  24      32.548  16.338   7.410  1.00  0.00           C  
ATOM    166  CEN HIS A  24      32.739  16.772   8.754  1.00  0.00           X  
ATOM    167  H   HIS A  24      30.422  15.181   5.995  1.00  0.00           H  
ATOM    168  N   GLY A  25      32.106  16.003   3.855  1.00  0.00           N  
ATOM    169  CA  GLY A  25      32.857  15.563   2.672  1.00  0.00           C  
ATOM    170  C   GLY A  25      33.098  16.638   1.597  1.00  0.00           C  
ATOM    171  O   GLY A  25      33.675  16.355   0.546  1.00  0.00           O  
ATOM    172  CEN GLY A  25      32.857  15.563   2.672  1.00  0.00           X  
ATOM    173  H   GLY A  25      31.102  15.882   3.860  1.00  0.00           H  
ATOM    174  N   GLY A  26      32.614  17.859   1.835  1.00  0.00           N  
ATOM    175  CA  GLY A  26      32.857  19.010   0.951  1.00  0.00           C  
ATOM    176  C   GLY A  26      31.555  19.380   0.233  1.00  0.00           C  
ATOM    177  O   GLY A  26      30.918  18.518  -0.383  1.00  0.00           O  
ATOM    178  CEN GLY A  26      32.857  19.011   0.951  1.00  0.00           X  
ATOM    179  H   GLY A  26      32.051  17.990   2.663  1.00  0.00           H  
ATOM    180  N   LYS A  27      31.190  20.664   0.238  1.00  0.00           N  
ATOM    181  CA  LYS A  27      29.971  21.105  -0.460  1.00  0.00           C  
ATOM    182  C   LYS A  27      29.932  20.691  -1.935  1.00  0.00           C  
ATOM    183  O   LYS A  27      28.859  20.514  -2.521  1.00  0.00           O  
ATOM    184  CB  LYS A  27      29.829  22.624  -0.351  1.00  0.00           C  
ATOM    185  CEN LYS A  27      28.892  24.294   0.548  1.00  0.00           X  
ATOM    186  H   LYS A  27      31.727  21.336   0.768  1.00  0.00           H  
ATOM    187  N   ASP A  28      31.101  20.516  -2.541  1.00  0.00           N  
ATOM    188  CA  ASP A  28      31.171  20.156  -3.952  1.00  0.00           C  
ATOM    189  C   ASP A  28      30.568  18.766  -4.198  1.00  0.00           C  
ATOM    190  O   ASP A  28      29.993  18.504  -5.252  1.00  0.00           O  
ATOM    191  CB  ASP A  28      32.621  20.200  -4.441  1.00  0.00           C  
ATOM    192  CEN ASP A  28      33.265  20.819  -4.931  1.00  0.00           X  
ATOM    193  H   ASP A  28      31.953  20.636  -2.013  1.00  0.00           H  
ATOM    194  N   ASN A  29      30.720  17.869  -3.215  1.00  0.00           N  
ATOM    195  CA  ASN A  29      30.179  16.517  -3.282  1.00  0.00           C  
ATOM    196  C   ASN A  29      28.719  16.522  -2.838  1.00  0.00           C  
ATOM    197  O   ASN A  29      27.857  15.873  -3.446  1.00  0.00           O  
ATOM    198  CB  ASN A  29      30.989  15.543  -2.445  1.00  0.00           C  
ATOM    199  CEN ASN A  29      31.790  14.877  -2.575  1.00  0.00           X  
ATOM    200  H   ASN A  29      31.196  18.143  -2.360  1.00  0.00           H  
ATOM    201  N   LEU A  30      28.438  17.336  -1.816  1.00  0.00           N  
ATOM    202  CA  LEU A  30      27.100  17.429  -1.239  1.00  0.00           C  
ATOM    203  C   LEU A  30      26.099  17.753  -2.303  1.00  0.00           C  
ATOM    204  O   LEU A  30      25.090  17.075  -2.425  1.00  0.00           O  
ATOM    205  CB  LEU A  30      27.055  18.487  -0.129  1.00  0.00           C  
ATOM    206  CEN LEU A  30      26.999  18.390   1.407  1.00  0.00           X  
ATOM    207  H   LEU A  30      29.200  17.880  -1.408  1.00  0.00           H  
ATOM    208  N   HIS A  31      26.377  18.798  -3.075  1.00  0.00           N  
ATOM    209  CA  HIS A  31      25.401  19.307  -4.021  1.00  0.00           C  
ATOM    210  C   HIS A  31      24.704  18.168  -4.771  1.00  0.00           C  
ATOM    211  O   HIS A  31      23.472  18.154  -4.867  1.00  0.00           O  
ATOM    212  CB  HIS A  31      26.069  20.263  -5.015  1.00  0.00           C  
ATOM    213  CEN HIS A  31      26.278  21.664  -5.165  1.00  0.00           X  
ATOM    214  H   HIS A  31      27.273  19.278  -2.955  1.00  0.00           H  
ATOM    215  N   ASP A  32      25.454  17.193  -5.296  1.00  0.00           N  
ATOM    216  CA  ASP A  32      24.781  16.134  -6.048  1.00  0.00           C  
ATOM    217  C   ASP A  32      23.854  15.315  -5.155  1.00  0.00           C  
ATOM    218  O   ASP A  32      22.731  14.976  -5.551  1.00  0.00           O  
ATOM    219  CB  ASP A  32      25.808  15.217  -6.717  1.00  0.00           C  
ATOM    220  CEN ASP A  32      26.265  15.075  -7.615  1.00  0.00           X  
ATOM    221  H   ASP A  32      26.460  17.185  -5.162  1.00  0.00           H  
ATOM    222  N   VAL A  33      24.279  15.067  -3.915  1.00  0.00           N  
ATOM    223  CA  VAL A  33      23.467  14.261  -3.014  1.00  0.00           C  
ATOM    224  C   VAL A  33      22.144  14.953  -2.722  1.00  0.00           C  
ATOM    225  O   VAL A  33      21.095  14.299  -2.661  1.00  0.00           O  
ATOM    226  CB  VAL A  33      24.197  13.980  -1.688  1.00  0.00           C  
ATOM    227  CEN VAL A  33      24.504  13.487  -1.317  1.00  0.00           X  
ATOM    228  H   VAL A  33      25.193  15.412  -3.612  1.00  0.00           H  
ATOM    229  N   ASP A  34      22.189  16.283  -2.576  1.00  0.00           N  
ATOM    230  CA  ASP A  34      20.997  17.055  -2.297  1.00  0.00           C  
ATOM    231  C   ASP A  34      20.032  17.034  -3.446  1.00  0.00           C  
ATOM    232  O   ASP A  34      18.837  16.863  -3.229  1.00  0.00           O  
ATOM    233  CB  ASP A  34      21.364  18.502  -1.958  1.00  0.00           C  
ATOM    234  CEN ASP A  34      21.513  19.105  -1.151  1.00  0.00           X  
ATOM    235  H   ASP A  34      23.079  16.758  -2.669  1.00  0.00           H  
ATOM    236  N   ASN A  35      20.531  17.143  -4.677  1.00  0.00           N  
ATOM    237  CA  ASN A  35      19.631  17.108  -5.815  1.00  0.00           C  
ATOM    238  C   ASN A  35      18.905  15.770  -5.858  1.00  0.00           C  
ATOM    239  O   ASN A  35      17.689  15.720  -6.048  1.00  0.00           O  
ATOM    240  CB  ASN A  35      20.362  17.363  -7.120  1.00  0.00           C  
ATOM    241  CEN ASN A  35      20.592  18.177  -7.741  1.00  0.00           X  
ATOM    242  H   ASN A  35      21.530  17.309  -4.814  1.00  0.00           H  
ATOM    243  N   HIS A  36      19.641  14.687  -5.609  1.00  0.00           N  
ATOM    244  CA  HIS A  36      19.041  13.362  -5.703  1.00  0.00           C  
ATOM    245  C   HIS A  36      17.964  13.173  -4.632  1.00  0.00           C  
ATOM    246  O   HIS A  36      16.877  12.667  -4.914  1.00  0.00           O  
ATOM    247  CB  HIS A  36      20.112  12.274  -5.573  1.00  0.00           C  
ATOM    248  CEN HIS A  36      20.916  11.465  -6.428  1.00  0.00           X  
ATOM    249  H   HIS A  36      20.640  14.785  -5.408  1.00  0.00           H  
ATOM    250  N   LEU A  37      18.229  13.638  -3.417  1.00  0.00           N  
ATOM    251  CA  LEU A  37      17.274  13.443  -2.336  1.00  0.00           C  
ATOM    252  C   LEU A  37      15.981  14.200  -2.647  1.00  0.00           C  
ATOM    253  O   LEU A  37      14.883  13.708  -2.381  1.00  0.00           O  
ATOM    254  CB  LEU A  37      17.872  13.907  -1.001  1.00  0.00           C  
ATOM    255  CEN LEU A  37      18.437  13.145   0.212  1.00  0.00           X  
ATOM    256  H   LEU A  37      19.119  14.101  -3.231  1.00  0.00           H  
ATOM    257  N   GLN A  38      16.113  15.400  -3.215  1.00  0.00           N  
ATOM    258  CA  GLN A  38      14.962  16.216  -3.571  1.00  0.00           C  
ATOM    259  C   GLN A  38      14.107  15.495  -4.607  1.00  0.00           C  
ATOM    260  O   GLN A  38      12.885  15.458  -4.471  1.00  0.00           O  
ATOM    261  CB  GLN A  38      15.409  17.576  -4.114  1.00  0.00           C  
ATOM    262  CEN GLN A  38      15.621  19.263  -3.718  1.00  0.00           X  
ATOM    263  H   GLN A  38      17.041  15.765  -3.403  1.00  0.00           H  
ATOM    264  N   ASN A  39      14.735  14.877  -5.625  1.00  0.00           N  
ATOM    265  CA  ASN A  39      13.957  14.178  -6.645  1.00  0.00           C  
ATOM    266  C   ASN A  39      13.193  13.017  -6.007  1.00  0.00           C  
ATOM    267  O   ASN A  39      12.018  12.808  -6.300  1.00  0.00           O  
ATOM    268  CB  ASN A  39      14.833  13.683  -7.782  1.00  0.00           C  
ATOM    269  CEN ASN A  39      15.155  14.016  -8.723  1.00  0.00           X  
ATOM    270  H   ASN A  39      15.750  14.922  -5.715  1.00  0.00           H  
ATOM    271  N   VAL A  40      13.832  12.318  -5.062  1.00  0.00           N  
ATOM    272  CA  VAL A  40      13.208  11.162  -4.423  1.00  0.00           C  
ATOM    273  C   VAL A  40      11.957  11.592  -3.660  1.00  0.00           C  
ATOM    274  O   VAL A  40      10.909  10.949  -3.747  1.00  0.00           O  
ATOM    275  CB  VAL A  40      14.174  10.450  -3.458  1.00  0.00           C  
ATOM    276  CEN VAL A  40      14.547   9.878  -3.368  1.00  0.00           X  
ATOM    277  H   VAL A  40      14.794  12.574  -4.818  1.00  0.00           H  
ATOM    278  N   ILE A  41      12.041  12.720  -2.962  1.00  0.00           N  
ATOM    279  CA  ILE A  41      10.902  13.224  -2.208  1.00  0.00           C  
ATOM    280  C   ILE A  41       9.737  13.588  -3.133  1.00  0.00           C  
ATOM    281  O   ILE A  41       8.580  13.255  -2.836  1.00  0.00           O  
ATOM    282  CB  ILE A  41      11.286  14.456  -1.368  1.00  0.00           C  
ATOM    283  CEN ILE A  41      11.706  14.794  -0.421  1.00  0.00           X  
ATOM    284  H   ILE A  41      12.935  13.222  -2.933  1.00  0.00           H  
ATOM    285  N   GLU A  42      10.028  14.253  -4.262  1.00  0.00           N  
ATOM    286  CA  GLU A  42       8.957  14.595  -5.192  1.00  0.00           C  
ATOM    287  C   GLU A  42       8.326  13.347  -5.803  1.00  0.00           C  
ATOM    288  O   GLU A  42       7.108  13.299  -5.975  1.00  0.00           O  
ATOM    289  CB  GLU A  42       9.484  15.512  -6.298  1.00  0.00           C  
ATOM    290  CEN GLU A  42       9.682  17.072  -6.952  1.00  0.00           X  
ATOM    291  H   GLU A  42      10.994  14.521  -4.461  1.00  0.00           H  
ATOM    292  N   ASP A  43       9.128  12.308  -6.083  1.00  0.00           N  
ATOM    293  CA  ASP A  43       8.572  11.081  -6.639  1.00  0.00           C  
ATOM    294  C   ASP A  43       7.722  10.318  -5.631  1.00  0.00           C  
ATOM    295  O   ASP A  43       6.659   9.804  -5.986  1.00  0.00           O  
ATOM    296  CB  ASP A  43       9.696  10.180  -7.156  1.00  0.00           C  
ATOM    297  CEN ASP A  43      10.177   9.946  -8.023  1.00  0.00           X  
ATOM    298  H   ASP A  43      10.135  12.385  -5.933  1.00  0.00           H  
ATOM    299  N   ILE A  44       8.138  10.296  -4.362  1.00  0.00           N  
ATOM    300  CA  ILE A  44       7.341   9.611  -3.356  1.00  0.00           C  
ATOM    301  C   ILE A  44       6.015  10.330  -3.187  1.00  0.00           C  
ATOM    302  O   ILE A  44       4.964   9.694  -3.079  1.00  0.00           O  
ATOM    303  CB  ILE A  44       8.063   9.538  -1.998  1.00  0.00           C  
ATOM    304  CEN ILE A  44       8.769   8.969  -1.392  1.00  0.00           X  
ATOM    305  H   ILE A  44       9.029  10.727  -4.107  1.00  0.00           H  
ATOM    306  N   HIS A  45       6.052  11.663  -3.177  1.00  0.00           N  
ATOM    307  CA  HIS A  45       4.824  12.431  -3.070  1.00  0.00           C  
ATOM    308  C   HIS A  45       3.921  12.141  -4.264  1.00  0.00           C  
ATOM    309  O   HIS A  45       2.727  11.869  -4.097  1.00  0.00           O  
ATOM    310  CB  HIS A  45       5.124  13.931  -2.979  1.00  0.00           C  
ATOM    311  CEN HIS A  45       5.277  14.925  -1.969  1.00  0.00           X  
ATOM    312  H   HIS A  45       6.948  12.151  -3.237  1.00  0.00           H  
ATOM    313  N   ASP A  46       4.479  12.185  -5.479  1.00  0.00           N  
ATOM    314  CA  ASP A  46       3.650  11.940  -6.643  1.00  0.00           C  
ATOM    315  C   ASP A  46       3.010  10.559  -6.586  1.00  0.00           C  
ATOM    316  O   ASP A  46       1.830  10.419  -6.916  1.00  0.00           O  
ATOM    317  CB  ASP A  46       4.475  12.088  -7.924  1.00  0.00           C  
ATOM    318  CEN ASP A  46       4.680  12.772  -8.651  1.00  0.00           X  
ATOM    319  H   ASP A  46       5.468  12.406  -5.581  1.00  0.00           H  
ATOM    320  N   PHE A  47       3.748   9.554  -6.108  1.00  0.00           N  
ATOM    321  CA  PHE A  47       3.204   8.204  -6.030  1.00  0.00           C  
ATOM    322  C   PHE A  47       1.961   8.201  -5.145  1.00  0.00           C  
ATOM    323  O   PHE A  47       0.895   7.734  -5.551  1.00  0.00           O  
ATOM    324  CB  PHE A  47       4.250   7.227  -5.491  1.00  0.00           C  
ATOM    325  CEN PHE A  47       5.278   6.155  -6.057  1.00  0.00           X  
ATOM    326  H   PHE A  47       4.712   9.715  -5.814  1.00  0.00           H  
ATOM    327  N   MET A  48       2.089   8.747  -3.929  1.00  0.00           N  
ATOM    328  CA  MET A  48       1.084   8.552  -2.887  1.00  0.00           C  
ATOM    329  C   MET A  48      -0.264   9.156  -3.252  1.00  0.00           C  
ATOM    330  O   MET A  48      -1.312   8.660  -2.826  1.00  0.00           O  
ATOM    331  CB  MET A  48       1.579   9.149  -1.570  1.00  0.00           C  
ATOM    332  CEN MET A  48       2.161   8.712   0.026  1.00  0.00           X  
ATOM    333  H   MET A  48       2.924   9.296  -3.716  1.00  0.00           H  
ATOM    334  N   GLN A  49      -0.250  10.193  -4.082  1.00  0.00           N  
ATOM    335  CA  GLN A  49      -1.363  11.122  -4.194  1.00  0.00           C  
ATOM    336  C   GLN A  49      -2.250  10.830  -5.418  1.00  0.00           C  
ATOM    337  O   GLN A  49      -3.230  11.538  -5.657  1.00  0.00           O  
ATOM    338  CB  GLN A  49      -0.836  12.558  -4.269  1.00  0.00           C  
ATOM    339  CEN GLN A  49      -0.547  14.014  -3.350  1.00  0.00           X  
ATOM    340  H   GLN A  49       0.602  10.377  -4.619  1.00  0.00           H  
ATOM    341  N   GLY A  50      -1.907   9.798  -6.201  1.00  0.00           N  
ATOM    342  CA  GLY A  50      -2.615   9.471  -7.439  1.00  0.00           C  
ATOM    343  C   GLY A  50      -1.768   9.642  -8.701  1.00  0.00           C  
ATOM    344  O   GLY A  50      -2.110   9.126  -9.769  1.00  0.00           O  
ATOM    345  CEN GLY A  50      -2.615   9.471  -7.439  1.00  0.00           X  
ATOM    346  H   GLY A  50      -1.124   9.196  -5.941  1.00  0.00           H  
ATOM    347  N   GLY A  51      -0.646  10.341  -8.598  1.00  0.00           N  
ATOM    348  CA  GLY A  51       0.233  10.610  -9.732  1.00  0.00           C  
ATOM    349  C   GLY A  51       1.365   9.587  -9.833  1.00  0.00           C  
ATOM    350  O   GLY A  51       2.539   9.935  -9.695  1.00  0.00           O  
ATOM    351  CEN GLY A  51       0.233  10.610  -9.732  1.00  0.00           X  
ATOM    352  H   GLY A  51      -0.356  10.680  -7.686  1.00  0.00           H  
ATOM    353  N   GLY A  52       1.018   8.328 -10.059  1.00  0.00           N  
ATOM    354  CA  GLY A  52       2.052   7.317 -10.245  1.00  0.00           C  
ATOM    355  C   GLY A  52       1.595   6.040 -10.937  1.00  0.00           C  
ATOM    356  O   GLY A  52       0.403   5.753 -11.053  1.00  0.00           O  
ATOM    357  CEN GLY A  52       2.052   7.317 -10.245  1.00  0.00           X  
ATOM    358  H   GLY A  52       0.021   8.106 -10.074  1.00  0.00           H  
ATOM    359  N   SER A  53       2.580   5.285 -11.402  1.00  0.00           N  
ATOM    360  CA  SER A  53       2.393   4.071 -12.187  1.00  0.00           C  
ATOM    361  C   SER A  53       3.632   3.188 -12.061  1.00  0.00           C  
ATOM    362  O   SER A  53       4.644   3.622 -11.501  1.00  0.00           O  
ATOM    363  CB  SER A  53       2.117   4.411 -13.638  1.00  0.00           C  
ATOM    364  CEN SER A  53       2.143   4.679 -14.111  1.00  0.00           X  
ATOM    365  H   SER A  53       3.523   5.588 -11.209  1.00  0.00           H  
ATOM    366  N   GLY A  54       3.590   1.978 -12.621  1.00  0.00           N  
ATOM    367  CA  GLY A  54       4.750   1.085 -12.551  1.00  0.00           C  
ATOM    368  C   GLY A  54       6.027   1.758 -13.066  1.00  0.00           C  
ATOM    369  O   GLY A  54       7.115   1.469 -12.574  1.00  0.00           O  
ATOM    370  CEN GLY A  54       4.750   1.084 -12.551  1.00  0.00           X  
ATOM    371  H   GLY A  54       2.748   1.670 -13.088  1.00  0.00           H  
ATOM    372  N   GLY A  55       5.892   2.667 -14.039  1.00  0.00           N  
ATOM    373  CA  GLY A  55       7.030   3.431 -14.555  1.00  0.00           C  
ATOM    374  C   GLY A  55       7.626   4.356 -13.488  1.00  0.00           C  
ATOM    375  O   GLY A  55       8.841   4.563 -13.433  1.00  0.00           O  
ATOM    376  CEN GLY A  55       7.031   3.432 -14.555  1.00  0.00           X  
ATOM    377  H   GLY A  55       4.974   2.833 -14.423  1.00  0.00           H  
ATOM    378  N   LYS A  56       6.761   4.927 -12.647  1.00  0.00           N  
ATOM    379  CA  LYS A  56       7.190   5.793 -11.566  1.00  0.00           C  
ATOM    380  C   LYS A  56       7.963   4.942 -10.594  1.00  0.00           C  
ATOM    381  O   LYS A  56       8.998   5.364 -10.076  1.00  0.00           O  
ATOM    382  CB  LYS A  56       6.003   6.470 -10.879  1.00  0.00           C  
ATOM    383  CEN LYS A  56       4.859   8.220 -10.550  1.00  0.00           X  
ATOM    384  H   LYS A  56       5.772   4.720 -12.731  1.00  0.00           H  
ATOM    385  N   LEU A  57       7.472   3.725 -10.359  1.00  0.00           N  
ATOM    386  CA  LEU A  57       8.163   2.874  -9.410  1.00  0.00           C  
ATOM    387  C   LEU A  57       9.575   2.563  -9.946  1.00  0.00           C  
ATOM    388  O   LEU A  57      10.556   2.655  -9.219  1.00  0.00           O  
ATOM    389  CB  LEU A  57       7.365   1.588  -9.163  1.00  0.00           C  
ATOM    390  CEN LEU A  57       6.488   1.111  -7.990  1.00  0.00           X  
ATOM    391  H   LEU A  57       6.622   3.420 -10.839  1.00  0.00           H  
ATOM    392  N   GLN A  58       9.705   2.219 -11.228  1.00  0.00           N  
ATOM    393  CA  GLN A  58      11.031   1.865 -11.731  1.00  0.00           C  
ATOM    394  C   GLN A  58      11.989   3.063 -11.665  1.00  0.00           C  
ATOM    395  O   GLN A  58      13.155   2.909 -11.271  1.00  0.00           O  
ATOM    396  CB  GLN A  58      10.936   1.355 -13.171  1.00  0.00           C  
ATOM    397  CEN GLN A  58      10.905  -0.075 -14.171  1.00  0.00           X  
ATOM    398  H   GLN A  58       8.886   2.166 -11.833  1.00  0.00           H  
ATOM    399  N   GLU A  59      11.490   4.271 -11.973  1.00  0.00           N  
ATOM    400  CA  GLU A  59      12.366   5.445 -11.937  1.00  0.00           C  
ATOM    401  C   GLU A  59      12.864   5.682 -10.515  1.00  0.00           C  
ATOM    402  O   GLU A  59      14.037   6.009 -10.299  1.00  0.00           O  
ATOM    403  CB  GLU A  59      11.638   6.686 -12.458  1.00  0.00           C  
ATOM    404  CEN GLU A  59      11.316   7.790 -13.715  1.00  0.00           X  
ATOM    405  H   GLU A  59      10.517   4.364 -12.278  1.00  0.00           H  
ATOM    406  N   MET A  60      11.973   5.459  -9.549  1.00  0.00           N  
ATOM    407  CA  MET A  60      12.270   5.636  -8.140  1.00  0.00           C  
ATOM    408  C   MET A  60      13.388   4.704  -7.719  1.00  0.00           C  
ATOM    409  O   MET A  60      14.291   5.104  -6.986  1.00  0.00           O  
ATOM    410  CB  MET A  60      11.021   5.388  -7.295  1.00  0.00           C  
ATOM    411  CEN MET A  60       9.831   6.200  -6.295  1.00  0.00           X  
ATOM    412  H   MET A  60      11.029   5.179  -9.813  1.00  0.00           H  
ATOM    413  N   MET A  61      13.322   3.453  -8.181  1.00  0.00           N  
ATOM    414  CA  MET A  61      14.330   2.477  -7.825  1.00  0.00           C  
ATOM    415  C   MET A  61      15.688   2.847  -8.384  1.00  0.00           C  
ATOM    416  O   MET A  61      16.694   2.762  -7.674  1.00  0.00           O  
ATOM    417  CB  MET A  61      13.917   1.093  -8.320  1.00  0.00           C  
ATOM    418  CEN MET A  61      13.360  -0.477  -7.768  1.00  0.00           X  
ATOM    419  H   MET A  61      12.534   3.178  -8.768  1.00  0.00           H  
ATOM    420  N   LYS A  62      15.742   3.328  -9.619  1.00  0.00           N  
ATOM    421  CA  LYS A  62      17.045   3.650 -10.171  1.00  0.00           C  
ATOM    422  C   LYS A  62      17.662   4.815  -9.385  1.00  0.00           C  
ATOM    423  O   LYS A  62      18.854   4.787  -9.055  1.00  0.00           O  
ATOM    424  CB  LYS A  62      16.932   3.996 -11.657  1.00  0.00           C  
ATOM    425  CEN LYS A  62      17.211   3.425 -13.675  1.00  0.00           X  
ATOM    426  H   LYS A  62      14.888   3.430 -10.173  1.00  0.00           H  
ATOM    427  N   GLU A  63      16.840   5.814  -9.033  1.00  0.00           N  
ATOM    428  CA  GLU A  63      17.336   7.003  -8.333  1.00  0.00           C  
ATOM    429  C   GLU A  63      17.858   6.630  -6.937  1.00  0.00           C  
ATOM    430  O   GLU A  63      18.865   7.164  -6.464  1.00  0.00           O  
ATOM    431  CB  GLU A  63      16.237   8.062  -8.224  1.00  0.00           C  
ATOM    432  CEN GLU A  63      15.507   9.495  -8.785  1.00  0.00           X  
ATOM    433  H   GLU A  63      15.848   5.749  -9.278  1.00  0.00           H  
ATOM    434  N   PHE A  64      17.185   5.690  -6.290  1.00  0.00           N  
ATOM    435  CA  PHE A  64      17.575   5.234  -4.967  1.00  0.00           C  
ATOM    436  C   PHE A  64      18.947   4.562  -5.072  1.00  0.00           C  
ATOM    437  O   PHE A  64      19.825   4.810  -4.241  1.00  0.00           O  
ATOM    438  CB  PHE A  64      16.535   4.273  -4.389  1.00  0.00           C  
ATOM    439  CEN PHE A  64      15.317   4.313  -3.369  1.00  0.00           X  
ATOM    440  H   PHE A  64      16.335   5.318  -6.709  1.00  0.00           H  
ATOM    441  N   GLN A  65      19.153   3.722  -6.096  1.00  0.00           N  
ATOM    442  CA  GLN A  65      20.436   3.037  -6.202  1.00  0.00           C  
ATOM    443  C   GLN A  65      21.539   4.082  -6.351  1.00  0.00           C  
ATOM    444  O   GLN A  65      22.557   4.006  -5.669  1.00  0.00           O  
ATOM    445  CB  GLN A  65      20.451   2.074  -7.392  1.00  0.00           C  
ATOM    446  CEN GLN A  65      20.315   0.399  -7.864  1.00  0.00           X  
ATOM    447  H   GLN A  65      18.425   3.569  -6.796  1.00  0.00           H  
ATOM    448  N   GLN A  66      21.315   5.104  -7.188  1.00  0.00           N  
ATOM    449  CA  GLN A  66      22.365   6.090  -7.414  1.00  0.00           C  
ATOM    450  C   GLN A  66      22.700   6.788  -6.092  1.00  0.00           C  
ATOM    451  O   GLN A  66      23.876   6.951  -5.771  1.00  0.00           O  
ATOM    452  CB  GLN A  66      21.930   7.119  -8.462  1.00  0.00           C  
ATOM    453  CEN GLN A  66      22.082   7.592 -10.135  1.00  0.00           X  
ATOM    454  H   GLN A  66      20.432   5.166  -7.696  1.00  0.00           H  
ATOM    455  N   VAL A  67      21.679   7.122  -5.284  1.00  0.00           N  
ATOM    456  CA  VAL A  67      21.939   7.844  -4.031  1.00  0.00           C  
ATOM    457  C   VAL A  67      22.788   6.981  -3.099  1.00  0.00           C  
ATOM    458  O   VAL A  67      23.708   7.475  -2.448  1.00  0.00           O  
ATOM    459  CB  VAL A  67      20.635   8.239  -3.313  1.00  0.00           C  
ATOM    460  CEN VAL A  67      20.235   8.774  -3.144  1.00  0.00           X  
ATOM    461  H   VAL A  67      20.727   6.901  -5.573  1.00  0.00           H  
ATOM    462  N   LEU A  68      22.539   5.675  -3.070  1.00  0.00           N  
ATOM    463  CA  LEU A  68      23.372   4.818  -2.229  1.00  0.00           C  
ATOM    464  C   LEU A  68      24.833   4.808  -2.637  1.00  0.00           C  
ATOM    465  O   LEU A  68      25.727   4.924  -1.786  1.00  0.00           O  
ATOM    466  CB  LEU A  68      22.821   3.386  -2.244  1.00  0.00           C  
ATOM    467  CEN LEU A  68      22.001   2.570  -1.227  1.00  0.00           X  
ATOM    468  H   LEU A  68      21.772   5.297  -3.631  1.00  0.00           H  
ATOM    469  N   ASP A  69      25.096   4.711  -3.933  1.00  0.00           N  
ATOM    470  CA  ASP A  69      26.477   4.688  -4.370  1.00  0.00           C  
ATOM    471  C   ASP A  69      27.182   5.981  -3.957  1.00  0.00           C  
ATOM    472  O   ASP A  69      28.306   5.948  -3.445  1.00  0.00           O  
ATOM    473  CB  ASP A  69      26.558   4.492  -5.886  1.00  0.00           C  
ATOM    474  CEN ASP A  69      26.703   3.756  -6.575  1.00  0.00           X  
ATOM    475  H   ASP A  69      24.331   4.614  -4.600  1.00  0.00           H  
ATOM    476  N   GLU A  70      26.510   7.122  -4.130  1.00  0.00           N  
ATOM    477  CA  GLU A  70      27.140   8.395  -3.820  1.00  0.00           C  
ATOM    478  C   GLU A  70      27.404   8.534  -2.329  1.00  0.00           C  
ATOM    479  O   GLU A  70      28.513   8.900  -1.935  1.00  0.00           O  
ATOM    480  CB  GLU A  70      26.271   9.555  -4.309  1.00  0.00           C  
ATOM    481  CEN GLU A  70      25.917  10.745  -5.476  1.00  0.00           X  
ATOM    482  H   GLU A  70      25.562   7.101  -4.504  1.00  0.00           H  
ATOM    483  N   LEU A  71      26.446   8.136  -1.492  1.00  0.00           N  
ATOM    484  CA  LEU A  71      26.665   8.184  -0.056  1.00  0.00           C  
ATOM    485  C   LEU A  71      27.772   7.237   0.348  1.00  0.00           C  
ATOM    486  O   LEU A  71      28.636   7.583   1.151  1.00  0.00           O  
ATOM    487  CB  LEU A  71      25.372   7.846   0.695  1.00  0.00           C  
ATOM    488  CEN LEU A  71      24.351   8.710   1.461  1.00  0.00           X  
ATOM    489  H   LEU A  71      25.535   7.844  -1.858  1.00  0.00           H  
ATOM    490  N   ASN A  72      27.792   6.048  -0.256  1.00  0.00           N  
ATOM    491  CA  ASN A  72      28.828   5.078   0.063  1.00  0.00           C  
ATOM    492  C   ASN A  72      30.207   5.620  -0.324  1.00  0.00           C  
ATOM    493  O   ASN A  72      31.181   5.477   0.422  1.00  0.00           O  
ATOM    494  CB  ASN A  72      28.571   3.745  -0.615  1.00  0.00           C  
ATOM    495  CEN ASN A  72      28.096   2.835  -0.396  1.00  0.00           X  
ATOM    496  H   ASN A  72      27.054   5.790  -0.913  1.00  0.00           H  
ATOM    497  N   ASN A  73      30.284   6.273  -1.483  1.00  0.00           N  
ATOM    498  CA  ASN A  73      31.533   6.850  -1.952  1.00  0.00           C  
ATOM    499  C   ASN A  73      31.953   8.110  -1.184  1.00  0.00           C  
ATOM    500  O   ASN A  73      33.149   8.354  -0.999  1.00  0.00           O  
ATOM    501  CB  ASN A  73      31.454   7.152  -3.437  1.00  0.00           C  
ATOM    502  CEN ASN A  73      31.667   6.672  -4.346  1.00  0.00           X  
ATOM    503  H   ASN A  73      29.459   6.333  -2.078  1.00  0.00           H  
ATOM    504  N   HIS A  74      30.984   8.914  -0.737  1.00  0.00           N  
ATOM    505  CA  HIS A  74      31.301  10.179  -0.071  1.00  0.00           C  
ATOM    506  C   HIS A  74      31.453  10.099   1.453  1.00  0.00           C  
ATOM    507  O   HIS A  74      32.070  10.975   2.064  1.00  0.00           O  
ATOM    508  CB  HIS A  74      30.227  11.217  -0.410  1.00  0.00           C  
ATOM    509  CEN HIS A  74      30.009  12.248  -1.370  1.00  0.00           X  
ATOM    510  H   HIS A  74      30.010   8.668  -0.921  1.00  0.00           H  
ATOM    511  N   LEU A  75      30.898   9.070   2.072  1.00  0.00           N  
ATOM    512  CA  LEU A  75      30.931   8.932   3.522  1.00  0.00           C  
ATOM    513  C   LEU A  75      32.229   8.258   3.975  1.00  0.00           C  
ATOM    514  O   LEU A  75      32.496   7.107   3.638  1.00  0.00           O  
ATOM    515  CB  LEU A  75      29.712   8.137   4.006  1.00  0.00           C  
ATOM    516  CEN LEU A  75      28.400   8.552   4.697  1.00  0.00           X  
ATOM    517  H   LEU A  75      30.398   8.359   1.539  1.00  0.00           H  
ATOM    518  N   GLN A  76      33.037   9.002   4.728  1.00  0.00           N  
ATOM    519  CA  GLN A  76      34.347   8.536   5.190  1.00  0.00           C  
ATOM    520  C   GLN A  76      34.554   8.047   6.630  1.00  0.00           C  
ATOM    521  O   GLN A  76      33.942   8.507   7.612  1.00  0.00           O  
ATOM    522  CB  GLN A  76      35.351   9.665   4.945  1.00  0.00           C  
ATOM    523  CEN GLN A  76      36.547  10.286   3.835  1.00  0.00           X  
ATOM    524  H   GLN A  76      32.766   9.956   4.924  1.00  0.00           H  
ATOM    525  N   GLY A  77      35.496   7.109   6.709  1.00  0.00           N  
ATOM    526  CA  GLY A  77      35.967   6.520   7.942  1.00  0.00           C  
ATOM    527  C   GLY A  77      34.888   5.852   8.756  1.00  0.00           C  
ATOM    528  O   GLY A  77      34.078   5.073   8.242  1.00  0.00           O  
ATOM    529  CEN GLY A  77      35.967   6.520   7.942  1.00  0.00           X  
ATOM    530  H   GLY A  77      35.938   6.819   5.845  1.00  0.00           H  
ATOM    531  N   GLY A  78      34.938   6.150  10.046  1.00  0.00           N  
ATOM    532  CA  GLY A  78      34.049   5.613  11.047  1.00  0.00           C  
ATOM    533  C   GLY A  78      32.915   6.552  11.432  1.00  0.00           C  
ATOM    534  O   GLY A  78      32.362   6.412  12.520  1.00  0.00           O  
ATOM    535  CEN GLY A  78      34.049   5.612  11.047  1.00  0.00           X  
ATOM    536  H   GLY A  78      35.652   6.798  10.350  1.00  0.00           H  
ATOM    537  N   LYS A  79      32.598   7.568  10.617  1.00  0.00           N  
ATOM    538  CA  LYS A  79      31.638   8.539  11.150  1.00  0.00           C  
ATOM    539  C   LYS A  79      30.307   7.846  11.479  1.00  0.00           C  
ATOM    540  O   LYS A  79      29.585   7.408  10.580  1.00  0.00           O  
ATOM    541  CB  LYS A  79      31.414   9.680  10.155  1.00  0.00           C  
ATOM    542  CEN LYS A  79      31.772  11.688   9.594  1.00  0.00           X  
ATOM    543  H   LYS A  79      32.984   7.660   9.667  1.00  0.00           H  
ATOM    544  N   HIS A  80      29.950   7.826  12.767  1.00  0.00           N  
ATOM    545  CA  HIS A  80      28.663   7.270  13.180  1.00  0.00           C  
ATOM    546  C   HIS A  80      27.501   7.832  12.397  1.00  0.00           C  
ATOM    547  O   HIS A  80      26.553   7.110  12.091  1.00  0.00           O  
ATOM    548  CB  HIS A  80      28.430   7.512  14.675  1.00  0.00           C  
ATOM    549  CEN HIS A  80      28.613   6.817  15.905  1.00  0.00           X  
ATOM    550  H   HIS A  80      30.620   8.111  13.466  1.00  0.00           H  
ATOM    551  N   THR A  81      27.569   9.106  12.035  1.00  0.00           N  
ATOM    552  CA  THR A  81      26.480   9.688  11.265  1.00  0.00           C  
ATOM    553  C   THR A  81      26.370   8.991   9.925  1.00  0.00           C  
ATOM    554  O   THR A  81      25.270   8.734   9.440  1.00  0.00           O  
ATOM    555  CB  THR A  81      26.676  11.199  11.039  1.00  0.00           C  
ATOM    556  CEN THR A  81      26.739  11.744  11.238  1.00  0.00           X  
ATOM    557  H   THR A  81      28.356   9.665  12.314  1.00  0.00           H  
ATOM    558  N   VAL A  82      27.508   8.666   9.338  1.00  0.00           N  
ATOM    559  CA  VAL A  82      27.536   8.048   8.031  1.00  0.00           C  
ATOM    560  C   VAL A  82      27.001   6.650   8.079  1.00  0.00           C  
ATOM    561  O   VAL A  82      26.262   6.233   7.182  1.00  0.00           O  
ATOM    562  CB  VAL A  82      28.960   8.016   7.447  1.00  0.00           C  
ATOM    563  CEN VAL A  82      29.367   8.287   6.961  1.00  0.00           X  
ATOM    564  H   VAL A  82      28.379   8.838   9.819  1.00  0.00           H  
ATOM    565  N   HIS A  83      27.350   5.921   9.137  1.00  0.00           N  
ATOM    566  CA  HIS A  83      26.864   4.565   9.254  1.00  0.00           C  
ATOM    567  C   HIS A  83      25.348   4.580   9.351  1.00  0.00           C  
ATOM    568  O   HIS A  83      24.679   3.803   8.672  1.00  0.00           O  
ATOM    569  CB  HIS A  83      27.475   3.865  10.472  1.00  0.00           C  
ATOM    570  CEN HIS A  83      28.563   2.991  10.762  1.00  0.00           X  
ATOM    571  H   HIS A  83      27.984   6.310   9.843  1.00  0.00           H  
ATOM    572  N   HIS A  84      24.801   5.504  10.142  1.00  0.00           N  
ATOM    573  CA  HIS A  84      23.365   5.565  10.330  1.00  0.00           C  
ATOM    574  C   HIS A  84      22.663   5.886   9.013  1.00  0.00           C  
ATOM    575  O   HIS A  84      21.666   5.251   8.666  1.00  0.00           O  
ATOM    576  CB  HIS A  84      23.001   6.606  11.393  1.00  0.00           C  
ATOM    577  CEN HIS A  84      22.721   6.647  12.790  1.00  0.00           X  
ATOM    578  H   HIS A  84      25.401   6.147  10.660  1.00  0.00           H  
ATOM    579  N   ILE A  85      23.194   6.835   8.244  1.00  0.00           N  
ATOM    580  CA  ILE A  85      22.532   7.196   7.003  1.00  0.00           C  
ATOM    581  C   ILE A  85      22.553   6.021   6.040  1.00  0.00           C  
ATOM    582  O   ILE A  85      21.575   5.782   5.327  1.00  0.00           O  
ATOM    583  CB  ILE A  85      23.192   8.417   6.336  1.00  0.00           C  
ATOM    584  CEN ILE A  85      23.218   9.506   6.296  1.00  0.00           X  
ATOM    585  H   ILE A  85      24.040   7.321   8.542  1.00  0.00           H  
ATOM    586  N   GLU A  86      23.648   5.260   6.020  1.00  0.00           N  
ATOM    587  CA  GLU A  86      23.728   4.148   5.089  1.00  0.00           C  
ATOM    588  C   GLU A  86      22.649   3.103   5.416  1.00  0.00           C  
ATOM    589  O   GLU A  86      21.959   2.614   4.519  1.00  0.00           O  
ATOM    590  CB  GLU A  86      25.121   3.515   5.128  1.00  0.00           C  
ATOM    591  CEN GLU A  86      26.682   3.340   4.470  1.00  0.00           X  
ATOM    592  H   GLU A  86      24.424   5.461   6.654  1.00  0.00           H  
ATOM    593  N   GLN A  87      22.470   2.786   6.711  1.00  0.00           N  
ATOM    594  CA  GLN A  87      21.470   1.805   7.125  1.00  0.00           C  
ATOM    595  C   GLN A  87      20.061   2.250   6.754  1.00  0.00           C  
ATOM    596  O   GLN A  87      19.269   1.442   6.256  1.00  0.00           O  
ATOM    597  CB  GLN A  87      21.550   1.564   8.635  1.00  0.00           C  
ATOM    598  CEN GLN A  87      22.147   0.485   9.870  1.00  0.00           X  
ATOM    599  H   GLN A  87      23.072   3.209   7.417  1.00  0.00           H  
ATOM    600  N   ASN A  88      19.759   3.538   6.946  1.00  0.00           N  
ATOM    601  CA  ASN A  88      18.425   4.055   6.669  1.00  0.00           C  
ATOM    602  C   ASN A  88      18.124   3.946   5.190  1.00  0.00           C  
ATOM    603  O   ASN A  88      17.028   3.547   4.795  1.00  0.00           O  
ATOM    604  CB  ASN A  88      18.263   5.490   7.137  1.00  0.00           C  
ATOM    605  CEN ASN A  88      17.924   6.001   7.988  1.00  0.00           X  
ATOM    606  H   ASN A  88      20.461   4.164   7.339  1.00  0.00           H  
ATOM    607  N   ILE A  89      19.119   4.237   4.366  1.00  0.00           N  
ATOM    608  CA  ILE A  89      18.924   4.217   2.935  1.00  0.00           C  
ATOM    609  C   ILE A  89      18.649   2.793   2.475  1.00  0.00           C  
ATOM    610  O   ILE A  89      17.778   2.578   1.634  1.00  0.00           O  
ATOM    611  CB  ILE A  89      20.146   4.777   2.183  1.00  0.00           C  
ATOM    612  CEN ILE A  89      20.626   5.681   1.810  1.00  0.00           X  
ATOM    613  H   ILE A  89      20.023   4.519   4.747  1.00  0.00           H  
ATOM    614  N   LYS A  90      19.387   1.812   3.020  1.00  0.00           N  
ATOM    615  CA  LYS A  90      19.149   0.420   2.643  1.00  0.00           C  
ATOM    616  C   LYS A  90      17.744  -0.026   3.042  1.00  0.00           C  
ATOM    617  O   LYS A  90      17.040  -0.639   2.239  1.00  0.00           O  
ATOM    618  CB  LYS A  90      20.194  -0.494   3.284  1.00  0.00           C  
ATOM    619  CEN LYS A  90      21.945  -1.663   3.080  1.00  0.00           X  
ATOM    620  H   LYS A  90      20.115   2.037   3.697  1.00  0.00           H  
ATOM    621  N   GLU A  91      17.287   0.320   4.247  1.00  0.00           N  
ATOM    622  CA  GLU A  91      15.948  -0.110   4.629  1.00  0.00           C  
ATOM    623  C   GLU A  91      14.910   0.493   3.684  1.00  0.00           C  
ATOM    624  O   GLU A  91      14.009  -0.206   3.206  1.00  0.00           O  
ATOM    625  CB  GLU A  91      15.646   0.284   6.076  1.00  0.00           C  
ATOM    626  CEN GLU A  91      15.540  -0.125   7.727  1.00  0.00           X  
ATOM    627  H   GLU A  91      17.868   0.848   4.896  1.00  0.00           H  
ATOM    628  N   ILE A  92      15.073   1.778   3.356  1.00  0.00           N  
ATOM    629  CA  ILE A  92      14.102   2.469   2.521  1.00  0.00           C  
ATOM    630  C   ILE A  92      14.115   1.872   1.127  1.00  0.00           C  
ATOM    631  O   ILE A  92      13.058   1.653   0.535  1.00  0.00           O  
ATOM    632  CB  ILE A  92      14.385   3.980   2.434  1.00  0.00           C  
ATOM    633  CEN ILE A  92      14.217   4.948   2.907  1.00  0.00           X  
ATOM    634  H   ILE A  92      15.870   2.294   3.737  1.00  0.00           H  
ATOM    635  N   PHE A  93      15.314   1.598   0.609  1.00  0.00           N  
ATOM    636  CA  PHE A  93      15.508   0.950  -0.679  1.00  0.00           C  
ATOM    637  C   PHE A  93      14.860  -0.418  -0.649  1.00  0.00           C  
ATOM    638  O   PHE A  93      14.076  -0.761  -1.532  1.00  0.00           O  
ATOM    639  CB  PHE A  93      16.995   0.833  -1.019  1.00  0.00           C  
ATOM    640  CEN PHE A  93      18.075   1.590  -1.906  1.00  0.00           X  
ATOM    641  H   PHE A  93      16.141   1.873   1.132  1.00  0.00           H  
ATOM    642  N   HIS A  94      15.148  -1.193   0.393  1.00  0.00           N  
ATOM    643  CA  HIS A  94      14.577  -2.522   0.513  1.00  0.00           C  
ATOM    644  C   HIS A  94      13.048  -2.475   0.521  1.00  0.00           C  
ATOM    645  O   HIS A  94      12.397  -3.263  -0.179  1.00  0.00           O  
ATOM    646  CB  HIS A  94      15.090  -3.212   1.780  1.00  0.00           C  
ATOM    647  CEN HIS A  94      16.126  -4.115   2.154  1.00  0.00           X  
ATOM    648  H   HIS A  94      15.808  -0.864   1.102  1.00  0.00           H  
ATOM    649  N   HIS A  95      12.460  -1.536   1.262  1.00  0.00           N  
ATOM    650  CA  HIS A  95      11.006  -1.515   1.337  1.00  0.00           C  
ATOM    651  C   HIS A  95      10.418  -1.180  -0.040  1.00  0.00           C  
ATOM    652  O   HIS A  95       9.406  -1.764  -0.453  1.00  0.00           O  
ATOM    653  CB  HIS A  95      10.528  -0.505   2.385  1.00  0.00           C  
ATOM    654  CEN HIS A  95      10.128  -0.501   3.753  1.00  0.00           X  
ATOM    655  H   HIS A  95      13.025  -0.869   1.791  1.00  0.00           H  
ATOM    656  N   LEU A  96      11.065  -0.272  -0.773  1.00  0.00           N  
ATOM    657  CA  LEU A  96      10.553   0.113  -2.076  1.00  0.00           C  
ATOM    658  C   LEU A  96      10.565  -1.085  -3.013  1.00  0.00           C  
ATOM    659  O   LEU A  96       9.617  -1.275  -3.775  1.00  0.00           O  
ATOM    660  CB  LEU A  96      11.380   1.266  -2.659  1.00  0.00           C  
ATOM    661  CEN LEU A  96      11.108   2.774  -2.813  1.00  0.00           X  
ATOM    662  H   LEU A  96      11.915   0.163  -0.414  1.00  0.00           H  
ATOM    663  N   GLU A  97      11.614  -1.915  -2.949  1.00  0.00           N  
ATOM    664  CA  GLU A  97      11.693  -3.067  -3.838  1.00  0.00           C  
ATOM    665  C   GLU A  97      10.569  -4.054  -3.534  1.00  0.00           C  
ATOM    666  O   GLU A  97       9.937  -4.584  -4.452  1.00  0.00           O  
ATOM    667  CB  GLU A  97      13.055  -3.754  -3.710  1.00  0.00           C  
ATOM    668  CEN GLU A  97      14.635  -4.019  -4.288  1.00  0.00           X  
ATOM    669  H   GLU A  97      12.376  -1.726  -2.298  1.00  0.00           H  
ATOM    670  N   GLU A  98      10.293  -4.294  -2.245  1.00  0.00           N  
ATOM    671  CA  GLU A  98       9.278  -5.282  -1.897  1.00  0.00           C  
ATOM    672  C   GLU A  98       7.912  -4.805  -2.387  1.00  0.00           C  
ATOM    673  O   GLU A  98       7.121  -5.598  -2.913  1.00  0.00           O  
ATOM    674  CB  GLU A  98       9.252  -5.530  -0.387  1.00  0.00           C  
ATOM    675  CEN GLU A  98       9.684  -6.476   0.962  1.00  0.00           X  
ATOM    676  H   GLU A  98      10.817  -3.807  -1.513  1.00  0.00           H  
ATOM    677  N   LEU A  99       7.673  -3.492  -2.262  1.00  0.00           N  
ATOM    678  CA  LEU A  99       6.404  -2.858  -2.617  1.00  0.00           C  
ATOM    679  C   LEU A  99       6.148  -2.887  -4.125  1.00  0.00           C  
ATOM    680  O   LEU A  99       5.024  -3.121  -4.567  1.00  0.00           O  
ATOM    681  CB  LEU A  99       6.381  -1.413  -2.104  1.00  0.00           C  
ATOM    682  CEN LEU A  99       5.683  -0.739  -0.907  1.00  0.00           X  
ATOM    683  H   LEU A  99       8.414  -2.910  -1.863  1.00  0.00           H  
ATOM    684  N   VAL A 100       7.187  -2.653  -4.921  1.00  0.00           N  
ATOM    685  CA  VAL A 100       7.036  -2.646  -6.371  1.00  0.00           C  
ATOM    686  C   VAL A 100       6.813  -4.057  -6.903  1.00  0.00           C  
ATOM    687  O   VAL A 100       5.986  -4.270  -7.794  1.00  0.00           O  
ATOM    688  CB  VAL A 100       8.267  -2.032  -7.065  1.00  0.00           C  
ATOM    689  CEN VAL A 100       8.489  -1.482  -7.416  1.00  0.00           X  
ATOM    690  H   VAL A 100       8.099  -2.466  -4.507  1.00  0.00           H  
ATOM    691  N   HIS A 101       7.582  -5.016  -6.376  1.00  0.00           N  
ATOM    692  CA  HIS A 101       7.508  -6.394  -6.854  1.00  0.00           C  
ATOM    693  C   HIS A 101       6.242  -7.165  -6.456  1.00  0.00           C  
ATOM    694  O   HIS A 101       5.755  -7.984  -7.250  1.00  0.00           O  
ATOM    695  CB  HIS A 101       8.737  -7.166  -6.363  1.00  0.00           C  
ATOM    696  CEN HIS A 101      10.041  -7.498  -6.832  1.00  0.00           X  
ATOM    697  H   HIS A 101       8.248  -4.762  -5.642  1.00  0.00           H  
ATOM    698  N   ARG A 102       5.729  -6.944  -5.241  1.00  0.00           N  
ATOM    699  CA  ARG A 102       4.582  -7.710  -4.751  1.00  0.00           C  
ATOM    700  C   ARG A 102       3.313  -7.506  -5.575  1.00  0.00           C  
ATOM    701  O   ARG A 102       2.978  -8.363  -6.396  1.00  0.00           O  
ATOM    702  CB  ARG A 102       4.318  -7.435  -3.278  1.00  0.00           C  
ATOM    703  CEN ARG A 102       4.356  -7.673  -0.809  1.00  0.00           X  
ATOM    704  H   ARG A 102       6.175  -6.262  -4.624  1.00  0.00           H  
TER                                                                             
# All scores below are weighted scores, not raw scores.
#BEGIN_POSE_ENERGIES_TABLE ./minmover_pdb/pose_80.pdb
label vdw cenpack pair env cbeta hs_pair ss_pair sheet total
weights 1 0.5 1 1 0.25 1 1 1 NA
pose 0.35283 -8.59817 -12.9853 -23.6528 5.26578 0 0 0 -39.6176
MET:NtermProteinFull_1 0 0.58903 -0.17686 0.18716 0.06632 0 0 0 0.66566
TYR_2 0 -0.0736 0.02095 0.85474 0.06939 0 0 0 0.87147
GLY_3 0 0.10306 0.08145 -0.07965 0.0697 0 0 0 0.17457
LYS_4 0 -0.23197 -0.26315 -0.60186 0.04305 0 0 0 -1.05394
LEU_5 0 -0.38771 -0.80509 -0.30366 0.03223 0 0 0 -1.46423
ASN_6 0 -0.18199 0.05341 -0.32173 0.04278 0 0 0 -0.40753
ASP_7 0 -0.05616 0.03641 -0.47618 0.06901 0 0 0 -0.42693
LEU_8 0 -0.05856 -0.4591 -0.50394 0.03164 0 0 0 -0.98997
LEU_9 0 0.19611 -0.2045 -0.39148 0.04399 0 0 0 -0.35589
GLU_10 0 -0.07974 0.04093 -0.92601 0.06933 0 0 0 -0.8955
ASP_11 0 -0.34702 0.11015 -0.31759 0.0359 0 0 0 -0.51856
LEU_12 0 -0.2274 -0.78354 -0.39148 0.03887 0 0 0 -1.36356
GLN_13 0 -0.12772 0.26193 -0.3291 0.06893 0 0 0 -0.12595
GLU_14 0 -0.01253 -0.16285 -0.92601 0.06878 0 0 0 -1.03261
VAL_15 0 -0.25742 -0.47248 -0.00525 0.03658 0 0 0 -0.69857
LEU_16 0 0.37081 -0.07021 -0.19483 0.04496 0 0 0 0.15073
LYS_17 0 -0.06184 -0.03772 -0.8715 0.06948 0 0 0 -0.90158
ASN_18 0 0.11686 -0.12495 -0.24178 0.06919 0 0 0 -0.18068
LEU_19 0 -0.05018 -0.62938 -0.30366 0.03722 0 0 0 -0.94599
HIS_20 0 -0.0643 -0.0496 0.0215 0.06887 0 0 0 -0.02353
LYS_21 0 -0.02462 -0.01731 -1.04927 0.07025 0 0 0 -1.02095
ASN_22 0 0.01551 -0.18747 -0.32173 0.0693 0 0 0 -0.42438
TRP_23 0 0.20906 0.29051 -0.46033 0.03496 0 0 0 0.07419
HIS_D_24 0 -0.12918 -0.08881 0.11054 0.06939 0 0 0 -0.03806
GLY_25 0 0.02045 -0.13446 -0.08884 0.0339 0 0 0 -0.16895
GLY_26 0 0.01612 0.03066 -0.0429 0.03644 0 0 0 0.04031
LYS_27 0 0 0 -0.8715 0.07072 0 0 0 -0.80078
ASP_28 0 -0.00245 -0.06175 -0.56986 0.07156 0 0 0 -0.5625
ASN_29 0 0.23663 -0.13955 -0.24178 0.03525 0 0 0 -0.10945
LEU_30 0 0.07623 0.22263 0.4149 0.04318 0 0 0 0.75693
HIS_D_31 0 -0.06567 -0.10995 0.11054 0.06921 0 0 0 0.00412
ASP_32 0 -0.17744 0.04748 -0.37876 0.06902 0 0 0 -0.4397
VAL_33 0 -0.38642 -0.13192 -0.27892 0.03605 0 0 0 -0.76122
ASP_34 0 -0.08257 0.16334 -0.31759 0.06919 0 0 0 -0.16763
ASN_35 0 -0.10154 -0.04509 -0.36221 0.06893 0 0 0 -0.43991
HIS_D_36 0 -0.48383 -0.30182 -0.18191 0.03566 0 0 0 -0.93191
LEU_37 0 0.42614 -0.87342 -0.45811 0.03807 0 0 0 -0.86733
GLN_38 0 0.03563 0.0857 -0.49415 0.06893 0 0 0 -0.30389
ASN_39 0 -0.22031 -0.11322 -0.19403 0.06934 0 0 0 -0.45822
VAL_40 0 -0.20352 -0.44005 -0.35242 0.03297 0 0 0 -0.96301
ILE_41 0 -0.24401 -0.41032 0.72502 0.04339 0 0 0 0.11409
GLU_42 0 -0.09669 -0.1806 -0.71584 0.06882 0 0 0 -0.92431
ASP_43 0 -0.24119 0.06074 0.34071 0.04435 0 0 0 0.2046
ILE_44 0 0.05548 -0.72905 -0.06945 0.03254 0 0 0 -0.71048
HIS_D_45 0 -0.08984 0.13853 0.0215 0.06904 0 0 0 0.13924
ASP_46 0 -0.20957 -0.4966 -0.31759 0.04268 0 0 0 -0.98108
PHE_47 0 -0.47707 -0.38466 -0.4994 0.0358 0 0 0 -1.32532
MET_48 0 -0.39435 -0.06264 0.4784 0.03017 0 0 0 0.05158
GLN_49 0 -0.04537 0.02618 -0.60368 0.06947 0 0 0 -0.55341
GLY_50 0 0.01337 0.03897 0.0322 0.04587 0 0 0 0.13041
GLY_51 0 -0.06448 0.02841 0.35201 0.03059 0 0 0 0.34653
GLY_52 0 -0.06583 0.00338 -0.08884 0.03495 0 0 0 -0.11633
SER_53 0 -0.02899 0.00839 -0.21543 0.03232 0 0 0 -0.2037
GLY_54 0 0.00871 0.07446 -0.0429 0.03539 0 0 0 0.07566
GLY_55 0 -0.00583 -0.00786 -0.07965 0.0357 0 0 0 -0.05764
LYS_56 0 -0.42177 -0.82124 -0.42611 0.03458 0 0 0 -1.63453
LEU_57 0 0.35608 -0.54503 0.08126 0.03528 0 0 0 -0.0724
GLN_58 0 0.00826 0.133 -0.60368 0.0693 0 0 0 -0.39312
GLU_59 0 -0.0317 -0.08921 -0.25924 0.06891 0 0 0 -0.31123
MET_60 0 -0.34158 -0.20012 -0.29185 0.0321 0 0 0 -0.80145
MET_61 0 -0.31595 0.03068 0.4784 0.04323 0 0 0 0.23636
LYS_62 0 -0.05872 0.003 -0.96458 0.0693 0 0 0 -0.951
GLU_63 0 -0.494 -0.17604 -0.4886 0.03561 0 0 0 -1.12302
PHE_64 0 -0.26056 -0.42408 -0.19907 0.03889 0 0 0 -0.84482
GLN_65 0 0.00326 0.03942 -0.55896 0.0688 0 0 0 -0.44748
GLN_66 0 -0.15724 -0.17179 -0.55896 0.06903 0 0 0 -0.81896
VAL_67 0 -0.16106 -0.55973 -0.41511 0.03251 0 0 0 -1.10339
LEU_68 0 -0.3893 0.22968 0.75945 0.04314 0 0 0 0.64295
ASP_69 0 -0.10158 -0.03802 -0.52292 0.06894 0 0 0 -0.59358
GLU_70 0 -0.5484 0.13611 -0.25924 0.03208 0 0 0 -0.63945
LEU_71 0 -0.47622 -0.33564 -0.39148 0.03767 0 0 0 -1.16568
ASN_72 0 -0.17915 -0.05556 -0.28327 0.06903 0 0 0 -0.44896
ASN_73 0 -0.08382 -0.07257 -0.46336 0.06895 0 0 0 -0.55079
HIS_74 0 0.29218 0.06178 -0.18191 0.03238 0 0 0 0.20442
LEU_75 0.17641 -0.14483 -0.08881 -0.19483 0.03142 0 0 0 -0.22064
GLN_76 0 0.00794 -0.18897 -0.49415 0.07074 0 0 0 -0.60444
GLY_77 0 -0.05856 -0.03627 0.60923 0.04583 0 0 0 0.56023
GLY_78 0 -0.00894 -0.04312 0.16011 0.07143 0 0 0 0.17947
LYS_79 0 -0.01308 -0.00647 -0.33001 0.03502 0 0 0 -0.31453
HIS_80 0 -0.04108 -0.02641 0.21997 0.07025 0 0 0 0.22273
THR_81 0 0.05009 -0.24205 -0.20624 0.04262 0 0 0 -0.35559
VAL_82 0.17641 0.02427 -0.00581 -0.19594 0.04365 0 0 0 0.04257
HIS_D_83 0 -0.0312 -0.01413 0.0215 0.0693 0 0 0 0.04547
HIS_D_84 0 -0.0089 -0.09954 0.0215 0.06884 0 0 0 -0.0181
ILE_85 0 -0.3927 -0.33383 -0.31819 0.03149 0 0 0 -1.01323
GLU_86 0 -0.23298 0.65764 -0.37543 0.04294 0 0 0 0.09216
GLN_87 0 -0.07602 -0.00138 -0.59803 0.06899 0 0 0 -0.60645
ASN_88 0 -0.16785 0.00878 -0.07783 0.04397 0 0 0 -0.19293
ILE_89 0 -0.21682 -0.47781 -0.49284 0.03172 0 0 0 -1.15574
LYS_90 0 -0.04022 0.14056 -0.77863 0.06894 0 0 0 -0.60935
GLU_91 0 -0.00228 -0.02671 -0.71584 0.06884 0 0 0 -0.67598
ILE_92 0 -0.34368 -0.39781 -0.31819 0.03731 0 0 0 -1.02238
PHE_93 0 -0.16044 -0.37195 0.42954 0.04449 0 0 0 -0.05836
HIS_D_94 0 -0.08754 0.18484 0.06501 0.06884 0 0 0 0.23114
HIS_D_95 0 -0.12969 0.04503 -0.11266 0.04301 0 0 0 -0.1543
LEU_96 0 -0.09759 -0.99476 -0.45811 0.03731 0 0 0 -1.51315
GLU_97 0 -0.15523 0.06666 -0.60186 0.06887 0 0 0 -0.62157
GLU_98 0 0.02791 -0.34593 -0.71584 0.06961 0 0 0 -0.96425
LEU_99 0 0.21194 -0.48143 0.4149 0.03528 0 0 0 0.1807
VAL_100 0 0.31372 0.10593 0.21583 0.04329 0 0 0 0.67879
HIS_D_101 0 -0.00098 0.05633 0.20362 0.07025 0 0 0 0.32921
ARG:CtermProteinFull_102 0 0.10757 0.11889 -0.64658 0.07223 0 0 0 -0.3479
#END_POSE_ENERGIES_TABLE ./minmover_pdb/pose_80.pdb
