# Supplementary material for: Selection of a promiscuous minimalist cAMP phosphodiesterase from a library of de novo designed proteins
Source: Nat Chem. 2024 May 3;16(7):1200–8. doi: 10.1038/s41557-024-01490-4 (PMC11230910; doi:10.1038/s41557-024-01490-4)
Supplement: Supplementary file 3 — MD input files, scripts and final structures derived from MD, AlphaFold2, EMSfold and MultiSFold. [file 41557_2024_1490_MOESM3_ESM.zip › Computational_Data/4_MultiSFold/s824/pose_81.pdb]

ATOM      1  N   MET A   1     -12.159 -10.335  11.557  1.00  0.00           N  
ATOM      2  CA  MET A   1     -11.793  -8.909  11.420  1.00  0.00           C  
ATOM      3  C   MET A   1     -10.306  -8.769  11.155  1.00  0.00           C  
ATOM      4  O   MET A   1      -9.971  -8.074  10.215  1.00  0.00           O  
ATOM      5  CB  MET A   1     -12.177  -8.126  12.674  1.00  0.00           C  
ATOM      6  CEN MET A   1     -13.290  -6.908  13.270  1.00  0.00           X  
ATOM      7  H   MET A   1     -12.568 -10.667  12.407  1.00  0.00           H  
ATOM      8  N   TYR A   2      -9.445  -9.506  11.863  1.00  0.00           N  
ATOM      9  CA  TYR A   2      -7.994  -9.492  11.624  1.00  0.00           C  
ATOM     10  C   TYR A   2      -7.525  -9.889  10.218  1.00  0.00           C  
ATOM     11  O   TYR A   2      -6.706  -9.175   9.669  1.00  0.00           O  
ATOM     12  CB  TYR A   2      -7.314 -10.409  12.644  1.00  0.00           C  
ATOM     13  CEN TYR A   2      -6.478 -10.329  14.181  1.00  0.00           X  
ATOM     14  H   TYR A   2      -9.709  -9.858  12.774  1.00  0.00           H  
ATOM     15  N   GLY A   3      -8.061 -10.961   9.612  1.00  0.00           N  
ATOM     16  CA  GLY A   3      -7.659 -11.381   8.258  1.00  0.00           C  
ATOM     17  C   GLY A   3      -7.853 -10.280   7.207  1.00  0.00           C  
ATOM     18  O   GLY A   3      -6.901  -9.931   6.532  1.00  0.00           O  
ATOM     19  CEN GLY A   3      -7.659 -11.381   8.258  1.00  0.00           X  
ATOM     20  H   GLY A   3      -8.669 -11.570  10.143  1.00  0.00           H  
ATOM     21  N   LYS A   4      -9.031  -9.640   7.182  1.00  0.00           N  
ATOM     22  CA  LYS A   4      -9.281  -8.472   6.318  1.00  0.00           C  
ATOM     23  C   LYS A   4      -8.392  -7.270   6.653  1.00  0.00           C  
ATOM     24  O   LYS A   4      -7.944  -6.582   5.751  1.00  0.00           O  
ATOM     25  CB  LYS A   4     -10.751  -8.059   6.408  1.00  0.00           C  
ATOM     26  CEN LYS A   4     -12.681  -8.037   5.540  1.00  0.00           X  
ATOM     27  H   LYS A   4      -9.782  -9.975   7.769  1.00  0.00           H  
ATOM     28  N   LEU A   5      -8.170  -6.993   7.943  1.00  0.00           N  
ATOM     29  CA  LEU A   5      -7.289  -5.900   8.364  1.00  0.00           C  
ATOM     30  C   LEU A   5      -5.872  -6.072   7.805  1.00  0.00           C  
ATOM     31  O   LEU A   5      -5.346  -5.148   7.199  1.00  0.00           O  
ATOM     32  CB  LEU A   5      -7.250  -5.814   9.895  1.00  0.00           C  
ATOM     33  CEN LEU A   5      -7.904  -4.853  10.905  1.00  0.00           X  
ATOM     34  H   LEU A   5      -8.495  -7.651   8.637  1.00  0.00           H  
ATOM     35  N   ASN A   6      -5.264  -7.248   7.983  1.00  0.00           N  
ATOM     36  CA  ASN A   6      -3.942  -7.539   7.442  1.00  0.00           C  
ATOM     37  C   ASN A   6      -3.926  -7.363   5.920  1.00  0.00           C  
ATOM     38  O   ASN A   6      -3.017  -6.717   5.421  1.00  0.00           O  
ATOM     39  CB  ASN A   6      -3.484  -8.936   7.820  1.00  0.00           C  
ATOM     40  CEN ASN A   6      -2.927  -9.397   8.581  1.00  0.00           X  
ATOM     41  H   ASN A   6      -5.756  -7.994   8.454  1.00  0.00           H  
ATOM     42  N   ASP A   7      -4.968  -7.841   5.230  1.00  0.00           N  
ATOM     43  CA  ASP A   7      -5.119  -7.678   3.780  1.00  0.00           C  
ATOM     44  C   ASP A   7      -5.103  -6.181   3.416  1.00  0.00           C  
ATOM     45  O   ASP A   7      -4.324  -5.728   2.589  1.00  0.00           O  
ATOM     46  CB  ASP A   7      -6.412  -8.335   3.292  1.00  0.00           C  
ATOM     47  CEN ASP A   7      -6.739  -9.198   2.861  1.00  0.00           X  
ATOM     48  H   ASP A   7      -5.645  -8.421   5.705  1.00  0.00           H  
ATOM     49  N   LEU A   8      -5.890  -5.380   4.141  1.00  0.00           N  
ATOM     50  CA  LEU A   8      -6.010  -3.944   3.915  1.00  0.00           C  
ATOM     51  C   LEU A   8      -4.725  -3.156   4.217  1.00  0.00           C  
ATOM     52  O   LEU A   8      -4.416  -2.182   3.528  1.00  0.00           O  
ATOM     53  CB  LEU A   8      -7.169  -3.396   4.757  1.00  0.00           C  
ATOM     54  CEN LEU A   8      -8.613  -2.987   4.409  1.00  0.00           X  
ATOM     55  H   LEU A   8      -6.487  -5.810   4.834  1.00  0.00           H  
ATOM     56  N   LEU A   9      -3.986  -3.541   5.256  1.00  0.00           N  
ATOM     57  CA  LEU A   9      -2.689  -2.936   5.549  1.00  0.00           C  
ATOM     58  C   LEU A   9      -1.670  -3.214   4.442  1.00  0.00           C  
ATOM     59  O   LEU A   9      -0.913  -2.315   4.082  1.00  0.00           O  
ATOM     60  CB  LEU A   9      -2.164  -3.448   6.896  1.00  0.00           C  
ATOM     61  CEN LEU A   9      -2.089  -2.815   8.298  1.00  0.00           X  
ATOM     62  H   LEU A   9      -4.286  -4.344   5.787  1.00  0.00           H  
ATOM     63  N   GLU A  10      -1.649  -4.432   3.906  1.00  0.00           N  
ATOM     64  CA  GLU A  10      -0.818  -4.792   2.757  1.00  0.00           C  
ATOM     65  C   GLU A  10      -1.132  -3.886   1.554  1.00  0.00           C  
ATOM     66  O   GLU A  10      -0.214  -3.273   1.002  1.00  0.00           O  
ATOM     67  CB  GLU A  10      -1.025  -6.262   2.385  1.00  0.00           C  
ATOM     68  CEN GLU A  10      -0.515  -7.886   2.446  1.00  0.00           X  
ATOM     69  H   GLU A  10      -2.283  -5.135   4.264  1.00  0.00           H  
ATOM     70  N   ASP A  11      -2.416  -3.694   1.229  1.00  0.00           N  
ATOM     71  CA  ASP A  11      -2.860  -2.815   0.143  1.00  0.00           C  
ATOM     72  C   ASP A  11      -2.412  -1.359   0.372  1.00  0.00           C  
ATOM     73  O   ASP A  11      -1.907  -0.697  -0.540  1.00  0.00           O  
ATOM     74  CB  ASP A  11      -4.382  -2.880  -0.003  1.00  0.00           C  
ATOM     75  CEN ASP A  11      -5.098  -3.347  -0.559  1.00  0.00           X  
ATOM     76  H   ASP A  11      -3.110  -4.273   1.679  1.00  0.00           H  
ATOM     77  N   LEU A  12      -2.535  -0.856   1.608  1.00  0.00           N  
ATOM     78  CA  LEU A  12      -2.143   0.514   1.975  1.00  0.00           C  
ATOM     79  C   LEU A  12      -0.641   0.743   1.800  1.00  0.00           C  
ATOM     80  O   LEU A  12      -0.215   1.768   1.257  1.00  0.00           O  
ATOM     81  CB  LEU A  12      -2.556   0.812   3.422  1.00  0.00           C  
ATOM     82  CEN LEU A  12      -3.703   1.639   4.033  1.00  0.00           X  
ATOM     83  H   LEU A  12      -2.941  -1.454   2.313  1.00  0.00           H  
ATOM     84  N   GLN A  13       0.177  -0.218   2.230  1.00  0.00           N  
ATOM     85  CA  GLN A  13       1.632  -0.147   2.099  1.00  0.00           C  
ATOM     86  C   GLN A  13       2.071  -0.198   0.637  1.00  0.00           C  
ATOM     87  O   GLN A  13       2.971   0.547   0.233  1.00  0.00           O  
ATOM     88  CB  GLN A  13       2.293  -1.291   2.873  1.00  0.00           C  
ATOM     89  CEN GLN A  13       3.113  -1.714   4.355  1.00  0.00           X  
ATOM     90  H   GLN A  13      -0.236  -1.057   2.613  1.00  0.00           H  
ATOM     91  N   GLU A  14       1.444  -1.044  -0.178  1.00  0.00           N  
ATOM     92  CA  GLU A  14       1.708  -1.095  -1.610  1.00  0.00           C  
ATOM     93  C   GLU A  14       1.399   0.243  -2.289  1.00  0.00           C  
ATOM     94  O   GLU A  14       2.229   0.750  -3.055  1.00  0.00           O  
ATOM     95  CB  GLU A  14       0.892  -2.216  -2.259  1.00  0.00           C  
ATOM     96  CEN GLU A  14       0.787  -3.805  -2.863  1.00  0.00           X  
ATOM     97  H   GLU A  14       0.766  -1.685   0.207  1.00  0.00           H  
ATOM     98  N   VAL A  15       0.259   0.864  -1.973  1.00  0.00           N  
ATOM     99  CA  VAL A  15      -0.143   2.168  -2.525  1.00  0.00           C  
ATOM    100  C   VAL A  15       0.894   3.240  -2.195  1.00  0.00           C  
ATOM    101  O   VAL A  15       1.274   4.008  -3.082  1.00  0.00           O  
ATOM    102  CB  VAL A  15      -1.516   2.616  -1.990  1.00  0.00           C  
ATOM    103  CEN VAL A  15      -2.175   2.714  -2.167  1.00  0.00           X  
ATOM    104  H   VAL A  15      -0.351   0.412  -1.307  1.00  0.00           H  
ATOM    105  N   LEU A  16       1.413   3.250  -0.968  1.00  0.00           N  
ATOM    106  CA  LEU A  16       2.404   4.224  -0.503  1.00  0.00           C  
ATOM    107  C   LEU A  16       3.751   4.074  -1.214  1.00  0.00           C  
ATOM    108  O   LEU A  16       4.407   5.053  -1.580  1.00  0.00           O  
ATOM    109  CB  LEU A  16       2.593   4.091   1.013  1.00  0.00           C  
ATOM    110  CEN LEU A  16       2.099   4.932   2.206  1.00  0.00           X  
ATOM    111  H   LEU A  16       1.087   2.554  -0.314  1.00  0.00           H  
ATOM    112  N   LYS A  17       4.169   2.837  -1.465  1.00  0.00           N  
ATOM    113  CA  LYS A  17       5.374   2.545  -2.241  1.00  0.00           C  
ATOM    114  C   LYS A  17       5.268   3.080  -3.669  1.00  0.00           C  
ATOM    115  O   LYS A  17       6.266   3.547  -4.230  1.00  0.00           O  
ATOM    116  CB  LYS A  17       5.640   1.039  -2.265  1.00  0.00           C  
ATOM    117  CEN LYS A  17       6.756  -0.613  -1.557  1.00  0.00           X  
ATOM    118  H   LYS A  17       3.632   2.074  -1.073  1.00  0.00           H  
ATOM    119  N   ASN A  18       4.079   3.028  -4.264  1.00  0.00           N  
ATOM    120  CA  ASN A  18       3.793   3.619  -5.565  1.00  0.00           C  
ATOM    121  C   ASN A  18       3.911   5.145  -5.541  1.00  0.00           C  
ATOM    122  O   ASN A  18       4.456   5.716  -6.489  1.00  0.00           O  
ATOM    123  CB  ASN A  18       2.418   3.209  -6.060  1.00  0.00           C  
ATOM    124  CEN ASN A  18       1.993   2.452  -6.650  1.00  0.00           X  
ATOM    125  H   ASN A  18       3.329   2.557  -3.775  1.00  0.00           H  
ATOM    126  N   LEU A  19       3.472   5.795  -4.463  1.00  0.00           N  
ATOM    127  CA  LEU A  19       3.551   7.241  -4.290  1.00  0.00           C  
ATOM    128  C   LEU A  19       5.000   7.694  -4.182  1.00  0.00           C  
ATOM    129  O   LEU A  19       5.388   8.648  -4.859  1.00  0.00           O  
ATOM    130  CB  LEU A  19       2.761   7.674  -3.049  1.00  0.00           C  
ATOM    131  CEN LEU A  19       1.393   8.359  -2.867  1.00  0.00           X  
ATOM    132  H   LEU A  19       3.098   5.253  -3.698  1.00  0.00           H  
ATOM    133  N   HIS A  20       5.839   6.953  -3.454  1.00  0.00           N  
ATOM    134  CA  HIS A  20       7.276   7.220  -3.373  1.00  0.00           C  
ATOM    135  C   HIS A  20       7.983   7.165  -4.727  1.00  0.00           C  
ATOM    136  O   HIS A  20       8.835   8.004  -5.017  1.00  0.00           O  
ATOM    137  CB  HIS A  20       7.941   6.229  -2.412  1.00  0.00           C  
ATOM    138  CEN HIS A  20       8.316   6.169  -1.038  1.00  0.00           X  
ATOM    139  H   HIS A  20       5.449   6.243  -2.852  1.00  0.00           H  
ATOM    140  N   LYS A  21       7.639   6.196  -5.580  1.00  0.00           N  
ATOM    141  CA  LYS A  21       8.280   6.032  -6.888  1.00  0.00           C  
ATOM    142  C   LYS A  21       7.828   7.069  -7.917  1.00  0.00           C  
ATOM    143  O   LYS A  21       8.646   7.528  -8.709  1.00  0.00           O  
ATOM    144  CB  LYS A  21       8.012   4.626  -7.427  1.00  0.00           C  
ATOM    145  CEN LYS A  21       8.713   2.662  -7.788  1.00  0.00           X  
ATOM    146  H   LYS A  21       6.966   5.512  -5.260  1.00  0.00           H  
ATOM    147  N   ASN A  22       6.538   7.380  -7.963  1.00  0.00           N  
ATOM    148  CA  ASN A  22       5.966   8.225  -9.016  1.00  0.00           C  
ATOM    149  C   ASN A  22       5.991   9.718  -8.668  1.00  0.00           C  
ATOM    150  O   ASN A  22       5.914  10.561  -9.564  1.00  0.00           O  
ATOM    151  CB  ASN A  22       4.546   7.798  -9.341  1.00  0.00           C  
ATOM    152  CEN ASN A  22       4.058   7.151 -10.008  1.00  0.00           X  
ATOM    153  H   ASN A  22       5.927   7.002  -7.256  1.00  0.00           H  
ATOM    154  N   TRP A  23       6.111  10.062  -7.391  1.00  0.00           N  
ATOM    155  CA  TRP A  23       6.112  11.444  -6.942  1.00  0.00           C  
ATOM    156  C   TRP A  23       7.526  12.035  -6.927  1.00  0.00           C  
ATOM    157  O   TRP A  23       8.268  11.965  -5.951  1.00  0.00           O  
ATOM    158  CB  TRP A  23       5.485  11.542  -5.550  1.00  0.00           C  
ATOM    159  CEN TRP A  23       4.126  12.238  -4.689  1.00  0.00           X  
ATOM    160  H   TRP A  23       6.101   9.347  -6.678  1.00  0.00           H  
ATOM    161  N   HIS A  24       7.901  12.654  -8.043  1.00  0.00           N  
ATOM    162  CA  HIS A  24       9.205  13.294  -8.225  1.00  0.00           C  
ATOM    163  C   HIS A  24       9.176  14.832  -8.054  1.00  0.00           C  
ATOM    164  O   HIS A  24      10.224  15.468  -8.152  1.00  0.00           O  
ATOM    165  CB  HIS A  24       9.763  12.942  -9.608  1.00  0.00           C  
ATOM    166  CEN HIS A  24      10.627  11.969 -10.190  1.00  0.00           X  
ATOM    167  H   HIS A  24       7.252  12.636  -8.819  1.00  0.00           H  
ATOM    168  N   GLY A  25       8.009  15.452  -7.826  1.00  0.00           N  
ATOM    169  CA  GLY A  25       7.835  16.907  -7.922  1.00  0.00           C  
ATOM    170  C   GLY A  25       7.642  17.621  -6.586  1.00  0.00           C  
ATOM    171  O   GLY A  25       6.532  17.662  -6.085  1.00  0.00           O  
ATOM    172  CEN GLY A  25       7.835  16.907  -7.922  1.00  0.00           X  
ATOM    173  H   GLY A  25       7.186  14.892  -7.653  1.00  0.00           H  
ATOM    174  N   GLY A  26       8.690  18.259  -6.058  1.00  0.00           N  
ATOM    175  CA  GLY A  26       8.601  19.182  -4.913  1.00  0.00           C  
ATOM    176  C   GLY A  26       8.705  18.479  -3.561  1.00  0.00           C  
ATOM    177  O   GLY A  26       7.837  17.701  -3.185  1.00  0.00           O  
ATOM    178  CEN GLY A  26       8.601  19.182  -4.912  1.00  0.00           X  
ATOM    179  H   GLY A  26       9.581  18.148  -6.520  1.00  0.00           H  
ATOM    180  N   LYS A  27       9.795  18.732  -2.830  1.00  0.00           N  
ATOM    181  CA  LYS A  27      10.058  18.115  -1.519  1.00  0.00           C  
ATOM    182  C   LYS A  27       8.968  18.400  -0.481  1.00  0.00           C  
ATOM    183  O   LYS A  27       8.677  17.509   0.305  1.00  0.00           O  
ATOM    184  CB  LYS A  27      11.409  18.589  -0.980  1.00  0.00           C  
ATOM    185  CEN LYS A  27      13.456  18.189  -0.624  1.00  0.00           X  
ATOM    186  H   LYS A  27      10.446  19.427  -3.167  1.00  0.00           H  
ATOM    187  N   ASP A  28       8.395  19.603  -0.480  1.00  0.00           N  
ATOM    188  CA  ASP A  28       7.343  19.980   0.473  1.00  0.00           C  
ATOM    189  C   ASP A  28       6.080  19.122   0.327  1.00  0.00           C  
ATOM    190  O   ASP A  28       5.700  18.447   1.272  1.00  0.00           O  
ATOM    191  CB  ASP A  28       6.984  21.459   0.304  1.00  0.00           C  
ATOM    192  CEN ASP A  28       7.197  22.369   0.709  1.00  0.00           X  
ATOM    193  H   ASP A  28       8.829  20.359  -0.993  1.00  0.00           H  
ATOM    194  N   ASN A  29       5.500  19.025  -0.874  1.00  0.00           N  
ATOM    195  CA  ASN A  29       4.274  18.235  -1.073  1.00  0.00           C  
ATOM    196  C   ASN A  29       4.456  16.742  -0.763  1.00  0.00           C  
ATOM    197  O   ASN A  29       3.496  16.044  -0.457  1.00  0.00           O  
ATOM    198  CB  ASN A  29       3.746  18.402  -2.486  1.00  0.00           C  
ATOM    199  CEN ASN A  29       3.074  19.021  -3.002  1.00  0.00           X  
ATOM    200  H   ASN A  29       5.763  19.691  -1.585  1.00  0.00           H  
ATOM    201  N   LEU A  30       5.690  16.239  -0.869  1.00  0.00           N  
ATOM    202  CA  LEU A  30       5.986  14.856  -0.526  1.00  0.00           C  
ATOM    203  C   LEU A  30       5.932  14.633   0.984  1.00  0.00           C  
ATOM    204  O   LEU A  30       5.558  13.552   1.406  1.00  0.00           O  
ATOM    205  CB  LEU A  30       7.361  14.459  -1.077  1.00  0.00           C  
ATOM    206  CEN LEU A  30       7.798  13.608  -2.284  1.00  0.00           X  
ATOM    207  H   LEU A  30       6.452  16.876  -1.056  1.00  0.00           H  
ATOM    208  N   HIS A  31       6.315  15.633   1.781  1.00  0.00           N  
ATOM    209  CA  HIS A  31       6.335  15.513   3.232  1.00  0.00           C  
ATOM    210  C   HIS A  31       4.921  15.298   3.778  1.00  0.00           C  
ATOM    211  O   HIS A  31       4.725  14.417   4.605  1.00  0.00           O  
ATOM    212  CB  HIS A  31       6.967  16.756   3.868  1.00  0.00           C  
ATOM    213  CEN HIS A  31       8.242  17.174   4.346  1.00  0.00           X  
ATOM    214  H   HIS A  31       6.490  16.545   1.384  1.00  0.00           H  
ATOM    215  N   ASP A  32       3.934  16.040   3.269  1.00  0.00           N  
ATOM    216  CA  ASP A  32       2.543  15.917   3.723  1.00  0.00           C  
ATOM    217  C   ASP A  32       1.970  14.525   3.419  1.00  0.00           C  
ATOM    218  O   ASP A  32       1.433  13.866   4.307  1.00  0.00           O  
ATOM    219  CB  ASP A  32       1.673  16.996   3.073  1.00  0.00           C  
ATOM    220  CEN ASP A  32       1.285  17.916   3.272  1.00  0.00           X  
ATOM    221  H   ASP A  32       4.149  16.749   2.586  1.00  0.00           H  
ATOM    222  N   VAL A  33       2.172  14.026   2.195  1.00  0.00           N  
ATOM    223  CA  VAL A  33       1.716  12.689   1.781  1.00  0.00           C  
ATOM    224  C   VAL A  33       2.388  11.576   2.595  1.00  0.00           C  
ATOM    225  O   VAL A  33       1.729  10.609   2.966  1.00  0.00           O  
ATOM    226  CB  VAL A  33       1.987  12.443   0.285  1.00  0.00           C  
ATOM    227  CEN VAL A  33       1.684  12.379  -0.331  1.00  0.00           X  
ATOM    228  H   VAL A  33       2.629  14.621   1.520  1.00  0.00           H  
ATOM    229  N   ASP A  34       3.693  11.690   2.850  1.00  0.00           N  
ATOM    230  CA  ASP A  34       4.458  10.736   3.659  1.00  0.00           C  
ATOM    231  C   ASP A  34       3.891  10.673   5.080  1.00  0.00           C  
ATOM    232  O   ASP A  34       3.653   9.580   5.583  1.00  0.00           O  
ATOM    233  CB  ASP A  34       5.940  11.117   3.694  1.00  0.00           C  
ATOM    234  CEN ASP A  34       6.821  10.881   3.242  1.00  0.00           X  
ATOM    235  H   ASP A  34       4.184  12.498   2.503  1.00  0.00           H  
ATOM    236  N   ASN A  35       3.565  11.820   5.682  1.00  0.00           N  
ATOM    237  CA  ASN A  35       2.950  11.882   7.006  1.00  0.00           C  
ATOM    238  C   ASN A  35       1.577  11.198   7.033  1.00  0.00           C  
ATOM    239  O   ASN A  35       1.309  10.412   7.939  1.00  0.00           O  
ATOM    240  CB  ASN A  35       2.828  13.316   7.486  1.00  0.00           C  
ATOM    241  CEN ASN A  35       3.386  14.002   8.051  1.00  0.00           X  
ATOM    242  H   ASN A  35       3.758  12.690   5.206  1.00  0.00           H  
ATOM    243  N   HIS A  36       0.715  11.450   6.046  1.00  0.00           N  
ATOM    244  CA  HIS A  36      -0.595  10.804   5.999  1.00  0.00           C  
ATOM    245  C   HIS A  36      -0.481   9.282   5.812  1.00  0.00           C  
ATOM    246  O   HIS A  36      -1.203   8.529   6.458  1.00  0.00           O  
ATOM    247  CB  HIS A  36      -1.445  11.405   4.875  1.00  0.00           C  
ATOM    248  CEN HIS A  36      -2.435  12.418   4.716  1.00  0.00           X  
ATOM    249  H   HIS A  36       0.953  12.121   5.334  1.00  0.00           H  
ATOM    250  N   LEU A  37       0.444   8.801   4.978  1.00  0.00           N  
ATOM    251  CA  LEU A  37       0.608   7.365   4.733  1.00  0.00           C  
ATOM    252  C   LEU A  37       1.089   6.611   5.976  1.00  0.00           C  
ATOM    253  O   LEU A  37       0.599   5.517   6.241  1.00  0.00           O  
ATOM    254  CB  LEU A  37       1.585   7.143   3.571  1.00  0.00           C  
ATOM    255  CEN LEU A  37       1.383   6.756   2.094  1.00  0.00           X  
ATOM    256  H   LEU A  37       1.076   9.449   4.531  1.00  0.00           H  
ATOM    257  N   GLN A  38       2.022   7.184   6.743  1.00  0.00           N  
ATOM    258  CA  GLN A  38       2.552   6.546   7.947  1.00  0.00           C  
ATOM    259  C   GLN A  38       1.510   6.541   9.067  1.00  0.00           C  
ATOM    260  O   GLN A  38       1.426   5.544   9.775  1.00  0.00           O  
ATOM    261  CB  GLN A  38       3.820   7.262   8.419  1.00  0.00           C  
ATOM    262  CEN GLN A  38       5.565   7.200   8.433  1.00  0.00           X  
ATOM    263  H   GLN A  38       2.328   8.121   6.520  1.00  0.00           H  
ATOM    264  N   ASN A  39       0.670   7.578   9.167  1.00  0.00           N  
ATOM    265  CA  ASN A  39      -0.413   7.631  10.160  1.00  0.00           C  
ATOM    266  C   ASN A  39      -1.426   6.501   9.946  1.00  0.00           C  
ATOM    267  O   ASN A  39      -1.786   5.806  10.892  1.00  0.00           O  
ATOM    268  CB  ASN A  39      -1.117   8.975  10.139  1.00  0.00           C  
ATOM    269  CEN ASN A  39      -1.049   9.901  10.628  1.00  0.00           X  
ATOM    270  H   ASN A  39       0.828   8.392   8.594  1.00  0.00           H  
ATOM    271  N   VAL A  40      -1.809   6.232   8.693  1.00  0.00           N  
ATOM    272  CA  VAL A  40      -2.794   5.186   8.369  1.00  0.00           C  
ATOM    273  C   VAL A  40      -2.291   3.794   8.776  1.00  0.00           C  
ATOM    274  O   VAL A  40      -3.022   3.029   9.403  1.00  0.00           O  
ATOM    275  CB  VAL A  40      -3.132   5.177   6.866  1.00  0.00           C  
ATOM    276  CEN VAL A  40      -3.626   5.323   6.408  1.00  0.00           X  
ATOM    277  H   VAL A  40      -1.468   6.829   7.956  1.00  0.00           H  
ATOM    278  N   ILE A  41      -1.042   3.445   8.445  1.00  0.00           N  
ATOM    279  CA  ILE A  41      -0.420   2.176   8.856  1.00  0.00           C  
ATOM    280  C   ILE A  41      -0.384   2.039  10.380  1.00  0.00           C  
ATOM    281  O   ILE A  41      -0.659   0.954  10.902  1.00  0.00           O  
ATOM    282  CB  ILE A  41       1.012   2.044   8.308  1.00  0.00           C  
ATOM    283  CEN ILE A  41       1.617   1.732   7.455  1.00  0.00           X  
ATOM    284  H   ILE A  41      -0.479   4.125   7.951  1.00  0.00           H  
ATOM    285  N   GLU A  42      -0.054   3.116  11.097  1.00  0.00           N  
ATOM    286  CA  GLU A  42       0.004   3.129  12.557  1.00  0.00           C  
ATOM    287  C   GLU A  42      -1.363   2.838  13.174  1.00  0.00           C  
ATOM    288  O   GLU A  42      -1.470   1.936  14.005  1.00  0.00           O  
ATOM    289  CB  GLU A  42       0.529   4.477  13.058  1.00  0.00           C  
ATOM    290  CEN GLU A  42       1.811   5.440  13.636  1.00  0.00           X  
ATOM    291  H   GLU A  42       0.113   3.987  10.616  1.00  0.00           H  
ATOM    292  N   ASP A  43      -2.418   3.505  12.712  1.00  0.00           N  
ATOM    293  CA  ASP A  43      -3.779   3.249  13.170  1.00  0.00           C  
ATOM    294  C   ASP A  43      -4.206   1.799  12.910  1.00  0.00           C  
ATOM    295  O   ASP A  43      -4.831   1.167  13.770  1.00  0.00           O  
ATOM    296  CB  ASP A  43      -4.755   4.213  12.490  1.00  0.00           C  
ATOM    297  CEN ASP A  43      -5.233   5.096  12.662  1.00  0.00           X  
ATOM    298  H   ASP A  43      -2.266   4.305  12.115  1.00  0.00           H  
ATOM    299  N   ILE A  44      -3.838   1.220  11.759  1.00  0.00           N  
ATOM    300  CA  ILE A  44      -4.255  -0.145  11.386  1.00  0.00           C  
ATOM    301  C   ILE A  44      -3.570  -1.154  12.303  1.00  0.00           C  
ATOM    302  O   ILE A  44      -4.181  -2.140  12.734  1.00  0.00           O  
ATOM    303  CB  ILE A  44      -3.919  -0.476   9.920  1.00  0.00           C  
ATOM    304  CEN ILE A  44      -4.269  -0.418   8.889  1.00  0.00           X  
ATOM    305  H   ILE A  44      -3.283   1.767  11.117  1.00  0.00           H  
ATOM    306  N   HIS A  45      -2.303  -0.913  12.620  1.00  0.00           N  
ATOM    307  CA  HIS A  45      -1.546  -1.731  13.547  1.00  0.00           C  
ATOM    308  C   HIS A  45      -2.127  -1.672  14.971  1.00  0.00           C  
ATOM    309  O   HIS A  45      -2.306  -2.724  15.586  1.00  0.00           O  
ATOM    310  CB  HIS A  45      -0.077  -1.294  13.557  1.00  0.00           C  
ATOM    311  CEN HIS A  45       1.144  -1.658  12.920  1.00  0.00           X  
ATOM    312  H   HIS A  45      -1.863  -0.087  12.234  1.00  0.00           H  
ATOM    313  N   ASP A  46      -2.515  -0.498  15.474  1.00  0.00           N  
ATOM    314  CA  ASP A  46      -3.132  -0.334  16.801  1.00  0.00           C  
ATOM    315  C   ASP A  46      -4.458  -1.103  16.911  1.00  0.00           C  
ATOM    316  O   ASP A  46      -4.667  -1.893  17.840  1.00  0.00           O  
ATOM    317  CB  ASP A  46      -3.363   1.149  17.103  1.00  0.00           C  
ATOM    318  CEN ASP A  46      -2.929   1.925  17.599  1.00  0.00           X  
ATOM    319  H   ASP A  46      -2.384   0.331  14.915  1.00  0.00           H  
ATOM    320  N   PHE A  47      -5.334  -0.962  15.912  1.00  0.00           N  
ATOM    321  CA  PHE A  47      -6.626  -1.641  15.878  1.00  0.00           C  
ATOM    322  C   PHE A  47      -6.456  -3.167  15.859  1.00  0.00           C  
ATOM    323  O   PHE A  47      -7.056  -3.866  16.680  1.00  0.00           O  
ATOM    324  CB  PHE A  47      -7.433  -1.184  14.661  1.00  0.00           C  
ATOM    325  CEN PHE A  47      -8.591  -0.149  14.323  1.00  0.00           X  
ATOM    326  H   PHE A  47      -5.092  -0.337  15.155  1.00  0.00           H  
ATOM    327  N   MET A  48      -5.591  -3.692  14.988  1.00  0.00           N  
ATOM    328  CA  MET A  48      -5.260  -5.118  14.948  1.00  0.00           C  
ATOM    329  C   MET A  48      -4.738  -5.654  16.281  1.00  0.00           C  
ATOM    330  O   MET A  48      -5.106  -6.759  16.682  1.00  0.00           O  
ATOM    331  CB  MET A  48      -4.230  -5.376  13.850  1.00  0.00           C  
ATOM    332  CEN MET A  48      -4.036  -6.094  12.261  1.00  0.00           X  
ATOM    333  H   MET A  48      -5.125  -3.060  14.350  1.00  0.00           H  
ATOM    334  N   GLN A  49      -3.907  -4.895  16.991  1.00  0.00           N  
ATOM    335  CA  GLN A  49      -3.391  -5.305  18.300  1.00  0.00           C  
ATOM    336  C   GLN A  49      -4.433  -5.212  19.427  1.00  0.00           C  
ATOM    337  O   GLN A  49      -4.180  -5.657  20.546  1.00  0.00           O  
ATOM    338  CB  GLN A  49      -2.174  -4.452  18.666  1.00  0.00           C  
ATOM    339  CEN GLN A  49      -0.429  -4.407  18.699  1.00  0.00           X  
ATOM    340  H   GLN A  49      -3.608  -4.006  16.613  1.00  0.00           H  
ATOM    341  N   GLY A  50      -5.635  -4.707  19.130  1.00  0.00           N  
ATOM    342  CA  GLY A  50      -6.741  -4.592  20.078  1.00  0.00           C  
ATOM    343  C   GLY A  50      -6.754  -3.264  20.832  1.00  0.00           C  
ATOM    344  O   GLY A  50      -7.428  -3.158  21.854  1.00  0.00           O  
ATOM    345  CEN GLY A  50      -6.741  -4.592  20.078  1.00  0.00           X  
ATOM    346  H   GLY A  50      -5.776  -4.334  18.203  1.00  0.00           H  
ATOM    347  N   GLY A  51      -6.025  -2.255  20.346  1.00  0.00           N  
ATOM    348  CA  GLY A  51      -5.862  -0.956  21.002  1.00  0.00           C  
ATOM    349  C   GLY A  51      -6.988   0.045  20.739  1.00  0.00           C  
ATOM    350  O   GLY A  51      -7.078   1.053  21.446  1.00  0.00           O  
ATOM    351  CEN GLY A  51      -5.862  -0.956  21.002  1.00  0.00           X  
ATOM    352  H   GLY A  51      -5.528  -2.383  19.476  1.00  0.00           H  
ATOM    353  N   GLY A  52      -7.863  -0.179  19.748  1.00  0.00           N  
ATOM    354  CA  GLY A  52      -8.866   0.810  19.350  1.00  0.00           C  
ATOM    355  C   GLY A  52     -10.327   0.404  19.513  1.00  0.00           C  
ATOM    356  O   GLY A  52     -10.747  -0.695  19.166  1.00  0.00           O  
ATOM    357  CEN GLY A  52      -8.867   0.810  19.350  1.00  0.00           X  
ATOM    358  H   GLY A  52      -7.718  -0.986  19.157  1.00  0.00           H  
ATOM    359  N   SER A  53     -11.122   1.345  20.021  1.00  0.00           N  
ATOM    360  CA  SER A  53     -12.583   1.296  19.998  1.00  0.00           C  
ATOM    361  C   SER A  53     -13.108   1.958  18.716  1.00  0.00           C  
ATOM    362  O   SER A  53     -12.324   2.492  17.932  1.00  0.00           O  
ATOM    363  CB  SER A  53     -13.154   1.975  21.228  1.00  0.00           C  
ATOM    364  CEN SER A  53     -13.199   2.331  21.637  1.00  0.00           X  
ATOM    365  H   SER A  53     -10.714   2.251  20.203  1.00  0.00           H  
ATOM    366  N   GLY A  54     -14.429   1.995  18.509  1.00  0.00           N  
ATOM    367  CA  GLY A  54     -15.030   2.628  17.324  1.00  0.00           C  
ATOM    368  C   GLY A  54     -14.522   4.051  17.029  1.00  0.00           C  
ATOM    369  O   GLY A  54     -14.517   4.469  15.878  1.00  0.00           O  
ATOM    370  CEN GLY A  54     -15.031   2.628  17.324  1.00  0.00           X  
ATOM    371  H   GLY A  54     -15.042   1.517  19.156  1.00  0.00           H  
ATOM    372  N   GLY A  55     -14.015   4.772  18.042  1.00  0.00           N  
ATOM    373  CA  GLY A  55     -13.419   6.100  17.872  1.00  0.00           C  
ATOM    374  C   GLY A  55     -12.123   6.092  17.053  1.00  0.00           C  
ATOM    375  O   GLY A  55     -11.946   6.978  16.226  1.00  0.00           O  
ATOM    376  CEN GLY A  55     -13.419   6.101  17.872  1.00  0.00           X  
ATOM    377  H   GLY A  55     -13.914   4.324  18.940  1.00  0.00           H  
ATOM    378  N   LYS A  56     -11.266   5.065  17.201  1.00  0.00           N  
ATOM    379  CA  LYS A  56     -10.102   4.878  16.316  1.00  0.00           C  
ATOM    380  C   LYS A  56     -10.542   4.657  14.873  1.00  0.00           C  
ATOM    381  O   LYS A  56      -9.932   5.197  13.966  1.00  0.00           O  
ATOM    382  CB  LYS A  56      -9.246   3.701  16.786  1.00  0.00           C  
ATOM    383  CEN LYS A  56      -7.493   3.006  17.746  1.00  0.00           X  
ATOM    384  H   LYS A  56     -11.495   4.329  17.854  1.00  0.00           H  
ATOM    385  N   LEU A  57     -11.643   3.931  14.649  1.00  0.00           N  
ATOM    386  CA  LEU A  57     -12.237   3.825  13.310  1.00  0.00           C  
ATOM    387  C   LEU A  57     -12.711   5.172  12.764  1.00  0.00           C  
ATOM    388  O   LEU A  57     -12.434   5.486  11.613  1.00  0.00           O  
ATOM    389  CB  LEU A  57     -13.406   2.832  13.337  1.00  0.00           C  
ATOM    390  CEN LEU A  57     -13.552   1.376  12.857  1.00  0.00           X  
ATOM    391  H   LEU A  57     -12.086   3.469  15.430  1.00  0.00           H  
ATOM    392  N   GLN A  58     -13.384   5.986  13.578  1.00  0.00           N  
ATOM    393  CA  GLN A  58     -13.789   7.330  13.157  1.00  0.00           C  
ATOM    394  C   GLN A  58     -12.596   8.206  12.763  1.00  0.00           C  
ATOM    395  O   GLN A  58     -12.680   8.929  11.775  1.00  0.00           O  
ATOM    396  CB  GLN A  58     -14.577   8.016  14.275  1.00  0.00           C  
ATOM    397  CEN GLN A  58     -16.177   8.420  14.843  1.00  0.00           X  
ATOM    398  H   GLN A  58     -13.571   5.687  14.525  1.00  0.00           H  
ATOM    399  N   GLU A  59     -11.499   8.138  13.521  1.00  0.00           N  
ATOM    400  CA  GLU A  59     -10.268   8.866  13.205  1.00  0.00           C  
ATOM    401  C   GLU A  59      -9.638   8.339  11.912  1.00  0.00           C  
ATOM    402  O   GLU A  59      -9.258   9.144  11.064  1.00  0.00           O  
ATOM    403  CB  GLU A  59      -9.271   8.760  14.361  1.00  0.00           C  
ATOM    404  CEN GLU A  59      -8.543   9.429  15.749  1.00  0.00           X  
ATOM    405  H   GLU A  59     -11.489   7.528  14.327  1.00  0.00           H  
ATOM    406  N   MET A  60      -9.698   7.025  11.676  1.00  0.00           N  
ATOM    407  CA  MET A  60      -9.121   6.373  10.493  1.00  0.00           C  
ATOM    408  C   MET A  60      -9.815   6.787   9.196  1.00  0.00           C  
ATOM    409  O   MET A  60      -9.162   7.008   8.182  1.00  0.00           O  
ATOM    410  CB  MET A  60      -9.186   4.855  10.651  1.00  0.00           C  
ATOM    411  CEN MET A  60      -8.189   3.438  10.927  1.00  0.00           X  
ATOM    412  H   MET A  60     -10.085   6.430  12.398  1.00  0.00           H  
ATOM    413  N   MET A  61     -11.146   6.936   9.214  1.00  0.00           N  
ATOM    414  CA  MET A  61     -11.896   7.444   8.061  1.00  0.00           C  
ATOM    415  C   MET A  61     -11.431   8.850   7.667  1.00  0.00           C  
ATOM    416  O   MET A  61     -11.192   9.112   6.491  1.00  0.00           O  
ATOM    417  CB  MET A  61     -13.392   7.450   8.367  1.00  0.00           C  
ATOM    418  CEN MET A  61     -14.901   6.649   7.964  1.00  0.00           X  
ATOM    419  H   MET A  61     -11.644   6.686  10.057  1.00  0.00           H  
ATOM    420  N   LYS A  62     -11.278   9.761   8.626  1.00  0.00           N  
ATOM    421  CA  LYS A  62     -10.777  11.111   8.363  1.00  0.00           C  
ATOM    422  C   LYS A  62      -9.353  11.089   7.809  1.00  0.00           C  
ATOM    423  O   LYS A  62      -9.072  11.857   6.895  1.00  0.00           O  
ATOM    424  CB  LYS A  62     -10.829  11.954   9.638  1.00  0.00           C  
ATOM    425  CEN LYS A  62     -11.778  13.471  10.768  1.00  0.00           X  
ATOM    426  H   LYS A  62     -11.452   9.483   9.583  1.00  0.00           H  
ATOM    427  N   GLU A  63      -8.483  10.228   8.326  1.00  0.00           N  
ATOM    428  CA  GLU A  63      -7.117  10.064   7.809  1.00  0.00           C  
ATOM    429  C   GLU A  63      -7.138   9.675   6.334  1.00  0.00           C  
ATOM    430  O   GLU A  63      -6.443  10.263   5.508  1.00  0.00           O  
ATOM    431  CB  GLU A  63      -6.354   9.013   8.617  1.00  0.00           C  
ATOM    432  CEN GLU A  63      -5.235   8.616   9.840  1.00  0.00           X  
ATOM    433  H   GLU A  63      -8.765   9.646   9.104  1.00  0.00           H  
ATOM    434  N   PHE A  64      -8.035   8.768   5.962  1.00  0.00           N  
ATOM    435  CA  PHE A  64      -8.176   8.326   4.585  1.00  0.00           C  
ATOM    436  C   PHE A  64      -8.646   9.455   3.647  1.00  0.00           C  
ATOM    437  O   PHE A  64      -8.076   9.666   2.575  1.00  0.00           O  
ATOM    438  CB  PHE A  64      -9.148   7.147   4.518  1.00  0.00           C  
ATOM    439  CEN PHE A  64      -9.090   5.560   4.466  1.00  0.00           X  
ATOM    440  H   PHE A  64      -8.573   8.299   6.678  1.00  0.00           H  
ATOM    441  N   GLN A  65      -9.634  10.251   4.073  1.00  0.00           N  
ATOM    442  CA  GLN A  65     -10.111  11.398   3.296  1.00  0.00           C  
ATOM    443  C   GLN A  65      -9.028  12.472   3.129  1.00  0.00           C  
ATOM    444  O   GLN A  65      -8.898  13.048   2.052  1.00  0.00           O  
ATOM    445  CB  GLN A  65     -11.343  12.012   3.965  1.00  0.00           C  
ATOM    446  CEN GLN A  65     -13.087  12.095   3.926  1.00  0.00           X  
ATOM    447  H   GLN A  65     -10.056  10.056   4.970  1.00  0.00           H  
ATOM    448  N   GLN A  66      -8.220  12.719   4.160  1.00  0.00           N  
ATOM    449  CA  GLN A  66      -7.094  13.652   4.065  1.00  0.00           C  
ATOM    450  C   GLN A  66      -6.050  13.168   3.059  1.00  0.00           C  
ATOM    451  O   GLN A  66      -5.538  13.977   2.289  1.00  0.00           O  
ATOM    452  CB  GLN A  66      -6.437  13.839   5.435  1.00  0.00           C  
ATOM    453  CEN GLN A  66      -6.324  14.893   6.823  1.00  0.00           X  
ATOM    454  H   GLN A  66      -8.332  12.187   5.010  1.00  0.00           H  
ATOM    455  N   VAL A  67      -5.807  11.852   2.989  1.00  0.00           N  
ATOM    456  CA  VAL A  67      -4.844  11.276   2.034  1.00  0.00           C  
ATOM    457  C   VAL A  67      -5.282  11.523   0.601  1.00  0.00           C  
ATOM    458  O   VAL A  67      -4.489  11.989  -0.212  1.00  0.00           O  
ATOM    459  CB  VAL A  67      -4.665   9.761   2.245  1.00  0.00           C  
ATOM    460  CEN VAL A  67      -4.223   9.281   2.465  1.00  0.00           X  
ATOM    461  H   VAL A  67      -6.281  11.243   3.640  1.00  0.00           H  
ATOM    462  N   LEU A  68      -6.538  11.226   0.273  1.00  0.00           N  
ATOM    463  CA  LEU A  68      -7.085  11.501  -1.053  1.00  0.00           C  
ATOM    464  C   LEU A  68      -6.956  12.959  -1.458  1.00  0.00           C  
ATOM    465  O   LEU A  68      -6.468  13.246  -2.551  1.00  0.00           O  
ATOM    466  CB  LEU A  68      -8.558  11.076  -1.105  1.00  0.00           C  
ATOM    467  CEN LEU A  68      -9.275   9.860  -1.723  1.00  0.00           X  
ATOM    468  H   LEU A  68      -7.135  10.813   0.976  1.00  0.00           H  
ATOM    469  N   ASP A  69      -7.428  13.860  -0.605  1.00  0.00           N  
ATOM    470  CA  ASP A  69      -7.376  15.289  -0.881  1.00  0.00           C  
ATOM    471  C   ASP A  69      -5.941  15.714  -1.224  1.00  0.00           C  
ATOM    472  O   ASP A  69      -5.726  16.408  -2.220  1.00  0.00           O  
ATOM    473  CB  ASP A  69      -7.899  16.087   0.316  1.00  0.00           C  
ATOM    474  CEN ASP A  69      -8.748  16.546   0.642  1.00  0.00           X  
ATOM    475  H   ASP A  69      -7.853  13.550   0.257  1.00  0.00           H  
ATOM    476  N   GLU A  70      -4.943  15.243  -0.469  1.00  0.00           N  
ATOM    477  CA  GLU A  70      -3.530  15.564  -0.697  1.00  0.00           C  
ATOM    478  C   GLU A  70      -3.019  14.962  -2.006  1.00  0.00           C  
ATOM    479  O   GLU A  70      -2.337  15.641  -2.772  1.00  0.00           O  
ATOM    480  CB  GLU A  70      -2.675  15.069   0.472  1.00  0.00           C  
ATOM    481  CEN GLU A  70      -1.847  15.377   1.929  1.00  0.00           X  
ATOM    482  H   GLU A  70      -5.175  14.619   0.288  1.00  0.00           H  
ATOM    483  N   LEU A  71      -3.392  13.722  -2.314  1.00  0.00           N  
ATOM    484  CA  LEU A  71      -2.956  13.000  -3.506  1.00  0.00           C  
ATOM    485  C   LEU A  71      -3.560  13.592  -4.772  1.00  0.00           C  
ATOM    486  O   LEU A  71      -2.851  13.761  -5.761  1.00  0.00           O  
ATOM    487  CB  LEU A  71      -3.323  11.516  -3.388  1.00  0.00           C  
ATOM    488  CEN LEU A  71      -2.493  10.256  -3.076  1.00  0.00           X  
ATOM    489  H   LEU A  71      -4.016  13.253  -1.674  1.00  0.00           H  
ATOM    490  N   ASN A  72      -4.843  13.934  -4.752  1.00  0.00           N  
ATOM    491  CA  ASN A  72      -5.570  14.398  -5.923  1.00  0.00           C  
ATOM    492  C   ASN A  72      -4.940  15.674  -6.507  1.00  0.00           C  
ATOM    493  O   ASN A  72      -4.665  15.731  -7.705  1.00  0.00           O  
ATOM    494  CB  ASN A  72      -7.035  14.628  -5.601  1.00  0.00           C  
ATOM    495  CEN ASN A  72      -7.936  14.091  -5.632  1.00  0.00           X  
ATOM    496  H   ASN A  72      -5.341  13.850  -3.877  1.00  0.00           H  
ATOM    497  N   ASN A  73      -4.655  16.671  -5.664  1.00  0.00           N  
ATOM    498  CA  ASN A  73      -4.073  17.942  -6.097  1.00  0.00           C  
ATOM    499  C   ASN A  73      -2.680  17.758  -6.707  1.00  0.00           C  
ATOM    500  O   ASN A  73      -2.391  18.293  -7.778  1.00  0.00           O  
ATOM    501  CB  ASN A  73      -4.012  18.935  -4.951  1.00  0.00           C  
ATOM    502  CEN ASN A  73      -4.607  19.698  -4.545  1.00  0.00           X  
ATOM    503  H   ASN A  73      -4.844  16.539  -4.680  1.00  0.00           H  
ATOM    504  N   HIS A  74      -1.823  16.975  -6.057  1.00  0.00           N  
ATOM    505  CA  HIS A  74      -0.429  16.794  -6.453  1.00  0.00           C  
ATOM    506  C   HIS A  74      -0.271  16.005  -7.752  1.00  0.00           C  
ATOM    507  O   HIS A  74       0.633  16.268  -8.549  1.00  0.00           O  
ATOM    508  CB  HIS A  74       0.350  16.097  -5.332  1.00  0.00           C  
ATOM    509  CEN HIS A  74       1.168  16.457  -4.223  1.00  0.00           X  
ATOM    510  H   HIS A  74      -2.116  16.572  -5.180  1.00  0.00           H  
ATOM    511  N   LEU A  75      -1.161  15.050  -8.004  1.00  0.00           N  
ATOM    512  CA  LEU A  75      -1.104  14.179  -9.164  1.00  0.00           C  
ATOM    513  C   LEU A  75      -1.971  14.661 -10.342  1.00  0.00           C  
ATOM    514  O   LEU A  75      -2.140  13.899 -11.295  1.00  0.00           O  
ATOM    515  CB  LEU A  75      -1.519  12.762  -8.749  1.00  0.00           C  
ATOM    516  CEN LEU A  75      -0.716  11.479  -8.461  1.00  0.00           X  
ATOM    517  H   LEU A  75      -1.851  14.850  -7.294  1.00  0.00           H  
ATOM    518  N   GLN A  76      -2.476  15.902 -10.373  1.00  0.00           N  
ATOM    519  CA  GLN A  76      -3.318  16.383 -11.492  1.00  0.00           C  
ATOM    520  C   GLN A  76      -2.630  16.286 -12.879  1.00  0.00           C  
ATOM    521  O   GLN A  76      -3.308  16.255 -13.905  1.00  0.00           O  
ATOM    522  CB  GLN A  76      -3.731  17.836 -11.238  1.00  0.00           C  
ATOM    523  CEN GLN A  76      -5.017  18.865 -10.661  1.00  0.00           X  
ATOM    524  H   GLN A  76      -2.317  16.508  -9.580  1.00  0.00           H  
ATOM    525  N   GLY A  77      -1.293  16.157 -12.940  1.00  0.00           N  
ATOM    526  CA  GLY A  77      -0.513  16.044 -14.182  1.00  0.00           C  
ATOM    527  C   GLY A  77      -0.385  14.642 -14.818  1.00  0.00           C  
ATOM    528  O   GLY A  77      -0.081  14.552 -16.005  1.00  0.00           O  
ATOM    529  CEN GLY A  77      -0.513  16.044 -14.182  1.00  0.00           X  
ATOM    530  H   GLY A  77      -0.805  16.070 -12.061  1.00  0.00           H  
ATOM    531  N   GLY A  78      -0.618  13.545 -14.090  1.00  0.00           N  
ATOM    532  CA  GLY A  78      -0.360  12.158 -14.518  1.00  0.00           C  
ATOM    533  C   GLY A  78      -1.614  11.286 -14.642  1.00  0.00           C  
ATOM    534  O   GLY A  78      -1.689  10.226 -14.029  1.00  0.00           O  
ATOM    535  CEN GLY A  78      -0.360  12.157 -14.518  1.00  0.00           X  
ATOM    536  H   GLY A  78      -0.872  13.683 -13.125  1.00  0.00           H  
ATOM    537  N   LYS A  79      -2.607  11.725 -15.428  1.00  0.00           N  
ATOM    538  CA  LYS A  79      -3.990  11.204 -15.464  1.00  0.00           C  
ATOM    539  C   LYS A  79      -4.163   9.683 -15.274  1.00  0.00           C  
ATOM    540  O   LYS A  79      -5.096   9.275 -14.592  1.00  0.00           O  
ATOM    541  CB  LYS A  79      -4.638  11.609 -16.790  1.00  0.00           C  
ATOM    542  CEN LYS A  79      -5.940  12.897 -17.849  1.00  0.00           X  
ATOM    543  H   LYS A  79      -2.432  12.617 -15.871  1.00  0.00           H  
ATOM    544  N   HIS A  80      -3.321   8.846 -15.882  1.00  0.00           N  
ATOM    545  CA  HIS A  80      -3.395   7.391 -15.690  1.00  0.00           C  
ATOM    546  C   HIS A  80      -2.975   6.957 -14.279  1.00  0.00           C  
ATOM    547  O   HIS A  80      -3.652   6.137 -13.662  1.00  0.00           O  
ATOM    548  CB  HIS A  80      -2.527   6.674 -16.728  1.00  0.00           C  
ATOM    549  CEN HIS A  80      -2.682   6.066 -18.008  1.00  0.00           X  
ATOM    550  H   HIS A  80      -2.578   9.235 -16.445  1.00  0.00           H  
ATOM    551  N   THR A  81      -1.907   7.552 -13.746  1.00  0.00           N  
ATOM    552  CA  THR A  81      -1.447   7.287 -12.378  1.00  0.00           C  
ATOM    553  C   THR A  81      -2.461   7.813 -11.364  1.00  0.00           C  
ATOM    554  O   THR A  81      -2.725   7.134 -10.382  1.00  0.00           O  
ATOM    555  CB  THR A  81      -0.075   7.929 -12.101  1.00  0.00           C  
ATOM    556  CEN THR A  81       0.495   7.992 -12.214  1.00  0.00           X  
ATOM    557  H   THR A  81      -1.375   8.221 -14.287  1.00  0.00           H  
ATOM    558  N   VAL A  82      -3.088   8.962 -11.654  1.00  0.00           N  
ATOM    559  CA  VAL A  82      -4.166   9.525 -10.818  1.00  0.00           C  
ATOM    560  C   VAL A  82      -5.334   8.590 -10.744  1.00  0.00           C  
ATOM    561  O   VAL A  82      -5.834   8.345  -9.663  1.00  0.00           O  
ATOM    562  CB  VAL A  82      -4.662  10.885 -11.345  1.00  0.00           C  
ATOM    563  CEN VAL A  82      -4.672  11.561 -11.212  1.00  0.00           X  
ATOM    564  H   VAL A  82      -2.822   9.468 -12.487  1.00  0.00           H  
ATOM    565  N   HIS A  83      -5.772   8.080 -11.895  1.00  0.00           N  
ATOM    566  CA  HIS A  83      -6.930   7.213 -11.919  1.00  0.00           C  
ATOM    567  C   HIS A  83      -6.662   5.925 -11.147  1.00  0.00           C  
ATOM    568  O   HIS A  83      -7.493   5.514 -10.352  1.00  0.00           O  
ATOM    569  CB  HIS A  83      -7.332   6.892 -13.363  1.00  0.00           C  
ATOM    570  CEN HIS A  83      -8.243   7.376 -14.345  1.00  0.00           X  
ATOM    571  H   HIS A  83      -5.362   8.381 -12.769  1.00  0.00           H  
ATOM    572  N   HIS A  84      -5.487   5.317 -11.333  1.00  0.00           N  
ATOM    573  CA  HIS A  84      -5.127   4.115 -10.590  1.00  0.00           C  
ATOM    574  C   HIS A  84      -5.105   4.361  -9.072  1.00  0.00           C  
ATOM    575  O   HIS A  84      -5.700   3.597  -8.326  1.00  0.00           O  
ATOM    576  CB  HIS A  84      -3.765   3.592 -11.055  1.00  0.00           C  
ATOM    577  CEN HIS A  84      -3.252   2.636 -11.979  1.00  0.00           X  
ATOM    578  H   HIS A  84      -4.812   5.721 -11.968  1.00  0.00           H  
ATOM    579  N   ILE A  85      -4.508   5.474  -8.634  1.00  0.00           N  
ATOM    580  CA  ILE A  85      -4.385   5.811  -7.211  1.00  0.00           C  
ATOM    581  C   ILE A  85      -5.761   6.064  -6.581  1.00  0.00           C  
ATOM    582  O   ILE A  85      -5.999   5.667  -5.448  1.00  0.00           O  
ATOM    583  CB  ILE A  85      -3.497   7.051  -6.998  1.00  0.00           C  
ATOM    584  CEN ILE A  85      -2.473   7.405  -6.877  1.00  0.00           X  
ATOM    585  H   ILE A  85      -4.148   6.130  -9.312  1.00  0.00           H  
ATOM    586  N   GLU A  86      -6.697   6.654  -7.322  1.00  0.00           N  
ATOM    587  CA  GLU A  86      -8.081   6.864  -6.905  1.00  0.00           C  
ATOM    588  C   GLU A  86      -8.839   5.537  -6.747  1.00  0.00           C  
ATOM    589  O   GLU A  86      -9.545   5.363  -5.757  1.00  0.00           O  
ATOM    590  CB  GLU A  86      -8.803   7.766  -7.909  1.00  0.00           C  
ATOM    591  CEN GLU A  86      -9.368   9.306  -8.370  1.00  0.00           X  
ATOM    592  H   GLU A  86      -6.425   7.010  -8.226  1.00  0.00           H  
ATOM    593  N   GLN A  87      -8.704   4.598  -7.695  1.00  0.00           N  
ATOM    594  CA  GLN A  87      -9.324   3.271  -7.586  1.00  0.00           C  
ATOM    595  C   GLN A  87      -8.879   2.547  -6.315  1.00  0.00           C  
ATOM    596  O   GLN A  87      -9.740   2.024  -5.610  1.00  0.00           O  
ATOM    597  CB  GLN A  87      -8.981   2.417  -8.809  1.00  0.00           C  
ATOM    598  CEN GLN A  87      -9.576   1.828 -10.341  1.00  0.00           X  
ATOM    599  H   GLN A  87      -8.091   4.782  -8.476  1.00  0.00           H  
ATOM    600  N   ASN A  88      -7.586   2.585  -5.977  1.00  0.00           N  
ATOM    601  CA  ASN A  88      -7.056   1.887  -4.800  1.00  0.00           C  
ATOM    602  C   ASN A  88      -7.593   2.521  -3.508  1.00  0.00           C  
ATOM    603  O   ASN A  88      -7.981   1.840  -2.567  1.00  0.00           O  
ATOM    604  CB  ASN A  88      -5.538   1.877  -4.793  1.00  0.00           C  
ATOM    605  CEN ASN A  88      -4.759   1.253  -5.117  1.00  0.00           X  
ATOM    606  H   ASN A  88      -6.927   3.034  -6.596  1.00  0.00           H  
ATOM    607  N   ILE A  89      -7.708   3.847  -3.489  1.00  0.00           N  
ATOM    608  CA  ILE A  89      -8.292   4.562  -2.363  1.00  0.00           C  
ATOM    609  C   ILE A  89      -9.782   4.227  -2.162  1.00  0.00           C  
ATOM    610  O   ILE A  89     -10.238   4.128  -1.021  1.00  0.00           O  
ATOM    611  CB  ILE A  89      -8.137   6.083  -2.541  1.00  0.00           C  
ATOM    612  CEN ILE A  89      -7.472   6.935  -2.397  1.00  0.00           X  
ATOM    613  H   ILE A  89      -7.341   4.375  -4.267  1.00  0.00           H  
ATOM    614  N   LYS A  90     -10.570   4.038  -3.223  1.00  0.00           N  
ATOM    615  CA  LYS A  90     -11.985   3.649  -3.076  1.00  0.00           C  
ATOM    616  C   LYS A  90     -12.131   2.297  -2.387  1.00  0.00           C  
ATOM    617  O   LYS A  90     -12.907   2.193  -1.439  1.00  0.00           O  
ATOM    618  CB  LYS A  90     -12.677   3.610  -4.440  1.00  0.00           C  
ATOM    619  CEN LYS A  90     -13.993   4.514  -5.828  1.00  0.00           X  
ATOM    620  H   LYS A  90     -10.158   4.078  -4.144  1.00  0.00           H  
ATOM    621  N   GLU A  91     -11.387   1.289  -2.832  1.00  0.00           N  
ATOM    622  CA  GLU A  91     -11.419  -0.049  -2.240  1.00  0.00           C  
ATOM    623  C   GLU A  91     -11.068  -0.012  -0.747  1.00  0.00           C  
ATOM    624  O   GLU A  91     -11.834  -0.527   0.070  1.00  0.00           O  
ATOM    625  CB  GLU A  91     -10.459  -0.982  -2.983  1.00  0.00           C  
ATOM    626  CEN GLU A  91     -10.184  -2.197  -4.145  1.00  0.00           X  
ATOM    627  H   GLU A  91     -10.746   1.453  -3.596  1.00  0.00           H  
ATOM    628  N   ILE A  92     -10.010   0.712  -0.363  1.00  0.00           N  
ATOM    629  CA  ILE A  92      -9.541   0.825   1.029  1.00  0.00           C  
ATOM    630  C   ILE A  92     -10.629   1.438   1.930  1.00  0.00           C  
ATOM    631  O   ILE A  92     -10.936   0.898   2.994  1.00  0.00           O  
ATOM    632  CB  ILE A  92      -8.263   1.678   1.127  1.00  0.00           C  
ATOM    633  CEN ILE A  92      -7.174   1.665   1.064  1.00  0.00           X  
ATOM    634  H   ILE A  92      -9.461   1.152  -1.089  1.00  0.00           H  
ATOM    635  N   PHE A  93     -11.279   2.526   1.501  1.00  0.00           N  
ATOM    636  CA  PHE A  93     -12.363   3.155   2.264  1.00  0.00           C  
ATOM    637  C   PHE A  93     -13.596   2.259   2.376  1.00  0.00           C  
ATOM    638  O   PHE A  93     -14.299   2.308   3.387  1.00  0.00           O  
ATOM    639  CB  PHE A  93     -12.750   4.490   1.625  1.00  0.00           C  
ATOM    640  CEN PHE A  93     -12.448   6.037   1.829  1.00  0.00           X  
ATOM    641  H   PHE A  93     -11.010   2.915   0.609  1.00  0.00           H  
ATOM    642  N   HIS A  94     -13.848   1.440   1.360  1.00  0.00           N  
ATOM    643  CA  HIS A  94     -14.905   0.437   1.402  1.00  0.00           C  
ATOM    644  C   HIS A  94     -14.660  -0.583   2.524  1.00  0.00           C  
ATOM    645  O   HIS A  94     -15.564  -0.881   3.306  1.00  0.00           O  
ATOM    646  CB  HIS A  94     -15.020  -0.280   0.052  1.00  0.00           C  
ATOM    647  CEN HIS A  94     -15.788  -0.179  -1.143  1.00  0.00           X  
ATOM    648  H   HIS A  94     -13.273   1.499   0.531  1.00  0.00           H  
ATOM    649  N   HIS A  95     -13.423  -1.062   2.656  1.00  0.00           N  
ATOM    650  CA  HIS A  95     -13.040  -2.040   3.667  1.00  0.00           C  
ATOM    651  C   HIS A  95     -13.100  -1.467   5.094  1.00  0.00           C  
ATOM    652  O   HIS A  95     -13.602  -2.153   5.988  1.00  0.00           O  
ATOM    653  CB  HIS A  95     -11.633  -2.572   3.378  1.00  0.00           C  
ATOM    654  CEN HIS A  95     -11.030  -3.677   2.708  1.00  0.00           X  
ATOM    655  H   HIS A  95     -12.714  -0.749   2.007  1.00  0.00           H  
ATOM    656  N   LEU A  96     -12.661  -0.220   5.326  1.00  0.00           N  
ATOM    657  CA  LEU A  96     -12.702   0.403   6.661  1.00  0.00           C  
ATOM    658  C   LEU A  96     -14.136   0.617   7.135  1.00  0.00           C  
ATOM    659  O   LEU A  96     -14.442   0.346   8.295  1.00  0.00           O  
ATOM    660  CB  LEU A  96     -11.947   1.738   6.649  1.00  0.00           C  
ATOM    661  CEN LEU A  96     -10.566   2.163   7.183  1.00  0.00           X  
ATOM    662  H   LEU A  96     -12.308   0.317   4.547  1.00  0.00           H  
ATOM    663  N   GLU A  97     -15.025   1.068   6.254  1.00  0.00           N  
ATOM    664  CA  GLU A  97     -16.427   1.296   6.590  1.00  0.00           C  
ATOM    665  C   GLU A  97     -17.115  -0.008   7.023  1.00  0.00           C  
ATOM    666  O   GLU A  97     -17.795  -0.034   8.052  1.00  0.00           O  
ATOM    667  CB  GLU A  97     -17.164   1.914   5.399  1.00  0.00           C  
ATOM    668  CEN GLU A  97     -17.792   3.281   4.600  1.00  0.00           X  
ATOM    669  H   GLU A  97     -14.713   1.298   5.322  1.00  0.00           H  
ATOM    670  N   GLU A  98     -16.880  -1.113   6.307  1.00  0.00           N  
ATOM    671  CA  GLU A  98     -17.474  -2.417   6.614  1.00  0.00           C  
ATOM    672  C   GLU A  98     -16.884  -3.080   7.870  1.00  0.00           C  
ATOM    673  O   GLU A  98     -17.591  -3.812   8.569  1.00  0.00           O  
ATOM    674  CB  GLU A  98     -17.312  -3.354   5.415  1.00  0.00           C  
ATOM    675  CEN GLU A  98     -17.949  -4.077   4.010  1.00  0.00           X  
ATOM    676  H   GLU A  98     -16.260  -1.041   5.513  1.00  0.00           H  
ATOM    677  N   LEU A  99     -15.591  -2.878   8.136  1.00  0.00           N  
ATOM    678  CA  LEU A  99     -14.939  -3.305   9.375  1.00  0.00           C  
ATOM    679  C   LEU A  99     -15.530  -2.620  10.608  1.00  0.00           C  
ATOM    680  O   LEU A  99     -15.836  -3.308  11.576  1.00  0.00           O  
ATOM    681  CB  LEU A  99     -13.432  -3.033   9.293  1.00  0.00           C  
ATOM    682  CEN LEU A  99     -12.216  -3.947   9.054  1.00  0.00           X  
ATOM    683  H   LEU A  99     -15.043  -2.369   7.457  1.00  0.00           H  
ATOM    684  N   VAL A 100     -15.722  -1.298  10.569  1.00  0.00           N  
ATOM    685  CA  VAL A 100     -16.299  -0.512  11.674  1.00  0.00           C  
ATOM    686  C   VAL A 100     -17.716  -0.979  12.006  1.00  0.00           C  
ATOM    687  O   VAL A 100     -18.043  -1.166  13.176  1.00  0.00           O  
ATOM    688  CB  VAL A 100     -16.333   0.992  11.346  1.00  0.00           C  
ATOM    689  CEN VAL A 100     -16.049   1.601  11.502  1.00  0.00           X  
ATOM    690  H   VAL A 100     -15.446  -0.814   9.726  1.00  0.00           H  
ATOM    691  N   HIS A 101     -18.575  -1.136  10.994  1.00  0.00           N  
ATOM    692  CA  HIS A 101     -19.961  -1.587  11.168  1.00  0.00           C  
ATOM    693  C   HIS A 101     -20.115  -2.945  11.884  1.00  0.00           C  
ATOM    694  O   HIS A 101     -21.011  -3.080  12.722  1.00  0.00           O  
ATOM    695  CB  HIS A 101     -20.651  -1.656   9.801  1.00  0.00           C  
ATOM    696  CEN HIS A 101     -21.459  -0.823   8.975  1.00  0.00           X  
ATOM    697  H   HIS A 101     -18.290  -0.823  10.078  1.00  0.00           H  
ATOM    698  N   ARG A 102     -19.280  -3.948  11.583  1.00  0.00           N  
ATOM    699  CA  ARG A 102     -19.345  -5.297  12.176  1.00  0.00           C  
ATOM    700  C   ARG A 102     -19.202  -5.269  13.691  1.00  0.00           C  
ATOM    701  O   ARG A 102     -19.936  -6.059  14.327  1.00  0.00           O  
ATOM    702  CB  ARG A 102     -18.331  -6.246  11.554  1.00  0.00           C  
ATOM    703  CEN ARG A 102     -17.349  -7.988  10.087  1.00  0.00           X  
ATOM    704  H   ARG A 102     -18.443  -3.720  11.065  1.00  0.00           H  
TER                                                                             
# All scores below are weighted scores, not raw scores.
#BEGIN_POSE_ENERGIES_TABLE ./minmover_pdb/pose_81.pdb
label vdw cenpack pair env cbeta hs_pair ss_pair sheet total
weights 1 0.5 1 1 0.25 1 1 1 NA
pose 1.06107 -6.08708 -9.66997 -21.1651 5.50509 0 0 0 -30.356
MET:NtermProteinFull_1 0 -0.26003 -0.0425 0.4784 0.04262 0 0 0 0.21849
TYR_2 0 -0.16091 -0.00156 0.83566 0.06939 0 0 0 0.74258
GLY_3 0 0.02391 -0.04207 -0.0429 0.04409 0 0 0 -0.01697
LYS_4 0 -0.13138 -0.07619 -0.68888 0.04273 0 0 0 -0.85372
LEU_5 0 -0.38377 -0.24797 -0.19483 0.03624 0 0 0 -0.79032
ASN_6 0 -0.15504 0.10316 -0.32173 0.04306 0 0 0 -0.33056
ASP_7 0 -0.00235 -0.1649 -0.47618 0.0693 0 0 0 -0.57413
LEU_8 0 0.25392 -0.55436 -0.45811 0.03743 0 0 0 -0.72113
LEU_9 0 -0.01277 -0.28617 -0.19483 0.03102 0 0 0 -0.46276
GLU_10 0 -0.09526 0.05813 -0.82678 0.06894 0 0 0 -0.79497
ASP_11 0 -0.01984 -0.01461 -0.31759 0.06956 0 0 0 -0.28248
LEU_12 0 -0.21759 -0.57349 -0.45811 0.03835 0 0 0 -1.21084
GLN_13 0 -0.21106 0.23761 -0.3291 0.06893 0 0 0 -0.23363
GLU_14 0 -0.02453 -0.06308 -0.82678 0.06893 0 0 0 -0.84546
VAL_15 0 0.02771 -0.4248 -0.10438 0.07081 0 0 0 -0.43066
LEU_16 0.53053 0.80776 -0.32213 -0.06582 0.07121 0 0 0 1.02155
LYS_17 0 -0.0251 0.05435 -0.77863 0.07025 0 0 0 -0.67913
ASN_18 0 0.21635 0.15546 -0.07783 0.0689 0 0 0 0.36288
LEU_19 0 -0.3479 -0.46142 -0.39148 0.0357 0 0 0 -1.1651
HIS_20 0 0.15553 -0.1048 0.0215 0.06894 0 0 0 0.14117
LYS_21 0 -0.01681 0.01157 -1.04927 0.07203 0 0 0 -0.98248
ASN_22 0 -0.00014 0.36346 -0.28327 0.06908 0 0 0 0.14914
TRP_23 0 -0.23916 0.0764 -0.18494 0.03103 0 0 0 -0.31667
HIS_24 0 -0.03504 -0.03805 0.21997 0.07072 0 0 0 0.2176
GLY_25 0 0.01128 -0.00562 0.35201 0.0697 0 0 0 0.42737
GLY_26 0 0.04505 -0.00398 0.0322 0.04518 0 0 0 0.11845
LYS_27 0 0 0 -1.04927 0.07203 0 0 0 -0.97725
ASP_28 0 -0.01243 -0.06527 -0.60822 0.06961 0 0 0 -0.61632
ASN_29 0 0.19453 -0.11785 -0.28327 0.04305 0 0 0 -0.16354
LEU_30 0 0.08536 0.1368 0.4149 0.06893 0 0 0 0.70599
HIS_D_31 0 -0.04601 -0.0509 0.11054 0.06947 0 0 0 0.0831
ASP_32 0 -0.15104 -0.07394 -0.42964 0.06887 0 0 0 -0.58576
VAL_33 0 -0.55888 0.07512 -0.10438 0.0358 0 0 0 -0.55234
ASP_34 0 0.10697 -0.14131 -0.31759 0.0691 0 0 0 -0.28283
ASN_35 0 -0.04429 -0.07877 -0.32173 0.06894 0 0 0 -0.37585
HIS_D_36 0 -0.28648 -0.06416 -0.19493 0.03622 0 0 0 -0.50936
LEU_37 0.53053 0.6909 -0.76975 -0.50394 0.04537 0 0 0 -0.00689
GLN_38 0 -0.03446 0.06116 -0.55896 0.06893 0 0 0 -0.46334
ASN_39 0 -0.18976 -0.11482 -0.19403 0.06937 0 0 0 -0.42923
VAL_40 0 -0.2195 -0.43422 -0.41511 0.03251 0 0 0 -1.03631
ILE_41 0 -0.3233 -0.42767 0.72502 0.04365 0 0 0 0.0177
GLU_42 0 -0.10677 -0.22548 -0.71584 0.06884 0 0 0 -0.97925
ASP_43 0 -0.22393 0.19597 0.34071 0.03654 0 0 0 0.3493
ILE_44 0 0.14229 -0.61776 -0.49284 0.03821 0 0 0 -0.93009
HIS_D_45 0 -0.10827 0.19436 0.0215 0.06891 0 0 0 0.17651
ASP_46 0 -0.21822 -0.4966 -0.31759 0.04268 0 0 0 -0.98973
PHE_47 0 -0.34359 -0.39246 -0.38422 0.03546 0 0 0 -1.0848
MET_48 0 -0.42573 -0.06158 0.18716 0.03008 0 0 0 -0.27007
GLN_49 0 -0.05207 -0.04164 -0.60368 0.06947 0 0 0 -0.62793
GLY_50 0 0.01515 0.01617 -0.07965 0.04409 0 0 0 -0.00425
GLY_51 0 -0.04172 0.01135 0.35201 0.03059 0 0 0 0.35223
GLY_52 0 -0.06362 0.03076 -0.08884 0.03495 0 0 0 -0.08673
SER_53 0 -0.02703 -6e-05 -0.21543 0.03743 0 0 0 -0.20508
GLY_54 0 -0.11244 0.05568 -0.0429 0.03286 0 0 0 -0.0668
GLY_55 0 -0.00364 0.01091 -0.07965 0.03556 0 0 0 -0.03681
LYS_56 0 -0.44479 -0.87587 -0.33001 0.03458 0 0 0 -1.61609
LEU_57 0 0.37698 -0.31749 -0.19483 0.03596 0 0 0 -0.09938
GLN_58 0 0.03339 0.05123 -0.59803 0.06937 0 0 0 -0.44404
GLU_59 0 -0.02474 -0.09404 -0.25924 0.0691 0 0 0 -0.30892
MET_60 0 -0.29214 -0.0946 -0.29185 0.0323 0 0 0 -0.64628
MET_61 0 -0.08543 0.00254 0.6168 0.06929 0 0 0 0.60319
LYS_62 0 -0.07174 -0.01622 -0.96458 0.06924 0 0 0 -0.9833
GLU_63 0 -0.47936 0.1586 -0.00141 0.03615 0 0 0 -0.28602
PHE_64 0 -0.34194 -0.38424 -0.19907 0.0331 0 0 0 -0.89216
GLN_65 0 -0.0429 0.10537 -0.55896 0.06894 0 0 0 -0.42756
GLN_66 0 -0.15848 -0.17091 -0.4142 0.06902 0 0 0 -0.67457
VAL_67 0 0.05449 -0.63073 -0.35242 0.03776 0 0 0 -0.89089
LEU_68 0 0.0232 0.10573 0.4149 0.04381 0 0 0 0.58765
ASP_69 0 -0.06485 -0.03993 -0.52292 0.06894 0 0 0 -0.55876
GLU_70 0 -0.35733 0.26104 0.30406 0.03561 0 0 0 0.24338
LEU_71 0 -0.24621 -0.41384 -0.50394 0.03777 0 0 0 -1.12623
ASN_72 0 0.02211 0.21757 -0.24178 0.04268 0 0 0 0.04059
ASN_73 0 -0.05198 -0.13405 -0.40966 0.06935 0 0 0 -0.52634
HIS_74 0 0.16231 0.13326 -0.15264 0.03543 0 0 0 0.17837
LEU_75 0 -0.14631 0.25818 -0.06582 0.03103 0 0 0 0.07708
GLN_76 0 -0.03578 -0.02605 -0.59803 0.07072 0 0 0 -0.58914
GLY_77 0 -0.05762 -0.04437 0.60923 0.06956 0 0 0 0.57679
GLY_78 0 0.00807 -0.09892 -0.0429 0.03539 0 0 0 -0.09836
LYS_79 0 0 0 -0.8715 0.07203 0 0 0 -0.79947
HIS_80 0 -0.02703 -0.0132 0.21997 0.07072 0 0 0 0.25046
THR_81 0 -0.08305 -0.12801 -0.20624 0.03502 0 0 0 -0.38227
VAL_82 0 0.00499 0.26059 0.33828 0.03491 0 0 0 0.63878
HIS_D_83 0 -0.01674 -0.0132 0.11054 0.06935 0 0 0 0.14995
HIS_D_84 0 0.03363 -0.02381 -0.02241 0.06893 0 0 0 0.05634
ILE_85 0 -0.15807 -0.03148 -0.41682 0.03561 0 0 0 -0.57075
GLU_86 0 -0.00084 0.26185 -0.37543 0.04277 0 0 0 -0.07166
GLN_87 0 -0.04105 0.00414 -0.59803 0.06921 0 0 0 -0.56572
ASN_88 0 -0.02883 0.05143 -0.07783 0.07021 0 0 0 0.01498
ILE_89 0 0.11475 -0.57754 -0.20059 0.06387 0 0 0 -0.59951
LYS_90 0 0.00423 0.03835 -0.77863 0.06947 0 0 0 -0.66657
GLU_91 0 -0.0201 0.00786 -0.60186 0.06893 0 0 0 -0.54518
ILE_92 0 -0.39228 -0.5375 -0.06945 0.03251 0 0 0 -0.96673
PHE_93 0 -0.1302 -0.20877 0.83142 0.07017 0 0 0 0.56262
HIS_D_94 0 -0.07576 0.12174 0.159 0.06882 0 0 0 0.27379
HIS_D_95 0 0.30055 -0.1624 -0.18191 0.04334 0 0 0 -0.00042
LEU_96 0 -0.04749 -0.83613 -0.30366 0.04596 0 0 0 -1.14133
GLU_97 0 -0.1156 0.19227 -0.60186 0.0693 0 0 0 -0.4559
GLU_98 0 0.02995 -0.3591 -0.71584 0.0693 0 0 0 -0.97569
LEU_99 0 -0.3253 -0.28635 -0.06582 0.03097 0 0 0 -0.64651
VAL_100 0 0.44274 0.06499 0.33828 0.05588 0 0 0 0.9019
HIS_D_101 0 -0.06259 0.09253 0.21997 0.07025 0 0 0 0.32015
ARG:CtermProteinFull_102 0 -0.11682 0.21306 -0.55583 0.07081 0 0 0 -0.38877
#END_POSE_ENERGIES_TABLE ./minmover_pdb/pose_81.pdb
