# Supplementary material for: Selection of a promiscuous minimalist cAMP phosphodiesterase from a library of de novo designed proteins
Source: Nat Chem. 2024 May 3;16(7):1200–8. doi: 10.1038/s41557-024-01490-4 (PMC11230910; doi:10.1038/s41557-024-01490-4)
Supplement: Supplementary file 4 — Source data for secondary screening shown in Supplementary Fig. 3. [file 41557_2024_1490_MOESM4_ESM.csv]

naïve	sorting1	sorting2
0.484099847	0	1.663307979
1.435905493	1.927778919	13.44025557
2.125159753	2.54047668	2.331770946
1.394884444	0.96866653	0.248334722
1.251275931	0.18830902	0.805758125
0.611315178	0.200636943	1.781963626
1.144627673	0.483768235	1.597955156
5.948822186	1.238237107	5.196285109
7.208340293	18.92264228	1.780377235
0	1.324532566	0.408868771
0	8.625950277	2.679800779
0	0.29145264	10.66963289
0	0.641976577	0.838756193
5.468831216	0.662934046	3.871108147
8.447353629	0.962502568	5.209624925
6.847239665	0.800184919	2.354604131
2.457510936	0.836346826	3.379043465
3.938502941	1.773268954	1.669968369
2.055426596	0.614033285	1.525295995
0.045132314	0.832648449	1.365090393
0	0	1.626191344
1.661561096	1.802855969	10.45231256
0	0.452126567	2.489442703
0.262529135	11.20988288	0.923456447
0.644132148	0.55691391	2.182981342
0.10667637	0.804705157	0
1.665667477	1.503698377	1.956776821
0	0.734435998	6.892997048
2.149781325	6.16652969	3.85937513
5.71089042	0.760324635	6.734051986
0.758955181	0.865522909	2.92313954
2.149806072	2.543764126	11.03956122
0	1.047565235	2.412986113
0	5.487672077	2.204866292
1.866662	0.12872406	3.106518463
0	0.302547771	3.935191263
0.795902193	1.087014588	1.044973348
3.429838286	0.97400863	8.256576604
0.291259911	0.608280255	6.744519157
0	0.648551469	1.796557229
0.607197726	0.924286008	5.215013865
1.645127539	0.416375591	7.780047972
0.68922311	7.183172385	1.246750873
0	0.532258065	2.139831787
0.381510214	0.698685022	0
1.005148769	0	1.389192986
0.118955138	0.41062256	23.34253022
1.099491994	0.790322581	4.006893321
1.735359824	0.669919869	2.554802873
0.738400265	0.877028971	2.370161442
0.652280657	1.448222724	5.935512475
5.505730689	12.43897678	6.844457588
1.981547984	1.470002055	1.205825566
4.414405113	0	0
2.547727375	3.027018697	0.581784049
4.697517709	4.564310664	9.63252748
2.715902323	3.775734539	1.823211443
0.340546689	0.293918225	1.720728998
2.69952564	0.530203411	3.390781455
0	0.298027532	2.727389926
0.996911477	0	3.399660713
2.572326806	0.136531744	8.139188993
0.463577926	1.050852681	22.11823391
1.329211214	0.224470927	8.047183663
1.7640995	6.527326895	4.389195343
0.964113393	3.486028354	6.908547384
0	7.808608999	0.192190421
2.092319773	1.151119786	6.020865281
3.54054365	0.630059585	2.082734242
3.725170606	0.037086501	2.07289736
0.180467066	0.295561948	3.763566508
0	0.445551675	0.037683355
0.262530438	0.182145059	10.2311869
0	0.108588453	2.269592277
0	0.782514896	4.733100189
1.243034515	0	9.926629914
2.605166352	0	0.649040169
2.830801984	0.644031231	3.220101669
0.418446589	0.262687487	0.634135708
0	5.664372303	0
2.769245989	0.649373331	2.996755729
1.653367653	0.553215533	4.546871589
0.935405192	0.630881446	1.746756931
0.508694503	1.989829464	1.396184161
