# Supplementary material for: Selection of a promiscuous minimalist cAMP phosphodiesterase from a library of de novo designed proteins
Source: Nat Chem. 2024 May 3;16(7):1200–8. doi: 10.1038/s41557-024-01490-4 (PMC11230910; doi:10.1038/s41557-024-01490-4)
Supplement: Supplementary file 5 — Source data for plots in Supplementary Figs. 6–12. [file 41557_2024_1490_MOESM5_ESM.zip]

Archive with 17 entries (16 files):
- Supplementary_Data_3_Source_Data_Fig_S6-12/
- Supplementary_Data_3_Source_Data_Fig_S6-12/Sup 6.xlsx
- __MACOSX/Supplementary_Data_3_Source_Data_Fig_S6-12/._Sup 6.xlsx
- Supplementary_Data_3_Source_Data_Fig_S6-12/.DS_Store
- __MACOSX/Supplementary_Data_3_Source_Data_Fig_S6-12/._.DS_Store
- Supplementary_Data_3_Source_Data_Fig_S6-12/Sup 7.xlsx
- __MACOSX/Supplementary_Data_3_Source_Data_Fig_S6-12/._Sup 7.xlsx
- Supplementary_Data_3_Source_Data_Fig_S6-12/Sup 12.xlsx
- __MACOSX/Supplementary_Data_3_Source_Data_Fig_S6-12/._Sup 12.xlsx
- Supplementary_Data_3_Source_Data_Fig_S6-12/Sup 11.xlsx
- __MACOSX/Supplementary_Data_3_Source_Data_Fig_S6-12/._Sup 11.xlsx
- Supplementary_Data_3_Source_Data_Fig_S6-12/Sup 10.xlsx
- __MACOSX/Supplementary_Data_3_Source_Data_Fig_S6-12/._Sup 10.xlsx
- Supplementary_Data_3_Source_Data_Fig_S6-12/Sup 8.xlsx
- __MACOSX/Supplementary_Data_3_Source_Data_Fig_S6-12/._Sup 8.xlsx
- Supplementary_Data_3_Source_Data_Fig_S6-12/Sup 9.xlsx
- __MACOSX/Supplementary_Data_3_Source_Data_Fig_S6-12/._Sup 9.xlsx
