# Supplementary material for: Selection of a promiscuous minimalist cAMP phosphodiesterase from a library of de novo designed proteins
Source: Nat Chem. 2024 May 3;16(7):1200–8. doi: 10.1038/s41557-024-01490-4 (PMC11230910; doi:10.1038/s41557-024-01490-4)
Supplement: Supplementary file 5 — Source data for plots in Supplementary Figs. 6–12. [file 41557_2024_1490_MOESM5_ESM.zip › Supplementary_Data_3_Source_Data_Fig_S6-12/Sup 6.xlsx]

## Sheet: Export Summary
	This document was exported from Numbers. Each table was converted to an Excel worksheet. All other objects on each Numbers sheet were placed on separate worksheets. Please be aware that formula calculations may differ in Excel.
	Numbers Sheet Name	Numbers Table Name	Excel Worksheet Name
	Lineweaver Burke
		Table 1	Lineweaver Burke
	Dixon
		Table 1	Dixon

## Sheet: Lineweaver Burke
Table 1
1 mM cAMP	1	0.4	0.2	0.1
	51.1688	27.6698	19.0303	12.1851
750 µM cAMP	1	0.4	0.2	0.1
	45.8474	24.151	17.8429	11.2708
500 µM cAMP	2	1	0.4	0.2	0.1
	62.0747	39.3855	21.0332	15.4317	10.0611
250 µM cAMP	2	1	0.4	0.2	0.1
	40.5798	27.0727	16.5137	12.7448	9.29083
100 µM cAMP	2	1	0.4	0.2	0.1
	24.3143	17.9506	12.8957	10.8661	8.8704
0 µM cAMP	2	1	0.4	0.2	0.1
	14.828	12.7202	10.5737	9.58631	8.07649

## Sheet: Dixon
Table 1
0.5mM Bis pNPP	0	100	250	500
	14.828	24.3143	40.5798	62.0747
1mM Bis pNPP	0	100	250	500	750	1000
	12.7202	17.9506	27.0727	39.3855	45.8474	51.1688
2.5mM Bis pNPP	0	100	250	500	750	1000
	10.5737	12.8957	16.5137	21.0332	24.151	27.6698
5mM Bis pNPP	0	100	250	500	750	1000
	9.58631	10.8661	12.7448	15.4317	17.8429	19.0303
10mM Bis pNPP	0	100	250	500	750	1000
	8.07649	8.8704	9.29083	10.0611	11.2708	12.1851
