# Supplementary material for: Selection of a promiscuous minimalist cAMP phosphodiesterase from a library of de novo designed proteins
Source: Nat Chem. 2024 May 3;16(7):1200–8. doi: 10.1038/s41557-024-01490-4 (PMC11230910; doi:10.1038/s41557-024-01490-4)
Supplement: Supplementary file 5 — Source data for plots in Supplementary Figs. 6–12. [file 41557_2024_1490_MOESM5_ESM.zip › Supplementary_Data_3_Source_Data_Fig_S6-12/Sup 7.xlsx]

## Sheet: Sheet 1
Table 1
Retention time	1A9	H20A	H31A	H36A	H45A	C57A	R58A	1A9 Fix
0	0.00625849	-0.00625849	0.0301003	-0.00816584	0.0267029	-0.0350475	-0.00335276	-0.00782015
0.00485333	0.00464916	-0.00464916	0.0294447	-0.00959635	0.0246763	-0.0361204	-0.00374019	-0.0073672
0.00970667	0.00494719	-0.00494719	0.0308156	-0.00959635	0.0234842	-0.035882	-0.0038892	-0.00808242
0.01456	0.00673532	-0.00673532	0.0333786	-0.00846386	0.0228286	-0.0346303	-0.00341237	-0.0100614
0.0194133	0.0100136	-0.0100136	0.0370741	-0.00619888	0.0230074	-0.0327229	-0.0026077	-0.0131846
0.0242667	0.0140071	-0.0140071	0.0411272	-0.00333786	0.0239015	-0.030458	-0.00154972	-0.0165939
0.02912	0.0181794	-0.0181794	0.0447631	-0.000655651	0.0254512	-0.0286698	-0.000461936	-0.0193596
0.0339733	0.0218153	-0.0218153	0.0477433	0.00143051	0.0272393	-0.0271797	0.000506639	-0.0203608
0.0388267	0.0246763	-0.0246763	0.0499487	0.00309944	0.0293851	-0.0259876	0.0012964	-0.0194549
0.04368	0.0266433	-0.0266433	0.0514388	0.00417233	0.031352	-0.0248551	0.00162423	-0.0165701
0.0485333	0.0277162	-0.0277162	0.0523925	0.00488758	0.033319	-0.0234842	0.00162423	-0.0123263
0.0533867	0.0280738	-0.0280738	0.0530481	0.00536442	0.0349283	-0.0216961	0.0012517	-0.00724799
0.05824	0.027597	-0.027597	0.0534058	0.00554323	0.0362396	-0.0199676	0.000357628	-0.00278949
0.0630933	0.0262856	-0.0262856	0.0532866	0.00548363	0.0370145	-0.0186563	-0.000670552	0.000500654
0.0679467	0.0244975	-0.0244975	0.0528097	0.00506639	0.0370145	-0.0181794	-0.00175834	0.0023604
0.0728	0.0224113	-0.0224113	0.0520349	0.00464916	0.0364184	-0.0184178	-0.00238419	0.00317098
0.0776533	0.0206232	-0.0206232	0.0514388	0.00452995	0.0354052	-0.0189543	-0.00277162	0.0029326
0.0825067	0.0190139	-0.0190139	0.0507832	0.00476837	0.0341535	-0.0194907	-0.00235438	0.0025033
0.08736	0.0181198	-0.0181198	0.0500679	0.00506639	0.0329018	-0.0197291	-0.00154972	0.00240796
0.0922133	0.0177622	-0.0177622	0.0492334	0.00542402	0.0318289	-0.0194311	-0.000536442	0.00276556
0.0970667	0.0181198	-0.0181198	0.0481606	0.0051856	0.031054	-0.0190139	0.000327826	0.00360014
0.10192	0.0187755	-0.0187755	0.0466704	0.00429153	0.0306368	-0.0189543	0.000819564	0.00474463
0.106773	0.0197291	-0.0197291	0.0449419	0.00298023	0.030756	-0.0196099	0.000789762	0.00588891
0.111627	0.0206232	-0.0206232	0.0430942	0.00137091	0.0311136	-0.0209808	0.000223517	0.00679498
0.11648	0.0212193	-0.0212193	0.0412464	0.000357628	0.0318289	-0.0229478	-0.000700355	0.00696183
0.121333	0.0208616	-0.0208616	0.0395775	-0.000238419	0.0324249	-0.0254512	-0.00205636	0.00665189
0.126187	0.0194907	-0.0194907	0.0382662	-0.000298023	0.0326633	-0.0280142	-0.00369549	0.00629427
0.13104	0.0167489	-0.0167489	0.0368357	-0.000536442	0.0321269	-0.0308156	-0.00543892	0.00603201
0.135893	0.0131726	-0.0131726	0.0354052	-0.0012517	0.0308752	-0.0333786	-0.00710785	0.00612734
0.140747	0.00911951	-0.00911951	0.0336766	-0.00298023	0.0289679	-0.035584	-0.00847876	0.0072003
0.1456	0.0051856	-0.0051856	0.0318289	-0.00584126	0.0265241	-0.0374913	-0.00958145	0.00846378
0.150453	0.00232458	-0.00232458	0.0299215	-0.0090003	0.0244975	-0.0385046	-0.0102818	0.00972747
0.155307	0.000834465	-0.000834465	0.0285506	-0.012219	0.0232458	-0.0386834	-0.0105947	0.0100612
0.16016	0.000834465	-0.000834465	0.0277758	-0.0147223	0.0232458	-0.0379086	-0.0106096	0.00901225
0.165013	0.00190735	-0.00190735	0.027895	-0.0160933	0.0243783	-0.0365973	-0.0103861	0.00681879
0.169867	0.00375509	-0.00375509	0.0293255	-0.0160933	0.0265837	-0.0347495	-0.00968575	0.00386247
0.17472	0.00566244	-0.00566244	0.0314713	-0.0150204	0.0292659	-0.0331998	-0.00846386	0.000309961
0.179573	0.00715256	-0.00715256	0.0337362	-0.0134706	0.0315309	-0.0322461	-0.00673532	-0.00236027
0.184427	0.00834465	-0.00834465	0.0359416	-0.0116825	0.0332594	-0.0318885	-0.00482798	-0.00393386
0.18928	0.00905991	-0.00905991	0.0375509	-0.00989437	0.033915	-0.0320673	-0.00306964	-0.00350471
0.194133	0.00983477	-0.00983477	0.0382662	-0.00828505	0.0336766	-0.0327229	-0.00189245	-0.0019551
0.198987	0.0107288	-0.0107288	0.0383854	-0.00667572	0.0326633	-0.0334978	-0.00193715	0.000238356
0.20384	0.0119209	-0.0119209	0.0380874	-0.00506639	0.0311136	-0.0340939	-0.00321865	0.00252733
0.208693	0.0129342	-0.0129342	0.0378489	-0.00339746	0.0290275	-0.0346303	-0.005126	0.00352852
0.213547	0.0138879	-0.0138879	0.0378489	-0.00202656	0.0265837	-0.0352263	-0.00728667	0.00329022
0.2184	0.0147223	-0.0147223	0.0383258	-0.000596046	0.0243187	-0.0354648	-0.00905991	0.0015498
0.223253	0.0148416	-0.0148416	0.0391603	0.000476837	0.0221133	-0.0357032	-0.0102669	-0.0011444
0.228107	0.0150204	-0.0150204	0.0404119	0.00160933	0.0208616	-0.0352859	-0.0106245	-0.0038624
0.23296	0.015676	-0.015676	0.0422001	0.00292063	0.0211	-0.0343323	-0.0103712	-0.00588901
0.237813	0.0169277	-0.0169277	0.0442266	0.00405312	0.0228882	-0.0329018	-0.00990927	-0.00629427
0.242667	0.0187755	-0.0187755	0.0463128	0.00524521	0.0262856	-0.031054	-0.00938773	-0.00548365
0.24752	0.0209212	-0.0209212	0.0484586	0.00631809	0.0306368	-0.0289679	-0.0090301	-0.00321858
0.252373	0.0228286	-0.0228286	0.0503659	0.00691414	0.0350475	-0.0271201	-0.00905991	-0.00042922
0.257227	0.0237226	-0.0237226	0.0517368	0.00685453	0.0383854	-0.0257492	-0.0090301	0.00269411
0.26208	0.0234246	-0.0234246	0.0525117	0.00596046	0.0400543	-0.0249743	-0.00905991	0.00560286
0.266933	0.0216961	-0.0216961	0.0523329	0.00423193	0.0396371	-0.0250936	-0.00849366	0.00734325
0.271787	0.0194907	-0.0194907	0.051856	0.00196695	0.0376105	-0.0257492	-0.00748038	0.00786779
0.27664	0.0174642	-0.0174642	0.050962	-0.000596046	0.0346899	-0.0268817	-0.00594556	0.00715264
0.281493	0.0162125	-0.0162125	0.0499487	-0.00286102	0.0319481	-0.028193	-0.0038892	0.00531679
0.286347	0.0162721	-0.0162721	0.0489354	-0.00452995	0.0299215	-0.0296235	-0.00159442	0.00278958
0.2912	0.0174046	-0.0174046	0.0478625	-0.00530481	0.0291467	-0.0308752	0.00025332	0.000381547
0.296053	0.0189543	-0.0189543	0.0467896	-0.00530481	0.0293851	-0.0320673	0.00153482	-0.00109674
0.300907	0.0202656	-0.0202656	0.045836	-0.00441074	0.0305176	-0.0327826	0.00219047	-0.00152587
0.30576	0.020802	-0.020802	0.0448823	-0.00333786	0.0317097	-0.033319	0.00214577	-0.000643816
0.310613	0.020504	-0.020504	0.044167	-0.00190735	0.0329018	-0.033319	0.00168383	0.000500672
0.315467	0.0197291	-0.0197291	0.0439286	-0.000536442	0.0340343	-0.0329018	0.00104308	0.00152596
0.32032	0.0189543	-0.0189543	0.0440478	0.000715256	0.0354648	-0.0317693	0.000789762	0.0018597
0.325173	0.0183582	-0.0183582	0.0443459	0.00143051	0.0368953	-0.0305176	0.000864267	0.00140672
0.330027	0.0181198	-0.0181198	0.0447631	0.00172853	0.0386834	-0.0289083	0.00146031	0.000357556
0.33488	0.0183582	-0.0183582	0.0448823	0.00202656	0.0405312	-0.0276566	0.00216067	-0.000905969
0.339733	0.0190139	-0.0190139	0.0451207	0.00232458	0.0422001	-0.0264049	0.00311434	-0.00245577
0.344587	0.0198483	-0.0198483	0.0451803	0.00280142	0.0429749	-0.0255704	0.00403821	-0.00395769
0.34944	0.0210404	-0.0210404	0.0454187	0.00357628	0.0428557	-0.0249743	0.00438094	-0.00522141
0.354293	0.0225902	-0.0225902	0.0458956	0.00441074	0.0419021	-0.0245571	0.00420213	-0.00627038
0.359147	0.0241995	-0.0241995	0.0466108	0.00506639	0.0404119	-0.0243783	0.00302494	-0.00708096
0.364	0.0258088	-0.0258088	0.0473857	0.0051856	0.0386238	-0.0246167	0.000983477	-0.00720018
0.368853	0.0269413	-0.0269413	0.0481009	0.00452995	0.0368953	-0.0252724	-0.00181794	-0.00636582
0.373707	0.0272989	-0.0272989	0.0485778	0.00298023	0.0355244	-0.0264645	-0.00448525	-0.0047207
0.37856	0.0271797	-0.0271797	0.0486374	0.000834465	0.0344515	-0.0280738	-0.00654161	-0.00219349
0.383413	0.0265837	-0.0265837	0.0479817	-0.00149012	0.0335574	-0.0297427	-0.00752509	0.000977431
0.388267	0.0256896	-0.0256896	0.0468493	-0.00375509	0.0327229	-0.0311732	-0.00689924	0.00429162
0.39312	0.0247359	-0.0247359	0.0452399	-0.00572205	0.0321269	-0.0321865	-0.00488758	0.00689023
0.397973	0.0240207	-0.0240207	0.043273	-0.00709295	0.0315905	-0.0326037	-0.00213087	0.00841626
0.402827	0.0235438	-0.0235438	0.0414252	-0.007689	0.0312328	-0.0322461	0.000551343	0.00877374
0.40768	0.023365	-0.023365	0.0400543	-0.00745058	0.0312328	-0.0312924	0.00236928	0.00784403
0.412533	0.0237226	-0.0237226	0.0395179	-0.0063777	0.0318885	-0.0296831	0.00308454	0.00600816
0.417387	0.0244975	-0.0244975	0.0399351	-0.00435114	0.0331402	-0.0278354	0.00283122	0.00381467
0.42224	0.026226	-0.026226	0.0415444	-0.00113249	0.0352859	-0.0255108	0.00211596	0.0015258
0.427093	0.0281334	-0.0281334	0.0439286	0.00280142	0.0377893	-0.0232458	0.00138581	0.00033377
0.431947	0.0299811	-0.0299811	0.0465512	0.00685453	0.0402927	-0.0212193	0.0012666	-0.000238397
0.4368	0.0315905	-0.0315905	0.0492334	0.0106096	0.0427365	-0.0196099	0.00166893	-0.000500621
0.441653	0.0327826	-0.0327826	0.0514984	0.0135303	0.0442266	-0.0187159	0.00248849	-0.000476742
0.446507	0.0333786	-0.0333786	0.0532269	0.0155568	0.0450611	-0.018537	0.00303984	-0.000643779
0.45136	0.0331998	-0.0331998	0.054419	0.0162721	0.0452995	-0.0190735	0.00321865	-0.00133511
0.456213	0.0327229	-0.0327229	0.0553131	0.0160933	0.0454187	-0.0198483	0.00286102	-0.00216951
0.461067	0.0321269	-0.0321269	0.0556707	0.0152588	0.0454783	-0.0206828	0.00229478	-0.00324253
0.46592	0.0315905	-0.0315905	0.0558496	0.0142455	0.045836	-0.0212789	0.00143051	-0.00400545
0.470773	0.0308752	-0.0308752	0.0554323	0.0127554	0.0459552	-0.0218749	0.000402331	-0.00476838
0.475627	0.0300407	-0.0300407	0.0545382	0.0112057	0.0458956	-0.0221133	-0.000581145	-0.00586507
0.48048	0.0291467	-0.0291467	0.0531673	0.00953674	0.0454187	-0.0222325	-0.00114739	-0.00631805
0.485333	0.0278354	-0.0278354	0.051558	0.00792742	0.0446439	-0.0222921	-0.0012368	-0.00684254
0.490187	0.025928	-0.025928	0.0497103	0.00619888	0.0433326	-0.0228286	-0.000536442	-0.00641339
0.49504	0.0239015	-0.0239015	0.0481606	0.00464916	0.0419021	-0.0236034	0.000953674	-0.00524519
0.499893	0.0219345	-0.0219345	0.0471473	0.00357628	0.0405908	-0.0245571	0.00299513	-0.00338563
0.504747	0.0201464	-0.0201464	0.0469089	0.00298023	0.0393987	-0.0255704	0.00484288	-0.000619956
0.5096	0.0185966	-0.0185966	0.0472665	0.0026226	0.038147	-0.0265241	0.00578165	0.00193112
0.514453	0.017643	-0.017643	0.0481606	0.00274181	0.0372529	-0.0268221	0.00530481	0.00400535
0.519307	0.0174046	-0.0174046	0.0495315	0.00309944	0.0365973	-0.0267029	0.00330806	0.00481602
0.52416	0.0175834	-0.0175834	0.0510216	0.00357628	0.0363588	-0.0259876	0.000178814	0.00438699
0.529013	0.0181794	-0.0181794	0.0525117	0.0038147	0.0362396	-0.025332	-0.00311434	0.00257486
0.533867	0.0187159	-0.0187159	0.0532269	0.00375509	0.0360012	-0.0253916	-0.00567734	-0.000309848
0.53872	0.0194907	-0.0194907	0.0529885	0.00345707	0.0354648	-0.0258684	-0.00685453	-0.00362402
0.543573	0.0203252	-0.0203252	0.0516176	0.00292063	0.0342727	-0.0271797	-0.00651181	-0.00715251
0.548427	0.0212193	-0.0212193	0.0493526	0.00208616	0.0327826	-0.028789	-0.00494719	-0.0100375
0.55328	0.0224113	-0.0224113	0.04673	0.00119209	0.0311136	-0.03016	-0.00312924	-0.0123024
0.558133	0.0236034	-0.0236034	0.0444055	0.000298023	0.0295639	-0.0308156	-0.0012964	-0.0141382
0.562987	0.0248551	-0.0248551	0.0429749	-0.000536442	0.0286102	-0.0301003	-0.000312924	-0.0154018
0.56784	0.0258088	-0.0258088	0.0423789	-0.00154972	0.028193	-0.0285506	-0.000119209	-0.0160933
0.572693	0.0264049	-0.0264049	0.0426173	-0.0026226	0.0280738	-0.0264645	-0.000461936	-0.0168085
0.577547	0.0267625	-0.0267625	0.043571	-0.00333786	0.028491	-0.0242591	-0.00104308	-0.0166178
0.5824	0.0267625	-0.0267625	0.0448227	-0.00351667	0.0292659	-0.0224113	-0.00143051	-0.015688
0.587253	0.0264049	-0.0264049	0.0458956	-0.00309944	0.0298023	-0.0215173	-0.00153482	-0.014019
0.592107	0.0258088	-0.0258088	0.0465512	-0.00208616	0.0302196	-0.0216961	-0.0013113	-0.0114918
0.59696	0.0252724	-0.0252724	0.0468493	-0.000596046	0.0303388	-0.0225306	-0.000819564	-0.00896452
0.601813	0.0251532	-0.0251532	0.0470281	0.00089407	0.030458	-0.0237823	-7.45058e-05	-0.00722416
0.606667	0.0256896	-0.0256896	0.0472665	0.00220537	0.030756	-0.0247955	0.000968575	-0.00660428
0.61152	0.0267029	-0.0267029	0.0475049	0.00286102	0.0312328	-0.025332	0.00216067	-0.0071287
0.616373	0.0282526	-0.0282526	0.0481009	0.00315905	0.0322461	-0.0251532	0.00329316	-0.0085831
0.621227	0.0301003	-0.0301003	0.0487566	0.00333786	0.033617	-0.0240207	0.00455976	-0.0097989
0.62608	0.0319481	-0.0319481	0.0494123	0.00345707	0.0351667	-0.0222325	0.00539422	-0.0103236
0.630933	0.0333786	-0.0333786	0.0496507	0.00393391	0.0365973	-0.0204444	0.00561774	-0.0097991
0.635787	0.0340343	-0.0340343	0.049293	0.00458956	0.0373721	-0.0191927	0.00533462	-0.00855924
0.64064	0.0333786	-0.0333786	0.0476837	0.0051856	0.0372529	-0.0191331	0.00426173	-0.00710484
0.645493	0.0317693	-0.0317693	0.0450015	0.00548363	0.036478	-0.0207424	0.00271201	-0.00574582
0.650347	0.0294447	-0.0294447	0.0415444	0.00500679	0.0349879	-0.0237226	0.0012666	-0.00495915
0.6552	0.0267625	-0.0267625	0.0382066	0.0038743	0.0334978	-0.0274777	-0.000327826	-0.00483999
0.660053	0.0239015	-0.0239015	0.0352263	0.00196695	0.0318289	-0.0315309	-0.00151992	-0.00450606
0.664907	0.0213385	-0.0213385	0.0332594	-0.000119209	0.030458	-0.0348687	-0.00269711	-0.00422001
0.66976	0.0190735	-0.0190735	0.0325441	-0.00238419	0.0293851	-0.0370741	-0.00336766	-0.0034333
0.674613	0.0175238	-0.0175238	0.033021	-0.00429153	0.0290275	-0.0376105	-0.00408292	-0.00290863
0.679467	0.0164509	-0.0164509	0.0341535	-0.00602007	0.0290871	-0.0368953	-0.00479817	-0.00236034
0.68432	0.0157356	-0.0157356	0.0358224	-0.00739098	0.0297427	-0.0350475	-0.00526011	-0.00207428
0.689173	0.015378	-0.015378	0.0374317	-0.00840425	0.0308752	-0.0328422	-0.00555813	-0.00200278
0.694027	0.015378	-0.015378	0.0393391	-0.0089407	0.0321865	-0.0306368	-0.00534952	-0.00226503
0.69888	0.0154972	-0.0154972	0.0411272	-0.00911951	0.0334382	-0.0290275	-0.00490248	-0.00243192
0.703733	0.0157952	-0.0157952	0.0427961	-0.00882149	0.0343919	-0.0282526	-0.00432134	-0.00262264
0.708587	0.0166893	-0.0166893	0.0442863	-0.00786781	0.0352859	-0.0280142	-0.0037998	-0.00267034
0.71344	0.018239	-0.018239	0.0454783	-0.00649691	0.0362396	-0.028193	-0.00320375	-0.00274187
0.718293	0.020206	-0.020206	0.046432	-0.00494719	0.0371933	-0.0284314	-0.00305474	-0.00259886
0.723147	0.0225306	-0.0225306	0.0471473	-0.00369549	0.0380874	-0.0284314	-0.00330806	-0.00188349
0.728	0.0251532	-0.0251532	0.0478625	-0.00274181	0.0388622	-0.0278354	-0.00378489	-0.000500588
0.732853	0.0279546	-0.0279546	0.0488758	-0.0025034	0.0396967	-0.0268221	-0.00438094	0.00169268
0.737707	0.0306964	-0.0306964	0.0501871	-0.00303984	0.0399351	-0.02563	-0.00476837	0.00405303
0.74256	0.0327229	-0.0327229	0.0513196	-0.00411272	0.0396371	-0.025034	-0.00491738	0.00596041
0.747413	0.0341535	-0.0341535	0.051856	-0.00554323	0.0385046	-0.0254512	-0.00463426	0.00727178
0.752267	0.0347495	-0.0347495	0.0517368	-0.00673532	0.0371337	-0.0268817	-0.00424683	0.00722406
0.75712	0.0344515	-0.0344515	0.0507832	-0.007689	0.0357628	-0.0290275	-0.0038892	0.00629425
0.761973	0.033319	-0.033319	0.0491142	-0.00828505	0.0346303	-0.0315905	-0.00378489	0.00479229
0.766827	0.0318289	-0.0318289	0.0475645	-0.00822544	0.0343323	-0.0337362	-0.00418723	0.00307558
0.77168	0.0303388	-0.0303388	0.0463128	-0.00798702	0.0348091	-0.0348687	-0.00487268	0.00209813
0.776533	0.0289083	-0.0289083	0.0454783	-0.00810623	0.0358224	-0.0354052	-0.00596046	0.00140657
0.781387	0.0275373	-0.0275373	0.0450015	-0.00864267	0.0365973	-0.0353456	-0.00678003	0.00133506
0.78624	0.0259876	-0.0259876	0.0442863	-0.00995398	0.0368357	-0.0352859	-0.00751019	0.00205047
0.791093	0.0244379	-0.0244379	0.0433326	-0.0118613	0.0362992	-0.0354052	-0.00740588	0.00278951
0.795947	0.0226498	-0.0226498	0.0422001	-0.0141859	0.0349879	-0.0359416	-0.00689924	0.0031471
0.8008	0.020504	-0.020504	0.0413656	-0.0161529	0.0336766	-0.0368357	-0.00610948	0.00135905
0.805653	0.0177622	-0.0177622	0.0409484	-0.0171661	0.0326037	-0.038743	-0.00530481	-0.00488751
0.810507	0.0146031	-0.0146031	0.0415444	-0.0155568	0.0323653	-0.0414252	-0.00534952	-0.0173808
0.81536	0.010848	-0.010848	0.0430942	-0.00971556	0.0327826	-0.0455976	-0.0064224	-0.037551
0.820213	0.00673532	-0.00673532	0.0454187	0.00226498	0.0336766	-0.0510812	-0.00852346	-0.0663281
0.825067	0.00214577	-0.00214577	0.0481009	0.0216961	0.0339746	-0.0579357	-0.0115633	-0.101614
0.82992	-0.0025034	0.0025034	0.0507236	0.0484586	0.0334978	-0.0657439	-0.0153482	-0.140095
0.834773	-0.00673532	0.00673532	0.0532866	0.0813603	0.0319481	-0.0731349	-0.019148	-0.176811
0.839627	-0.0101924	0.0101924	0.0559092	0.117183	0.0297427	-0.0792146	-0.022769	-0.205708
0.84448	-0.0123978	0.0123978	0.0587106	0.151455	0.0274777	-0.0833869	-0.0255257	-0.221849
0.849333	-0.0132918	0.0132918	0.0618696	0.179291	0.0259876	-0.0849962	-0.0273734	-0.221396
0.854187	-0.012815	0.012815	0.0652075	0.19592	0.0262856	-0.084281	-0.0279993	-0.202727
0.85904	-0.0114441	0.0114441	0.0683069	0.198781	0.0289679	-0.0815392	-0.0273883	-0.166774
0.863893	-0.00965595	0.00965595	0.0707507	0.187159	0.0350475	-0.0775456	-0.0255257	-0.116253
0.868747	-0.00780821	0.00780821	0.071764	0.163257	0.0448823	-0.0730753	-0.0226349	-0.0561714
0.8736	-0.00679493	0.00679493	0.0711679	0.130773	0.058949	-0.0690222	-0.0190288	0.00758171
0.878453	-0.00715256	0.00715256	0.0687242	0.0947118	0.077188	-0.0659823	-0.0146031	0.0692129
0.883307	-0.00965595	0.00965595	0.0639558	0.0591874	0.0998378	-0.0648499	-0.00959635	0.123644
0.88816	-0.0145435	0.0145435	0.056684	0.0272393	0.126362	-0.0660419	-0.00411272	0.167108
0.893013	-0.0222325	0.0222325	0.0465512	-0.000417233	0.156105	-0.0702143	0.00159442	0.198793
0.897867	-0.0321865	0.0321865	0.0335574	-0.0246167	0.189006	-0.0773668	0.00759959	0.219774
0.90272	-0.0442266	0.0442266	0.0174642	-0.0470877	0.224352	-0.0876188	0.0134408	0.232697
0.907573	-0.0568032	0.0568032	-0.00107288	-0.0694394	0.26226	-0.100315	0.0190735	0.241423
0.912427	-0.0694394	0.0694394	-0.0210404	-0.0928044	0.301778	-0.114739	0.024125	0.250053
0.91728	-0.0807643	0.0807643	-0.041306	-0.116944	0.342369	-0.129759	0.0283569	0.262046
0.922133	-0.0898838	0.0898838	-0.0600815	-0.140548	0.382543	-0.144005	0.0319183	0.280046
0.926987	-0.0961423	0.0961423	-0.0764132	-0.162423	0.420332	-0.156105	0.0350922	0.305581
0.93184	-0.0982881	0.0982881	-0.0887513	-0.180602	0.453651	-0.164568	0.0381321	0.338769
0.936693	-0.0965595	0.0965595	-0.097096	-0.194788	0.479698	-0.16886	0.041455	0.379109
0.941547	-0.0907779	0.0907779	-0.101209	-0.2051	0.496566	-0.168681	0.0451803	0.424409
0.9464	-0.0815988	0.0815988	-0.101447	-0.212312	0.502825	-0.164568	0.0494868	0.473046
0.951253	-0.0700355	0.0700355	-0.0987649	-0.217855	0.498056	-0.157535	0.0543892	0.522399
0.956107	-0.0577569	0.0577569	-0.0937581	-0.222802	0.483334	-0.148952	0.059709	0.569892
0.96096	-0.046134	0.046134	-0.0872612	-0.227392	0.461042	-0.139832	0.0651628	0.613379
0.965813	-0.0358224	0.0358224	-0.0799894	-0.231326	0.434279	-0.130951	0.070557	0.650573
0.970667	-0.0272989	0.0272989	-0.0720024	-0.233352	0.406563	-0.122368	0.075385	0.68078
0.97552	-0.0209212	0.0209212	-0.0638962	-0.232518	0.380039	-0.114322	0.0792295	0.702357
0.980373	-0.0160933	0.0160933	-0.0556707	-0.227332	0.356555	-0.106215	0.0817329	0.715113
0.985227	-0.0126362	0.0126362	-0.0480413	-0.217974	0.335872	-0.0984073	0.0827909	0.71907
0.99008	-0.0106692	0.0106692	-0.0412464	-0.20504	0.317514	-0.0908971	0.0827461	0.714421
0.994933	-0.0100732	0.0100732	-0.0360608	-0.190258	0.300229	-0.0838637	0.0820309	0.702572
0.999787	-0.0107884	0.0107884	-0.0326633	-0.174701	0.28336	-0.0778437	0.0813752	0.684452
1.00464	-0.0121593	0.0121593	-0.0306964	-0.159502	0.266731	-0.0726581	0.0809878	0.66154
1.00949	-0.0134706	0.0134706	-0.0297427	-0.145376	0.250638	-0.0683069	0.0815541	0.635266
1.01435	-0.0135899	0.0135899	-0.0289679	-0.132382	0.235915	-0.0646114	0.0826418	0.606728
1.0192	-0.0119805	0.0119805	-0.0278354	-0.120401	0.223279	-0.0615716	0.0839084	0.577116
1.02405	-0.00834465	0.00834465	-0.026226	-0.109553	0.212789	-0.0590086	0.0848174	0.546932
1.02891	-0.00309944	0.00309944	-0.0243187	-0.100136	0.203788	-0.0572801	0.0845194	0.517225
1.03376	0.002563	-0.002563	-0.0225902	-0.0924468	0.195503	-0.056684	0.0831485	0.488472
1.03861	0.00798702	-0.00798702	-0.0213981	-0.0863671	0.187516	-0.0568628	0.0807494	0.460982
1.04347	0.0126362	-0.0126362	-0.0205636	-0.0816584	0.17935	-0.0575781	0.0779629	0.435519
1.04832	0.0163913	-0.0163913	-0.0203252	-0.0782013	0.171125	-0.0584126	0.0752956	0.41225
1.05317	0.0196695	-0.0196695	-0.0197291	-0.0749826	0.163138	-0.058651	0.0731498	0.391817
1.05803	0.0232458	-0.0232458	-0.0180006	-0.0714064	0.156164	-0.0578165	0.0717342	0.37415
1.06288	0.0267029	-0.0267029	-0.0152588	-0.0677109	0.149965	-0.0564456	0.0708103	0.358653
1.06773	0.0301003	-0.0301003	-0.0113845	-0.0637174	0.14478	-0.0545382	0.0701845	0.344992
1.07259	0.0329614	-0.0329614	-0.00697374	-0.0599027	0.140548	-0.0526309	0.0692308	0.332046
1.07744	0.0347495	-0.0347495	-0.00280142	-0.0567436	0.136554	-0.05126	0.0679344	0.318646
1.08229	0.0351667	-0.0351667	0.000357628	-0.0547171	0.132561	-0.0506639	0.0661165	0.304198
1.08715	0.0345111	-0.0345111	0.002563	-0.053823	0.12809	-0.0507832	0.0637174	0.28832
1.092	0.033617	-0.033617	0.00411272	-0.0537038	0.123382	-0.0512004	0.0611544	0.272202
1.09685	0.0330806	-0.0330806	0.00542402	-0.0540614	0.118554	-0.0513196	0.0580847	0.256062
1.10171	0.033319	-0.033319	0.00733137	-0.0543594	0.113726	-0.0510216	0.0546873	0.241327
1.10656	0.0345111	-0.0345111	0.0107288	-0.0541806	0.109255	-0.0502467	0.0511557	0.229168
1.11141	0.0362396	-0.0362396	0.0165701	-0.0535846	0.105321	-0.0492334	0.0470728	0.219607
1.11627	0.0380874	-0.0380874	0.025928	-0.0523329	0.102162	-0.0479221	0.0427812	0.213385
1.12112	0.0395775	-0.0395775	0.0398159	-0.050962	0.0998974	-0.0470281	0.0388175	0.209999
1.12597	0.0404119	-0.0404119	0.0600219	-0.0496507	0.0986457	-0.0466108	0.0353754	0.208831
1.13083	0.041008	-0.041008	0.0879765	-0.0483394	0.0985861	-0.0466108	0.0328869	0.209117
1.13568	0.0414848	-0.0414848	0.125766	-0.0468493	0.0997782	-0.0465512	0.031516	0.210643
1.14053	0.0422597	-0.0422597	0.174344	-0.0449419	0.102162	-0.0462532	0.0309646	0.212359
1.14539	0.0433326	-0.0433326	0.234544	-0.0425577	0.105381	-0.0452995	0.0310838	0.214076
1.15024	0.0448823	-0.0448823	0.30601	-0.0391603	0.109494	-0.043273	0.0313967	0.216055
1.15509	0.0466704	-0.0466704	0.387609	-0.0350475	0.114501	-0.0402927	0.0315905	0.218916
1.15995	0.048697	-0.048697	0.476778	-0.0302196	0.120342	-0.0363588	0.0317693	0.223613
1.1648	0.0506043	-0.0506043	0.570655	-0.0249147	0.126839	-0.0322461	0.0316203	0.231481
1.16965	0.0523925	-0.0523925	0.665545	-0.0196099	0.13411	-0.0283122	0.0314564	0.243282
1.17451	0.0537634	-0.0537634	0.757575	-0.0146031	0.141919	-0.025332	0.0316203	0.259757
1.17936	0.0543594	-0.0543594	0.843048	-0.0106096	0.149667	-0.0234842	0.032112	0.279593
1.18421	0.054121	-0.054121	0.918269	-0.00810623	0.15676	-0.0227094	0.0330806	0.300932
1.18907	0.0531077	-0.0531077	0.980914	-0.00697374	0.16284	-0.0228286	0.0342131	0.321579
1.19392	0.0517964	-0.0517964	1.02919	-0.00709295	0.167847	-0.023067	0.0352412	0.338984
1.19877	0.0504851	-0.0504851	1.06186	-0.00816584	0.171542	-0.0230074	0.0358671	0.351024
1.20363	0.0497699	-0.0497699	1.07902	-0.00917912	0.174522	-0.0222921	0.0357181	0.357246
1.20848	0.049293	-0.049293	1.08099	-0.00983477	0.176966	-0.0211596	0.0348091	0.357747
1.21333	0.0490546	-0.0490546	1.06931	-0.00965595	0.178635	-0.0197291	0.0331551	0.354147
1.21819	0.0489354	-0.0489354	1.04553	-0.00858307	0.179529	-0.0182986	0.0310689	0.348067
1.22304	0.0483394	-0.0483394	1.01173	-0.00727177	0.178933	-0.0177622	0.0288785	0.340867
1.22789	0.0472069	-0.0472069	0.970244	-0.00613928	0.176489	-0.0180006	0.0268966	0.333023
1.23275	0.0457168	-0.0457168	0.923574	-0.00530481	0.172138	-0.0189543	0.0253618	0.324774
1.2376	0.043869	-0.043869	0.874043	-0.00524521	0.165761	-0.0203848	0.0244081	0.316334
1.24245	0.0420213	-0.0420213	0.824094	-0.00596046	0.157952	-0.0218153	0.0241548	0.306511
1.24731	0.0403523	-0.0403523	0.775754	-0.00673532	0.149369	-0.022769	0.0245124	0.295353
1.25216	0.0383854	-0.0383854	0.729978	-0.0077486	0.140667	-0.023365	0.0250638	0.282836
1.25701	0.0367165	-0.0367165	0.688076	-0.00816584	0.132859	-0.0230074	0.0256598	0.269389
1.26187	0.0352263	-0.0352263	0.64981	-0.00804663	0.126362	-0.0220537	0.025928	0.255609
1.26672	0.0343919	-0.0343919	0.614822	-0.00721216	0.121295	-0.0205636	0.0254959	0.241804
1.27157	0.0346303	-0.0346303	0.582397	-0.00560284	0.118077	-0.0188351	0.0242293	0.228953
1.27643	0.0360608	-0.0360608	0.551641	-0.00357628	0.11611	-0.0171065	0.0223368	0.217843
1.28128	0.038445	-0.038445	0.521719	-0.00196695	0.11456	-0.0158548	0.0202358	0.208354
1.28613	0.0411868	-0.0411868	0.492215	-0.00113249	0.112891	-0.015378	0.0182837	0.200963
1.29099	0.0433326	-0.0433326	0.463009	-0.00178814	0.110328	-0.0160933	0.0166446	0.195336
1.29584	0.0443459	-0.0443459	0.434399	-0.00369549	0.106812	-0.0178218	0.0154972	0.190783
1.30069	0.043571	-0.043571	0.406384	-0.00685453	0.102341	-0.020504	0.0149012	0.186467
1.30555	0.0413656	-0.0413656	0.37986	-0.0104308	0.0973344	-0.023365	0.0143796	0.181699
1.3104	0.038445	-0.038445	0.355005	-0.0136495	0.0924468	-0.0261664	0.0139922	0.176096
1.31525	0.0351667	-0.0351667	0.331879	-0.0158548	0.087738	-0.0285506	0.0136048	0.169325
1.32011	0.0321865	-0.0321865	0.310659	-0.0168681	0.0835061	-0.0306368	0.0131279	0.16191
1.32496	0.0297427	-0.0297427	0.29099	-0.0168681	0.0792742	-0.0327826	0.0127107	0.153995
1.32981	0.0278354	-0.0278354	0.27281	-0.0160933	0.0748634	-0.0349283	0.0121444	0.146365
1.33467	0.0263453	-0.0263453	0.255942	-0.0149012	0.0700355	-0.0369549	0.0114739	0.139427
1.33952	0.025034	-0.025034	0.240266	-0.0135899	0.0653267	-0.0385046	0.0104457	0.133705
1.34437	0.0239611	-0.0239611	0.225484	-0.0123382	0.0605583	-0.0395775	0.00882149	0.129104
1.34923	0.0234246	-0.0234246	0.211895	-0.0112653	0.0565052	-0.0396967	0.00666082	0.125527
1.35408	0.0237226	-0.0237226	0.199676	-0.0101924	0.0540614	-0.0386834	0.00411272	0.122404
1.35893	0.0248551	-0.0248551	0.188768	-0.00905991	0.0532269	-0.0373125	0.00154972	0.119448
1.36379	0.0264645	-0.0264645	0.178814	-0.00840425	0.053823	-0.035882	-0.000551343	0.115657
1.36864	0.0282526	-0.0282526	0.169992	-0.00816584	0.0555515	-0.0349283	-0.00165403	0.111246
1.37349	0.0296235	-0.0296235	0.161886	-0.00834465	0.0575781	-0.0344515	-0.00157952	0.105596
1.37835	0.03016	-0.03016	0.153959	-0.00882149	0.0588894	-0.0348091	-0.000521541	0.099349
1.3832	0.0294447	-0.0294447	0.146031	-0.00977516	0.058651	-0.0359416	0.00116229	0.0922918
1.38805	0.0278354	-0.0278354	0.137985	-0.0110269	0.056684	-0.0375509	0.00287592	0.0862598
1.39291	0.0261664	-0.0261664	0.129759	-0.0121593	0.0532269	-0.0394583	0.00400841	0.0812054
1.39776	0.0253916	-0.0253916	0.121713	-0.0130534	0.0489354	-0.041306	0.00452995	0.0780106
1.40261	0.0257492	-0.0257492	0.113964	-0.0137091	0.0445843	-0.0430346	0.00451505	0.0772476
1.40747	0.0272989	-0.0272989	0.10711	-0.0136495	0.041008	-0.0444055	0.00421703	0.0787735
1.41232	0.0294447	-0.0294447	0.101209	-0.0133514	0.0385046	-0.0454783	0.00415742	0.0823259
1.41717	0.0318885	-0.0318885	0.0966787	-0.012517	0.0370145	-0.0459552	0.00406802	0.0873804
1.42203	0.0338554	-0.0338554	0.0935197	-0.0109673	0.0365376	-0.0457764	0.00426173	0.0937462
1.42688	0.0348687	-0.0348687	0.0913739	-0.00905991	0.0365376	-0.0452995	0.00423193	0.101256
1.43173	0.0350475	-0.0350475	0.0895262	-0.00649691	0.0367761	-0.0444055	0.00374019	0.109816
1.43659	0.0344515	-0.0344515	0.0873208	-0.00345707	0.0370145	-0.0434518	0.00239909	0.119114
1.44144	0.0334978	-0.0334978	0.0848174	0.000178814	0.0371337	-0.0423193	0.000506639	0.128818
1.44629	0.0321269	-0.0321269	0.0814199	0.0038743	0.0367761	-0.0414252	-0.00162423	0.138521
1.45115	0.03016	-0.03016	0.077486	0.00756979	0.03618	-0.0405312	-0.00403821	0.147486
1.456	0.0278354	-0.0278354	0.0733733	0.0109673	0.0350475	-0.0399351	-0.00606477	0.15552
1.46085	0.02563	-0.02563	0.069797	0.0143647	0.0338554	-0.0388622	-0.00721216	0.162554
1.46571	0.023663	-0.023663	0.0671744	0.0175238	0.0328422	-0.0376701	-0.00727177	0.168037
1.47056	0.0222325	-0.0222325	0.0651479	0.0202656	0.0319481	-0.0362992	-0.00622869	0.172544
1.47541	0.0221133	-0.0221133	0.064075	0.0228882	0.0316501	-0.0345707	-0.00441074	0.176382
1.48027	0.023067	-0.023067	0.0634193	0.025332	0.0318885	-0.0326037	-0.00163913	0.179434
1.48512	0.0249147	-0.0249147	0.0631213	0.0277758	0.0322461	-0.0308752	0.0012368	0.182271
1.48997	0.0271797	-0.0271797	0.0630021	0.0303984	0.033021	-0.0293851	0.00376999	0.184393
1.49483	0.0292659	-0.0292659	0.0628233	0.0332594	0.033915	-0.0284314	0.00537932	0.186038
1.49968	0.030756	-0.030756	0.0628829	0.0362396	0.0348687	-0.0282526	0.00588596	0.186968
1.50453	0.0315309	-0.0315309	0.0630021	0.0394583	0.0361204	-0.028789	0.00539422	0.187325
1.50939	0.0314713	-0.0314713	0.0630617	0.0422597	0.0372529	-0.0299811	0.0038892	0.187492
1.51424	0.0309944	-0.0309944	0.0630617	0.0444055	0.0385046	-0.0315309	0.00202656	0.187182
1.51909	0.03016	-0.03016	0.0625849	0.0453591	0.0396967	-0.0330806	0.000566244	0.187206
1.52395	0.0295639	-0.0295639	0.0617504	0.0448823	0.0409484	-0.0340343	-0.000178814	0.187397
1.5288	0.0291467	-0.0291467	0.0603199	0.0428557	0.0425577	-0.0343323	0.000327826	0.187492
1.53365	0.0289679	-0.0289679	0.0585318	0.0395179	0.0445843	-0.033617	0.00199676	0.186849
1.53851	0.0292063	-0.0292063	0.0565648	0.0351667	0.0471473	-0.0321269	0.00448525	0.184512
1.54336	0.0293851	-0.0293851	0.0545382	0.0300407	0.0499487	-0.03016	0.00736117	0.180173
1.54821	0.0297427	-0.0297427	0.0531673	0.025034	0.0529885	-0.0278354	0.00980496	0.173259
1.55307	0.0300407	-0.0300407	0.0524521	0.0204444	0.056088	-0.0254512	0.0115782	0.164604
1.55792	0.03016	-0.03016	0.0524521	0.0166893	0.0593066	-0.0228882	0.0127554	0.155258
1.56277	0.0302792	-0.0302792	0.0532866	0.0140667	0.0630021	-0.0196695	0.0134259	0.145984
1.56763	0.0305176	-0.0305176	0.0549555	0.0127554	0.0675321	-0.0153184	0.0137538	0.13752
1.57248	0.0309944	-0.0309944	0.0571012	0.012517	0.0733137	-0.00959635	0.0139624	0.12989
1.57733	0.0314116	-0.0314116	0.0594258	0.0130534	0.080049	-0.0025034	0.0143945	0.122905
1.58219	0.0318289	-0.0318289	0.0614524	0.0138879	0.0870228	0.00584126	0.0149906	0.115967
1.58704	0.0324249	-0.0324249	0.0632405	0.0149608	0.0938773	0.0150204	0.0156462	0.108814
1.59189	0.0331998	-0.0331998	0.064671	0.0157356	0.0997186	0.0244379	0.0161678	0.101614
1.59675	0.0337362	-0.0337362	0.0658035	0.0161529	0.103772	0.0331402	0.0167489	0.0947952
1.6016	0.0338554	-0.0338554	0.0665188	0.0160336	0.105739	0.0404716	0.0171661	0.0889301
1.60645	0.0335574	-0.0335574	0.067234	0.01508	0.10556	0.045836	0.0175089	0.0841856
1.61131	0.0326633	-0.0326633	0.0680685	0.0136495	0.103891	0.0495315	0.0178218	0.0804424
1.61616	0.0312924	-0.0312924	0.0688434	0.0119209	0.10097	0.0511408	0.0178814	0.0774622
1.62101	0.0292659	-0.0292659	0.0692606	0.0100136	0.0973344	0.0511408	0.0176877	0.0745297
1.62587	0.0274777	-0.0274777	0.069201	0.00828505	0.0937581	0.0499487	0.0170171	0.0713825
1.63072	0.025928	-0.025928	0.0685453	0.00697374	0.0905395	0.0479221	0.015825	0.0680208
1.63557	0.0253916	-0.0253916	0.0674129	0.00649691	0.0882745	0.0453591	0.0144392	0.0653267
1.64043	0.025928	-0.025928	0.0661612	0.00697374	0.087142	0.0428557	0.0132769	0.0635147
1.64528	0.027597	-0.027597	0.0648499	0.00852346	0.0869632	0.0403523	0.0123233	0.0626087
1.65013	0.0299811	-0.0299811	0.0635982	0.0106096	0.0874996	0.0377297	0.0117868	0.0626326
1.65499	0.0324249	-0.0324249	0.0622869	0.012815	0.0879765	0.0350475	0.011757	0.0626564
1.65984	0.0342727	-0.0342727	0.0606179	0.0142455	0.0878572	0.0318289	0.0118762	0.061965
1.66469	0.0353456	-0.0353456	0.0585318	0.0144243	0.0867248	0.0282526	0.0120103	0.0603676
1.66955	0.0351071	-0.0351071	0.0559092	0.0129938	0.0841618	0.0240803	0.0121444	0.0575542
1.6744	0.033915	-0.033915	0.0534058	0.0106692	0.0807643	0.020206	0.0120997	0.0540256
1.67925	0.0321269	-0.0321269	0.0512004	0.00786781	0.0768304	0.0168085	0.012219	0.0504255
1.68411	0.0303388	-0.0303388	0.0498295	0.00572205	0.0726581	0.0140667	0.0119358	0.0475407
1.68896	0.0288486	-0.0288486	0.0491142	0.00417233	0.0685453	0.0120997	0.0115037	0.0461817
1.69381	0.0281334	-0.0281334	0.0491142	0.00357628	0.0648499	0.01055	0.0105351	0.0462771
1.69867	0.0281334	-0.0281334	0.0494123	0.00345707	0.0615716	0.0090003	0.00911951	0.0476599
1.70352	0.0286102	-0.0286102	0.0496507	0.00345707	0.0584722	0.00733137	0.00753999	0.0497341
1.70837	0.0290275	-0.0290275	0.0495315	0.00309944	0.0556707	0.00542402	0.00599027	0.0516415
1.71323	0.0292659	-0.0292659	0.049293	0.002563	0.0532269	0.00345707	0.00476837	0.0525475
1.71808	0.0290275	-0.0290275	0.048995	0.00149012	0.0512004	0.00149012	0.00417233	0.0518322
1.72293	0.0284314	-0.0284314	0.0489354	0.000357628	0.0494719	-0.000119209	0.0038445	0.0495195
1.72779	0.0277758	-0.0277758	0.0493526	-0.000655651	0.0485182	-0.0012517	0.00359118	0.0453949
1.73264	0.0272989	-0.0272989	0.0497699	-0.00154972	0.0478029	-0.00214577	0.00315905	0.0401974
1.73749	0.0272393	-0.0272393	0.0505447	-0.00220537	0.0475645	-0.00292063	0.00233948	0.0346899
1.74235	0.0278354	-0.0278354	0.0514984	-0.00232458	0.0479221	-0.00363588	0.00154972	0.0295639
1.7472	0.0286698	-0.0286698	0.0528693	-0.00166893	0.048697	-0.00435114	0.00102818	0.0253916
1.75205	0.0296235	-0.0296235	0.0544786	-0.000238419	0.0495911	-0.00530481	0.00143051	0.022769
1.75691	0.0303984	-0.0303984	0.0561476	0.00172853	0.0503659	-0.00649691	0.00230968	0.021553
1.76176	0.0309944	-0.0309944	0.0576973	0.00411272	0.0505447	-0.0077486	0.00376999	0.0217915
1.76661	0.031054	-0.031054	0.0584126	0.00613928	0.0497103	-0.00959635	0.00502169	0.0226021
1.77147	0.0312328	-0.0312328	0.0585318	0.00751019	0.0478625	-0.0115633	0.00566244	0.0236273
1.77632	0.031352	-0.031352	0.0576973	0.00804663	0.0450611	-0.0140667	0.0051111	0.0240087
1.78117	0.0315905	-0.0315905	0.0564456	0.00792742	0.0416636	-0.0166893	0.00353158	0.0231505
1.78603	0.0317097	-0.0317097	0.0547171	0.00745058	0.0379682	-0.0195503	0.0012219	0.02141
1.79088	0.0315905	-0.0315905	0.0529289	0.00697374	0.0346303	-0.0222921	-0.0013411	0.0190973
1.79573	0.0309944	-0.0309944	0.0513196	0.00661612	0.0321269	-0.0247955	-0.00378489	0.0169993
1.80059	0.0301003	-0.0301003	0.0495315	0.0064373	0.0303984	-0.0271201	-0.00563264	0.0155687
1.80544	0.0289083	-0.0289083	0.0477433	0.00607967	0.0294447	-0.0290275	-0.00666082	0.0153065
1.81029	0.0278354	-0.0278354	0.0458956	0.00572205	0.0292063	-0.0303388	-0.00675023	0.0162125
1.81515	0.0271201	-0.0271201	0.0441074	0.00500679	0.0294447	-0.0311136	-0.00582635	0.0180244
1.82	0.0266433	-0.0266433	0.0424981	0.00375509	0.0295639	-0.0316501	-0.00415742	0.0202179
1.82485	0.0267625	-0.0267625	0.0417233	0.00220537	0.0299811	-0.0318289	-0.00198185	0.0226021
1.82971	0.0268817	-0.0268817	0.0414252	0.000476837	0.0302196	-0.0320673	0.00038743	0.0246048
1.83456	0.0270009	-0.0270009	0.0414848	-0.00154972	0.03016	-0.0325441	0.002563	0.0257254
1.83941	0.0272393	-0.0272393	0.041604	-0.00321865	0.0298023	-0.0332594	0.00430644	0.0256061
1.84427	0.0273585	-0.0273585	0.0414252	-0.005126	0.0293255	-0.0342727	0.00569224	0.0245571
1.84912	0.0274777	-0.0274777	0.0408888	-0.00679493	0.028491	-0.0353456	0.00649691	0.0221968
1.85397	0.027597	-0.027597	0.0400543	-0.00798702	0.0279546	-0.03618	0.00663102	0.0189543
1.85883	0.027895	-0.027895	0.0392795	-0.00870228	0.0274777	-0.0367165	0.0064671	0.015235
1.86368	0.0283718	-0.0283718	0.0389218	-0.00882149	0.0272989	-0.0365376	0.00590086	0.0113725
1.86853	0.0289679	-0.0289679	0.0392795	-0.00822544	0.0276566	-0.0358224	0.00533462	0.00786781
1.87339	0.0299215	-0.0299215	0.0406504	-0.00709295	0.0285506	-0.0344515	0.00481308	0.00474457
1.87824	0.0309944	-0.0309944	0.0424981	-0.00572205	0.0297427	-0.0327826	0.00458956	0.00195509
1.88309	0.0322461	-0.0322461	0.0444055	-0.00452995	0.0311732	-0.0314116	0.0051558	-0.00042909
1.88795	0.0330806	-0.0330806	0.045836	-0.0038147	0.0323653	-0.0305176	0.00618398	-0.00183583
1.8928	0.0335574	-0.0335574	0.0465512	-0.00351667	0.033319	-0.0302792	0.00761449	-0.00274173
1.89765	0.0335574	-0.0335574	0.0461936	-0.00357628	0.0337958	-0.0309348	0.00880659	-0.00302799
1.90251	0.0327826	-0.0327826	0.0450015	-0.00375509	0.0340939	-0.0323057	0.00941753	-0.00283727
1.90736	0.0317693	-0.0317693	0.0433326	-0.0038147	0.0343323	-0.0340939	0.00920892	-0.00216955
1.91221	0.030458	-0.030458	0.0414848	-0.0038147	0.0346303	-0.0357628	0.00813603	-0.00143052
1.91707	0.0293255	-0.0293255	0.0398755	-0.00363588	0.0350475	-0.0368953	0.00616908	-0.000906053
1.92192	0.028491	-0.028491	0.0389218	-0.00339746	0.035882	-0.0370145	0.0038445	-2.37878e-05
1.92677	0.0283122	-0.0283122	0.0388026	-0.00303984	0.0367165	-0.0362992	0.00180304	0.00174055
1.93163	0.028491	-0.028491	0.0395179	-0.00268221	0.0371933	-0.0347495	0.000342727	0.00450617
1.93648	0.028491	-0.028491	0.04071	-0.00244379	0.0368357	-0.0329018	1.49012e-05	0.00822538
1.94133	0.0282526	-0.0282526	0.0421405	-0.00232458	0.0353456	-0.0311732	0.000655651	0.0121594
1.94619	0.0274181	-0.0274181	0.0436306	-0.00238419	0.0329018	-0.0298023	0.00211596	0.0158787
1.95104	0.0261068	-0.0261068	0.0446439	-0.00286102	0.0299215	-0.028789	0.00378489	0.018096
1.95589	0.0243783	-0.0243783	0.0450611	-0.00393391	0.0265837	-0.0282526	0.00537932	0.0180483
1.96075	0.0226498	-0.0226498	0.0447631	-0.00536442	0.0236034	-0.0281334	0.00619888	0.0159502
1.9656	0.0213981	-0.0213981	0.0438094	-0.00715256	0.0213981	-0.0283122	0.00628829	0.0124215
1.97045	0.0210404	-0.0210404	0.0424385	-0.00876188	0.020206	-0.0286102	0.00573695	0.00813014
1.97531	0.0210404	-0.0210404	0.0407696	-0.0103116	0.0196099	-0.0292063	0.00476837	0.00383855
1.98016	0.0217557	-0.0217557	0.0392795	-0.0114441	0.0196695	-0.0300407	0.00359118	9.52729e-05
1.98501	0.0226498	-0.0226498	0.0382662	-0.0119805	0.0200868	-0.0309348	0.0025928	-0.0026942
1.98987	0.0236034	-0.0236034	0.0380278	-0.0116825	0.0207424	-0.0317693	0.00165403	-0.00462524
1.99472	0.0244379	-0.0244379	0.0386238	-0.010848	0.0215769	-0.0322461	0.000938773	-0.00569824
1.99957	0.0253916	-0.0253916	0.0396967	-0.00953674	0.0222921	-0.0324845	0.000342727	-0.00665184
2.00443	0.0267029	-0.0267029	0.0411272	-0.00756979	0.0231862	-0.0323057	-0.000238419	-0.00693792
2.00928	0.0285506	-0.0285506	0.0424385	-0.00536442	0.0241995	-0.0318885	-0.000834465	-0.00662798
2.01413	0.030458	-0.030458	0.0432134	-0.00363588	0.025332	-0.0315905	-0.00138581	-0.00572204
2.01899	0.0323653	-0.0323653	0.0430942	-0.0026226	0.0265241	-0.0314116	-0.00210106	-0.00448234
2.02384	0.0338554	-0.0338554	0.0424981	-0.002563	0.0278354	-0.0315309	-0.00299513	-0.0027418
2.02869	0.0348687	-0.0348687	0.0412464	-0.00357628	0.0292063	-0.0318885	-0.00393391	-0.00100128
2.03355	0.0352263	-0.0352263	0.0398159	-0.00506639	0.0305176	-0.0324845	-0.00472367	0.000357598
2.0384	0.0348687	-0.0348687	0.0382066	-0.00691414	0.0312328	-0.0332594	-0.00552833	0.00145441
2.04325	0.0341535	-0.0341535	0.0367165	-0.00840425	0.0312924	-0.0343919	-0.00597537	0.00233646
2.04811	0.0332594	-0.0332594	0.0352263	-0.00923872	0.0305772	-0.0358224	-0.00604987	0.00247946
2.05296	0.0322461	-0.0322461	0.0340343	-0.0090003	0.0291467	-0.0372529	-0.00572205	0.00228891
2.05781	0.031352	-0.031352	0.0331402	-0.00810623	0.0270605	-0.038743	-0.0050813	0.00166885
2.06267	0.030458	-0.030458	0.0326037	-0.00655651	0.0244379	-0.0399947	-0.00433624	0.000572199
2.06752	0.0299811	-0.0299811	0.0327826	-0.00464916	0.0218749	-0.0408292	-0.00353158	-0.00128752
2.07237	0.0298023	-0.0298023	0.0334978	-0.00309944	0.0195503	-0.041008	-0.00302494	-0.00386243
2.07723	0.03016	-0.03016	0.0347495	-0.00178814	0.0177622	-0.04071	-0.00289083	-0.00653271
2.08208	0.031054	-0.031054	0.0362396	-0.00077486	0.0163317	-0.0401139	-0.00342727	-0.00901228
2.08693	0.0321269	-0.0321269	0.0377893	0	0.0155568	-0.0395179	-0.00430644	-0.0106573
2.09179	0.0331998	-0.0331998	0.0392795	0.000953674	0.0154972	-0.0388622	-0.0051409	-0.0107288
2.09664	0.0344515	-0.0344515	0.0408292	0.00202656	0.0162125	-0.0382066	-0.00570714	-0.00944144
2.10149	0.0354052	-0.0354052	0.0419617	0.00309944	0.017345	-0.0376701	-0.00575185	-0.00674731
2.10635	0.0362992	-0.0362992	0.0429153	0.00393391	0.0189543	-0.0369549	-0.00528991	-0.00391014
2.1112	0.0374913	-0.0374913	0.0439286	0.00464916	0.0209808	-0.0357032	-0.00467896	-0.00224111
2.11605	0.0388026	-0.0388026	0.0447631	0.00488758	0.0232458	-0.0342727	-0.00426173	-0.00171661
2.12091	0.0406504	-0.0406504	0.0460148	0.00530481	0.025928	-0.0323653	-0.00461936	-0.00281344
2.12576	0.0422597	-0.0422597	0.0472665	0.00596046	0.0287294	-0.0305176	-0.00573695	-0.00472065
2.13061	0.0433922	-0.0433922	0.048399	0.00679493	0.0317693	-0.0290871	-0.00724196	-0.00724791
2.13547	0.0439286	-0.0439286	0.0492334	0.0077486	0.0349879	-0.0283122	-0.00850856	-0.00929837
2.14032	0.0435114	-0.0435114	0.0494719	0.00822544	0.0377893	-0.0283718	-0.00870228	-0.0105619
2.14517	0.0426173	-0.0426173	0.0492334	0.00822544	0.0403523	-0.0287294	-0.0077635	-0.0110387
2.15003	0.0411272	-0.0411272	0.048399	0.00703335	0.0418425	-0.0294447	-0.00561774	-0.0106334
2.15488	0.0399947	-0.0399947	0.0472665	0.00524521	0.0424981	-0.0297427	-0.00274181	-0.00982279
2.15973	0.0392795	-0.0392795	0.046134	0.00309944	0.0422001	-0.0297427	2.98023e-05	-0.00846387
2.16459	0.0393391	-0.0393391	0.0452399	0.00143051	0.0412464	-0.0293255	0.00205636	-0.00655643
2.16944	0.0396371	-0.0396371	0.0442863	0.000298023	0.0395179	-0.0290871	0.00272691	-0.00453
2.17429	0.0401735	-0.0401735	0.0430346	0.000119209	0.0377297	-0.0293255	0.00227988	-0.00202658
2.17915	0.0403523	-0.0403523	0.041604	0.000476837	0.035882	-0.0301003	0.000998378	0.000739068
2.184	0.0402927	-0.0402927	0.0398159	0.00089407	0.0342131	-0.0312328	-0.000610948	0.00264647
2.18885	0.0393391	-0.0393391	0.0378489	0.00077486	0.0327826	-0.0326037	-0.00219047	0.00390998
2.19371	0.0378489	-0.0378489	0.0359416	-0.000119209	0.0316501	-0.0337362	-0.00329316	0.0039815
2.19856	0.0358224	-0.0358224	0.0341535	-0.00166893	0.0308156	-0.0346303	-0.00353158	0.00288487
2.20341	0.0337958	-0.0337958	0.0324249	-0.00363588	0.03016	-0.0351667	-0.00290573	0.00121589
2.20827	0.0319481	-0.0319481	0.0309944	-0.00554323	0.0295043	-0.0354052	-0.00172853	-4.76018e-05
2.21312	0.0308156	-0.0308156	0.0298619	-0.00679493	0.0290275	-0.0356436	1.49012e-05	-0.000572239
2.21797	0.0303984	-0.0303984	0.0290871	-0.00727177	0.0284314	-0.0357628	0.00156462	0.000142998
2.22283	0.030458	-0.030458	0.0289083	-0.00721216	0.027895	-0.0357032	0.00299513	0.0019789
2.22768	0.030756	-0.030756	0.0295043	-0.00649691	0.0274777	-0.0354648	0.0038594	0.00452998
2.23253	0.0308752	-0.0308752	0.030756	-0.00572205	0.0270009	-0.0349283	0.00408292	0.00724792
2.23739	0.0302792	-0.0302792	0.0324249	-0.00494719	0.0267625	-0.0342131	0.00402331	0.00913145
2.24224	0.0290871	-0.0290871	0.0343919	-0.00441074	0.0268221	-0.0331402	0.0038445	0.00982278
2.24709	0.0274777	-0.0274777	0.0362992	-0.0038743	0.0270009	-0.0323057	0.00396371	0.00941748
2.25195	0.0256896	-0.0256896	0.0379682	-0.00309944	0.0271797	-0.0318885	0.00445545	0.00808244
2.2568	0.0243783	-0.0243783	0.0393987	-0.00208616	0.0270605	-0.0322461	0.00533462	0.00636578
2.26165	0.0236034	-0.0236034	0.0405908	-0.000834465	0.0266433	-0.0331402	0.00613928	0.00429154
2.26651	0.0236034	-0.0236034	0.0414848	5.96046e-05	0.0258088	-0.0348091	0.00675023	0.0026941
2.27136	0.0241399	-0.0241399	0.0420213	0.000298023	0.0251532	-0.0367761	0.00673532	0.00128738
2.27621	0.0251532	-0.0251532	0.0422001	-0.000417233	0.0249147	-0.0386238	0.00604987	0.000166933
2.28107	0.0261664	-0.0261664	0.0419617	-0.00202656	0.025332	-0.0400543	0.00502169	-0.000596123
2.28592	0.0270009	-0.0270009	0.0413656	-0.00482798	0.0265241	-0.0408888	0.0038147	-0.00145435
2.29077	0.027895	-0.027895	0.0406504	-0.0077486	0.0284314	-0.0410676	0.00275671	-0.00224105
2.29563	0.0285506	-0.0285506	0.0395179	-0.0106692	0.0302196	-0.041306	0.00220537	-0.00343324
2.30048	0.0292659	-0.0292659	0.0382662	-0.0129938	0.0317097	-0.041604	0.00175834	-0.00481596
2.30533	0.03016	-0.03016	0.0368953	-0.0145435	0.0324249	-0.0420213	0.00175834	-0.00648496
2.31019	0.031054	-0.031054	0.035882	-0.0150204	0.0324845	-0.0425577	0.00159442	-0.00803477
2.31504	0.0320673	-0.0320673	0.035584	-0.0146627	0.0320077	-0.0427365	0.00135601	-0.0091791
2.31989	0.0328422	-0.0328422	0.0361204	-0.0140667	0.0314713	-0.0421405	0.00108778	-0.00941752
2.32475	0.0333786	-0.0333786	0.0374913	-0.0133514	0.0312328	-0.0404716	0.000730157	-0.00886923
2.3296	0.0329614	-0.0329614	0.0389814	-0.0133514	0.0312328	-0.0383854	0.000804663	-0.0077724
2.33445	0.0319481	-0.0319481	0.0402331	-0.0135899	0.0312328	-0.0362396	0.000953674	-0.00681882
2.33931	0.0305772	-0.0305772	0.0406504	-0.0142455	0.0312924	-0.0346303	0.00143051	-0.00593656
2.34416	0.0292659	-0.0292659	0.0399351	-0.0148416	0.031054	-0.0340343	0.00162423	-0.00555513
2.34901	0.0283122	-0.0283122	0.0386834	-0.0148416	0.0305772	-0.0345707	0.0012517	-0.00522139
2.35387	0.0281334	-0.0281334	0.0374317	-0.0143647	0.0301003	-0.0361204	0.000193715	-0.00493534
2.35872	0.0286698	-0.0286698	0.0370145	-0.013113	0.0299215	-0.0377893	-0.0012517	-0.003767
2.36357	0.0295639	-0.0295639	0.0376701	-0.0115037	0.0296235	-0.0394583	-0.0025481	-0.00207417
2.36843	0.0305176	-0.0305176	0.0395775	-0.00989437	0.0298619	-0.0401735	-0.00314415	0.000333859
2.37328	0.0308156	-0.0308156	0.0419021	-0.00876188	0.0300407	-0.0401735	-0.00283122	0.00245562
2.37813	0.0303388	-0.0303388	0.0436902	-0.00822544	0.03016	-0.0396371	-0.0012517	0.00450607
2.38299	0.0292659	-0.0292659	0.0444651	-0.00816584	0.0299811	-0.0385642	0.000834465	0.0056506
2.38784	0.0274777	-0.0274777	0.043869	-0.00864267	0.0293255	-0.0373721	0.00284612	0.00576981
2.39269	0.0254512	-0.0254512	0.0422001	-0.00959635	0.0282526	-0.0365376	0.00420213	0.00436305
2.39755	0.0234246	-0.0234246	0.0402927	-0.0107884	0.0269413	-0.0360608	0.00457466	0.00245564
2.4024	0.0218153	-0.0218153	0.0386238	-0.0121593	0.0253916	-0.035882	0.00405312	-2.3932e-05
2.40725	0.0206232	-0.0206232	0.0376701	-0.0137687	0.0240803	-0.0361204	0.00271201	-0.00264635
2.41211	0.0199676	-0.0199676	0.0377297	-0.0153184	0.0233054	-0.0365376	0.00113249	-0.00526897
2.41696	0.019908	-0.019908	0.0386238	-0.0166297	0.023365	-0.0370741	-0.00064075	-0.00705718
2.42181	0.0201464	-0.0201464	0.0398755	-0.0171661	0.0242591	-0.0376105	-0.00211596	-0.00829705
2.42667	0.0210404	-0.0210404	0.0411272	-0.0166893	0.0261664	-0.0379086	-0.00329316	-0.00839239
2.43152	0.0222325	-0.0222325	0.0422001	-0.0148416	0.0285506	-0.0380874	-0.00412762	-0.00741472
2.43637	0.0239611	-0.0239611	0.0430942	-0.0117421	0.0314713	-0.0379682	-0.00427663	-0.00579357
2.44123	0.0258684	-0.0258684	0.043869	-0.00816584	0.0337958	-0.0375509	-0.00366569	-0.00379077
2.44608	0.0280142	-0.0280142	0.0446439	-0.00476837	0.0354648	-0.0369549	-0.00239909	-0.00188355
2.45093	0.0303388	-0.0303388	0.0455379	-0.00202656	0.0364184	-0.0362396	-0.000342727	-0.00059596
2.45579	0.0324249	-0.0324249	0.0464916	-0.000834465	0.0367761	-0.035584	0.00196695	-0.000166816
2.46064	0.0340343	-0.0340343	0.0471473	-0.00113249	0.0367761	-0.0350475	0.00399351	-0.000834514
2.46549	0.0348687	-0.0348687	0.0473261	-0.00268221	0.0363588	-0.0350475	0.00527501	-0.00240793
2.47035	0.0348091	-0.0348091	0.0468493	-0.005126	0.0352859	-0.0357628	0.00564754	-0.0044345
2.4752	0.0341535	-0.0341535	0.0459552	-0.00745058	0.0336766	-0.0368357	0.0050962	-0.00653259
2.48005	0.0327826	-0.0327826	0.0448823	-0.00947714	0.0314713	-0.0382066	0.00408292	-0.00782012
2.48491	0.0312924	-0.0312924	0.0439286	-0.0109076	0.0286102	-0.0395179	0.00302494	-0.00817769
2.48976	0.0301003	-0.0301003	0.0433326	-0.0115037	0.0253916	-0.0403523	0.00238419	-0.00791543
2.49461	0.0296831	-0.0296831	0.0432134	-0.0113845	0.0223517	-0.0403523	0.00235438	-0.00693798
2.49947	0.0299811	-0.0299811	0.043273	-0.0109076	0.0200272	-0.0397563	0.00268221	-0.00615126
2.50432	0.030756	-0.030756	0.0433922	-0.0104904	0.0185966	-0.0388622	0.00314415	-0.00548356
2.50917	0.0320077	-0.0320077	0.0433326	-0.00995398	0.0181198	-0.0379086	0.00357628	-0.00557893
2.51403	0.033319	-0.033319	0.0430942	-0.00917912	0.0184178	-0.0372529	0.00365078	-0.00579351
2.51888	0.0345707	-0.0345707	0.0426173	-0.00858307	0.0191927	-0.0370741	0.00336766	-0.00612729
2.52373	0.0354648	-0.0354648	0.0422001	-0.00792742	0.0200272	-0.0374317	0.00295043	-0.00596042
2.52859	0.035882	-0.035882	0.0417829	-0.00727177	0.020802	-0.0382066	0.00263751	-0.00505451
2.53344	0.035584	-0.035584	0.0411272	-0.00691414	0.020802	-0.0393391	0.00244379	-0.00367161
2.53829	0.0345707	-0.0345707	0.0401735	-0.00667572	0.0200272	-0.0406504	0.00263751	-0.00209798
2.54315	0.0326633	-0.0326633	0.0386834	-0.00703335	0.018239	-0.0422001	0.00296533	-0.000906002
2.548	0.0303984	-0.0303984	0.0368357	-0.00745058	0.0162721	-0.0436306	0.00323355	-0.000286188
2.55285	0.0281334	-0.0281334	0.0347495	-0.00792742	0.0141263	-0.0450015	0.00336766	-0.000238332
2.55771	0.0265241	-0.0265241	0.033021	-0.00822544	0.0126362	-0.0459552	0.00324845	-0.000643635
2.56256	0.0259876	-0.0259876	0.0321269	-0.00792742	0.012517	-0.046432	0.0026226	-0.00133522
2.56741	0.0267625	-0.0267625	0.0322461	-0.00703335	0.0135899	-0.0464916	0.00196695	-0.00221732
2.57227	0.0283122	-0.0283122	0.0329614	-0.00578165	0.0155568	-0.0463128	0.00138581	-0.00312327
2.57712	0.0301003	-0.0301003	0.0340939	-0.00435114	0.0181794	-0.0459552	0.000849366	-0.00410074
2.58197	0.0315905	-0.0315905	0.0349879	-0.00321865	0.0207424	-0.0455379	0.000745058	-0.00462525
2.58683	0.0323057	-0.0323057	0.0352263	-0.00286102	0.0227094	-0.0453591	0.00101328	-0.00460143
2.59168	0.0321269	-0.0321269	0.0347495	-0.00357628	0.0243783	-0.0450611	0.00166893	-0.00360017
2.59653	0.0312924	-0.0312924	0.033915	-0.00524521	0.0255704	-0.0445247	0.00222027	-0.00147821
2.60139	0.0301003	-0.0301003	0.0330806	-0.007689	0.0262856	-0.0436306	0.00269711	0.00135896
2.60624	0.0290275	-0.0290275	0.0329018	-0.0103116	0.0267029	-0.0424981	0.00271201	0.00426765
2.61109	0.027895	-0.027895	0.033617	-0.0125766	0.0264049	-0.041008	0.0026226	0.0064373
2.61595	0.0268221	-0.0268221	0.0351667	-0.0143051	0.0252724	-0.0395179	0.00232458	0.0076293
2.6208	0.0258684	-0.0258684	0.0372529	-0.0151992	0.0238419	-0.0380874	0.00219047	0.00758181
2.62565	0.025034	-0.025034	0.0393391	-0.0155568	0.0219941	-0.0371337	0.00239909	0.00698559
2.63051	0.0244975	-0.0244975	0.0406504	-0.0159144	0.0200868	-0.0365973	0.00298023	0.00588893
2.63536	0.0243783	-0.0243783	0.041008	-0.0164509	0.0184774	-0.0362992	0.0038892	0.00467309
2.64021	0.0251532	-0.0251532	0.0404119	-0.0170469	0.0172257	-0.0360012	0.00463426	0.00314714
2.64507	0.0270605	-0.0270605	0.0393391	-0.0174046	0.0165701	-0.0352263	0.00493228	0.00174041
2.64992	0.0299215	-0.0299215	0.0380874	-0.0171065	0.0164509	-0.0338554	0.00452995	0.00038137
2.65477	0.0329018	-0.0329018	0.0368953	-0.0162721	0.0165701	-0.0322461	0.00342727	-0.000786741
2.65963	0.0355244	-0.0355244	0.0361204	-0.0146031	0.0171065	-0.030458	0.00192225	-0.00102529
2.66448	0.0374317	-0.0374317	0.0357032	-0.0123978	0.018239	-0.0290871	0.000506639	-0.000715332
2.66933	0.0377297	-0.0377297	0.035584	-0.0101328	0.0196695	-0.0288486	-0.000521541	0.000262347
2.67419	0.0369549	-0.0369549	0.0359416	-0.00798702	0.0217557	-0.0296235	-0.000759959	0.00157358
2.67904	0.0354648	-0.0354648	0.0368357	-0.00607967	0.0237823	-0.0314713	-0.000312924	0.00178817
2.68389	0.0341535	-0.0341535	0.0382066	-0.00441074	0.025928	-0.0338554	0.000804663	0.000667514
2.68875	0.0334978	-0.0334978	0.0400543	-0.00268221	0.0277162	-0.0362396	0.00222027	-0.00126371
2.6936	0.033617	-0.033617	0.0416636	-0.0012517	0.0286102	-0.0382066	0.00350177	-0.00350466
2.69845	0.0343323	-0.0343323	0.0429153	5.96046e-05	0.028789	-0.0393987	0.00447035	-0.00486373
2.70331	0.0352263	-0.0352263	0.0433326	0.00101328	0.0283122	-0.0401139	0.00497699	-0.00481605
2.70816	0.035882	-0.035882	0.0427365	0.00149012	0.0274181	-0.0404716	0.00503659	-0.00314705
2.71301	0.0355244	-0.0355244	0.041008	0.00119209	0.0261068	-0.0409484	0.00454485	0.000238426
2.71787	0.0344515	-0.0344515	0.0386834	0.000298023	0.0248551	-0.0416636	0.0038296	0.00441083
2.72272	0.0329614	-0.0329614	0.0365376	-0.00089407	0.0238419	-0.0424385	0.00277162	0.00834462
2.72757	0.0314713	-0.0314713	0.0349283	-0.00220537	0.0235438	-0.0429749	0.00151992	0.0110149
2.73243	0.0302196	-0.0302196	0.0338554	-0.00393391	0.0235438	-0.043273	0.000104308	0.0116587
2.73728	0.0291467	-0.0291467	0.0332594	-0.00584126	0.0236034	-0.0432134	-0.00116229	0.0105857
2.74213	0.0286102	-0.0286102	0.033319	-0.007689	0.0238419	-0.0427961	-0.00208616	0.00751012
2.74699	0.0286102	-0.0286102	0.0335574	-0.00953674	0.0238419	-0.0423789	-0.00232458	0.00305182
2.75184	0.0289083	-0.0289083	0.0339746	-0.0111461	0.0234842	-0.0423193	-0.00175834	-0.00150203
2.75669	0.0294447	-0.0294447	0.0342727	-0.0123382	0.0228882	-0.0426173	-0.000506639	-0.00507823
2.76155	0.0299811	-0.0299811	0.0343919	-0.0130534	0.0219345	-0.0433922	0.0012815	-0.00712866
2.7664	0.030756	-0.030756	0.0344515	-0.0129938	0.0212193	-0.0442863	0.00335276	-0.00689025
2.77125	0.031352	-0.031352	0.0345111	-0.0123978	0.0206232	-0.0449419	0.00548363	-0.00450604
2.77611	0.0318885	-0.0318885	0.0342727	-0.0115037	0.0204444	-0.0452399	0.00727177	-0.000596077
2.78096	0.0324845	-0.0324845	0.0340939	-0.0104904	0.020802	-0.0451207	0.00832975	0.00371937
2.78581	0.0332594	-0.0332594	0.0341535	-0.00941753	0.0218749	-0.0445247	0.00862777	0.00753397
2.79067	0.0347495	-0.0347495	0.0346899	-0.00834465	0.0236034	-0.0433326	0.00813603	0.00994201
2.79552	0.036478	-0.036478	0.0354648	-0.007689	0.0255704	-0.0419617	0.00701845	0.0106095
2.80037	0.038445	-0.038445	0.0367761	-0.00733137	0.027895	-0.0404119	0.00554323	0.0100851
2.80523	0.0402331	-0.0402331	0.0382066	-0.00745058	0.0298619	-0.0388622	0.00414252	0.00879771
2.81008	0.0414252	-0.0414252	0.0396967	-0.00810623	0.0311732	-0.0373125	0.00315905	0.00727176
2.81493	0.041604	-0.041604	0.0405312	-0.00929832	0.031352	-0.0365973	0.00289083	0.00598421
2.81979	0.0406504	-0.0406504	0.0405312	-0.0109673	0.030458	-0.0365973	0.00333786	0.00469686
2.82464	0.038743	-0.038743	0.0396371	-0.0129938	0.0284314	-0.0376701	0.00436604	0.00345699
2.82949	0.0360012	-0.0360012	0.0380874	-0.0153184	0.02563	-0.0396371	0.00588596	0.00133524
2.83435	0.0329018	-0.0329018	0.0360608	-0.0175834	0.0225902	-0.0422597	0.00746548	-0.00162131
2.8392	0.0299215	-0.0299215	0.0340343	-0.0194907	0.0197887	-0.0450015	0.0090301	-0.00479222
2.84405	0.0272989	-0.0272989	0.0318885	-0.0210404	0.0172853	-0.0475049	0.00989437	-0.0082969
2.84891	0.0253916	-0.0253916	0.0301003	-0.0219941	0.015378	-0.0496507	0.0102222	-0.010705
2.85376	0.0246167	-0.0246167	0.0289679	-0.0218153	0.0140667	-0.0511408	0.00990927	-0.0118972
2.85861	0.0249743	-0.0249743	0.0280738	-0.0207424	0.0132322	-0.0520945	0.00911951	-0.0115156
2.86347	0.0266433	-0.0266433	0.0281334	-0.0184774	0.0129938	-0.0520945	0.00813603	-0.0103951
2.86832	0.0289679	-0.0289679	0.0285506	-0.0156164	0.0128746	-0.0516176	0.00718236	-0.00901223
2.87317	0.0312924	-0.0312924	0.0296235	-0.0124574	0.0131726	-0.0503063	0.0064373	-0.00798711
2.87803	0.0329614	-0.0329614	0.0312328	-0.00947714	0.0138879	-0.0484586	0.00596046	-0.00767698
2.88288	0.0337362	-0.0337362	0.033617	-0.00685453	0.0152588	-0.0462532	0.00569224	-0.00817779
2.88773	0.0335574	-0.0335574	0.0363588	-0.00488758	0.0171661	-0.0442266	0.00555813	-0.00956068
2.89259	0.0328422	-0.0328422	0.0392795	-0.00345707	0.0198483	-0.0426173	0.00570714	-0.0109195
2.89744	0.0321865	-0.0321865	0.0421405	-0.00244379	0.0228882	-0.0415444	0.00627339	-0.011921
2.90229	0.0318885	-0.0318885	0.0443459	-0.00154972	0.0261068	-0.0409484	0.00710785	-0.0127315
2.90715	0.0322461	-0.0322461	0.0453591	-0.00101328	0.0291467	-0.0406504	0.00856817	-0.0133754
2.912	0.0330806	-0.0330806	0.0450611	-0.000715256	0.0315905	-0.0404716	0.0103116	-0.0137806
2.91685	0.0337362	-0.0337362	0.0434518	-0.00077486	0.0327826	-0.0404119	0.0121444	-0.0142573
2.92171	0.0337362	-0.0337362	0.04071	-0.00137091	0.0325441	-0.0402331	0.0134856	-0.014329
2.92656	0.0327229	-0.0327229	0.0376701	-0.00232458	0.031054	-0.0400543	0.0143349	-0.0137568
2.93141	0.0306964	-0.0306964	0.0345707	-0.0038743	0.0286102	-0.0402927	0.0143647	-0.0123262
2.93627	0.0282526	-0.0282526	0.0322461	-0.00536442	0.0257492	-0.0407696	0.0137389	-0.00975129
2.94112	0.0258088	-0.0258088	0.0308156	-0.00703335	0.0231266	-0.0414252	0.0129789	-0.00627047
2.94597	0.023663	-0.023663	0.0299215	-0.00888109	0.0209212	-0.0424385	0.0119805	-0.00298018
2.95083	0.0221729	-0.0221729	0.0293255	-0.0107288	0.0191331	-0.0436902	0.0112355	-0.0006437
2.95568	0.0214577	-0.0214577	0.0290275	-0.012517	0.0175834	-0.0448227	0.0106692	-0.000190788
2.96053	0.0212789	-0.0212789	0.028491	-0.0140071	0.0163317	-0.0457168	0.0102818	-0.00188348
2.96539	0.0218749	-0.0218749	0.0282526	-0.0146031	0.015378	-0.0459552	0.00949204	-0.00514981
2.97024	0.0229478	-0.0229478	0.0281334	-0.0141263	0.0149012	-0.0452399	0.00827014	-0.0093461
2.97509	0.0242591	-0.0242591	0.0280738	-0.0126958	0.0150204	-0.0438094	0.0063628	-0.0129939
2.97995	0.0254512	-0.0254512	0.028193	-0.0106692	0.015676	-0.0418425	0.00406802	-0.0151634
2.9848	0.0263453	-0.0263453	0.0280738	-0.00876188	0.0168681	-0.0399947	0.00162423	-0.0152588
2.98965	0.0265837	-0.0265837	0.0275373	-0.007689	0.0178814	-0.038743	-0.000759959	-0.0145198
2.99451	0.026226	-0.026226	0.0265837	-0.00786781	0.0184774	-0.038445	-0.00238419	-0.0136614
2.99936	0.0252128	-0.0252128	0.0250936	-0.00947714	0.0182986	-0.0392199	-0.00336766	-0.0136375
3.00421	0.0241995	-0.0241995	0.0237823	-0.0117421	0.017643	-0.0402331	-0.00320375	-0.0145673
3.00907	0.0236034	-0.0236034	0.0230074	-0.0141263	0.0168681	-0.041306	-0.00244379	-0.0171184
3.01392	0.0237823	-0.0237823	0.0228882	-0.015974	0.0162125	-0.0417829	-0.00119209	-0.0204802
3.01877	0.025034	-0.025034	0.0239611	-0.0168681	0.0162721	-0.0413656	-0.000104308	-0.0237704
3.02363	0.0272393	-0.0272393	0.0258684	-0.0167489	0.0169873	-0.0401139	0.000312924	-0.02594
3.02848	0.0297427	-0.0297427	0.028193	-0.0162125	0.018239	-0.0385642	-0.000178814	-0.0263453
3.03333	0.0316501	-0.0316501	0.0306368	-0.0155568	0.0194311	-0.0374317	-0.00157952	-0.0252008
3.03819	0.0327229	-0.0327229	0.0329018	-0.014782	0.0204444	-0.0368953	-0.00342727	-0.0229596
3.04304	0.0326633	-0.0326633	0.0347495	-0.0142455	0.0210404	-0.0373721	-0.00496209	-0.0197887
3.04789	0.0315905	-0.0315905	0.035882	-0.0137091	0.0212789	-0.0386238	-0.00558794	-0.016451
3.05275	0.0300407	-0.0300407	0.0362992	-0.013411	0.0210404	-0.0404716	-0.00482798	-0.013113
3.0576	0.0282526	-0.0282526	0.0359416	-0.0132322	0.0205636	-0.0424981	-0.00296533	-0.010395
3.06245	0.0270605	-0.0270605	0.0352859	-0.0131726	0.0201464	-0.0442863	-0.000223517	-0.00879762
3.06731	0.0264049	-0.0264049	0.0346303	-0.0131726	0.0198483	-0.0453591	0.00222027	-0.00791548
3.07216	0.0264645	-0.0264645	0.0343919	-0.0130534	0.0197887	-0.0456572	0.0038147	-0.0078916
3.07701	0.0268817	-0.0268817	0.0345111	-0.0128746	0.0200272	-0.0452399	0.00429153	-0.00863083
3.08187	0.0273585	-0.0273585	0.0350475	-0.0123978	0.0205636	-0.0446439	0.00344217	-0.00913149
3.08672	0.027895	-0.027895	0.035882	-0.0116229	0.0213385	-0.0439286	0.00189245	-0.0095845
3.09157	0.0283122	-0.0283122	0.0365376	-0.0107288	0.0222921	-0.0435114	-4.47035e-05	-0.00994215
3.09643	0.0289083	-0.0289083	0.0371337	-0.00971556	0.0236034	-0.0431538	-0.00141561	-0.0100374
3.10128	0.0294447	-0.0294447	0.0374913	-0.00882149	0.0247955	-0.0429153	-0.00199676	-0.0107049
3.10613	0.0298619	-0.0298619	0.0377893	-0.00828505	0.0257492	-0.0429153	-0.00163913	-0.0116587
3.11099	0.0301003	-0.0301003	0.0377893	-0.00858307	0.0262856	-0.0430346	-0.000461936	-0.0130176
3.11584	0.0300407	-0.0300407	0.0378489	-0.00911951	0.0264645	-0.0435114	0.00102818	-0.0144481
3.12069	0.0295639	-0.0295639	0.0376105	-0.00977516	0.026226	-0.0441074	0.00217557	-0.0159025
3.12555	0.0288486	-0.0288486	0.0370741	-0.0100136	0.0259876	-0.0447631	0.00244379	-0.0166415
3.1304	0.0286102	-0.0286102	0.0364184	-0.00947714	0.0259876	-0.0451207	0.00181794	-0.0168563
3.13525	0.0288486	-0.0288486	0.0356436	-0.00828505	0.0261664	-0.0451803	0.000268221	-0.0164747
3.14011	0.0301003	-0.0301003	0.0349879	-0.00631809	0.0269413	-0.0444055	-0.00154972	-0.0157833
3.14496	0.0318885	-0.0318885	0.0344515	-0.00452995	0.0277162	-0.0429749	-0.00286102	-0.0150443
3.14981	0.0337958	-0.0337958	0.0340939	-0.00333786	0.0285506	-0.0412464	-0.00333786	-0.0146867
3.15467	0.0351071	-0.0351071	0.033617	-0.00339746	0.0286698	-0.0398755	-0.00287592	-0.0141381
3.15952	0.0354648	-0.0354648	0.0326633	-0.00476837	0.0278354	-0.0394583	-0.00163913	-0.013399
3.16437	0.0344515	-0.0344515	0.031352	-0.00715256	0.0262856	-0.0402331	-0.000327826	-0.0127315
3.16923	0.0321865	-0.0321865	0.0298619	-0.0103116	0.0241995	-0.0421405	0.00064075	-0.0114917
3.17408	0.0292063	-0.0292063	0.0283718	-0.0134706	0.0219941	-0.0448823	0.000551343	-0.0102282
3.17893	0.0263453	-0.0263453	0.0271797	-0.0163913	0.0202656	-0.0476837	-0.000327826	-0.0094653
3.18379	0.0239015	-0.0239015	0.0264645	-0.0187159	0.0193119	-0.0498891	-0.00223517	-0.00953683
3.18864	0.0228286	-0.0228286	0.0266433	-0.0200868	0.0196099	-0.0507236	-0.00438094	-0.0107527
3.19349	0.0228286	-0.0228286	0.0271797	-0.0205636	0.0207424	-0.0503659	-0.00649691	-0.0128268
3.19835	0.0239015	-0.0239015	0.0278354	-0.0202656	0.0221729	-0.0489354	-0.00831485	-0.0152587
3.2032	0.0255108	-0.0255108	0.0283718	-0.0191331	0.023663	-0.0470877	-0.00934303	-0.0168086
3.20805	0.0272393	-0.0272393	0.0286698	-0.017345	0.0246763	-0.0452995	-0.00937283	-0.0173092
3.21291	0.0281334	-0.0281334	0.0283718	-0.0154972	0.0245571	-0.0442266	-0.00844896	-0.0160693
3.21776	0.0284314	-0.0284314	0.0279546	-0.013411	0.023663	-0.0440478	-0.00691414	-0.0136851
3.22261	0.028193	-0.028193	0.0272393	-0.0114441	0.0222325	-0.0448227	-0.00463426	-0.0110389
3.22747	0.0278354	-0.0278354	0.0268221	-0.00965595	0.020802	-0.045836	-0.00220537	-0.0092745
3.23232	0.0275373	-0.0275373	0.0265837	-0.00810623	0.0197291	-0.0469685	-0.000298023	-0.00905993
3.23717	0.027597	-0.027597	0.0268817	-0.00697374	0.0194907	-0.0475645	0.000908971	-0.0102758
3.24203	0.0280738	-0.0280738	0.027597	-0.0063777	0.019908	-0.0474453	0.000953674	-0.0130414
3.24688	0.0286698	-0.0286698	0.0285506	-0.00661612	0.0206828	-0.0465512	0.000163913	-0.0166179
3.25173	0.0293255	-0.0293255	0.0296235	-0.0077486	0.0214577	-0.0450611	-0.00153482	-0.0205994
3.25659	0.0296831	-0.0296831	0.030458	-0.00929832	0.0219941	-0.0431538	-0.00344217	-0.0237942
3.26144	0.0296831	-0.0296831	0.031054	-0.0109673	0.0218749	-0.0414848	-0.00524521	-0.0262499
3.26629	0.0298619	-0.0298619	0.0314713	-0.0121593	0.0213385	-0.0402927	-0.00652671	-0.0276327
3.27115	0.0299215	-0.0299215	0.031352	-0.0127554	0.0203848	-0.0398159	-0.00719726	-0.0278711
3.276	0.0301003	-0.0301003	0.0312924	-0.0123382	0.0195503	-0.0398159	-0.00728667	-0.0269175
3.28085	0.0303388	-0.0303388	0.0309348	-0.0112057	0.0190139	-0.0403523	-0.00694394	-0.0250817
3.28571	0.0306368	-0.0306368	0.0306964	-0.0100732	0.0190139	-0.0410676	-0.00670552	-0.0230312
3.29056	0.0311732	-0.0311732	0.0305176	-0.00911951	0.0192523	-0.041604	-0.00658631	-0.0207424
3.29541	0.0320077	-0.0320077	0.030458	-0.00858307	0.0198483	-0.0419617	-0.00658631	-0.0183582
3.30027	0.0327826	-0.0327826	0.030458	-0.00834465	0.0204444	-0.0420213	-0.00658631	-0.0164508
3.30512	0.0335574	-0.0335574	0.0305176	-0.00810623	0.0207424	-0.0420213	-0.00657141	-0.0143767
3.30997	0.0341535	-0.0341535	0.0308156	-0.00733137	0.0211	-0.0419021	-0.00604987	-0.0121594
3.31483	0.0348091	-0.0348091	0.0317097	-0.00572205	0.0212193	-0.041604	-0.00530481	-0.00946522
3.31968	0.0348687	-0.0348687	0.0329018	-0.0038147	0.0211	-0.0413656	-0.00414252	-0.00646113
3.32453	0.0351667	-0.0351667	0.0346303	-0.00196695	0.0207424	-0.0407696	-0.00306964	-0.00400536
3.32939	0.0359416	-0.0359416	0.0365973	-0.000476837	0.0203848	-0.0396371	-0.00201166	-0.00307554
3.33424	0.0369549	-0.0369549	0.0380278	-0.000298023	0.0198483	-0.0385642	-0.000953674	-0.0041485
3.33909	0.0382662	-0.0382662	0.0385642	-0.00137091	0.0194907	-0.0377297	0.000476837	-0.00703329
3.34395	0.0394583	-0.0394583	0.038147	-0.00363588	0.0194907	-0.0374317	0.00205636	-0.0117063
3.3488	0.0398159	-0.0398159	0.0363588	-0.00673532	0.0198483	-0.0380874	0.00411272	-0.0172853
3.35365	0.0393391	-0.0393391	0.033915	-0.0100732	0.0206828	-0.0393391	0.0063777	-0.0219106
3.35851	0.0378489	-0.0378489	0.0311732	-0.0129938	0.0218153	-0.0410676	0.00864267	-0.0251769
3.36336	0.0360012	-0.0360012	0.0289083	-0.0147223	0.0233054	-0.0426173	0.0100881	-0.0266076
3.36821	0.0342727	-0.0342727	0.0271201	-0.0152588	0.0243783	-0.0436306	0.0104159	-0.0264882
3.37307	0.0332594	-0.0332594	0.0262856	-0.0145435	0.0252128	-0.0436902	0.00956655	-0.0247239
3.37792	0.0332594	-0.0332594	0.0258684	-0.0129938	0.0255704	-0.0429153	0.00818074	-0.0225305
3.38277	0.0340343	-0.0340343	0.0255704	-0.0109076	0.0251532	-0.0418425	0.0064373	-0.0199079
3.38763	0.0349283	-0.0349283	0.0250936	-0.00905991	0.0238419	-0.0408888	0.00503659	-0.0182868
3.39248	0.0358224	-0.0358224	0.0246763	-0.00733137	0.0219941	-0.0402331	0.00438094	-0.0169277
3.39733	0.0359416	-0.0359416	0.0241995	-0.00625849	0.0193715	-0.0402927	0.00450015	-0.0159741
3.40219	0.0349879	-0.0349879	0.0237823	-0.00578165	0.0163317	-0.041008	0.00494719	-0.0155687
3.40704	0.0334978	-0.0334978	0.0244379	-0.00566244	0.0137687	-0.041604	0.00578165	-0.0148773
3.41189	0.0318289	-0.0318289	0.0257492	-0.00566244	0.0116825	-0.0422001	0.00630319	-0.0141144
3.41675	0.0306368	-0.0306368	0.0282526	-0.00560284	0.0111461	-0.0420809	0.00676513	-0.0129699
3.4216	0.03016	-0.03016	0.0315309	-0.00542402	0.0120401	-0.0414252	0.00680983	-0.0113249
3.42645	0.0306964	-0.0306964	0.0351667	-0.00542402	0.0138879	-0.0404119	0.00634789	-0.0101804
3.43131	0.0317693	-0.0317693	0.0382066	-0.00572205	0.0160933	-0.0395179	0.00576675	-0.00963205
3.43616	0.0329614	-0.0329614	0.0404716	-0.00655651	0.0178218	-0.0391603	0.00466406	-0.0106574
3.44101	0.0336766	-0.0336766	0.0415444	-0.0077486	0.0187755	-0.0393987	0.00344217	-0.0128985
3.44587	0.0332594	-0.0332594	0.0413656	-0.00971556	0.0184774	-0.0407696	0.00226498	-0.0160933
3.45072	0.0320077	-0.0320077	0.0402927	-0.0118017	0.0172853	-0.0426173	0.00146031	-0.0200511
3.45557	0.03016	-0.03016	0.0388622	-0.013411	0.0160933	-0.0443459	0.00113249	-0.0236511
3.46043	0.028491	-0.028491	0.0375509	-0.0143647	0.0152588	-0.0454187	0.00105798	-0.0267745
3.46528	0.027597	-0.027597	0.0368357	-0.0140667	0.0154376	-0.0453591	0.00108778	-0.0288486
3.47013	0.0280142	-0.0280142	0.0368953	-0.0126362	0.0166297	-0.0439882	0.0013113	-0.0295638
3.47499	0.0294447	-0.0294447	0.0373721	-0.0103116	0.018537	-0.0418425	0.0012517	-0.0292778
3.47984	0.0316501	-0.0316501	0.038147	-0.00792742	0.0206232	-0.0393391	0.000983477	-0.028634
3.48469	0.0339746	-0.0339746	0.0385642	-0.00572205	0.0224113	-0.0374317	0.000536442	-0.0278473
3.48955	0.0360012	-0.0360012	0.0385642	-0.00441074	0.0234246	-0.0366569	0.000268221	-0.0273227
3.4944	0.0375509	-0.0375509	0.038147	-0.0038743	0.023365	-0.0373721	-0.000149012	-0.0276089
3.49925	0.0385046	-0.0385046	0.0374317	-0.00405312	0.0224113	-0.0393391	-0.000357628	-0.0287294
3.50411	0.0388622	-0.0388622	0.0366569	-0.00476837	0.0207424	-0.0422001	-0.000625849	-0.03016
3.50896	0.038743	-0.038743	0.03618	-0.00572205	0.0187755	-0.0453591	-0.00089407	-0.0312805
3.51381	0.0380874	-0.0380874	0.0359416	-0.00697374	0.0167489	-0.048399	-0.00114739	-0.0319718
3.51867	0.0367165	-0.0367165	0.0358224	-0.00840425	0.0149012	-0.050962	-0.00144541	-0.0317573
3.52352	0.0346899	-0.0346899	0.0354648	-0.0100136	0.0136495	-0.0528097	-0.0013262	-0.0304937
3.52837	0.0320673	-0.0320673	0.0349283	-0.0116229	0.0130534	-0.0539422	-0.00110269	-0.0283718
3.53323	0.028789	-0.028789	0.0340939	-0.0134706	0.0128746	-0.0547171	-0.000804663	-0.0258207
3.53808	0.02563	-0.02563	0.0334382	-0.0148416	0.0129342	-0.0551343	-0.000938773	-0.0232457
3.54293	0.0228286	-0.0228286	0.0329614	-0.015974	0.0129342	-0.0556111	-0.00157952	-0.0206233
3.54779	0.0206828	-0.0206828	0.0328422	-0.0166297	0.0126958	-0.0563264	-0.00302494	-0.0175714
3.55264	0.0195503	-0.0195503	0.0333786	-0.0168681	0.0121593	-0.0573397	-0.00499189	-0.0146626
3.55749	0.0196695	-0.0196695	0.0342131	-0.0166893	0.0116229	-0.0581741	-0.00716746	-0.0118016
3.56235	0.020802	-0.020802	0.0349879	-0.0163317	0.0118017	-0.0584722	-0.00923872	-0.00948914
3.5672	0.0225306	-0.0225306	0.0354052	-0.0162721	0.0126362	-0.0581741	-0.0109971	-0.00777245
3.57205	0.0244975	-0.0244975	0.0354648	-0.0162721	0.0148416	-0.056684	-0.0122935	-0.0075579
3.57691	0.0263453	-0.0263453	0.0351071	-0.0165105	0.0180006	-0.0542998	-0.0131428	-0.00870222
3.58176	0.0276566	-0.0276566	0.0343323	-0.0171661	0.0215173	-0.0516772	-0.0135303	-0.0108003
3.58661	0.0286698	-0.0286698	0.0336766	-0.0177622	0.0249147	-0.049293	-0.0135899	-0.0133276
3.59147	0.0292659	-0.0292659	0.0334978	-0.0182986	0.027597	-0.0476837	-0.0133067	-0.0158548
3.59632	0.0298023	-0.0298023	0.0338554	-0.0185966	0.0292063	-0.0469685	-0.0124276	-0.0181674
3.60117	0.0303984	-0.0303984	0.0346899	-0.0183582	0.0298023	-0.0469089	-0.0111014	-0.0199556
3.60603	0.0311732	-0.0311732	0.035882	-0.0175238	0.0293851	-0.0472069	-0.00955164	-0.0216723
3.61088	0.0321269	-0.0321269	0.0372529	-0.0160336	0.0282526	-0.0473857	-0.00780821	-0.023389
3.61573	0.0327229	-0.0327229	0.0379682	-0.0143051	0.026226	-0.0475645	-0.00610948	-0.0255584
3.62059	0.033021	-0.033021	0.0380874	-0.0123978	0.023365	-0.0476837	-0.00472367	-0.027895
3.62544	0.0327229	-0.0327229	0.0375509	-0.0107288	0.0197887	-0.0479221	-0.00376999	-0.0299216
3.63029	0.0317693	-0.0317693	0.0365973	-0.00947714	0.0158548	-0.0485778	-0.00323355	-0.0315904
3.63515	0.0302792	-0.0302792	0.0355244	-0.0089407	0.0120401	-0.0495315	-0.00296533	-0.0324964
3.64	0.0285506	-0.0285506	0.0347495	-0.00905991	0.00911951	-0.0504255	-0.00272691	-0.0323057
3.64485	0.0268817	-0.0268817	0.0342727	-0.00965595	0.00733137	-0.0513196	-0.00242889	-0.0313283
3.64971	0.0252128	-0.0252128	0.0337362	-0.0109076	0.00667572	-0.0522733	-0.00172853	-0.0294447
3.65456	0.0236034	-0.0236034	0.0326037	-0.012517	0.00697374	-0.0534654	-0.000715256	-0.027275
3.65941	0.0226498	-0.0226498	0.0311732	-0.0141263	0.00804663	-0.0547171	0.000327826	-0.0254155
3.66427	0.0222325	-0.0222325	0.0293255	-0.0154376	0.00947714	-0.0562072	0.00150502	-0.0239371
3.66912	0.0227094	-0.0227094	0.0276566	-0.0162721	0.0112653	-0.0576973	0.00213087	-0.0235557
3.67397	0.0241399	-0.0241399	0.0266433	-0.0162721	0.0135303	-0.0588298	0.00239909	-0.0243188
3.67883	0.0264049	-0.0264049	0.0268817	-0.0154376	0.0163317	-0.0591874	0.00207126	-0.0267982
3.68368	0.0293851	-0.0293851	0.0284314	-0.0134706	0.0197291	-0.0584722	0.00146031	-0.0298738
3.68853	0.0325441	-0.0325441	0.0306368	-0.0107884	0.0231266	-0.0567436	0.000506639	-0.0332118
3.69339	0.0353456	-0.0353456	0.0331998	-0.00762939	0.0261068	-0.0544786	-0.000208616	-0.0354051
3.69824	0.0379086	-0.0379086	0.0356436	-0.00423193	0.0286102	-0.0514388	-0.000670552	-0.0357865
3.70309	0.0399947	-0.0399947	0.0374913	-0.00101328	0.0300407	-0.0486374	-0.000849366	-0.033927
3.70795	0.0417233	-0.0417233	0.0383258	0.00166893	0.0305772	-0.046134	-0.000730157	-0.0299691
3.7128	0.0433326	-0.0433326	0.0382066	0.00333786	0.0303388	-0.0445247	-0.000357628	-0.0248671
3.71765	0.0447035	-0.0447035	0.0374317	0.00411272	0.0298023	-0.0437498	-7.45058e-05	-0.0196934
3.72251	0.0454187	-0.0454187	0.0361204	0.00369549	0.0290871	-0.0440478	0.000163913	-0.0159501
3.72736	0.0451803	-0.0451803	0.0344515	0.00220537	0.028193	-0.0452399	-4.47035e-05	-0.014472
3.73221	0.0437498	-0.0437498	0.0329614	-0.000178814	0.0270605	-0.04673	-0.000759959	-0.0156164
3.73707	0.0408888	-0.0408888	0.0315905	-0.00333786	0.0254512	-0.0483394	-0.00205636	-0.0190019
3.74192	0.0370741	-0.0370741	0.0308156	-0.00661612	0.0234842	-0.0494719	-0.00347197	-0.0234366
3.74677	0.0331998	-0.0331998	0.0303388	-0.00983477	0.0213385	-0.0501871	-0.00467896	-0.0279666
3.75163	0.0298023	-0.0298023	0.0300407	-0.0124574	0.0191927	-0.0503659	-0.00551343	-0.0312567
3.75648	0.027597	-0.027597	0.0303984	-0.0144243	0.0177622	-0.0500679	-0.00584126	-0.0331162
3.76133	0.0270009	-0.0270009	0.0311732	-0.0154972	0.0174046	-0.0494123	-0.00587106	-0.0329732
3.76619	0.0276566	-0.0276566	0.0324845	-0.015676	0.0181198	-0.0485182	-0.00564754	-0.0310898
3.77104	0.0293255	-0.0293255	0.0341535	-0.0152588	0.0198483	-0.0472665	-0.00531971	-0.028205
3.77589	0.0315309	-0.0315309	0.035882	-0.0143647	0.0220537	-0.0458956	-0.00520051	-0.0247478
3.78075	0.0337958	-0.0337958	0.0373721	-0.0132322	0.0242591	-0.0444651	-0.00499189	-0.0213146
3.7856	0.0356436	-0.0356436	0.0380874	-0.0120997	0.0258684	-0.0431538	-0.00435114	-0.0185013
3.79045	0.0368953	-0.0368953	0.0377893	-0.0110865	0.0267029	-0.0422597	-0.00338256	-0.0167131
3.79531	0.0372529	-0.0372529	0.0367165	-0.010252	0.0264645	-0.0416636	-0.00211596	-0.0163794
3.80016	0.0371337	-0.0371337	0.0352859	-0.00953674	0.0255108	-0.0414848	-0.00116229	-0.016737
3.80501	0.0362992	-0.0362992	0.0340939	-0.00888109	0.0241399	-0.0417233	-0.000298023	-0.0175475
3.80987	0.0354648	-0.0354648	0.0333786	-0.00828505	0.0226498	-0.0421405	0.000119209	-0.017953
3.81472	0.0343323	-0.0343323	0.0330806	-0.00810623	0.0209808	-0.0432134	8.9407e-05	-0.0173331
3.81957	0.0336766	-0.0336766	0.0332594	-0.00804663	0.0193119	-0.0445843	-0.000104308	-0.0160217
3.82443	0.0331998	-0.0331998	0.0333786	-0.00858307	0.017345	-0.0464916	-0.000506639	-0.0138044
3.82928	0.0330806	-0.0330806	0.033319	-0.00947714	0.0156164	-0.0485182	-0.000819564	-0.0116347
3.83413	0.0329018	-0.0329018	0.0329018	-0.0106692	0.0139475	-0.0507236	-0.00119209	-0.0099421
3.83899	0.0327229	-0.0327229	0.0319481	-0.0123978	0.012815	-0.0525713	-0.00135601	-0.00975138
3.84384	0.0324249	-0.0324249	0.0308156	-0.0141859	0.0123978	-0.053823	-0.00151992	-0.0106573
3.84869	0.0318885	-0.0318885	0.0296831	-0.0159144	0.0126362	-0.0543594	-0.00147521	-0.0126123
3.85355	0.0315905	-0.0315905	0.0285506	-0.0172853	0.0134706	-0.0541806	-0.00116229	-0.0149011
3.8584	0.0315309	-0.0315309	0.0278354	-0.0178218	0.0146627	-0.0532269	-0.000402331	-0.0172615
3.86325	0.0317097	-0.0317097	0.0275373	-0.0177622	0.0157356	-0.0519156	0.000432134	-0.0194072
3.86811	0.0318885	-0.0318885	0.0277758	-0.0171065	0.0162721	-0.0506043	0.0013411	-0.0216722
3.87296	0.0320077	-0.0320077	0.0285506	-0.0160933	0.0160933	-0.049293	0.00208616	-0.0239134
3.87781	0.0318885	-0.0318885	0.0296235	-0.0151396	0.0151396	-0.0484586	0.0025183	-0.0267744
3.88267	0.0315309	-0.0315309	0.030756	-0.0146627	0.0135899	-0.0479817	0.00266731	-0.0298738
3.88752	0.0308752	-0.0308752	0.0314713	-0.0151992	0.0114441	-0.048399	0.00247359	-0.032854
3.89237	0.0299215	-0.0299215	0.0312328	-0.0168085	0.00935793	-0.0496507	0.00230968	-0.0353098
3.89723	0.0290275	-0.0290275	0.0298619	-0.0192523	0.00751019	-0.0514388	0.00205636	-0.0368834
3.90208	0.0284314	-0.0284314	0.0277758	-0.0220537	0.00625849	-0.0534654	0.00172853	-0.0378609
3.90693	0.0279546	-0.0279546	0.0252128	-0.0246167	0.00584126	-0.0553131	0.00116229	-0.0386237
3.91179	0.0278354	-0.0278354	0.0229478	-0.026226	0.00631809	-0.0565648	0.000372529	-0.0393391
3.91664	0.028193	-0.028193	0.0213981	-0.026226	0.00751019	-0.0571609	-0.000521541	-0.0400066
3.92149	0.0289679	-0.0289679	0.0209808	-0.0247955	0.00917912	-0.0566244	-0.00157952	-0.0403642
3.92635	0.0302196	-0.0302196	0.0215769	-0.0223517	0.0110269	-0.0551343	-0.00239909	-0.039649
3.9312	0.0321865	-0.0321865	0.0231862	-0.0191331	0.0126958	-0.0529289	-0.00296533	-0.0379802
3.93605	0.0343919	-0.0343919	0.025034	-0.0157952	0.0140667	-0.0506639	-0.00315905	-0.0350951
3.94091	0.0366569	-0.0366569	0.0266433	-0.0130534	0.01508	-0.0488758	-0.00315905	-0.031805
3.94576	0.0382662	-0.0382662	0.0274777	-0.0112653	0.0153184	-0.0479817	-0.00330806	-0.0293255
3.95061	0.0388622	-0.0388622	0.0271201	-0.0106692	0.0149012	-0.0483394	-0.00365078	-0.0285625
3.95547	0.0385642	-0.0385642	0.0258684	-0.0107288	0.0139475	-0.0495911	-0.00481308	-0.0294685
3.96032	0.0376105	-0.0376105	0.0242591	-0.0114441	0.0126362	-0.0511408	-0.00634789	-0.0315667
3.96517	0.03618	-0.03618	0.0227094	-0.0123978	0.0113845	-0.0528097	-0.00798702	-0.0339986
3.97003	0.0348687	-0.0348687	0.0218749	-0.0132918	0.0103116	-0.053525	-0.00946224	-0.035882
3.97488	0.0340343	-0.0340343	0.0222921	-0.0140071	0.0100732	-0.0531673	-0.0101924	-0.0365974
3.97973	0.033915	-0.033915	0.0239015	-0.0143647	0.0109673	-0.0513196	-0.0100732	-0.0362159
3.98459	0.033915	-0.033915	0.0261068	-0.014782	0.0125766	-0.0489354	-0.00940263	-0.0354051
3.98944	0.0337958	-0.0337958	0.028193	-0.0154972	0.014782	-0.046432	-0.00828505	-0.0344276
3.99429	0.0331402	-0.0331402	0.0293851	-0.0168085	0.0169277	-0.0446439	-0.00707805	-0.0331402
3.99915	0.0320077	-0.0320077	0.0294447	-0.0189543	0.0184178	-0.0442266	-0.00603497	-0.0315189
4.004	0.0302196	-0.0302196	0.0282526	-0.0211596	0.0188947	-0.0449419	-0.0051707	-0.0291825
4.00885	0.0282526	-0.0282526	0.026226	-0.0231862	0.0184178	-0.046432	-0.00463426	-0.0260592
4.01371	0.0265837	-0.0265837	0.0241399	-0.0240207	0.0174046	-0.0481009	-0.00421703	-0.0225782
4.01856	0.0255704	-0.0255704	0.0227094	-0.0234246	0.0165105	-0.0490546	-0.0038445	-0.0192403
4.02341	0.025332	-0.025332	0.0223517	-0.0212193	0.0163913	-0.048995	-0.00335276	-0.0165939
4.02827	0.0260472	-0.0260472	0.0231266	-0.0180006	0.0172853	-0.0477433	-0.00247359	-0.0148535
4.03312	0.0276566	-0.0276566	0.0249147	-0.0143647	0.0189543	-0.045836	-0.00138581	-0.0145913
4.03797	0.0300407	-0.0300407	0.0272393	-0.0113845	0.0211596	-0.0436306	-0.000238419	-0.015521
4.04283	0.0326633	-0.0326633	0.0295043	-0.00929832	0.0231266	-0.0418425	0.000923872	-0.01719
4.04768	0.0350475	-0.0350475	0.0312924	-0.0089407	0.0242591	-0.0411868	0.00166893	-0.0197887
4.05253	0.0368357	-0.0368357	0.0321865	-0.00989437	0.0243187	-0.041604	0.00165403	-0.0226259
4.05739	0.0377893	-0.0377893	0.0324249	-0.0116825	0.023365	-0.0429153	0.00077486	-0.0251293
4.06224	0.0377297	-0.0377297	0.0324249	-0.013411	0.0218749	-0.0448227	-0.000670552	-0.026369
4.06709	0.0369549	-0.0369549	0.0324845	-0.0146627	0.0203252	-0.0464916	-0.00208616	-0.026703
4.07195	0.0360608	-0.0360608	0.0329018	-0.0149012	0.0189543	-0.0476241	-0.00308454	-0.0251532
4.0768	0.035584	-0.035584	0.0336766	-0.0140667	0.0178814	-0.0482202	-0.00362098	-0.0219108
4.08165	0.0359416	-0.0359416	0.0349283	-0.0126958	0.017345	-0.0482202	-0.00348687	-0.0181198
4.08651	0.0371337	-0.0371337	0.0366569	-0.0110865	0.017345	-0.0479221	-0.00306964	-0.014639
4.09136	0.0388026	-0.0388026	0.0386834	-0.00965595	0.017941	-0.0474453	-0.0025779	-0.0123501
4.09621	0.0403523	-0.0403523	0.0408888	-0.00846386	0.0188947	-0.0474453	-0.00225008	-0.0112533
4.10107	0.0416636	-0.0416636	0.0431538	-0.00745058	0.0204444	-0.0476241	-0.00189245	-0.011754
4.10592	0.0419617	-0.0419617	0.0452399	-0.00673532	0.0220537	-0.0481009	-0.00160933	-0.0133038
4.11077	0.0413656	-0.0413656	0.0465512	-0.00625849	0.023365	-0.0486374	-0.0012815	-0.0155686
4.11563	0.0400543	-0.0400543	0.0469685	-0.00566244	0.0237823	-0.049293	-0.00102818	-0.0183105
4.12048	0.038445	-0.038445	0.0463724	-0.00524521	0.0233054	-0.0500679	-0.000998378	-0.0208854
4.12533	0.0367165	-0.0367165	0.0449419	-0.00494719	0.0224113	-0.050962	-0.00140071	-0.0234605
4.13019	0.0352263	-0.0352263	0.0429153	-0.00494719	0.0212789	-0.0519156	-0.00216067	-0.0258208
4.13504	0.0341535	-0.0341535	0.0409484	-0.00506639	0.0207424	-0.0526905	-0.00287592	-0.0269889
4.13989	0.0335574	-0.0335574	0.0392199	-0.005126	0.0209212	-0.0532269	-0.00329316	-0.0269651
4.14475	0.0335574	-0.0335574	0.0383258	-0.00536442	0.0215769	-0.0532866	-0.00298023	-0.0252009
4.1496	0.033915	-0.033915	0.0380278	-0.00590086	0.0222921	-0.0529885	-0.00198185	-0.022173
4.15445	0.0348091	-0.0348091	0.0383854	-0.00661612	0.0225306	-0.0523925	-0.000610948	-0.0180721
4.15931	0.0362992	-0.0362992	0.0391603	-0.00727177	0.0221133	-0.0514388	0.000953674	-0.0142098
4.16416	0.038147	-0.038147	0.0402927	-0.00804663	0.0209212	-0.0505447	0.00175834	-0.0113965
4.16901	0.0402927	-0.0402927	0.0419021	-0.00876188	0.0194907	-0.0495315	0.00198185	-0.0100136
4.17387	0.0423789	-0.0423789	0.0434518	-0.00947714	0.0181198	-0.048697	0.00113249	-0.0100374
4.17872	0.0441074	-0.0441074	0.0451207	-0.0103116	0.0169277	-0.0482798	-0.00013411	-0.0111102
4.18357	0.0450015	-0.0450015	0.0467896	-0.0112057	0.0159144	-0.0482202	-0.00149012	-0.0126124
4.18843	0.0451207	-0.0451207	0.0480413	-0.0123382	0.0148416	-0.0485778	-0.00242889	-0.0138998
4.19328	0.0447035	-0.0447035	0.048697	-0.0134706	0.0136495	-0.0491142	-0.00303984	-0.0145435
4.19813	0.0439286	-0.0439286	0.0485182	-0.0141263	0.0122786	-0.0495315	-0.00312924	-0.0145673
4.20299	0.0427961	-0.0427961	0.0474453	-0.0144243	0.0109076	-0.0497103	-0.00317395	-0.0137329
4.20784	0.0419617	-0.0419617	0.045836	-0.0140071	0.00989437	-0.0497103	-0.00348687	-0.0119924
4.21269	0.0413656	-0.0413656	0.0438094	-0.012815	0.00941753	-0.0493526	-0.00441074	-0.00948903
4.21755	0.0409484	-0.0409484	0.0422001	-0.0110269	0.00911951	-0.048995	-0.00545382	-0.00650884
4.2224	0.0402927	-0.0402927	0.0407696	-0.00929832	0.00870228	-0.0491142	-0.00667572	-0.00340946
4.22725	0.0391006	-0.0391006	0.0397563	-0.00810623	0.00804663	-0.0497103	-0.00786781	-0.00107297
4.23211	0.0373125	-0.0373125	0.0394583	-0.00756979	0.00709295	-0.0506639	-0.00864267	0.0004053
4.23696	0.0354052	-0.0354052	0.0395179	-0.00751019	0.0063777	-0.051558	-0.00883639	7.09229e-09
4.24181	0.0337958	-0.0337958	0.0398755	-0.00810623	0.00602007	-0.0519753	-0.00858307	-0.0017882
4.24667	0.033021	-0.033021	0.0405312	-0.0089407	0.00661612	-0.051856	-0.00795722	-0.00469689
4.25152	0.033617	-0.033617	0.0411868	-0.00995398	0.00816584	-0.0510812	-0.00710785	-0.00805853
4.25637	0.0354052	-0.0354052	0.0416636	-0.010848	0.0104308	-0.0497103	-0.00600517	-0.0113248
4.26123	0.0379682	-0.0379682	0.0419617	-0.0114441	0.0127554	-0.0480413	-0.00500679	-0.0137805
4.26608	0.0405312	-0.0405312	0.0421405	-0.0115633	0.0149012	-0.0462532	-0.00418723	-0.0156403
4.27093	0.0427365	-0.0427365	0.0423193	-0.0110865	0.0164509	-0.0447631	-0.0038743	-0.0167131
4.27579	0.0444055	-0.0444055	0.0425577	-0.0100732	0.0172853	-0.0436306	-0.00408292	-0.0175715
4.28064	0.0455976	-0.0455976	0.0431538	-0.00858307	0.0177026	-0.0428557	-0.00464916	-0.018096
4.28549	0.04673	-0.04673	0.043869	-0.00733137	0.0177026	-0.0425577	-0.00526011	-0.0184298
4.29035	0.0480413	-0.0480413	0.0447631	-0.0063777	0.0178814	-0.0427961	-0.00554323	-0.0188589
4.2952	0.0495315	-0.0495315	0.0454783	-0.0063777	0.0180602	-0.0434518	-0.00496209	-0.0192641
4.30005	0.0510216	-0.0510216	0.0457168	-0.00721216	0.0184178	-0.0444055	-0.0038147	-0.0186681
4.30491	0.0521541	-0.0521541	0.0453591	-0.00876188	0.0191331	-0.0457764	-0.00226498	-0.0176906
4.30976	0.0525117	-0.0525117	0.0445843	-0.0103116	0.0198483	-0.0471473	-0.000417233	-0.0160218
4.31461	0.0520945	-0.0520945	0.043273	-0.0116229	0.0204444	-0.0484586	0.00110269	-0.0138283
4.31947	0.0509024	-0.0509024	0.0420809	-0.0123382	0.0209212	-0.0494123	0.00225008	-0.0110387
4.32432	0.049293	-0.049293	0.0408292	-0.0126362	0.020802	-0.0500679	0.00309944	-0.00841608
4.32917	0.0475645	-0.0475645	0.0396371	-0.0125766	0.0201464	-0.0504255	0.00356138	-0.0061989
4.33403	0.046134	-0.046134	0.038743	-0.0123978	0.0191331	-0.0503063	0.00371039	-0.00545981
4.33888	0.0451803	-0.0451803	0.0380874	-0.0118613	0.0181794	-0.0496507	0.00372529	-0.00605578
4.34373	0.0448227	-0.0448227	0.0377893	-0.0112057	0.0178218	-0.0486374	0.00326335	-0.00834462
4.34859	0.0452399	-0.0452399	0.0378489	-0.0100732	0.018239	-0.0471473	0.00233948	-0.011897
4.35344	0.0464916	-0.0464916	0.0385046	-0.00828505	0.0198483	-0.0450015	0.000789762	-0.0161648
4.35829	0.0480413	-0.0480413	0.039041	-0.00649691	0.0219345	-0.0429749	-0.000998378	-0.0197172
4.36315	0.0496507	-0.0496507	0.0395179	-0.00482798	0.0244379	-0.0411272	-0.00314415	-0.022316
4.368	0.0510216	-0.0510216	0.0395775	-0.00327826	0.0266433	-0.0399351	-0.00528991	-0.0231505
4.37285	0.0519753	-0.0519753	0.0388026	-0.0025034	0.0278354	-0.0398755	-0.00715256	-0.0223159
4.37771	0.0522137	-0.0522137	0.0370741	-0.002563	0.0275373	-0.0408292	-0.00868738	-0.0204564
4.38256	0.0519156	-0.0519156	0.0346899	-0.00345707	0.0261068	-0.0426173	-0.00981987	-0.0183345
4.38741	0.0511408	-0.0511408	0.0319481	-0.00488758	0.023663	-0.0447035	-0.0107884	-0.0167609
4.39227	0.0501871	-0.0501871	0.0293255	-0.00649691	0.0209808	-0.04673	-0.011161	-0.0161647
4.39712	0.0490546	-0.0490546	0.0274181	-0.00780821	0.0187159	-0.0481009	-0.0110567	-0.0166656
4.40197	0.0477433	-0.0477433	0.0266433	-0.00822544	0.0172853	-0.0489354	-0.0106245	-0.0178576
4.40683	0.0463724	-0.0463724	0.0270605	-0.00751019	0.0166893	-0.0493526	-0.00976026	-0.0192405
4.41168	0.0449419	-0.0449419	0.0286102	-0.00584126	0.0168681	-0.0495911	-0.00844896	-0.0208377
4.41653	0.0433326	-0.0433326	0.0303984	-0.00363588	0.0169277	-0.0499487	-0.00691414	-0.0219584
4.42139	0.0413656	-0.0413656	0.0320673	-0.00184774	0.0166893	-0.0508428	-0.00548363	-0.0232219
4.42624	0.0389218	-0.0389218	0.0325441	-0.00143051	0.0154972	-0.0526309	-0.00464916	-0.0249386
4.43109	0.0364184	-0.0364184	0.0318885	-0.002563	0.0139475	-0.0546575	-0.00448525	-0.0270844
4.43595	0.0340343	-0.0340343	0.03016	-0.00560284	0.0120401	-0.0572801	-0.00533462	-0.0291825
4.4408	0.0321269	-0.0321269	0.0277758	-0.00959635	0.0103116	-0.0597239	-0.00725687	-0.0311135
4.44565	0.0311136	-0.0311136	0.0259876	-0.013411	0.00947714	-0.0616312	-0.00970066	-0.0322342
4.45051	0.0312924	-0.0312924	0.0250936	-0.0160336	0.00971556	-0.0625253	-0.0122786	-0.0322581
4.45536	0.0328422	-0.0328422	0.0256896	-0.0166893	0.010848	-0.0620484	-0.0144392	-0.030899
4.46021	0.0355244	-0.0355244	0.0276566	-0.015378	0.0129938	-0.0600219	-0.0156313	-0.0291825
4.46507	0.0383854	-0.0383854	0.030458	-0.0126362	0.0152588	-0.0571609	-0.0158995	-0.026989
4.46992	0.0411272	-0.0411272	0.0334382	-0.00935793	0.0175238	-0.0535846	-0.0154376	-0.025344
4.47477	0.0426173	-0.0426173	0.0354052	-0.00691414	0.0188351	-0.0505447	-0.014469	-0.0241279
4.47963	0.0424981	-0.0424981	0.0361204	-0.00602007	0.0190139	-0.0482202	-0.0133812	-0.0238179
4.48448	0.041008	-0.041008	0.0358224	-0.00673532	0.018239	-0.04673	-0.0124425	-0.0246764
4.48933	0.0383854	-0.0383854	0.0346303	-0.00888109	0.0164509	-0.046134	-0.0116378	-0.0257968
4.49419	0.035584	-0.035584	0.0331998	-0.0117421	0.0144839	-0.0461936	-0.011012	-0.0271083
4.49904	0.0336766	-0.0336766	0.0321865	-0.0141859	0.0127554	-0.0463724	-0.0104606	-0.0282526
4.50389	0.0330806	-0.0330806	0.0320673	-0.0154376	0.0118017	-0.0464916	-0.00971556	-0.0293492
4.50875	0.0334382	-0.0334382	0.0327826	-0.0155568	0.0115633	-0.0468493	-0.00882149	-0.0306845
4.5136	0.0345707	-0.0345707	0.0338554	-0.0146031	0.0119209	-0.0473857	-0.00801682	-0.0323535
4.51845	0.0360012	-0.0360012	0.0349283	-0.0129938	0.0127554	-0.0482798	-0.00724196	-0.034237
4.52331	0.0368953	-0.0368953	0.0357032	-0.0115037	0.0135899	-0.0494719	-0.00669062	-0.0361442
4.52816	0.0374913	-0.0374913	0.0362396	-0.0103712	0.0144839	-0.0503063	-0.00616908	-0.0371218
4.53301	0.0373125	-0.0373125	0.0360608	-0.010252	0.0147223	-0.0513196	-0.00569224	-0.0371456
4.53787	0.0372529	-0.0372529	0.0359416	-0.010252	0.0149012	-0.051558	-0.00531971	-0.0355005
4.54272	0.0371933	-0.0371933	0.0358224	-0.0106096	0.0146031	-0.0511408	-0.00457466	-0.0323534
4.54757	0.0372529	-0.0372529	0.0358224	-0.010848	0.0141263	-0.0503659	-0.00362098	-0.0289202
4.55243	0.0377297	-0.0377297	0.0360608	-0.0106096	0.0137091	-0.0492334	-0.00263751	-0.025797
4.55728	0.0386834	-0.0386834	0.0367165	-0.00983477	0.0137687	-0.0476837	-0.00175834	-0.0243664
4.56213	0.0401735	-0.0401735	0.0377893	-0.00858307	0.0144243	-0.0459552	-0.0012368	-0.0244617
4.56699	0.0419617	-0.0419617	0.039041	-0.00697374	0.0154972	-0.0439286	-0.0012219	-0.0262499
4.57184	0.0442266	-0.0442266	0.0402331	-0.00530481	0.0169277	-0.0417829	-0.00198185	-0.0286818
4.57669	0.046134	-0.046134	0.0411272	-0.00375509	0.0181794	-0.0399351	-0.00329316	-0.0308036
4.58155	0.0473857	-0.0473857	0.041306	-0.00280142	0.0189543	-0.0386834	-0.00481308	-0.0317811
4.5864	0.0477433	-0.0477433	0.0408888	-0.00244379	0.0191331	-0.0382662	-0.00625849	-0.0308991
4.59125	0.0464916	-0.0464916	0.0397563	-0.00298023	0.0184178	-0.0389814	-0.00746548	-0.0283719
4.59611	0.0439882	-0.0439882	0.0379682	-0.00405312	0.0172257	-0.0408292	-0.00818074	-0.0243664
4.60096	0.0405908	-0.0405908	0.0357628	-0.00548363	0.0156164	-0.0433922	-0.00843406	-0.0194311
4.60581	0.0372529	-0.0372529	0.0334382	-0.00691414	0.0140667	-0.0461936	-0.00841916	-0.014472
4.61067	0.0345111	-0.0345111	0.0314116	-0.00751019	0.0129342	-0.0488758	-0.00837445	-0.0102998
4.61552	0.0332594	-0.0332594	0.0299811	-0.00709295	0.0123382	-0.050962	-0.00843406	-0.00734321
4.62037	0.0336766	-0.0336766	0.0295639	-0.00548363	0.0123978	-0.0521541	-0.00856817	-0.00636577
4.62523	0.0357628	-0.0357628	0.0302792	-0.00303984	0.0132918	-0.0523329	-0.00843406	-0.00734321
4.63008	0.0388026	-0.0388026	0.0319481	-0.000357628	0.0148416	-0.051558	-0.00797212	-0.0100373
4.63493	0.0420213	-0.0420213	0.033915	0.00172853	0.0164509	-0.0500679	-0.00682473	-0.0136376
4.63979	0.0444651	-0.0444651	0.0356436	0.00268221	0.0175834	-0.0483394	-0.00528991	-0.0176667
4.64464	0.0456572	-0.0456572	0.0364184	0.00238419	0.0178814	-0.0470281	-0.0037998	-0.0209094
4.64949	0.0457764	-0.0457764	0.0362396	0.00113249	0.0172257	-0.0460148	-0.00244379	-0.022602
4.65435	0.0447631	-0.0447631	0.0351667	-0.000417233	0.0158548	-0.045836	-0.00177324	-0.0219821
4.6592	0.0430346	-0.0430346	0.0339746	-0.00214577	0.0138283	-0.0463128	-0.00147521	-0.019431
4.66405	0.0414252	-0.0414252	0.0330806	-0.00357628	0.0120997	-0.0472069	-0.00180304	-0.0150204
4.66891	0.0396967	-0.0396967	0.0325441	-0.00488758	0.0104904	-0.0483394	-0.00235438	-0.0106096
4.67376	0.0385046	-0.0385046	0.0327229	-0.00572205	0.00947714	-0.048995	-0.00280142	-0.00734331
4.67861	0.0374317	-0.0374317	0.0327229	-0.0064373	0.00876188	-0.0494123	-0.00296533	-0.00627032
4.68347	0.0367165	-0.0367165	0.0324249	-0.00691414	0.00804663	-0.0494123	-0.00280142	-0.00727182
4.68832	0.0362396	-0.0362396	0.0315309	-0.00709295	0.00733137	-0.0491142	-0.00226498	-0.010562
4.69317	0.0363588	-0.0363588	0.0303388	-0.0064373	0.00685453	-0.0488162	-0.00146031	-0.0151158
4.69803	0.0367761	-0.0367761	0.0289679	-0.0051856	0.00679493	-0.0487566	-0.000447035	-0.0201941
4.70288	0.0373721	-0.0373721	0.0279546	-0.00375509	0.00721216	-0.0490546	0.000432134	-0.0247478
4.70773	0.038147	-0.038147	0.0275373	-0.00238419	0.00822544	-0.0496507	0.00113249	-0.0285388
4.71259	0.0389814	-0.0389814	0.0280142	-0.0012517	0.00995398	-0.0502467	0.00159442	-0.0314473
4.71744	0.0396371	-0.0396371	0.0289083	-0.000536442	0.0119209	-0.0507832	0.00181794	-0.0338554
4.72229	0.0402927	-0.0402927	0.0301003	-0.000417233	0.0137687	-0.0508428	0.00178814	-0.0355243
4.72715	0.0407696	-0.0407696	0.0311136	-0.000715256	0.014782	-0.0506043	0.00160933	-0.0362397
4.732	0.0414252	-0.0414252	0.0320077	-0.000953674	0.0151396	-0.0500083	0.00146031	-0.0360488
4.73685	0.0422597	-0.0422597	0.0325441	-0.00119209	0.0148416	-0.0491142	0.00166893	-0.034666
4.74171	0.0436306	-0.0436306	0.0331402	-0.0012517	0.0144839	-0.0479817	0.00184774	-0.0326873
4.74656	0.0451803	-0.0451803	0.0337362	-0.0013113	0.0141263	-0.0468493	0.00227988	-0.0304222
4.75141	0.0469685	-0.0469685	0.0345707	-0.0012517	0.0144839	-0.0455379	0.00269711	-0.0278711
4.75627	0.0488162	-0.0488162	0.0357032	-0.00119209	0.0155568	-0.0441074	0.00271201	-0.0263453
4.76112	0.0506043	-0.0506043	0.0371337	-0.00089407	0.0174642	-0.0427365	0.00198185	-0.0251292
4.76597	0.0517964	-0.0517964	0.0382662	-0.000715256	0.0194311	-0.0416636	0.000655651	-0.0240565
4.77083	0.0525117	-0.0525117	0.0393391	-0.000298023	0.0212193	-0.04071	-0.00111759	-0.0229835
4.77568	0.0527501	-0.0527501	0.0402927	0.000238419	0.0229478	-0.0401139	-0.00296533	-0.0218631
4.78053	0.0523329	-0.0523329	0.0406504	0.000536442	0.0238419	-0.0396371	-0.00478327	-0.0209332
4.78539	0.0516176	-0.0516176	0.0408292	0.000834465	0.0244379	-0.0391006	-0.00566244	-0.0200509
4.79024	0.0507236	-0.0507236	0.0405908	0.00101328	0.0246167	-0.038445	-0.00600517	-0.0201942
4.79509	0.0497699	-0.0497699	0.0401735	0.000953674	0.0246763	-0.0376105	-0.00566244	-0.020957
4.79995	0.0488162	-0.0488162	0.0395179	0.00089407	0.0246167	-0.0367761	-0.0051558	-0.0221015
4.8048	0.0479221	-0.0479221	0.0385046	0.000655651	0.0243783	-0.0360608	-0.00470877	-0.0233888
4.80965	0.0471473	-0.0471473	0.0371337	0.000238419	0.0238419	-0.0357628	-0.00429153	-0.0237942
4.81451	0.0463724	-0.0463724	0.0353456	-0.000596046	0.0229478	-0.035882	-0.00408292	-0.0233889
4.81936	0.045836	-0.045836	0.0337362	-0.00178814	0.0219941	-0.0366569	-0.0038147	-0.0225783
4.82421	0.0456572	-0.0456572	0.0324845	-0.00315905	0.0211	-0.0379086	-0.00305474	-0.0216483
4.82907	0.0455976	-0.0455976	0.0314713	-0.00470877	0.0202656	-0.0396967	-0.00166893	-0.0208616
4.83392	0.045836	-0.045836	0.031054	-0.00631809	0.0195503	-0.0420213	0.000327826	-0.0203371
4.83877	0.0460148	-0.0460148	0.0306964	-0.00810623	0.0190735	-0.0448227	0.00271201	-0.0205994
4.84363	0.0462532	-0.0462532	0.0303984	-0.00941753	0.0185966	-0.0478625	0.00502169	-0.0214338
4.84848	0.0464916	-0.0464916	0.0297427	-0.0103712	0.0180602	-0.0507236	0.00673532	-0.0226498
4.85333	0.0467896	-0.0467896	0.0286102	-0.0106692	0.017345	-0.053525	0.0077337	-0.0244856
4.85819	0.0467896	-0.0467896	0.0270009	-0.0107288	0.0160933	-0.0557899	0.00779331	-0.0267029
4.86304	0.046432	-0.046432	0.025332	-0.0104904	0.0146031	-0.0575185	0.00706315	-0.0290156
4.86789	0.0454783	-0.0454783	0.0237226	-0.0104904	0.0129342	-0.058651	0.00607967	-0.031066
4.87275	0.0441074	-0.0441074	0.0225902	-0.0107288	0.0115633	-0.0588894	0.00506639	-0.0325679
4.8776	0.0425577	-0.0425577	0.0219941	-0.0112057	0.010848	-0.0580549	0.00442564	-0.033474
4.88245	0.0414848	-0.0414848	0.022471	-0.0112653	0.0113249	-0.0557899	0.0038594	-0.0337601
4.88731	0.0415444	-0.0415444	0.0237823	-0.0106692	0.0130534	-0.0522733	0.00326335	-0.0338078
4.89216	0.0426769	-0.0426769	0.02563	-0.00905991	0.0158548	-0.0480413	0.00235438	-0.0337602
4.89701	0.0451803	-0.0451803	0.027895	-0.00649691	0.0192523	-0.0433326	0.000983477	-0.0339269
4.90187	0.0480413	-0.0480413	0.0302196	-0.00357628	0.0225306	-0.0391006	-0.000789762	-0.0344514
4.90672	0.0507832	-0.0507832	0.0319481	-0.0012517	0.025034	-0.0361204	-0.0026226	-0.0344038
4.91157	0.0523329	-0.0523329	0.0326037	-0.000476837	0.0261068	-0.0348687	-0.00397861	-0.0336885
4.91643	0.0523925	-0.0523925	0.0322461	-0.00154972	0.0258088	-0.0354648	-0.00481308	-0.0318049
4.92128	0.0513196	-0.0513196	0.0311732	-0.00393391	0.0245571	-0.0373721	-0.00503659	-0.0288248
4.92613	0.048995	-0.048995	0.0299215	-0.00697374	0.0225902	-0.0403523	-0.00475347	-0.0249863
4.93099	0.0464916	-0.0464916	0.0291467	-0.00947714	0.0209212	-0.0432134	-0.00415742	-0.0202417
4.93584	0.044167	-0.044167	0.0291467	-0.0107288	0.0197291	-0.0454783	-0.00317395	-0.0156879
4.94069	0.0423193	-0.0423193	0.0299215	-0.0103116	0.0192523	-0.0466108	-0.00184774	-0.0121832
4.94555	0.041306	-0.041306	0.0314713	-0.00882149	0.0194311	-0.0466108	-8.9407e-05	-0.00977515
4.9504	0.041008	-0.041008	0.033021	-0.00685453	0.0199676	-0.0457764	0.00192225	-0.00896457
4.95525	0.041008	-0.041008	0.0341535	-0.00536442	0.0203252	-0.0449419	0.0038892	-0.00960823
4.96011	0.0413656	-0.0413656	0.0345707	-0.00476837	0.0202656	-0.0446439	0.00531971	-0.0119209
4.96496	0.0414848	-0.0414848	0.0341535	-0.0051856	0.0194311	-0.0454187	0.00613928	-0.0150203
4.96981	0.0411272	-0.0411272	0.0329614	-0.00673532	0.0177622	-0.0472665	0.00634789	-0.0182152
4.97467	0.0404716	-0.0404716	0.0315905	-0.00882149	0.015676	-0.0495315	0.0063628	-0.0210285
4.97952	0.0398159	-0.0398159	0.0305176	-0.0109076	0.0136495	-0.0519156	0.00634789	-0.0231982
4.98437	0.0394583	-0.0394583	0.0300407	-0.0127554	0.0119805	-0.0534654	0.00678003	-0.0247479
4.98923	0.0393391	-0.0393391	0.0303984	-0.0138879	0.0109673	-0.0541806	0.0076741	-0.0252009
4.99408	0.0395179	-0.0395179	0.0312924	-0.0146627	0.0107884	-0.0542998	0.00876188	-0.0252008
4.99893	0.0399351	-0.0399351	0.0322461	-0.0150204	0.0110269	-0.0542998	0.00971556	-0.0252723
5.00379	0.0405312	-0.0405312	0.0331998	-0.0148416	0.0117421	-0.0545382	0.0102669	-0.0254392
5.00864	0.0405312	-0.0405312	0.0334382	-0.0147223	0.012219	-0.0556707	0.0101775	-0.0257015
5.01349	0.0401735	-0.0401735	0.0330806	-0.014782	0.0123382	-0.0573397	0.00998378	-0.0263452
5.01835	0.0398159	-0.0398159	0.0322461	-0.014782	0.0121593	-0.0591874	0.00958145	-0.0268222
5.0232	0.0389218	-0.0389218	0.0309944	-0.0149608	0.0116229	-0.0609159	0.00949204	-0.0266553
5.02805	0.0380278	-0.0380278	0.0297427	-0.015378	0.0110269	-0.0620484	0.00984967	-0.025916
5.03291	0.0367761	-0.0367761	0.0282526	-0.0160933	0.0104904	-0.0627637	0.0103414	-0.0241757
5.03776	0.0354648	-0.0354648	0.0268817	-0.0172853	0.0103712	-0.0630021	0.0107735	-0.0222205
5.04261	0.0339746	-0.0339746	0.0254512	-0.0188351	0.01055	-0.0629425	0.0107288	-0.0207186
5.04747	0.0326037	-0.0326037	0.0243187	-0.020504	0.0110269	-0.0628829	0.00998378	-0.0202417
5.05232	0.0314713	-0.0314713	0.0233054	-0.0222325	0.0114441	-0.0628829	0.00849366	-0.0212907
5.05717	0.031054	-0.031054	0.0227094	-0.0233054	0.0115633	-0.0629425	0.00657141	-0.0240325
5.06203	0.031352	-0.031352	0.022471	-0.0237226	0.0112057	-0.0629425	0.00470877	-0.0283003
5.06688	0.0322461	-0.0322461	0.0228286	-0.0228882	0.0107288	-0.0626445	0.00324845	-0.0334979
5.07173	0.0335574	-0.0335574	0.0237226	-0.0212789	0.0100732	-0.06181	0.00245869	-0.0380515
5.07659	0.0351667	-0.0351667	0.025332	-0.0190139	0.00959635	-0.0605583	0.00248849	-0.0415564
5.08144	0.0366569	-0.0366569	0.0278354	-0.0164509	0.00959635	-0.0588894	0.00306964	-0.0434636
5.08629	0.0376701	-0.0376701	0.0306964	-0.0141859	0.00989437	-0.0572801	0.00354648	-0.0439645
5.09115	0.038445	-0.038445	0.0337958	-0.0124574	0.0101924	-0.0559092	0.0038445	-0.0433683
5.096	0.0389218	-0.0389218	0.0363588	-0.0114441	0.00989437	-0.0547767	0.00406802	-0.042367
5.10085	0.0393391	-0.0393391	0.0379682	-0.0109076	0.0090003	-0.0542402	0.00411272	-0.0413178
5.10571	0.0399351	-0.0399351	0.0382662	-0.0107884	0.00745058	-0.0540018	0.00420213	-0.0403404
5.11056	0.0406504	-0.0406504	0.0373721	-0.0110269	0.00572205	-0.0541806	0.00445545	-0.0394343
5.11541	0.041604	-0.041604	0.0356436	-0.0113249	0.00423193	-0.054419	0.00503659	-0.0378848
5.12027	0.0424981	-0.0424981	0.0334382	-0.0120401	0.00321865	-0.0548959	0.00561774	-0.0357628
5.12512	0.0429749	-0.0429749	0.0312328	-0.013113	0.00286102	-0.0559092	0.00591576	-0.0326158
5.12997	0.0429749	-0.0429749	0.0295639	-0.0145435	0.00357628	-0.0568628	0.00534952	-0.028944
5.13483	0.0428557	-0.0428557	0.028789	-0.0157356	0.00506639	-0.0575185	0.00391901	-0.0252248
5.13968	0.0427365	-0.0427365	0.0289679	-0.0163913	0.00715256	-0.0578165	0.00190735	-0.0222682
5.14453	0.0428557	-0.0428557	0.0302792	-0.0163913	0.00941753	-0.0573397	-0.000223517	-0.0202657
5.14939	0.0435114	-0.0435114	0.0321269	-0.0155568	0.0114441	-0.0563264	-0.00204146	-0.0198363
5.15424	0.0439286	-0.0439286	0.0338554	-0.0144243	0.0126362	-0.0551343	-0.00280142	-0.0206948
5.15909	0.0444651	-0.0444651	0.0349879	-0.0134706	0.012815	-0.0542402	-0.00232458	-0.0227214
5.16395	0.0444055	-0.0444055	0.0350475	-0.0130534	0.0115037	-0.0540018	-0.000581145	-0.0251531
5.1688	0.0433922	-0.0433922	0.0338554	-0.0135899	0.00917912	-0.0547767	0.00183284	-0.0278712
5.17365	0.0417233	-0.0417233	0.0317693	-0.0147223	0.00649691	-0.0562668	0.00427663	-0.0305415
5.17851	0.0394583	-0.0394583	0.0291467	-0.0163913	0.0038147	-0.0579953	0.00602007	-0.0321626
5.18336	0.0373721	-0.0373721	0.0265837	-0.0180006	0.00178814	-0.059545	0.00657141	-0.0330449
5.18821	0.0358224	-0.0358224	0.0248551	-0.0191331	0.000834465	-0.0606775	0.00554323	-0.033331
5.19307	0.0353456	-0.0353456	0.0240207	-0.0197291	0.00107288	-0.0612736	0.00333786	-0.033474
5.19792	0.0360012	-0.0360012	0.0241995	-0.0197291	0.00220537	-0.061512	0.00064075	-0.0338078
5.20277	0.0376701	-0.0376701	0.0248551	-0.0193715	0.0038743	-0.0616908	-0.00180304	-0.0343085
5.20763	0.0396967	-0.0396967	0.0255704	-0.0185966	0.00584126	-0.0618696	-0.00335276	-0.0347376
5.21248	0.0417829	-0.0417829	0.0264645	-0.0172853	0.00804663	-0.0618696	-0.00344217	-0.0347376
5.21733	0.0436306	-0.0436306	0.0274777	-0.0152588	0.010252	-0.0613928	-0.00223517	-0.0339508
5.22219	0.0448227	-0.0448227	0.0284314	-0.0125766	0.0120997	-0.0604987	-0.000551343	-0.0317811
5.22704	0.0454187	-0.0454187	0.0296831	-0.00953674	0.0134706	-0.0587702	0.00113249	-0.028777
5.23189	0.0454783	-0.0454783	0.031054	-0.00667572	0.0140667	-0.0566244	0.00211596	-0.0250339
5.23675	0.0453591	-0.0453591	0.0327229	-0.00452995	0.0138283	-0.0542402	0.00220537	-0.0213385
5.2416	0.0447035	-0.0447035	0.0342131	-0.00357628	0.0125766	-0.0523329	0.00186265	-0.0185252
5.24645	0.0439882	-0.0439882	0.0356436	-0.00405312	0.0112057	-0.0509024	0.0012666	-0.0168323
5.25131	0.0429153	-0.0429153	0.0367761	-0.00548363	0.0100136	-0.0501871	0.000536442	-0.0161648
5.25616	0.0414848	-0.0414848	0.0374913	-0.007689	0.00911951	-0.0501871	-1.49012e-05	-0.0168085
5.26101	0.0396967	-0.0396967	0.0379086	-0.0101328	0.00828505	-0.050962	-0.000402331	-0.0180244
5.26587	0.0379682	-0.0379682	0.0380278	-0.0120997	0.00780821	-0.0520349	-0.000566244	-0.0199318
5.27072	0.0366569	-0.0366569	0.0379682	-0.0132918	0.00751019	-0.0532866	-0.000298023	-0.0220061
5.27557	0.0359416	-0.0359416	0.0373721	-0.0140667	0.00709295	-0.0547171	0.000625849	-0.0244618
5.28043	0.0360012	-0.0360012	0.03618	-0.0144839	0.00673532	-0.0561476	0.00226498	-0.0265837
5.28528	0.0365376	-0.0365376	0.0343919	-0.0147223	0.00673532	-0.0575781	0.00427663	-0.0286101
5.29013	0.0373125	-0.0373125	0.0320673	-0.01508	0.00721216	-0.058651	0.00613928	-0.030303
5.29499	0.0380874	-0.0380874	0.0295639	-0.0155568	0.00816584	-0.0594258	0.00719726	-0.031519
5.29984	0.0380278	-0.0380278	0.0270009	-0.0162125	0.00917912	-0.0602007	0.00676513	-0.031805
5.30469	0.0374913	-0.0374913	0.0249743	-0.0170469	0.00971556	-0.0611544	0.00502169	-0.0309706
5.30955	0.0367165	-0.0367165	0.0232458	-0.0180602	0.00947714	-0.0622869	0.00187755	-0.0287293
5.3144	0.035882	-0.035882	0.0221133	-0.0191927	0.00810623	-0.0636578	-0.0013262	-0.0256777
5.31925	0.0353456	-0.0353456	0.0213981	-0.0203848	0.00602007	-0.0647306	-0.00371039	-0.0219583
5.32411	0.0355244	-0.0355244	0.0213981	-0.0211596	0.00393391	-0.0651479	-0.00493228	-0.0187397
5.32896	0.03618	-0.03618	0.0218749	-0.0213385	0.0025034	-0.0645518	-0.00472367	-0.0169277
5.33381	0.0373721	-0.0373721	0.0230074	-0.020802	0.00208616	-0.0630021	-0.00371039	-0.0167608
5.33867	0.0388026	-0.0388026	0.0250936	-0.0194907	0.00315905	-0.0603795	-0.00227988	-0.0181675
5.34352	0.0402331	-0.0402331	0.0277758	-0.017643	0.0051856	-0.0574589	-0.00101328	-0.0206709
5.34837	0.0419617	-0.0419617	0.0312328	-0.0154972	0.00786781	-0.0543594	-0.000312924	-0.0239373
5.35323	0.0437498	-0.0437498	0.0348687	-0.0133514	0.0107884	-0.051558	-0.00038743	-0.0269413
5.35808	0.0455976	-0.0455976	0.038743	-0.0116229	0.0135303	-0.0491142	-0.000491738	-0.0295401
5.36293	0.0474453	-0.0474453	0.0422597	-0.0101924	0.0160336	-0.0469089	-0.000938773	-0.0315667
5.36779	0.0491142	-0.0491142	0.0451803	-0.00929832	0.0183582	-0.0451803	-0.00107288	-0.0326871
5.37264	0.0502467	-0.0502467	0.0473261	-0.00876188	0.0202656	-0.0438094	-0.00105798	-0.0330449
5.37749	0.0506639	-0.0506639	0.0484586	-0.00816584	0.0216961	-0.0431538	-0.000864267	-0.0325919
5.38235	0.0502467	-0.0502467	0.048697	-0.00762939	0.0223517	-0.043571	-0.000819564	-0.0317334
5.3872	0.0491142	-0.0491142	0.0474453	-0.0077486	0.0219345	-0.0454187	-0.00108778	-0.0307321
5.39205	0.0477433	-0.0477433	0.0453591	-0.00834465	0.020504	-0.0481606	-0.00180304	-0.0303745
5.39691	0.046432	-0.046432	0.0426173	-0.00971556	0.0184178	-0.0513792	-0.00277162	-0.0311614
5.40176	0.0452399	-0.0452399	0.0397563	-0.0116825	0.0162125	-0.0543594	-0.00391901	-0.0327588
5.40661	0.0447035	-0.0447035	0.0370145	-0.0138879	0.0142455	-0.0565648	-0.0051558	-0.0352145
5.41147	0.0447631	-0.0447631	0.0349283	-0.0158548	0.013113	-0.0575781	-0.00604987	-0.0373601
5.41632	0.0452995	-0.0452995	0.033617	-0.0171065	0.0129342	-0.0575185	-0.0064224	-0.0389576
5.42117	0.0456572	-0.0456572	0.0325441	-0.0175834	0.0131726	-0.0570416	-0.00600517	-0.0391245
5.42603	0.046134	-0.046134	0.0318289	-0.0172257	0.0136495	-0.056684	-0.00491738	-0.037384
5.43088	0.0463128	-0.0463128	0.0312924	-0.0163317	0.0139475	-0.056684	-0.00368059	-0.0340224
5.43573	0.0460148	-0.0460148	0.0305176	-0.0151396	0.0135899	-0.0573397	-0.00245869	-0.0300169
5.44059	0.0454187	-0.0454187	0.0295639	-0.0141263	0.0124574	-0.0581145	-0.00172853	-0.0258684
5.44544	0.0445247	-0.0445247	0.028491	-0.0135303	0.0106096	-0.0587106	-0.00181794	-0.0231982
5.45029	0.0437498	-0.0437498	0.0274181	-0.013411	0.00828505	-0.058949	-0.00235438	-0.0215769
5.45515	0.0429749	-0.0429749	0.0263453	-0.0137687	0.00590086	-0.0584722	-0.00338256	-0.0213862
5.46	0.0423193	-0.0423193	0.025332	-0.0146031	0.00369549	-0.0575781	-0.00436604	-0.0224828
5.46485	0.0420213	-0.0420213	0.0243783	-0.015676	0.00196695	-0.0564456	-0.00502169	-0.0237704
5.46971	0.0420213	-0.0420213	0.0237226	-0.0167489	0.00101328	-0.0554919	-0.00554323	-0.0244856
5.47456	0.0422597	-0.0422597	0.0235438	-0.017643	0.000536442	-0.0548959	-0.00566244	-0.0241042
5.47941	0.0426173	-0.0426173	0.023663	-0.0181198	0.000476837	-0.0547171	-0.00578165	-0.0232457
5.48427	0.0429749	-0.0429749	0.0240803	-0.0181198	0.000476837	-0.0548959	-0.00599027	-0.0219822
5.48912	0.043273	-0.043273	0.0246167	-0.0178814	0.000357628	-0.0553727	-0.0063777	-0.0208615
5.49397	0.0431538	-0.0431538	0.0249743	-0.0174046	0.000298023	-0.0560284	-0.00678003	-0.0200748
5.49883	0.0426173	-0.0426173	0.0248551	-0.0171661	0.000119209	-0.0566244	-0.00698864	-0.0204086
5.50368	0.0417829	-0.0417829	0.0243783	-0.0172257	0.000238419	-0.0571609	-0.00703335	-0.0215292
5.50853	0.0406504	-0.0406504	0.0234246	-0.0177622	0.00089407	-0.0574589	-0.00664592	-0.022459
5.51339	0.0395179	-0.0395179	0.0222325	-0.0186563	0.00202656	-0.0575185	-0.00591576	-0.0234604
5.51824	0.0385046	-0.0385046	0.0209808	-0.0196695	0.00339746	-0.0573397	-0.00475347	-0.0239134
5.52309	0.0377893	-0.0377893	0.0200272	-0.0205636	0.00506639	-0.0570416	-0.00341237	-0.0239134
5.52795	0.0378489	-0.0378489	0.0197887	-0.020802	0.00673532	-0.0565052	-0.00186265	-0.0229359
5.5328	0.038743	-0.038743	0.0203252	-0.0200868	0.00834465	-0.0559688	-4.47035e-05	-0.0212192
5.53765	0.0404716	-0.0404716	0.0218153	-0.0183582	0.0100136	-0.0551939	0.00184774	-0.0196457
5.54251	0.0424981	-0.0424981	0.0238419	-0.0160336	0.0114441	-0.0545382	0.0038147	-0.0180959
5.54736	0.0448227	-0.0448227	0.0263453	-0.0132322	0.0126958	-0.0537634	0.00560284	-0.0171184
5.55221	0.0469089	-0.0469089	0.028789	-0.0106096	0.0132918	-0.0529289	0.00694394	-0.0170946
5.55707	0.0483394	-0.0483394	0.0306368	-0.00876188	0.0132918	-0.0526309	0.00798702	-0.0180007
5.56192	0.0487566	-0.0487566	0.0317693	-0.00810623	0.0122786	-0.0528097	0.00853837	-0.0198125
5.56677	0.0482202	-0.0482202	0.0317693	-0.00846386	0.01055	-0.0535846	0.00847876	-0.0215769
5.57163	0.0471473	-0.0471473	0.0308156	-0.00947714	0.00822544	-0.0545979	0.00780821	-0.0231982
5.57648	0.0460148	-0.0460148	0.0292063	-0.0103712	0.00602007	-0.0554323	0.00673532	-0.0244856
5.58133	0.0451207	-0.0451207	0.0272989	-0.0110865	0.00393391	-0.0559688	0.00528991	-0.0254869
5.58619	0.0449419	-0.0449419	0.02563	-0.0110865	0.00238419	-0.056088	0.00357628	-0.0260592
5.59104	0.0457168	-0.0457168	0.0246167	-0.010252	0.00160933	-0.0557303	0.00146031	-0.0266553
5.59589	0.0469685	-0.0469685	0.0244379	-0.00876188	0.00160933	-0.0553131	-0.000908971	-0.0275612
5.60075	0.0485182	-0.0485182	0.0252128	-0.00679493	0.00244379	-0.0549555	-0.00323355	-0.0288009
5.6056	0.0497103	-0.0497103	0.0267029	-0.00458956	0.0038743	-0.0548363	-0.00551343	-0.0302554
5.61045	0.0501871	-0.0501871	0.0283718	-0.00274181	0.00530481	-0.0548959	-0.00752509	-0.0319003
5.61531	0.0501871	-0.0501871	0.0297427	-0.00119209	0.00649691	-0.0545979	-0.00870228	-0.0330926
5.62016	0.0499487	-0.0499487	0.0308752	-0.000238419	0.00733137	-0.0535846	-0.00929832	-0.0336647
5.62501	0.0495911	-0.0495911	0.031352	-5.96046e-05	0.00762939	-0.0519753	-0.00925362	-0.0329972
5.62987	0.049293	-0.049293	0.0314116	-0.00077486	0.007689	-0.0499487	-0.0089854	-0.0307561
5.63472	0.0494719	-0.0494719	0.0311136	-0.00220537	0.00792742	-0.0476837	-0.00889599	-0.0275373
5.63957	0.0499487	-0.0499487	0.0306368	-0.00411272	0.00840425	-0.0457764	-0.00923872	-0.0235558
5.64443	0.0506043	-0.0506043	0.0299215	-0.00613928	0.00917912	-0.0447631	-0.0100732	-0.0197649
5.64928	0.0510216	-0.0510216	0.0287294	-0.00792742	0.00959635	-0.0447035	-0.0114143	-0.0166178
5.65413	0.0513196	-0.0513196	0.0271201	-0.00905991	0.00947714	-0.0455976	-0.0126064	-0.0146151
5.65899	0.0513196	-0.0513196	0.0255108	-0.00947714	0.00876188	-0.0472069	-0.0133812	-0.0138282
5.66384	0.0512004	-0.0512004	0.0238419	-0.00917912	0.00745058	-0.0491738	-0.0134259	-0.0136852
5.66869	0.0507236	-0.0507236	0.0227094	-0.00846386	0.00619888	-0.0510812	-0.0128299	-0.0141382
5.67355	0.0501275	-0.0501275	0.0222325	-0.00804663	0.00566244	-0.0526309	-0.0113547	-0.0143766
5.6784	0.0497699	-0.0497699	0.0225902	-0.00816584	0.00625849	-0.0535846	-0.00961125	-0.0148297
5.68325	0.0495911	-0.0495911	0.0235438	-0.00911951	0.00804663	-0.0539422	-0.00748038	-0.0154972
5.68811	0.0497699	-0.0497699	0.0246763	-0.0109673	0.0106096	-0.053823	-0.00549853	-0.0168324
5.69296	0.0503063	-0.0503063	0.0253916	-0.0133514	0.0132918	-0.0534058	-0.00354648	-0.0189543
5.69781	0.0510216	-0.0510216	0.0255704	-0.015378	0.0154972	-0.0528097	-0.00184774	-0.0222206
5.70267	0.0519753	-0.0519753	0.0250936	-0.0163913	0.0167489	-0.0521541	-0.000596046	-0.0254155
5.70752	0.0528693	-0.0528693	0.0242591	-0.0161529	0.0169873	-0.0514984	0.000298023	-0.0281096
5.71237	0.0534654	-0.0534654	0.0234246	-0.0144839	0.0161529	-0.0512004	0.000730157	-0.0292777
5.71723	0.0536442	-0.0536442	0.0227094	-0.0117421	0.0142455	-0.0514388	0.000804663	-0.0284195
5.72208	0.0537038	-0.0537038	0.022471	-0.00852346	0.0120401	-0.051856	0.000447035	-0.0255108
5.72693	0.0537038	-0.0537038	0.0228882	-0.00530481	0.00965595	-0.0523925	-0.000119209	-0.021124
5.73179	0.0533462	-0.0533462	0.0236034	-0.00286102	0.00715256	-0.0534654	-0.000849366	-0.016284
5.73664	0.0526309	-0.0526309	0.0244379	-0.00149012	0.00470877	-0.0546575	-0.00157952	-0.0123977
5.74149	0.05126	-0.05126	0.025034	-0.00160933	0.00238419	-0.0559688	-0.0025481	-0.0103713
5.74635	0.0495911	-0.0495911	0.0257492	-0.00268221	0.000417233	-0.0571012	-0.00335276	-0.0103236
5.7512	0.0475049	-0.0475049	0.0262856	-0.00447035	-0.00107288	-0.0579357	-0.00420213	-0.0122785
5.75605	0.0455976	-0.0455976	0.0270605	-0.00619888	-0.00196695	-0.0583529	-0.00467896	-0.0154496
5.76091	0.0445247	-0.0445247	0.0281334	-0.00751019	-0.00208616	-0.0584126	-0.00451505	-0.0188351
5.76576	0.0445247	-0.0445247	0.0294447	-0.00816584	-0.00143051	-0.0579953	-0.00341237	-0.0215054
5.77061	0.0457764	-0.0457764	0.0308156	-0.00816584	-5.96046e-05	-0.0575781	-0.00150502	-0.0235558
5.77547	0.0479817	-0.0479817	0.0320077	-0.00780821	0.00172853	-0.0574589	0.000923872	-0.0251293
5.78032	0.0504255	-0.0504255	0.0326037	-0.00745058	0.00369549	-0.0575185	0.00360608	-0.026393
5.78517	0.0524521	-0.0524521	0.0326037	-0.00739098	0.00536442	-0.0576377	0.00566244	-0.0278235
5.79003	0.0533462	-0.0533462	0.0318289	-0.00822544	0.00655651	-0.0580549	0.00682473	-0.0295638
5.79488	0.0529885	-0.0529885	0.030458	-0.00965595	0.00715256	-0.0582933	0.00685453	-0.0312567
5.79973	0.0514984	-0.0514984	0.0289083	-0.0119209	0.00679493	-0.0585318	0.00564754	-0.0328063
5.80459	0.0493526	-0.0493526	0.0272393	-0.0144839	0.00590086	-0.058651	0.00342727	-0.0334739
5.80944	0.0470877	-0.0470877	0.0256896	-0.0172853	0.00447035	-0.0588298	0.000581145	-0.0331163
5.81429	0.0450015	-0.0450015	0.0241995	-0.0200868	0.00280142	-0.0594854	-0.00236928	-0.0317335
5.81915	0.0431538	-0.0431538	0.0229478	-0.0221133	0.0013113	-0.0601411	-0.00488758	-0.0295877
5.824	0.041604	-0.041604	0.0218749	-0.023067	0.000298023	-0.0610352	-0.00686944	-0.0274657
5.82885	0.0402331	-0.0402331	0.0212193	-0.0225306	0.000178814	-0.0617504	-0.00821054	-0.02594
5.83371	0.0389218	-0.0389218	0.0209808	-0.020206	0.00101328	-0.0619888	-0.00917912	-0.0255107
5.83856	0.0382662	-0.0382662	0.0214577	-0.0164509	0.00303984	-0.0613928	-0.00970066	-0.0263453
5.84341	0.0382662	-0.0382662	0.0222325	-0.0117421	0.00566244	-0.0600815	-0.0101924	-0.0278234
5.84827	0.0388622	-0.0388622	0.023365	-0.00691414	0.00846386	-0.0582933	-0.0106096	-0.0295878
5.85312	0.0399947	-0.0399947	0.0244379	-0.00298023	0.0107288	-0.0568628	-0.0110567	-0.0304698
5.85797	0.0414252	-0.0414252	0.025332	-0.000417233	0.0122786	-0.0559092	-0.0114441	-0.0299454
5.86283	0.0425577	-0.0425577	0.0258088	0.000417233	0.0129342	-0.0559688	-0.0115782	-0.0277996
5.86768	0.0432134	-0.0432134	0.0261068	-0.000417233	0.012815	-0.0568628	-0.0113547	-0.0243425
5.87253	0.043273	-0.043273	0.0267029	-0.00232458	0.0124574	-0.0578761	-0.0106394	-0.0206948
5.87739	0.0430942	-0.0430942	0.0278354	-0.00488758	0.0121593	-0.0587106	-0.00984967	-0.0175475
5.88224	0.0429153	-0.0429153	0.0293255	-0.00733137	0.0123978	-0.0590086	-0.0089258	-0.0153781
5.88709	0.0430346	-0.0430346	0.0312328	-0.00917912	0.013113	-0.0588894	-0.00783801	-0.0144958
5.89195	0.0431538	-0.0431538	0.0329018	-0.0104308	0.0138283	-0.0588298	-0.00658631	-0.0151158
5.8968	0.043273	-0.043273	0.0340343	-0.0110865	0.0140667	-0.0591278	-0.00528991	-0.01688
5.90165	0.0430942	-0.0430942	0.0343323	-0.0112057	0.0137091	-0.0600815	-0.00372529	-0.0190496
5.90651	0.0425577	-0.0425577	0.033915	-0.0111461	0.0124574	-0.0616312	-0.00238419	-0.0213385
5.91136	0.0418425	-0.0418425	0.033021	-0.0112653	0.01055	-0.0632405	-0.00108778	-0.0230551
5.91621	0.0410676	-0.0410676	0.0320673	-0.0116229	0.00822544	-0.0647902	-4.47035e-05	-0.0242948
5.92107	0.0408292	-0.0408292	0.0314116	-0.0120401	0.00667572	-0.0653863	0.000834465	-0.0247716
5.92592	0.041306	-0.041306	0.031352	-0.012517	0.00572205	-0.0650883	0.00162423	-0.024891
5.93077	0.0420809	-0.0420809	0.0316501	-0.0129342	0.00548363	-0.0639558	0.00222027	-0.0251294
5.93563	0.0429749	-0.0429749	0.0317097	-0.0129938	0.00578165	-0.0623465	0.0025928	-0.025773
5.94048	0.0435114	-0.0435114	0.031352	-0.0129938	0.00607967	-0.0607967	0.00271201	-0.027442
5.94533	0.0434518	-0.0434518	0.0302196	-0.0129342	0.00613928	-0.0593066	0.00223517	-0.0297546
5.95019	0.0425577	-0.0425577	0.0279546	-0.0131726	0.00548363	-0.0587106	0.00119209	-0.0325441
5.95504	0.0410676	-0.0410676	0.0249147	-0.0134706	0.00435114	-0.058651	0	-0.0350952
5.95989	0.0392199	-0.0392199	0.0215769	-0.0142455	0.0026226	-0.0596046	-0.00113249	-0.0371457
5.96475	0.0376105	-0.0376105	0.0184774	-0.0151396	0.00077486	-0.0609756	-0.00193715	-0.0387668
5.9696	0.0362396	-0.0362396	0.015974	-0.0162125	-0.0012517	-0.0628829	-0.00199676	-0.0395059
5.97445	0.0355244	-0.0355244	0.0149012	-0.0171661	-0.00292063	-0.0646114	-0.00153482	-0.0400066
5.97931	0.0353456	-0.0353456	0.0150204	-0.0177622	-0.00399351	-0.0658631	-0.000685453	-0.0403403
5.98416	0.035882	-0.035882	0.0166297	-0.0178814	-0.00411272	-0.0665188	0.000283122	-0.0405787
5.98901	0.0369549	-0.0369549	0.0194311	-0.0170469	-0.00292063	-0.06634	0.0012815	-0.0405549
5.99387	0.0386238	-0.0386238	0.0231266	-0.0154972	-0.000417233	-0.0656843	0.00219047	-0.0405074
5.99872	0.0403523	-0.0403523	0.0268817	-0.0134706	0.00292063	-0.0650883	0.00290573	-0.0398635
6.00357	0.0419021	-0.0419021	0.0302196	-0.0112653	0.0063777	-0.0648499	0.00335276	-0.0382424
6.00843	0.043571	-0.043571	0.0327826	-0.00935793	0.00953674	-0.0649095	0.00369549	-0.0357151
6.01328	0.0450015	-0.0450015	0.0344515	-0.00786781	0.0116825	-0.0651479	0.00408292	-0.0318528
6.01813	0.0463724	-0.0463724	0.0348091	-0.00727177	0.0125766	-0.0654459	0.00408292	-0.0275135
6.02299	0.0474453	-0.0474453	0.0342131	-0.00739098	0.012219	-0.0653863	0.0039041	-0.0232221
6.02784	0.0481606	-0.0481606	0.0326633	-0.00828505	0.0107884	-0.0651479	0.00338256	-0.0199556
6.03269	0.0481009	-0.0481009	0.0305772	-0.00977516	0.00882149	-0.0647306	0.00219047	-0.0185727
6.03755	0.0470877	-0.0470877	0.0279546	-0.0116825	0.00667572	-0.0644326	0.000461936	-0.019288
6.0424	0.0451803	-0.0451803	0.0252724	-0.0140071	0.00470877	-0.0645518	-0.00208616	-0.0217915
6.04725	0.0430346	-0.0430346	0.0231266	-0.0160933	0.00345707	-0.0649691	-0.0051409	-0.0253439
6.05211	0.0409484	-0.0409484	0.0217557	-0.0178814	0.00315905	-0.0654459	-0.00846386	-0.0288963
6.05696	0.0397563	-0.0397563	0.0216365	-0.0189543	0.00399351	-0.0659823	-0.0115782	-0.032115
6.06181	0.0395775	-0.0395775	0.0228286	-0.0190735	0.00566244	-0.0662208	-0.0139922	-0.035119
6.06667	0.0402331	-0.0402331	0.0247359	-0.018537	0.00762939	-0.06634	-0.0153482	-0.0379085
6.07152	0.041604	-0.041604	0.0271201	-0.0175834	0.00953674	-0.0661016	-0.0154525	-0.0414372
6.07637	0.043273	-0.043273	0.0295043	-0.0161529	0.0109673	-0.0655651	-0.0143349	-0.0452995
6.08123	0.0448227	-0.0448227	0.0311136	-0.0148416	0.0116229	-0.0648499	-0.0125468	-0.0495672
6.08608	0.0460744	-0.0460744	0.0320673	-0.0134706	0.0116229	-0.0638962	-0.0103563	-0.0533819
6.09093	0.0471473	-0.0471473	0.0322461	-0.0120997	0.0109673	-0.0626445	-0.00832975	-0.0558376
6.09579	0.0481606	-0.0481606	0.0319481	-0.0106096	0.0104308	-0.0612736	-0.00686944	-0.0564576
6.10064	0.0490546	-0.0490546	0.0314116	-0.00935793	0.00971556	-0.0602007	-0.00616908	-0.0557423
6.10549	0.0499487	-0.0499487	0.0308752	-0.00840425	0.0089407	-0.0596046	-0.00600517	-0.0538826
6.11035	0.0510216	-0.0510216	0.0306368	-0.00780821	0.00834465	-0.0593066	-0.00599027	-0.051999
6.1152	0.0521541	-0.0521541	0.0306368	-0.0077486	0.007689	-0.0593662	-0.00554323	-0.050187
6.12005	0.0530481	-0.0530481	0.0308752	-0.00828505	0.00727177	-0.0597239	-0.00427663	-0.0488043
6.12491	0.0537634	-0.0537634	0.031054	-0.00935793	0.00697374	-0.0602007	-0.00217557	-0.0476837
6.12976	0.0539422	-0.0539422	0.0309348	-0.0106096	0.00715256	-0.0608563	0.000372529	-0.0467062
6.13461	0.0531077	-0.0531077	0.0301003	-0.0122786	0.00751019	-0.0618696	0.00275671	-0.0454663
6.13947	0.0514984	-0.0514984	0.0287294	-0.0137091	0.00816584	-0.0630617	0.00426173	-0.0434876
6.14432	0.0490546	-0.0490546	0.0267625	-0.0151396	0.00888109	-0.0643134	0.00467896	-0.0409126
6.14917	0.0460148	-0.0460148	0.0241995	-0.0166297	0.00911951	-0.0656247	0.0037998	-0.0382423
6.15403	0.0433326	-0.0433326	0.0218749	-0.0178218	0.00923872	-0.0660419	0.00183284	-0.0351428
6.15888	0.0416636	-0.0416636	0.0202656	-0.018537	0.00911951	-0.0658035	-0.000759959	-0.031805
6.16373	0.0413656	-0.0413656	0.0193715	-0.0187159	0.0089407	-0.0647306	-0.00338256	-0.0288248
6.16859	0.0420809	-0.0420809	0.0191927	-0.0187755	0.00858307	-0.0633001	-0.00570714	-0.0263691
6.17344	0.043571	-0.043571	0.0193715	-0.0189543	0.00780821	-0.0622869	-0.0076443	-0.0246286
6.17829	0.0452399	-0.0452399	0.0194311	-0.0196099	0.00673532	-0.062108	-0.00941753	-0.022912
6.18315	0.0468493	-0.0468493	0.0194311	-0.0206828	0.00542402	-0.0630021	-0.0109375	-0.0214338
6.188	0.0479221	-0.0479221	0.0193715	-0.0221133	0.00393391	-0.0644922	-0.0122041	-0.0200986
6.19285	0.048697	-0.048697	0.0193715	-0.0235438	0.00298023	-0.0663996	-0.0132024	-0.0186204
6.19771	0.0494719	-0.0494719	0.0199676	-0.0242591	0.00292063	-0.0678301	-0.0136197	-0.0180483
6.20256	0.0506043	-0.0506043	0.0209808	-0.0237823	0.00375509	-0.0684261	-0.0133365	-0.0186204
6.20741	0.0519156	-0.0519156	0.0223517	-0.0223517	0.0051856	-0.0683069	-0.0122935	-0.0209331
6.21227	0.0534058	-0.0534058	0.0236034	-0.0199676	0.00673532	-0.0677109	-0.010848	-0.0250578
6.21712	0.0547767	-0.0547767	0.0244379	-0.0170469	0.007689	-0.0671148	-0.00928342	-0.0304698
6.22197	0.056088	-0.056088	0.0252128	-0.0137687	0.00804663	-0.0665188	-0.00812113	-0.036335
6.22683	0.0568032	-0.0568032	0.0258088	-0.0107884	0.00756979	-0.0656843	-0.00759959	-0.0412941
6.23168	0.0568032	-0.0568032	0.0265241	-0.00846386	0.00679493	-0.0647902	-0.00788271	-0.044775
6.23653	0.0562668	-0.0562668	0.0277758	-0.00691414	0.00613928	-0.0634193	-0.00891089	-0.0460147
6.24139	0.0553727	-0.0553727	0.0293851	-0.00613928	0.00613928	-0.0615716	-0.0105053	-0.0451566
6.24624	0.0540018	-0.0540018	0.031054	-0.00625849	0.00661612	-0.0596642	-0.0120699	-0.0428678
6.25109	0.0523925	-0.0523925	0.0323057	-0.00727177	0.00745058	-0.0582933	-0.0132769	-0.0400542
6.25595	0.0506043	-0.0506043	0.0327826	-0.0090003	0.00828505	-0.0578165	-0.0141412	-0.037384
6.2608	0.0491738	-0.0491738	0.0323057	-0.0110269	0.0090003	-0.0583529	-0.0143945	-0.0350238
6.26565	0.0481009	-0.0481009	0.031054	-0.0132322	0.00929832	-0.0597835	-0.0142902	-0.0331402
6.27051	0.0474453	-0.0474453	0.0293255	-0.0154972	0.00911951	-0.0617504	-0.013724	-0.031209
6.27536	0.0471473	-0.0471473	0.0274777	-0.017643	0.00846386	-0.0635982	-0.0133067	-0.0294208
6.28021	0.0470877	-0.0470877	0.0256896	-0.0196695	0.007689	-0.0649691	-0.0128448	-0.0274659
6.28507	0.0468493	-0.0468493	0.0240803	-0.0215173	0.00673532	-0.0659823	-0.0126064	-0.0258923
6.28992	0.0462532	-0.0462532	0.0222921	-0.0234246	0.00560284	-0.0663996	-0.0125766	-0.0247479
6.29477	0.0453591	-0.0453591	0.0203252	-0.0252128	0.00452995	-0.0662804	-0.0124723	-0.0246049
6.29963	0.0444055	-0.0444055	0.0184178	-0.0264049	0.00369549	-0.0655055	-0.0120848	-0.0254154
6.30448	0.0433922	-0.0433922	0.0167489	-0.0271201	0.00315905	-0.0643134	-0.0111908	-0.0269175
6.30933	0.0429153	-0.0429153	0.015974	-0.0268221	0.00309944	-0.0624657	-0.0100434	-0.0290633
6.31419	0.0424981	-0.0424981	0.0157356	-0.0259876	0.00303984	-0.0606775	-0.00846386	-0.0314952
6.31904	0.0424385	-0.0424385	0.0165701	-0.0243187	0.00315905	-0.0591278	-0.00676513	-0.0341654
6.32389	0.0424981	-0.0424981	0.017941	-0.0222325	0.00315905	-0.0584126	-0.00527501	-0.0372409
6.32875	0.0423193	-0.0423193	0.0194907	-0.0201464	0.00286102	-0.0585914	-0.00417233	-0.0405789
6.3336	0.0420809	-0.0420809	0.0208616	-0.018537	0.002563	-0.0597835	-0.00338256	-0.043726
6.33845	0.0415444	-0.0415444	0.0218749	-0.0175238	0.00226498	-0.0617504	-0.00296533	-0.0468016
6.34331	0.041306	-0.041306	0.022769	-0.0172257	0.00220537	-0.0641346	-0.00308454	-0.0491143
6.34816	0.0414252	-0.0414252	0.0239611	-0.0171661	0.00238419	-0.0660419	-0.00323355	-0.0501632
6.35301	0.0421405	-0.0421405	0.0254512	-0.0172257	0.00286102	-0.0674725	-0.00363588	-0.0500918
6.35787	0.0438094	-0.0438094	0.0274777	-0.0166297	0.00393391	-0.0678301	-0.00399351	-0.0496388
6.36272	0.0460744	-0.0460744	0.0295639	-0.0155568	0.00548363	-0.0672936	-0.00450015	-0.049138
6.36757	0.0489354	-0.0489354	0.0317693	-0.0137091	0.00727177	-0.0659227	-0.00530481	-0.0492572
6.37243	0.0519156	-0.0519156	0.0333786	-0.0115633	0.00923872	-0.0638366	-0.00660121	-0.0503064
6.37728	0.0541806	-0.0541806	0.033915	-0.00965595	0.01055	-0.0616312	-0.00855327	-0.0525474
6.38213	0.0556707	-0.0556707	0.0336766	-0.00828505	0.0113249	-0.0596642	-0.0105202	-0.0550508
6.38699	0.0557303	-0.0557303	0.0323057	-0.00828505	0.0104904	-0.0587702	-0.0125319	-0.0572681
6.39184	0.0544786	-0.0544786	0.0300407	-0.00977516	0.00810623	-0.0591874	-0.0139624	-0.0581742
6.39669	0.0521541	-0.0521541	0.0271797	-0.012517	0.00464916	-0.0611544	-0.0142902	-0.0572921
6.40155	0.0493526	-0.0493526	0.0243783	-0.0160933	0.00089407	-0.0641942	-0.0135601	-0.0548601
6.4064	0.0468493	-0.0468493	0.0219345	-0.0196099	-0.00226498	-0.0674725	-0.0121742	-0.0509978
6.41125	0.0451803	-0.0451803	0.0204444	-0.0225306	-0.00375509	-0.0699759	-0.0107884	-0.0475882
6.41611	0.0445843	-0.0445843	0.019908	-0.0244379	-0.00369549	-0.0715256	-0.00971556	-0.0454188
6.42096	0.0448823	-0.0448823	0.020504	-0.0249743	-0.00226498	-0.0716448	-0.00955164	-0.0452996
6.42581	0.0457764	-0.0457764	0.0221133	-0.0244379	-0.000238419	-0.0702739	-0.0100732	-0.0468492
6.43067	0.0468493	-0.0468493	0.0242591	-0.023067	0.00154972	-0.0681877	-0.0111759	-0.0496864
6.43552	0.0478625	-0.0478625	0.0263453	-0.0216961	0.0026226	-0.0660419	-0.0123233	-0.052762
6.44037	0.0486374	-0.0486374	0.0279546	-0.0206828	0.002563	-0.0643134	-0.0130683	-0.0553131
6.44523	0.0493526	-0.0493526	0.0292063	-0.0202656	0.00190735	-0.0631213	-0.013411	-0.0564098
6.45008	0.0496507	-0.0496507	0.0296831	-0.0208616	0.000834465	-0.0628233	-0.0132918	-0.056672
6.45493	0.0495315	-0.0495315	0.0296831	-0.0223517	-5.96046e-05	-0.0630617	-0.012815	-0.05579
6.45979	0.0488758	-0.0488758	0.0289679	-0.0246763	-0.00107288	-0.0640154	-0.0122637	-0.0543832
6.46464	0.0478625	-0.0478625	0.0281334	-0.0271797	-0.00154972	-0.0649095	-0.0119954	-0.0527859
6.46949	0.0465512	-0.0465512	0.0271797	-0.0292063	-0.00172853	-0.0659823	-0.0123084	-0.0512361
6.47435	0.0451803	-0.0451803	0.0261664	-0.03016	-0.00154972	-0.0668764	-0.0129044	-0.0498295
6.4792	0.0439882	-0.0439882	0.0251532	-0.0302196	-0.000953674	-0.0678897	-0.0141263	-0.0494002
6.48405	0.0431538	-0.0431538	0.0241399	-0.0290871	0	-0.0687838	-0.0155568	-0.049138
6.48891	0.0427961	-0.0427961	0.023365	-0.0269413	0.00137091	-0.0695586	-0.0171065	-0.0493526
6.49376	0.0426769	-0.0426769	0.022769	-0.0241399	0.00286102	-0.0701547	-0.0186116	-0.0496625
6.49861	0.0430942	-0.0430942	0.0222921	-0.0214577	0.00411272	-0.0708103	-0.0198632	-0.0499965
6.50347	0.0437498	-0.0437498	0.0217557	-0.0187755	0.005126	-0.0712872	-0.0207275	-0.0502587
6.50832	0.0448227	-0.0448227	0.0213981	-0.0162721	0.00619888	-0.0713468	-0.0210553	-0.0503779
6.51317	0.0457168	-0.0457168	0.020802	-0.0144243	0.00679493	-0.0715256	-0.0207424	-0.0500917
6.51803	0.0460744	-0.0460744	0.0196695	-0.0132322	0.00697374	-0.0719428	-0.0197738	-0.049901
6.52288	0.0458956	-0.0458956	0.018239	-0.0126958	0.00685453	-0.0727773	-0.0180453	-0.0497103
6.52773	0.0448227	-0.0448227	0.0166893	-0.0126958	0.00667572	-0.0740886	-0.0157952	-0.0489236
6.53259	0.0435114	-0.0435114	0.0154376	-0.012815	0.0063777	-0.0755191	-0.0129491	-0.0475168
6.53744	0.0425577	-0.0425577	0.0149608	-0.0128746	0.0063777	-0.0764132	-0.00976026	-0.0456811
6.54229	0.0425577	-0.0425577	0.0156164	-0.0123382	0.00679493	-0.0765324	-0.00670552	-0.043273
6.54715	0.0436306	-0.0436306	0.0174642	-0.0110269	0.007689	-0.0756979	-0.00424683	-0.0407695
6.552	0.0457168	-0.0457168	0.0201464	-0.00911951	0.00864267	-0.0738502	-0.00265241	-0.0386715
6.55685	0.0479817	-0.0479817	0.0231266	-0.00685453	0.00917912	-0.0716448	-0.00217557	-0.0372647
6.56171	0.0498891	-0.0498891	0.025928	-0.00458956	0.00929832	-0.0692606	-0.00298023	-0.0371457
6.56656	0.0512004	-0.0512004	0.0283718	-0.00244379	0.00882149	-0.0671148	-0.00478327	-0.037694
6.57141	0.0516772	-0.0516772	0.0300407	-0.00137091	0.00762939	-0.0655055	-0.00721216	-0.0391006
6.57627	0.0522137	-0.0522137	0.0312924	-0.00107288	0.0063777	-0.0642538	-0.00959635	-0.0409365
6.58112	0.0527501	-0.0527501	0.0320077	-0.00214577	0.00476837	-0.0634789	-0.0115335	-0.0429629
6.58597	0.0539422	-0.0539422	0.0323653	-0.00429153	0.00345707	-0.0632405	-0.0125021	-0.0447035
6.59083	0.0557899	-0.0557899	0.0326633	-0.00715256	0.00292063	-0.0631809	-0.0122488	-0.0457288
6.59568	0.0578761	-0.0578761	0.0325441	-0.0101924	0.00298023	-0.0635982	-0.0107437	-0.0457526
6.60053	0.0598431	-0.0598431	0.0321865	-0.013113	0.00399351	-0.0642538	-0.00819564	-0.0443458
6.60539	0.0610352	-0.0610352	0.0315309	-0.0155568	0.00560284	-0.0649691	-0.00546873	-0.0421047
6.61024	0.06181	-0.06181	0.031054	-0.0168681	0.00810623	-0.0650883	-0.00295043	-0.0396728
6.61509	0.0617504	-0.0617504	0.0306964	-0.0174642	0.0106692	-0.0644922	-0.0012815	-0.0375272
6.61995	0.0613928	-0.0613928	0.0309348	-0.0169873	0.0133514	-0.0627637	-0.000655651	-0.0361919
6.6248	0.0609159	-0.0609159	0.0314713	-0.0158548	0.0158548	-0.0599623	-0.000834465	-0.0358105
6.62965	0.0604987	-0.0604987	0.0321865	-0.0138879	0.0180602	-0.056684	-0.00181794	-0.0362635
6.63451	0.0600815	-0.0600815	0.0326037	-0.0117421	0.0198483	-0.0535846	-0.00323355	-0.036645
6.63936	0.0594258	-0.0594258	0.0324249	-0.00959635	0.0207424	-0.0513196	-0.00490248	-0.0368596
6.64421	0.058651	-0.058651	0.0314713	-0.007689	0.020802	-0.0505447	-0.00661612	-0.0361442
6.64907	0.0577569	-0.0577569	0.0299215	-0.0063777	0.0197887	-0.0513792	-0.00815094	-0.0347375
6.65392	0.056684	-0.056684	0.0280142	-0.00572205	0.0178218	-0.0534058	-0.00971556	-0.0334263
6.65877	0.0555515	-0.0555515	0.026226	-0.00596046	0.0153184	-0.0559092	-0.0112206	-0.0331164
6.66363	0.0546575	-0.0546575	0.0248551	-0.00691414	0.012815	-0.0584722	-0.0127107	-0.0343084
6.66848	0.0540614	-0.0540614	0.0241995	-0.00858307	0.0104904	-0.0604391	-0.0141561	-0.0363588
6.67333	0.053823	-0.053823	0.0237226	-0.0106692	0.00846386	-0.06181	-0.0156611	-0.0389099
6.67819	0.053525	-0.053525	0.0231862	-0.013113	0.00631809	-0.0630021	-0.0170171	-0.0413894
6.68304	0.053525	-0.053525	0.0223517	-0.0159144	0.00405312	-0.0640154	-0.0181496	-0.0427247
6.68789	0.0537634	-0.0537634	0.0210404	-0.0183582	0.00166893	-0.0647306	-0.0188053	-0.0420808
6.69275	0.054121	-0.054121	0.0195503	-0.0204444	-0.000834465	-0.0650883	-0.0187755	-0.0399827
6.6976	0.0545382	-0.0545382	0.0182986	-0.0219345	-0.00286102	-0.0648499	-0.0180602	-0.0370503
6.70245	0.0552535	-0.0552535	0.0177622	-0.0222325	-0.00309944	-0.0637174	-0.0165552	-0.034237
6.70731	0.0559688	-0.0559688	0.017941	-0.0219345	-0.00190735	-0.0620484	-0.0145137	-0.0321626
6.71216	0.0564456	-0.0564456	0.0191331	-0.0209808	0.00101328	-0.0600815	-0.0122935	-0.0312329
6.71701	0.0568032	-0.0568032	0.0209212	-0.0195503	0.00470877	-0.0585914	-0.0102371	-0.0318527
6.72187	0.0568628	-0.0568628	0.0229478	-0.0180006	0.00822544	-0.0576973	-0.00837445	-0.0331641
6.72672	0.0563264	-0.0563264	0.0247359	-0.0167489	0.0104308	-0.0576973	-0.00704825	-0.0344514
6.73157	0.0553131	-0.0553131	0.0260472	-0.0157952	0.0109076	-0.0584126	-0.00649691	-0.0356674
6.73643	0.0541806	-0.0541806	0.0266433	-0.0152588	0.00983477	-0.0593066	-0.00649691	-0.0365019
6.74128	0.0531077	-0.0531077	0.0268221	-0.015378	0.00792742	-0.0602603	-0.00686944	-0.0369071
6.74613	0.0525117	-0.0525117	0.0265837	-0.015974	0.00584126	-0.0609756	-0.00756979	-0.0375271
6.75099	0.0525713	-0.0525713	0.0264645	-0.0168085	0.00393391	-0.0614524	-0.00831485	-0.0383377
6.75584	0.0534058	-0.0534058	0.0265241	-0.0175238	0.00268221	-0.0617504	-0.0089258	-0.0395776
6.76069	0.0549555	-0.0549555	0.0270605	-0.0177026	0.00226498	-0.0619888	-0.00919402	-0.041008
6.76555	0.0568032	-0.0568032	0.0277758	-0.0171661	0.00238419	-0.0619292	-0.00920892	-0.0421285
6.7704	0.0588298	-0.0588298	0.0290275	-0.015378	0.00327826	-0.0613332	-0.00914931	-0.0431776
6.77525	0.0605583	-0.0605583	0.0303388	-0.012517	0.00458956	-0.0603795	-0.00938773	-0.044012
6.78011	0.0616312	-0.0616312	0.0317097	-0.00911951	0.0063777	-0.0591874	-0.00958145	-0.0443696
6.78496	0.0623465	-0.0623465	0.0329018	-0.00560284	0.00822544	-0.0576377	-0.0101328	-0.0442504
6.78981	0.0622869	-0.0622869	0.0338554	-0.00286102	0.00965595	-0.0563264	-0.0108033	-0.0439882
6.79467	0.061512	-0.061512	0.0346303	-0.00143051	0.0103712	-0.0553727	-0.011608	-0.0437736
6.79952	0.0599623	-0.0599623	0.0350475	-0.00166893	0.00977516	-0.0553131	-0.0122786	-0.0437975
6.80437	0.0578761	-0.0578761	0.0351071	-0.00339746	0.00804663	-0.0558496	-0.0129193	-0.0442266
6.80923	0.0553131	-0.0553131	0.0348091	-0.00631809	0.00524521	-0.0568032	-0.0136048	-0.0453948
6.81408	0.0528097	-0.0528097	0.033915	-0.00947714	0.00226498	-0.0576377	-0.0142008	-0.0477075
6.81893	0.0503063	-0.0503063	0.0327229	-0.0124574	-0.000596046	-0.0584126	-0.0146627	-0.0503301
6.82379	0.0483394	-0.0483394	0.0308752	-0.0149012	-0.00274181	-0.0588894	-0.0151098	-0.0526666
6.82864	0.0470877	-0.0470877	0.0289679	-0.0165701	-0.00375509	-0.0593066	-0.0153631	-0.0540019
6.83349	0.0470281	-0.0470281	0.027597	-0.0171065	-0.00339746	-0.0594854	-0.0153184	-0.0540495
6.83835	0.0478029	-0.0478029	0.0264049	-0.0169277	-0.00220537	-0.0597835	-0.0148863	-0.0529767
6.8432	0.0491738	-0.0491738	0.0254512	-0.0164509	-0.000476837	-0.0607371	-0.0143349	-0.051403
6.84805	0.05126	-0.05126	0.0247359	-0.015676	0.00143051	-0.0619888	-0.0134706	-0.0503064
6.85291	0.0537038	-0.0537038	0.0240207	-0.0145435	0.00303984	-0.0634789	-0.0128299	-0.0501395
6.85776	0.0561476	-0.0561476	0.023067	-0.0132322	0.00417233	-0.0648499	-0.0121444	-0.0513315
6.86261	0.0584722	-0.0584722	0.0218153	-0.0119805	0.00447035	-0.06634	-0.012219	-0.0532151
6.86747	0.0604391	-0.0604391	0.0206232	-0.0107884	0.00411272	-0.0677705	-0.0126064	-0.0550508
6.87232	0.0617504	-0.0617504	0.0196695	-0.00983477	0.00321865	-0.0690222	-0.0134706	-0.0561714
6.87717	0.0623465	-0.0623465	0.0192523	-0.00917912	0.00202656	-0.0702739	-0.0141859	-0.0558376
6.88203	0.0619888	-0.0619888	0.0191927	-0.00876188	0.000655651	-0.0711679	-0.0142902	-0.0547648
6.88688	0.0602007	-0.0602007	0.0194311	-0.00905991	-0.000953674	-0.0720024	-0.0134408	-0.0525952
6.89173	0.0571012	-0.0571012	0.0193715	-0.00989437	-0.002563	-0.0725985	-0.0116527	-0.0505924
6.89659	0.0534058	-0.0534058	0.0190139	-0.0109076	-0.00393391	-0.0728369	-0.00959635	-0.0487805
6.90144	0.0495911	-0.0495911	0.0184178	-0.012219	-0.005126	-0.0728369	-0.00777841	-0.047326
6.90629	0.0463128	-0.0463128	0.0178814	-0.0134706	-0.00584126	-0.0725985	-0.00688434	-0.0456333
6.91115	0.0443459	-0.0443459	0.017941	-0.0146627	-0.00566244	-0.0721216	-0.00752509	-0.0437498
6.916	0.0437498	-0.0437498	0.0184774	-0.0157952	-0.00464916	-0.071764	-0.00879169	-0.0416278
6.92085	0.043869	-0.043869	0.0194907	-0.0172853	-0.00309944	-0.0713468	-0.0104308	-0.0395536
6.92571	0.0442863	-0.0442863	0.0210404	-0.0190139	-0.00119209	-0.0708699	-0.0118911	-0.0379802
6.93056	0.0444651	-0.0444651	0.0225306	-0.0212789	0.000596046	-0.0705123	-0.0127852	-0.0373363
6.93541	0.0447035	-0.0447035	0.0237823	-0.0236034	0.00208616	-0.0700951	-0.0128746	-0.038004
6.94027	0.0450015	-0.0450015	0.0248551	-0.02563	0.00298023	-0.0696778	-0.0124574	-0.0397205
6.94512	0.0457168	-0.0457168	0.02563	-0.0268221	0.00363588	-0.0690222	-0.0120699	-0.0419616
6.94997	0.0471473	-0.0471473	0.0263453	-0.0268221	0.00423193	-0.0684857	-0.0118315	-0.0442266
6.95483	0.0490546	-0.0490546	0.0266433	-0.02563	0.00452995	-0.0678897	-0.0118464	-0.0457049
6.95968	0.0510216	-0.0510216	0.0264645	-0.0234842	0.00488758	-0.0673532	-0.011757	-0.0460625
6.96453	0.0522137	-0.0522137	0.0255704	-0.0210404	0.00476837	-0.0669956	-0.0114888	-0.0451088
6.96939	0.0526905	-0.0526905	0.0241995	-0.018537	0.00447035	-0.0665188	-0.0109971	-0.0433206
6.97424	0.0522137	-0.0522137	0.0222325	-0.0165105	0.00333786	-0.0661612	-0.0103414	-0.041175
6.97909	0.05126	-0.05126	0.0205636	-0.0149012	0.00196695	-0.0658035	-0.00952184	-0.039506
6.98395	0.0504851	-0.0504851	0.0195503	-0.0135899	0.00077486	-0.0652075	-0.00882149	-0.0387908
6.9888	0.0501871	-0.0501871	0.0195503	-0.0127554	0.000119209	-0.0644922	-0.00819564	-0.0393391
6.99365	0.0503659	-0.0503659	0.0202656	-0.0128746	0.000119209	-0.0638366	-0.00800192	-0.0411511
6.99851	0.0503659	-0.0503659	0.0212789	-0.0139475	0.000476837	-0.0634789	-0.00819564	-0.0436068
7.00336	0.0503063	-0.0503063	0.0221133	-0.0162721	0.00107288	-0.0637174	-0.00865757	-0.0468493
7.00821	0.0498891	-0.0498891	0.0227094	-0.0194311	0.00143051	-0.0643134	-0.00923872	-0.0498772
7.01307	0.0493526	-0.0493526	0.0231266	-0.022769	0.00137091	-0.0653267	-0.00974536	-0.0522613
7.01792	0.0491142	-0.0491142	0.023663	-0.0255704	0.000715256	-0.0662208	-0.00993907	-0.0540734
7.02277	0.0495911	-0.0495911	0.0247359	-0.0270009	-0.000119209	-0.0667572	-0.00990927	-0.0550269
7.02763	0.050962	-0.050962	0.0264049	-0.0270009	-0.000834465	-0.0667572	-0.00947714	-0.0554562
7.03248	0.0528693	-0.0528693	0.0286102	-0.0255704	-0.00137091	-0.06634	-0.00908971	-0.0550508
7.03733	0.0547767	-0.0547767	0.030458	-0.0234842	-0.00178814	-0.0660419	-0.00905991	-0.0541448
7.04219	0.0559092	-0.0559092	0.0314116	-0.0212789	-0.00232458	-0.0661612	-0.00980496	-0.0534297
7.04704	0.056386	-0.056386	0.0314713	-0.0192523	-0.00286102	-0.0668764	-0.0111461	-0.0529289
7.05189	0.0557303	-0.0557303	0.03016	-0.017941	-0.00351667	-0.0686049	-0.0126809	-0.0524998
7.05675	0.0543594	-0.0543594	0.0280142	-0.0172257	-0.00399351	-0.0709295	-0.014469	-0.0523568
7.0616	0.0530481	-0.0530481	0.0258088	-0.0170469	-0.00399351	-0.0731349	-0.0158399	-0.0520944
7.06645	0.0522733	-0.0522733	0.0238419	-0.0171661	-0.00351667	-0.074625	-0.0163615	-0.0517845
7.07131	0.0519753	-0.0519753	0.0222921	-0.0178814	-0.00280142	-0.0752807	-0.0159442	-0.050664
7.07616	0.0522733	-0.0522733	0.0212789	-0.0190735	-0.00190735	-0.0748634	-0.0147671	-0.0493526
7.08101	0.0530481	-0.0530481	0.0206232	-0.0203848	-0.00107288	-0.0734329	-0.0130236	-0.0474454
7.08587	0.0538826	-0.0538826	0.020206	-0.0218153	-0.000476837	-0.0715256	-0.0110716	-0.0452995
7.09072	0.0546575	-0.0546575	0.019908	-0.0229478	5.96046e-05	-0.0696778	-0.00922382	-0.0433206
7.09557	0.0554919	-0.0554919	0.0198483	-0.0234246	0.000715256	-0.0683665	-0.00788271	-0.0420808
7.10043	0.0562668	-0.0562668	0.019908	-0.023365	0.00149012	-0.0676513	-0.00716746	-0.0421762
7.10528	0.0569224	-0.0569224	0.0201464	-0.023067	0.00208616	-0.0678301	-0.00701845	-0.043726
7.11013	0.0572801	-0.0572801	0.0201464	-0.0225902	0.00232458	-0.0685453	-0.00736117	-0.0461817
7.11499	0.0573993	-0.0573993	0.020206	-0.0219941	0.00232458	-0.0693798	-0.00807643	-0.0494241
7.11984	0.0568032	-0.0568032	0.0197887	-0.0214577	0.00172853	-0.0702143	-0.00916421	-0.0526191
7.12469	0.0556111	-0.0556111	0.0192523	-0.0209808	0.00077486	-0.0709295	-0.0103563	-0.0555754
7.12955	0.0536442	-0.0536442	0.0185966	-0.0205636	-0.000238419	-0.071466	-0.0115186	-0.0572681
7.1344	0.0514388	-0.0514388	0.0180602	-0.0203252	-0.00149012	-0.0721812	-0.0126809	-0.0584603
7.13925	0.0495911	-0.0495911	0.0182986	-0.0196695	-0.002563	-0.0727773	-0.0136346	-0.0594616
7.14411	0.0484586	-0.0484586	0.0191927	-0.0187755	-0.00351667	-0.0732541	-0.0142902	-0.0600099
7.14896	0.0485778	-0.0485778	0.0208616	-0.0172257	-0.00429153	-0.0731945	-0.014618	-0.0601768
7.15381	0.0498891	-0.0498891	0.0225902	-0.0151992	-0.00464916	-0.0725389	-0.0144094	-0.0596762
7.15867	0.0520349	-0.0520349	0.0237226	-0.0131726	-0.00458956	-0.0709891	-0.0137091	-0.0584126
7.16352	0.054419	-0.054419	0.0238419	-0.0113249	-0.00411272	-0.0687838	-0.0128895	-0.0561953
7.16837	0.056386	-0.056386	0.0228286	-0.010252	-0.00298023	-0.0660419	-0.0119656	-0.0538349
7.17323	0.0572205	-0.0572205	0.0209808	-0.0103116	-0.00178814	-0.0637174	-0.0109971	-0.0513076
7.17808	0.0569224	-0.0569224	0.0187159	-0.0110865	-0.000596046	-0.0619292	-0.0101775	-0.0495434
7.18293	0.0557899	-0.0557899	0.0165105	-0.0125766	0.000298023	-0.061214	-0.00947714	-0.0489472
7.18779	0.054121	-0.054121	0.0150204	-0.0143051	0.000536442	-0.0617504	-0.00907481	-0.0496388
7.19264	0.0523925	-0.0523925	0.0141263	-0.0158548	5.96046e-05	-0.0632405	-0.00907481	-0.0516414
7.19749	0.0504851	-0.0504851	0.0137091	-0.0174642	-0.00113249	-0.0657439	-0.00934303	-0.0540256
7.20235	0.0489354	-0.0489354	0.0138879	-0.0186563	-0.00274181	-0.0684261	-0.00998378	-0.0566959
7.2072	0.0470877	-0.0470877	0.0140667	-0.0200272	-0.00458956	-0.0710487	-0.0111759	-0.0589371
7.21205	0.0450611	-0.0450611	0.0141859	-0.0215173	-0.00613928	-0.0730753	-0.0125617	-0.0599384
7.21691	0.0430942	-0.0430942	0.0143051	-0.0228882	-0.00709295	-0.0741482	-0.0138134	-0.0600338
7.22176	0.0411868	-0.0411868	0.0141263	-0.0240803	-0.007689	-0.0742674	-0.014931	-0.0592231
7.22661	0.0400543	-0.0400543	0.0138879	-0.0243783	-0.0077486	-0.0734329	-0.0156015	-0.0575543
7.23147	0.0401139	-0.0401139	0.0137687	-0.0238419	-0.00756979	-0.0718236	-0.0160336	-0.0555516
7.23632	0.041604	-0.041604	0.0140667	-0.0220537	-0.00697374	-0.0696778	-0.0161976	-0.053525
7.24117	0.0441074	-0.0441074	0.0146031	-0.0194907	-0.00619888	-0.0675321	-0.0160187	-0.0513792
7.24603	0.0470281	-0.0470281	0.0152588	-0.0167489	-0.0051856	-0.0658631	-0.0157207	-0.0496148
7.25088	0.0498295	-0.0498295	0.0162125	-0.0140071	-0.00369549	-0.0648499	-0.0148267	-0.0484943
7.25573	0.0517964	-0.0517964	0.0169277	-0.0122786	-0.00202656	-0.0644922	-0.0133365	-0.0477791
7.26059	0.0525713	-0.0525713	0.0177026	-0.0115037	-5.96046e-05	-0.0647306	-0.0111163	-0.0473976
7.26544	0.0528693	-0.0528693	0.0185966	-0.0115633	0.00196695	-0.0650883	-0.00835955	-0.0477551
7.27029	0.0528693	-0.0528693	0.0197291	-0.0124574	0.00339746	-0.0653267	-0.00594556	-0.0482559
7.27515	0.0531077	-0.0531077	0.0208616	-0.0138283	0.00417233	-0.0651479	-0.00375509	-0.0492573
7.28	0.0537634	-0.0537634	0.0221729	-0.0154376	0.00435114	-0.0643134	-0.00271201	-0.0500678
7.28485	0.0548363	-0.0548363	0.0233054	-0.0168681	0.00375509	-0.0634789	-0.00265241	-0.050664
7.28971	0.0560284	-0.0560284	0.0242591	-0.0181198	0.00280142	-0.0628233	-0.0037998	-0.050807
7.29456	0.0566244	-0.0566244	0.0243783	-0.0190735	0.0013113	-0.0631809	-0.00563264	-0.0503779
7.29941	0.0564456	-0.0564456	0.0240803	-0.0194311	-0.000357628	-0.0644922	-0.0077337	-0.0493526
7.30427	0.0555515	-0.0555515	0.0233054	-0.0194311	-0.00214577	-0.0668168	-0.00974536	-0.0479699
7.30912	0.0542402	-0.0542402	0.0221729	-0.0188351	-0.00411272	-0.0700355	-0.0113994	-0.046301
7.31397	0.0531673	-0.0531673	0.0211	-0.0181198	-0.00566244	-0.0732541	-0.0127107	-0.0448227
7.31883	0.0526309	-0.0526309	0.0203848	-0.0172853	-0.00667572	-0.0759959	-0.0135303	-0.0437259
7.32368	0.0526905	-0.0526905	0.0197887	-0.0171065	-0.00703335	-0.0779033	-0.014022	-0.0435591
7.32853	0.0532866	-0.0532866	0.0197887	-0.0171065	-0.0064373	-0.0787377	-0.0141859	-0.0438691
7.33339	0.0539422	-0.0539422	0.020206	-0.0171661	-0.00452995	-0.0786185	-0.0139773	-0.0451087
7.33824	0.0543594	-0.0543594	0.0210404	-0.0170469	-0.00190735	-0.0777245	-0.0133067	-0.0463724
7.34309	0.054121	-0.054121	0.0216961	-0.0170469	0.000834465	-0.0767112	-0.0123829	-0.047326
7.34795	0.0529289	-0.0529289	0.0219941	-0.0170469	0.00298023	-0.0760555	-0.0114292	-0.0482083
7.3528	0.0507236	-0.0507236	0.0213385	-0.0172853	0.00375509	-0.0759959	-0.0106394	-0.0487328
7.35765	0.0477433	-0.0477433	0.0197887	-0.018239	0.00292063	-0.0765324	-0.0103861	-0.0490904
7.36251	0.0445843	-0.0445843	0.0174642	-0.0203252	0.000357628	-0.0777245	-0.0109226	-0.0492573
7.36736	0.0418425	-0.0418425	0.01508	-0.0229478	-0.00321865	-0.0788569	-0.0118017	-0.0493288
7.37221	0.0401735	-0.0401735	0.0132918	-0.0255108	-0.00685453	-0.0798106	-0.0128746	-0.049162
7.37707	0.0399947	-0.0399947	0.0124574	-0.0272989	-0.00977516	-0.0801682	-0.0136495	-0.0485898
7.38192	0.0414848	-0.0414848	0.0129938	-0.0280142	-0.0115037	-0.0799298	-0.0139326	-0.047636
7.38677	0.0443459	-0.0443459	0.0147223	-0.0270605	-0.0117421	-0.079155	-0.013262	-0.0466346
7.39163	0.0479221	-0.0479221	0.0171065	-0.0246763	-0.01055	-0.0780225	-0.0118017	-0.0455856
7.39648	0.051558	-0.051558	0.019908	-0.0212789	-0.00852346	-0.0767708	-0.00996888	-0.0444412
7.40133	0.0545979	-0.0545979	0.0224113	-0.0175238	-0.00613928	-0.0756979	-0.00812113	-0.0436306
7.40619	0.0571012	-0.0571012	0.0242591	-0.0141263	-0.0038147	-0.0748634	-0.00655651	-0.0427724
7.41104	0.0587106	-0.0587106	0.0256896	-0.0111461	-0.00184774	-0.0746846	-0.00551343	-0.042343
7.41589	0.059545	-0.059545	0.0268221	-0.00911951	-0.000536442	-0.074625	-0.00494719	-0.0422239
7.42075	0.0599623	-0.0599623	0.027597	-0.00810623	0.000178814	-0.0749826	-0.00457466	-0.0424384
7.4256	0.0602007	-0.0602007	0.0283122	-0.00822544	0.000357628	-0.0751019	-0.00435114	-0.0427484
7.43045	0.0599027	-0.0599027	0.028789	-0.00971556	-5.96046e-05	-0.0753403	-0.00441074	-0.0431062
7.43531	0.0591874	-0.0591874	0.0290275	-0.0121593	-0.000596046	-0.0751615	-0.00478327	-0.0434638
7.44016	0.0579357	-0.0579357	0.0286102	-0.0154972	-0.00107288	-0.0749826	-0.00588596	-0.0435353
7.44501	0.0560284	-0.0560284	0.0272989	-0.0194311	-0.00143051	-0.074625	-0.00780821	-0.0438214
7.44987	0.0534058	-0.0534058	0.025332	-0.023067	-0.00149012	-0.0743866	-0.0105053	-0.0441552
7.45472	0.0505447	-0.0505447	0.022769	-0.025928	-0.00107288	-0.0740886	-0.0135005	-0.0447989
7.45957	0.0479221	-0.0479221	0.0201464	-0.0272393	-0.000298023	-0.0735521	-0.0162274	-0.0457287
7.46443	0.046134	-0.046134	0.0178218	-0.0268221	0.000536442	-0.0727177	-0.0179559	-0.0467777
7.46928	0.0456572	-0.0456572	0.0163317	-0.0250936	0.00149012	-0.0716448	-0.0182986	-0.0479221
7.47413	0.046432	-0.046432	0.0157356	-0.0222921	0.00226498	-0.0705123	-0.0172704	-0.0481843
7.47899	0.0486374	-0.0486374	0.0162125	-0.0190735	0.00286102	-0.069499	-0.0152588	-0.0484229
7.48384	0.0517964	-0.0517964	0.0175834	-0.0160933	0.00321865	-0.0687838	-0.0130981	-0.0483752
7.48869	0.0551939	-0.0551939	0.0192523	-0.0138879	0.00333786	-0.0685453	-0.0112057	-0.0484944
7.49355	0.0580549	-0.0580549	0.0211	-0.0125766	0.00333786	-0.0690818	-0.0103712	-0.0490666
7.4984	0.0600815	-0.0600815	0.022471	-0.012219	0.00321865	-0.0703931	-0.0108331	-0.0500917
7.50325	0.0610948	-0.0610948	0.0234842	-0.0126362	0.00303984	-0.07236	-0.0122637	-0.0516415
7.50811	0.0612736	-0.0612736	0.0238419	-0.0133514	0.00280142	-0.0749826	-0.0141412	-0.0534773
7.51296	0.0610352	-0.0610352	0.0240207	-0.0141263	0.00280142	-0.0776649	-0.0157952	-0.0551701
7.51781	0.0602603	-0.0602603	0.0237226	-0.0150204	0.0025034	-0.0802875	-0.0170767	-0.0565529
7.52267	0.059247	-0.059247	0.0232458	-0.0159144	0.00196695	-0.0825524	-0.0177175	-0.0574588
7.52752	0.0582337	-0.0582337	0.0225902	-0.0167489	0.000953674	-0.0839829	-0.0179708	-0.0581979
7.53237	0.0572205	-0.0572205	0.0218749	-0.0175834	-0.000417233	-0.0846386	-0.0179708	-0.0588656
7.53723	0.0562668	-0.0562668	0.0208616	-0.0186563	-0.00226498	-0.0848174	-0.0184178	-0.0593424
7.54208	0.0550151	-0.0550151	0.0194311	-0.0198483	-0.00447035	-0.0846982	-0.0188947	-0.059557
7.54693	0.0537038	-0.0537038	0.0178218	-0.0213385	-0.00655651	-0.0843406	-0.0195503	-0.059557
7.55179	0.0522733	-0.0522733	0.0160336	-0.022769	-0.00828505	-0.0839233	-0.0198036	-0.0589848
7.55664	0.0506639	-0.0506639	0.0144839	-0.0240207	-0.00929832	-0.0833869	-0.0195205	-0.0581025
7.56149	0.0490546	-0.0490546	0.0136495	-0.0247955	-0.00941753	-0.0824928	-0.0182241	-0.0568151
7.56635	0.0476837	-0.0476837	0.0141263	-0.0248551	-0.00870228	-0.0811219	-0.0160635	-0.0557661
7.5712	0.0469685	-0.0469685	0.0160933	-0.0243783	-0.00715256	-0.0793338	-0.0132769	-0.0551462
7.57605	0.0470281	-0.0470281	0.0188947	-0.0233054	-0.00536442	-0.077486	-0.0102967	-0.0555039
7.58091	0.0475645	-0.0475645	0.0220537	-0.0220537	-0.00369549	-0.0759959	-0.0076443	-0.0561237
7.58576	0.0484586	-0.0484586	0.0242591	-0.0213981	-0.002563	-0.0751019	-0.00563264	-0.056839
7.59061	0.049293	-0.049293	0.0252128	-0.0213385	-0.00214577	-0.0748634	-0.00461936	-0.0571489
7.59547	0.0493526	-0.0493526	0.0242591	-0.0218749	-0.00274181	-0.0755787	-0.00441074	-0.056982
7.60032	0.0489354	-0.0489354	0.0216961	-0.0228882	-0.00399351	-0.0765324	-0.00497699	-0.0562907
7.60517	0.0479221	-0.0479221	0.018239	-0.0242591	-0.00560284	-0.0777841	-0.00607967	-0.0556945
7.61003	0.0473857	-0.0473857	0.0152588	-0.0250936	-0.00667572	-0.0784397	-0.00746548	-0.054884
7.61488	0.0475645	-0.0475645	0.0136495	-0.025332	-0.00697374	-0.0782609	-0.009045	-0.0547409
7.61973	0.0487566	-0.0487566	0.0137091	-0.0247359	-0.00625849	-0.0770688	-0.0107139	-0.0549078
7.62459	0.0510812	-0.0510812	0.015378	-0.0237823	-0.00458956	-0.0752211	-0.012964	-0.0556708
7.62944	0.0535846	-0.0535846	0.0181198	-0.0227094	-0.002563	-0.0730753	-0.0154078	-0.0564098
7.63429	0.0559688	-0.0559688	0.0210404	-0.0219941	-0.000715256	-0.0714064	-0.0177771	-0.0571966
7.63915	0.0575185	-0.0575185	0.023365	-0.0222325	0.000536442	-0.0704527	-0.0197738	-0.0581742
7.644	0.0580549	-0.0580549	0.0246763	-0.0233054	0.00089407	-0.0705123	-0.0210404	-0.058961
7.64885	0.0581145	-0.0581145	0.0252128	-0.0247359	0.000596046	-0.0710487	-0.0216067	-0.0597477
7.65371	0.0579357	-0.0579357	0.0250936	-0.0264645	-0.000357628	-0.072062	-0.0209808	-0.0602006
7.65856	0.0576377	-0.0576377	0.0246763	-0.027895	-0.00160933	-0.0732541	-0.0198781	-0.0605107
7.66341	0.0578761	-0.0578761	0.0240207	-0.0283122	-0.002563	-0.074029	-0.0185668	-0.0605107
7.66827	0.0578761	-0.0578761	0.023067	-0.0280738	-0.00369549	-0.0747442	-0.017181	-0.0602721
7.67312	0.0576973	-0.0576973	0.0219941	-0.0270009	-0.00482798	-0.0753999	-0.0160336	-0.0604867
7.67797	0.0569224	-0.0569224	0.020504	-0.02563	-0.00613928	-0.0761151	-0.0152439	-0.0615121
7.68283	0.0553727	-0.0553727	0.0186563	-0.0243783	-0.00810623	-0.0770092	-0.0149161	-0.0627041
7.68768	0.0534058	-0.0534058	0.0168681	-0.0237823	-0.0106692	-0.0781417	-0.0150651	-0.0647545
7.69253	0.0510216	-0.0510216	0.015378	-0.0240803	-0.0140071	-0.0793934	-0.0158399	-0.0671387
7.69739	0.0487566	-0.0487566	0.0138879	-0.0250936	-0.0175238	-0.0810623	-0.0168532	-0.0688552
7.70224	0.0466704	-0.0466704	0.012219	-0.0268817	-0.0209212	-0.0827909	-0.0179112	-0.0698328
7.70709	0.0450015	-0.0450015	0.0101924	-0.0288486	-0.023365	-0.0841618	-0.0187755	-0.0693321
7.71195	0.0438094	-0.0438094	0.00756979	-0.0306964	-0.0243783	-0.085175	-0.0187308	-0.0674725
7.7168	0.0425577	-0.0425577	0.00441074	-0.0323057	-0.023663	-0.0857711	-0.0177622	-0.0653028
7.72165	0.0420213	-0.0420213	0.00166893	-0.0329614	-0.0209212	-0.0854135	-0.0158101	-0.062704
7.72651	0.0424385	-0.0424385	5.96046e-05	-0.0326037	-0.0162721	-0.0838637	-0.013113	-0.0604869
7.73136	0.0439286	-0.0439286	0.000357628	-0.0312924	-0.0106692	-0.0816584	-0.0101924	-0.0591516
7.73621	0.0463724	-0.0463724	0.002563	-0.0291467	-0.00500679	-0.0788569	-0.00734627	-0.0591754
7.74107	0.0497699	-0.0497699	0.00607967	-0.0267029	0	-0.0759959	-0.00503659	-0.0605822
7.74592	0.0532269	-0.0532269	0.0104904	-0.0240207	0.00345707	-0.0733733	-0.00336766	-0.0627041
7.75077	0.0561476	-0.0561476	0.0145435	-0.0217557	0.0051856	-0.0714064	-0.0025332	-0.065136
7.75563	0.0580549	-0.0580549	0.0175834	-0.0200868	0.00524521	-0.0700951	-0.00248849	-0.0669002
7.76048	0.058949	-0.058949	0.0194907	-0.0194311	0.00417233	-0.0692606	-0.00327826	-0.067687
7.76533	0.058651	-0.058651	0.020504	-0.0194311	0.00268221	-0.0687838	-0.00461936	-0.0663041
7.77019	0.0570416	-0.0570416	0.0205636	-0.0206828	0.000655651	-0.0688434	-0.00651181	-0.0633478
7.77504	0.0547767	-0.0547767	0.0206828	-0.022471	-0.00107288	-0.0690222	-0.00843406	-0.0597716
7.77989	0.0519753	-0.0519753	0.0204444	-0.0246167	-0.00280142	-0.0692606	-0.0100881	-0.0560522
7.78475	0.0492334	-0.0492334	0.020206	-0.0268221	-0.00447035	-0.0696182	-0.01131	-0.0532151
7.7896	0.0469089	-0.0469089	0.0199676	-0.0282526	-0.00578165	-0.0699162	-0.0119656	-0.0518798
7.79445	0.0459552	-0.0459552	0.0201464	-0.0285506	-0.00673532	-0.0700951	-0.0118166	-0.0521659
7.79931	0.04673	-0.04673	0.0209212	-0.0273585	-0.00685453	-0.0699162	-0.0113398	-0.0535727
7.80416	0.0495315	-0.0495315	0.0221729	-0.0249147	-0.0064373	-0.0694394	-0.010848	-0.0557185
7.80901	0.0538826	-0.0538826	0.0238419	-0.0216365	-0.00548363	-0.0687242	-0.010699	-0.0580073
7.81387	0.0588894	-0.0588894	0.0257492	-0.017941	-0.00417233	-0.0677705	-0.0108182	-0.0596523
7.81872	0.0634193	-0.0634193	0.0272393	-0.0149012	-0.00298023	-0.0668168	-0.011459	-0.0603913
7.82357	0.0668168	-0.0668168	0.0279546	-0.0129342	-0.00184774	-0.0659227	-0.0120997	-0.060439
7.82843	0.0683665	-0.0683665	0.0273585	-0.0127554	-0.0013113	-0.0655055	-0.0125766	-0.0594139
7.83328	0.0681281	-0.0681281	0.0258088	-0.0140071	-0.00089407	-0.0653863	-0.0123531	-0.0583887
7.83813	0.0665188	-0.0665188	0.0237226	-0.0163317	-0.000834465	-0.0654459	-0.0113547	-0.0570296
7.84299	0.0642538	-0.0642538	0.0216961	-0.0188351	-0.00101328	-0.0655651	-0.00980496	-0.057006
7.84784	0.0618696	-0.0618696	0.0203252	-0.0208616	-0.00143051	-0.0655651	-0.00762939	-0.0576258
7.85269	0.0600219	-0.0600219	0.019908	-0.0215173	-0.00166893	-0.0652075	-0.00542402	-0.0589848
7.85755	0.058949	-0.058949	0.020504	-0.020802	-0.00154972	-0.0642538	-0.0039041	-0.0605821
7.8624	0.0585914	-0.0585914	0.0213981	-0.0190735	-0.00107288	-0.0630617	-0.00314415	-0.0615836
7.86725	0.0585914	-0.0585914	0.0221133	-0.0171661	-0.000417233	-0.0618696	-0.00365078	-0.061798
7.87211	0.0587106	-0.0587106	0.0223517	-0.015676	0.000238419	-0.0609159	-0.00521541	-0.0611782
7.87696	0.0585914	-0.0585914	0.0221133	-0.0149012	0.000596046	-0.0602603	-0.00759959	-0.059986
7.88181	0.0582337	-0.0582337	0.0213981	-0.0152588	5.96046e-05	-0.0603795	-0.0101775	-0.0588894
7.88667	0.0575185	-0.0575185	0.0205636	-0.0165105	-0.00143051	-0.0617504	-0.0123531	-0.0579118
7.89152	0.0564456	-0.0564456	0.0197291	-0.0184178	-0.00375509	-0.0643134	-0.0137091	-0.0575304
7.89637	0.0556707	-0.0556707	0.0195503	-0.019908	-0.00607967	-0.0677109	-0.0139028	-0.0574827
7.90123	0.0553131	-0.0553131	0.0198483	-0.0209808	-0.00804663	-0.0715256	-0.013575	-0.0573158
7.90608	0.0559092	-0.0559092	0.0209808	-0.0212193	-0.0090003	-0.0745654	-0.0130087	-0.0575065
7.91093	0.0573993	-0.0573993	0.0224113	-0.020802	-0.00905991	-0.0765324	-0.0127852	-0.0576019
7.91579	0.059545	-0.059545	0.0237823	-0.020206	-0.00858307	-0.0768304	-0.0132024	-0.0581741
7.92064	0.0622869	-0.0622869	0.0252724	-0.0194311	-0.00762939	-0.0753403	-0.0147074	-0.0587939
7.92549	0.0653863	-0.0653863	0.0264049	-0.0185966	-0.00673532	-0.0727773	-0.0166297	-0.0595094
7.93035	0.0680089	-0.0680089	0.0269413	-0.0181198	-0.00619888	-0.0700355	-0.0186265	-0.0598431
7.9352	0.0699162	-0.0699162	0.0272393	-0.017345	-0.00554323	-0.0677109	-0.020206	-0.0594854
7.94005	0.0709295	-0.0709295	0.0275373	-0.0163317	-0.00423193	-0.0661016	-0.0210851	-0.0587702
7.94491	0.0709891	-0.0709891	0.0279546	-0.0147223	-0.00226498	-0.0652075	-0.0211298	-0.0578642
7.94976	0.0699162	-0.0699162	0.0284314	-0.013113	0.000119209	-0.0649095	-0.0203997	-0.056982
7.95461	0.0683069	-0.0683069	0.0292659	-0.0113249	0.00268221	-0.0644922	-0.0190735	-0.0563621
7.95947	0.0660419	-0.0660419	0.0299215	-0.0101328	0.00470877	-0.0638366	-0.0173599	-0.0561714
7.96432	0.063777	-0.063777	0.0299811	-0.0100732	0.00530481	-0.0633001	-0.0156462	-0.0564338
7.96917	0.0617504	-0.0617504	0.0296831	-0.0110865	0.00470877	-0.0628233	-0.0137389	-0.0571966
7.97403	0.0597239	-0.0597239	0.0285506	-0.0131726	0.00286102	-0.0631213	-0.0122339	-0.0590325
7.97888	0.0576377	-0.0576377	0.0268221	-0.015974	0.000357628	-0.0643134	-0.0110269	-0.061822
7.98373	0.0556707	-0.0556707	0.0244975	-0.0188947	-0.00214577	-0.0668168	-0.0100136	-0.0651836
7.98859	0.0539422	-0.0539422	0.0220537	-0.0215173	-0.0038743	-0.0702739	-0.00946224	-0.0688315
7.99344	0.0524521	-0.0524521	0.0196695	-0.0237226	-0.00494719	-0.0744462	-0.00919402	-0.0724077
7.99829	0.0510812	-0.0510812	0.0174642	-0.0257492	-0.00524521	-0.0787377	-0.00883639	-0.0745296
8.00315	0.0499487	-0.0499487	0.0157952	-0.0273585	-0.005126	-0.0823736	-0.00849366	-0.0753404
8.008	0.0494123	-0.0494123	0.0152588	-0.0286102	-0.00458956	-0.084579	-0.00815094	-0.0747205
8.01285	0.0491142	-0.0491142	0.0157952	-0.0296831	-0.00423193	-0.0854731	-0.00777841	-0.0730753
8.01771	0.0493526	-0.0493526	0.0175238	-0.0301003	-0.0038147	-0.0845194	-0.0077635	-0.071144
8.02256	0.0502467	-0.0502467	0.020206	-0.0295639	-0.00357628	-0.0824928	-0.0076741	-0.0694514
8.02741	0.0519156	-0.0519156	0.0234246	-0.0280738	-0.00363588	-0.0795722	-0.0077337	-0.0679016
8.03227	0.0543594	-0.0543594	0.0267029	-0.0256896	-0.0038147	-0.0762939	-0.00780821	-0.0665427
8.03712	0.056982	-0.056982	0.0292063	-0.0231266	-0.00423193	-0.0734329	-0.00782311	-0.064826
8.04197	0.0594258	-0.0594258	0.0311136	-0.0206232	-0.00482798	-0.0711083	-0.00755489	-0.0632285
8.04683	0.061214	-0.061214	0.0321865	-0.0187159	-0.00560284	-0.0693798	-0.00724196	-0.0618696
8.05168	0.0619292	-0.0619292	0.0321269	-0.0177026	-0.00649691	-0.0685453	-0.00698864	-0.061369
8.05653	0.061512	-0.061512	0.0309944	-0.0175834	-0.00762939	-0.0684857	-0.00679493	-0.0623226
8.06139	0.0603199	-0.0603199	0.0289083	-0.0181198	-0.0090003	-0.0690222	-0.00692904	-0.064516
8.06624	0.0587106	-0.0587106	0.0261664	-0.0190735	-0.0104308	-0.0699162	-0.00695884	-0.0676394
8.07109	0.0571609	-0.0571609	0.0228286	-0.020504	-0.0119805	-0.0713468	-0.00703335	-0.0710011
8.07595	0.0565648	-0.0565648	0.0198483	-0.0218749	-0.013113	-0.0726581	-0.00695884	-0.0736952
8.0808	0.056684	-0.056684	0.0174642	-0.023365	-0.0139475	-0.0741482	-0.00679493	-0.0753403
8.08565	0.0574589	-0.0574589	0.0161529	-0.0245571	-0.0143051	-0.0753999	-0.00675023	-0.0756502
8.09051	0.0584722	-0.0584722	0.0159144	-0.02563	-0.0144243	-0.0762939	-0.00709295	-0.0751496
8.09536	0.0593662	-0.0593662	0.0166297	-0.026226	-0.0142455	-0.07689	-0.00780821	-0.0742435
8.10021	0.0597835	-0.0597835	0.017941	-0.0263453	-0.0137091	-0.07689	-0.00907481	-0.0735284
8.10507	0.0594854	-0.0594854	0.0193119	-0.0258684	-0.0131726	-0.0762343	-0.0104308	-0.0733615
8.10992	0.0585914	-0.0585914	0.0203848	-0.025034	-0.0125766	-0.0751019	-0.0115931	-0.0737191
8.11477	0.0573993	-0.0573993	0.0210404	-0.0241995	-0.0120401	-0.0736713	-0.0124574	-0.0748158
8.11963	0.0560284	-0.0560284	0.0212193	-0.023365	-0.0116825	-0.0723004	-0.0125766	-0.076127
8.12448	0.0551939	-0.0551939	0.0211	-0.0226498	-0.0111461	-0.0708699	-0.0121444	-0.0778436
8.12933	0.0547767	-0.0547767	0.0205636	-0.0219345	-0.0103116	-0.0698566	-0.0111312	-0.0795603
8.13419	0.0554919	-0.0554919	0.0202656	-0.020802	-0.00876188	-0.0687838	-0.00958145	-0.08142
8.13904	0.0568032	-0.0568032	0.0200272	-0.0193715	-0.00691414	-0.0678301	-0.00804663	-0.0827789
8.14389	0.0587106	-0.0587106	0.0202656	-0.0175238	-0.00447035	-0.0667572	-0.00652671	-0.0836373
8.14875	0.0606775	-0.0606775	0.0203252	-0.0158548	-0.00214577	-0.0659823	-0.00542402	-0.0840187
8.1536	0.0624657	-0.0624657	0.0203848	-0.0147223	0	-0.0654459	-0.00484288	-0.0833511
8.15845	0.0634789	-0.0634789	0.0201464	-0.0143647	0.0012517	-0.0654459	-0.00487268	-0.0816821
8.16331	0.0635386	-0.0635386	0.0197291	-0.014782	0.00178814	-0.0662804	-0.00531971	-0.0792743
8.16816	0.0627637	-0.0627637	0.0191927	-0.015974	0.00160933	-0.0680089	-0.00597537	-0.0757217
8.17301	0.0614524	-0.0614524	0.0187159	-0.0172853	0.00089407	-0.0702739	-0.00654161	-0.0718594
8.17787	0.0600815	-0.0600815	0.0187755	-0.018537	-0.000298023	-0.0727177	-0.00673532	-0.06814
8.18272	0.0587702	-0.0587702	0.0192523	-0.0193715	-0.00196695	-0.0750422	-0.00663102	-0.0653505
8.18757	0.0579357	-0.0579357	0.0201464	-0.0197887	-0.00399351	-0.0765324	-0.00648201	-0.0632286
8.19243	0.0573993	-0.0573993	0.0209808	-0.0199676	-0.0063777	-0.07689	-0.00634789	-0.0623703
8.19728	0.0571012	-0.0571012	0.0213385	-0.0200272	-0.00905991	-0.0761151	-0.00658631	-0.0626564
8.20213	0.0568628	-0.0568628	0.0211	-0.020206	-0.0115633	-0.0743866	-0.00676513	-0.0640392
8.20699	0.0568032	-0.0568032	0.0203848	-0.0200868	-0.0129938	-0.071764	-0.00718236	-0.0659227
8.21184	0.056982	-0.056982	0.0191331	-0.0197887	-0.013113	-0.068903	-0.00739098	-0.0681401
8.21669	0.0576973	-0.0576973	0.0178218	-0.0190139	-0.0117421	-0.0659227	-0.00728667	-0.0699521
8.22155	0.0587106	-0.0587106	0.0165105	-0.0184178	-0.00941753	-0.0640154	-0.00704825	-0.0713348
8.2264	0.0603199	-0.0603199	0.0157952	-0.0178218	-0.00613928	-0.0628829	-0.00673532	-0.0722885
8.23125	0.0622272	-0.0622272	0.0154376	-0.0178218	-0.00298023	-0.0628233	-0.00661612	-0.0731944
8.23611	0.0640154	-0.0640154	0.0154972	-0.0187755	-0.000596046	-0.0638366	-0.00666082	-0.0739814
8.24096	0.0652671	-0.0652671	0.0158548	-0.020802	0.00077486	-0.0656247	-0.00706315	-0.0753164
8.24581	0.0656247	-0.0656247	0.0164509	-0.0238419	0.000953674	-0.0680685	-0.00756979	-0.0767708
8.25067	0.0650287	-0.0650287	0.0174046	-0.0272393	0.000178814	-0.0705719	-0.00807643	-0.0778437
8.25552	0.0635982	-0.0635982	0.018537	-0.0303388	-0.00119209	-0.0727773	-0.00821054	-0.0784635
8.26037	0.061512	-0.061512	0.0196099	-0.0329614	-0.00309944	-0.0743866	-0.00825524	-0.0783205
8.26523	0.0591874	-0.0591874	0.0204444	-0.0343323	-0.005126	-0.0753999	-0.00801682	-0.0772
8.27008	0.0572801	-0.0572801	0.0209212	-0.0345707	-0.00709295	-0.0755787	-0.0076443	-0.0762462
8.27493	0.056088	-0.056088	0.0210404	-0.0337362	-0.00911951	-0.0752211	-0.00755489	-0.0755549
8.27979	0.0557303	-0.0557303	0.020802	-0.0325441	-0.0109076	-0.074625	-0.00731647	-0.0756503
8.28464	0.0564456	-0.0564456	0.0206232	-0.031352	-0.0123382	-0.0738502	-0.00722706	-0.0765085
8.28949	0.0578165	-0.0578165	0.020802	-0.0306964	-0.0131726	-0.0735521	-0.00701845	-0.0772714
8.29435	0.0597835	-0.0597835	0.0215769	-0.03016	-0.0131726	-0.0733137	-0.0064671	-0.0776769
8.2992	0.0619888	-0.0619888	0.0228882	-0.0298619	-0.0122786	-0.0730753	-0.00570714	-0.0774383
8.30405	0.0638366	-0.0638366	0.0242591	-0.0293255	-0.0107884	-0.0727177	-0.00473857	-0.0767946
8.30891	0.0653863	-0.0653863	0.0255704	-0.028491	-0.00876188	-0.0721216	-0.00402331	-0.0761032
8.31376	0.0662208	-0.0662208	0.0263453	-0.0270605	-0.00661612	-0.0715852	-0.00351667	-0.0761747
8.31861	0.0663996	-0.0663996	0.0261068	-0.02563	-0.00476837	-0.0712276	-0.0038296	-0.077653
8.32347	0.0656843	-0.0656843	0.0248551	-0.0248551	-0.00369549	-0.0715852	-0.00479817	-0.0804187
8.32832	0.0644922	-0.0644922	0.0229478	-0.0247359	-0.00351667	-0.0727773	-0.0064075	-0.0832082
8.33317	0.0627637	-0.0627637	0.0207424	-0.0255704	-0.00435114	-0.0745654	-0.00840425	-0.0858306
8.33803	0.0611544	-0.0611544	0.0188947	-0.0268221	-0.00572205	-0.0764728	-0.0102669	-0.0874519
8.34288	0.0594258	-0.0594258	0.017643	-0.0283122	-0.00751019	-0.0782609	-0.011757	-0.087595
8.34773	0.0582933	-0.0582933	0.0178814	-0.0288486	-0.00864267	-0.0789762	-0.0125617	-0.0864029
8.35259	0.0578761	-0.0578761	0.0199676	-0.0280142	-0.00858307	-0.0782013	-0.0126213	-0.0850438
8.35744	0.0580549	-0.0580549	0.0234246	-0.0258684	-0.00727177	-0.0761747	-0.0123084	-0.0837088
8.36229	0.0588894	-0.0588894	0.0278354	-0.0224113	-0.00452995	-0.0733137	-0.0117272	-0.0830412
8.36715	0.0599623	-0.0599623	0.0320673	-0.0187159	-0.00137091	-0.0703335	-0.0114292	-0.0832081
8.372	0.0607967	-0.0607967	0.0352859	-0.0156164	0.00137091	-0.0681281	-0.0116527	-0.0848056
8.37685	0.0613928	-0.0613928	0.0367165	-0.0137687	0.00327826	-0.0670552	-0.0122041	-0.0875235
8.38171	0.061512	-0.061512	0.0362992	-0.013411	0.00357628	-0.0673532	-0.0128448	-0.0913381
8.38656	0.0610948	-0.0610948	0.0342727	-0.0144243	0.0025034	-0.0688434	-0.0130981	-0.095892
8.39141	0.0609159	-0.0609159	0.0316501	-0.0164509	0.000715256	-0.0705719	-0.012964	-0.100684
8.39627	0.0609159	-0.0609159	0.0290871	-0.0190139	-0.00113249	-0.0720024	-0.0122488	-0.105643
8.40112	0.061214	-0.061214	0.0270605	-0.0217557	-0.00274181	-0.0727177	-0.0112951	-0.109744
8.40597	0.0617504	-0.0617504	0.0255704	-0.0244975	-0.0038147	-0.0725389	-0.0105053	-0.112557
8.41083	0.0623465	-0.0623465	0.0245571	-0.0270605	-0.00441074	-0.0719428	-0.0103861	-0.113225
8.41568	0.0626445	-0.0626445	0.0237226	-0.0294447	-0.00494719	-0.071466	-0.0109226	-0.11251
8.42053	0.0624061	-0.0624061	0.0224113	-0.0314713	-0.00619888	-0.0720024	-0.0119954	-0.109506
8.42539	0.0616908	-0.0616908	0.020802	-0.0327826	-0.00786781	-0.0732541	-0.0133663	-0.105381
8.43024	0.0609756	-0.0609756	0.0190139	-0.0329614	-0.00941753	-0.0752807	-0.0145435	-0.100636
8.43509	0.0602603	-0.0602603	0.017345	-0.0323653	-0.0107288	-0.0773668	-0.0151694	-0.096345
8.43995	0.0596642	-0.0596642	0.0160336	-0.030756	-0.0112653	-0.0788569	-0.0151247	-0.0928402
8.4448	0.0593662	-0.0593662	0.0155568	-0.0286698	-0.010848	-0.0793338	-0.0141859	-0.0897169
8.44965	0.058949	-0.058949	0.0159144	-0.0267029	-0.00971556	-0.0789165	-0.012815	-0.0873328
8.45451	0.0582337	-0.0582337	0.0167489	-0.0253916	-0.00846386	-0.0782013	-0.0109524	-0.0855684
8.45936	0.0575781	-0.0575781	0.0181794	-0.0247359	-0.00739098	-0.077188	-0.00883639	-0.0841379
8.46421	0.0570416	-0.0570416	0.0197887	-0.0247955	-0.00703335	-0.0764728	-0.00689924	-0.0822782
8.46907	0.0568032	-0.0568032	0.0212789	-0.02563	-0.00751019	-0.0761151	-0.005126	-0.0807286
8.47392	0.0575781	-0.0575781	0.0225902	-0.0266433	-0.00846386	-0.0755787	-0.00378489	-0.0800132
8.47877	0.0588894	-0.0588894	0.0233054	-0.027895	-0.00977516	-0.0751615	-0.00305474	-0.0803947
8.48363	0.0607967	-0.0607967	0.0237823	-0.0288486	-0.0112057	-0.0748038	-0.00327826	-0.0821352
8.48848	0.0628233	-0.0628233	0.023663	-0.0295043	-0.0123978	-0.074327	-0.00433624	-0.0855208
8.49333	0.0641942	-0.0641942	0.0228882	-0.0297427	-0.0135303	-0.0740886	-0.0064224	-0.0902891
8.49819	0.0649691	-0.0649691	0.0221133	-0.0293851	-0.0141263	-0.0739098	-0.00919402	-0.0958443
8.50304	0.0649095	-0.0649095	0.0211	-0.0285506	-0.0140667	-0.074029	-0.012368	-0.10109
8.50789	0.0641346	-0.0641346	0.0196695	-0.0277758	-0.0137687	-0.0743866	-0.015378	-0.105286
8.51275	0.0628233	-0.0628233	0.017941	-0.0273585	-0.0132322	-0.0752807	-0.017494	-0.107765
8.5176	0.061512	-0.061512	0.0161529	-0.0271797	-0.0123382	-0.0765324	-0.0188798	-0.108552
8.52245	0.0604391	-0.0604391	0.0143647	-0.0276566	-0.0115633	-0.0784397	-0.0193566	-0.107861
8.52731	0.0601411	-0.0601411	0.0128746	-0.0283718	-0.0110269	-0.0807047	-0.0190139	-0.106215
8.53216	0.0602007	-0.0602007	0.0115633	-0.0294447	-0.0111461	-0.0834465	-0.0182092	-0.104046
8.53701	0.0609159	-0.0609159	0.0109076	-0.0303984	-0.0115633	-0.0857711	-0.0167191	-0.102401
8.54187	0.0620484	-0.0620484	0.0109076	-0.031054	-0.0122786	-0.0872612	-0.0150353	-0.101256
8.54672	0.0634789	-0.0634789	0.0113845	-0.031352	-0.0131726	-0.0875592	-0.0129938	-0.100851
8.55157	0.0648499	-0.0648499	0.0123978	-0.0312328	-0.0140667	-0.0866055	-0.0109076	-0.101519
8.55643	0.0659823	-0.0659823	0.0135303	-0.0308156	-0.0148416	-0.0848174	-0.00917912	-0.103545
8.56128	0.0665784	-0.0665784	0.0143647	-0.0303388	-0.0154972	-0.0829101	-0.00837445	-0.106931
8.56613	0.066638	-0.066638	0.01508	-0.03016	-0.015974	-0.0815988	-0.00856817	-0.111151
8.57099	0.0662208	-0.0662208	0.015378	-0.0299811	-0.0160933	-0.0811815	-0.00968575	-0.116086
8.57584	0.0654459	-0.0654459	0.015378	-0.0299811	-0.0156164	-0.0813007	-0.0112653	-0.120378
8.58069	0.0643134	-0.0643134	0.0149608	-0.0302792	-0.0146627	-0.0822544	-0.0128448	-0.123549
8.58555	0.0631809	-0.0631809	0.0142455	-0.0306964	-0.0133514	-0.0830889	-0.0139624	-0.125241
8.5904	0.0619292	-0.0619292	0.0135303	-0.0309348	-0.0117421	-0.0836253	-0.014171	-0.125217
8.59525	0.0609756	-0.0609756	0.0127554	-0.0306964	-0.0101924	-0.0835061	-0.0139326	-0.123978
8.60011	0.0598431	-0.0598431	0.012219	-0.0299811	-0.00905991	-0.0828505	-0.0135899	-0.121665
8.60496	0.0585914	-0.0585914	0.0113845	-0.0292659	-0.00876188	-0.0821352	-0.0138134	-0.118565
8.60981	0.0573993	-0.0573993	0.0101924	-0.028491	-0.0090003	-0.0815988	-0.0148714	-0.114965
8.61467	0.0557303	-0.0557303	0.00840425	-0.0283718	-0.00977516	-0.0815392	-0.0163913	-0.111008
8.61952	0.0542402	-0.0542402	0.00613928	-0.0292659	-0.0107288	-0.0819564	-0.0182539	-0.106954
8.62437	0.0530481	-0.0530481	0.0038743	-0.030756	-0.0115633	-0.082612	-0.019595	-0.103354
8.62923	0.0521541	-0.0521541	0.002563	-0.0325441	-0.0119209	-0.0829697	-0.0198036	-0.101113
8.63408	0.0517964	-0.0517964	0.00274181	-0.0341535	-0.0121593	-0.082612	-0.0188798	-0.100493
8.63893	0.051856	-0.051856	0.00452995	-0.0349283	-0.0122786	-0.0814795	-0.0164509	-0.102234
8.64379	0.0524521	-0.0524521	0.00798702	-0.0344515	-0.0123978	-0.079453	-0.0131726	-0.105953
8.64864	0.0531077	-0.0531077	0.012219	-0.0330806	-0.0127554	-0.077188	-0.00989437	-0.110865
8.65349	0.053823	-0.053823	0.0164509	-0.031352	-0.0131726	-0.0750422	-0.00703335	-0.11611
8.65835	0.0541806	-0.0541806	0.0197291	-0.0299215	-0.0137091	-0.0737906	-0.00543892	-0.120783
8.6632	0.0546575	-0.0546575	0.0219941	-0.0288486	-0.0138879	-0.0733733	-0.0051111	-0.124288
8.66805	0.0551939	-0.0551939	0.0231862	-0.0282526	-0.0132918	-0.0737906	-0.00616908	-0.126481
8.67291	0.0558496	-0.0558496	0.0237226	-0.0283122	-0.0120997	-0.0746846	-0.00812113	-0.127673
8.67776	0.0565648	-0.0565648	0.0239611	-0.0283122	-0.0104308	-0.0755191	-0.0101775	-0.12877
8.68261	0.0573993	-0.0573993	0.0244379	-0.0283718	-0.00840425	-0.0760555	-0.0119209	-0.130057
8.68747	0.0576377	-0.0576377	0.0247359	-0.028491	-0.00679493	-0.0764728	-0.0129938	-0.131536
8.69232	0.0575781	-0.0575781	0.0250936	-0.0284314	-0.00530481	-0.0764132	-0.0135154	-0.132728
8.69717	0.0572205	-0.0572205	0.0254512	-0.0281334	-0.00429153	-0.0762939	-0.013113	-0.133085
8.70203	0.0568032	-0.0568032	0.02563	-0.0274181	-0.00357628	-0.0759363	-0.0122488	-0.132465
8.70688	0.0566244	-0.0566244	0.0256896	-0.0261068	-0.00309944	-0.0757575	-0.0108778	-0.130367
8.71173	0.0570416	-0.0570416	0.0256896	-0.0241995	-0.00280142	-0.0754595	-0.00983477	-0.127101
8.71659	0.0579953	-0.0579953	0.0253916	-0.0215173	-0.00268221	-0.0751019	-0.00876188	-0.123644
8.72144	0.0590682	-0.0590682	0.0249147	-0.0189543	-0.00286102	-0.0748634	-0.00807643	-0.120592
8.72629	0.0600815	-0.0600815	0.0239015	-0.0171065	-0.00351667	-0.074625	-0.00801682	-0.11878
8.73115	0.0603795	-0.0603795	0.0221729	-0.0167489	-0.00494719	-0.0748038	-0.00838935	-0.118399
8.736	0.0603199	-0.0603199	0.0200272	-0.0178814	-0.00685453	-0.0751615	-0.00929832	-0.119686
8.74085	0.0599027	-0.0599027	0.0175238	-0.020206	-0.0090003	-0.0757575	-0.0105202	-0.122023
8.74571	0.0597239	-0.0597239	0.0152588	-0.0231862	-0.010848	-0.0761747	-0.0118464	-0.125098
8.75056	0.0602007	-0.0602007	0.0132918	-0.025928	-0.0121593	-0.0764728	-0.0130087	-0.128484
8.75541	0.0610948	-0.0610948	0.0117421	-0.0282526	-0.0126362	-0.07689	-0.0137687	-0.131345
8.76027	0.0622272	-0.0622272	0.010848	-0.0299215	-0.0120997	-0.077486	-0.0142306	-0.133109
8.76512	0.0630617	-0.0630617	0.0104308	-0.0311732	-0.010848	-0.0783205	-0.0141114	-0.133777
8.76997	0.0629425	-0.0629425	0.0101924	-0.0322461	-0.00923872	-0.079751	-0.013724	-0.132728
8.77483	0.0617504	-0.0617504	0.0100732	-0.0334382	-0.00762939	-0.0817776	-0.0132173	-0.130033
8.77968	0.0599623	-0.0599623	0.0101328	-0.0346303	-0.00613928	-0.0839233	-0.0124872	-0.126505
8.78453	0.0582337	-0.0582337	0.0103712	-0.0354052	-0.00476837	-0.0857115	-0.0116229	-0.122166
8.78939	0.0571012	-0.0571012	0.0109673	-0.0357628	-0.0038743	-0.0866652	-0.0106692	-0.118351
8.79424	0.0571609	-0.0571609	0.0116825	-0.0355244	-0.00345707	-0.0867248	-0.00980496	-0.115609
8.79909	0.0579953	-0.0579953	0.0122786	-0.0352859	-0.0038147	-0.0859499	-0.00925362	-0.114417
8.80395	0.0594258	-0.0594258	0.0129938	-0.0348091	-0.00458956	-0.084281	-0.00932813	-0.114751
8.8088	0.0610352	-0.0610352	0.0134706	-0.0349879	-0.00566244	-0.082314	-0.00998378	-0.116253
8.81365	0.062108	-0.062108	0.0135303	-0.0354648	-0.00667572	-0.0804663	-0.0113696	-0.118542
8.81851	0.0622272	-0.0622272	0.013113	-0.0362396	-0.00762939	-0.0792742	-0.0130534	-0.120497
8.82336	0.0617504	-0.0617504	0.0125766	-0.0367761	-0.00786781	-0.0786185	-0.0146329	-0.121641
8.82821	0.0606775	-0.0606775	0.0119805	-0.0363588	-0.00751019	-0.0782609	-0.0158101	-0.121641
8.83307	0.0593662	-0.0593662	0.0115037	-0.0351071	-0.00697374	-0.0780821	-0.0160635	-0.121188
8.83792	0.0580549	-0.0580549	0.0113249	-0.033021	-0.0063777	-0.0776052	-0.0154525	-0.120854
8.84277	0.0569224	-0.0569224	0.0115037	-0.03016	-0.00602007	-0.0765324	-0.0142455	-0.120664
8.84763	0.056088	-0.056088	0.0117421	-0.0272393	-0.00602007	-0.0748634	-0.0127107	-0.121236
8.85248	0.0559688	-0.0559688	0.012219	-0.0244975	-0.00607967	-0.0722408	-0.0111759	-0.122237
8.85733	0.0565648	-0.0565648	0.012815	-0.0225306	-0.00602007	-0.0690222	-0.0100881	-0.123
8.86219	0.0582337	-0.0582337	0.0137687	-0.0213981	-0.00554323	-0.0654459	-0.00938773	-0.123405
8.86704	0.0607967	-0.0607967	0.015378	-0.0211	-0.00464916	-0.0615716	-0.00914931	-0.12331
8.87189	0.0637174	-0.0637174	0.0174642	-0.0214577	-0.00363588	-0.0580549	-0.009045	-0.122833
8.87675	0.0665188	-0.0665188	0.0197291	-0.0221133	-0.00274181	-0.0552535	-0.00889599	-0.122571
8.8816	0.0687838	-0.0687838	0.0221133	-0.0224113	-0.00184774	-0.0537634	-0.00873208	-0.123
8.88645	0.0700355	-0.0700355	0.0240207	-0.0222325	-0.00101328	-0.0532269	-0.00861287	-0.124574
8.89131	0.0700355	-0.0700355	0.0249147	-0.0214577	5.96046e-05	-0.0537038	-0.00862777	-0.126743
8.89616	0.068903	-0.068903	0.0244379	-0.0203848	0.00154972	-0.0549555	-0.00886619	-0.129437
8.90101	0.0670552	-0.0670552	0.0226498	-0.0192523	0.00321865	-0.0565648	-0.00953674	-0.13175
8.90587	0.0650287	-0.0650287	0.0198483	-0.0184774	0.00452995	-0.0581741	-0.0105202	-0.133538
8.91072	0.0628829	-0.0628829	0.0164509	-0.0184178	0.00488758	-0.0600219	-0.0115335	-0.134182
8.91557	0.0610352	-0.0610352	0.0132322	-0.0191927	0.00423193	-0.0620484	-0.0124276	-0.133514
8.92043	0.0594854	-0.0594854	0.0106096	-0.0206232	0.00226498	-0.0642538	-0.0126064	-0.131893
8.92528	0.0582337	-0.0582337	0.00905991	-0.0222325	-0.000834465	-0.0664592	-0.0121146	-0.130034
8.93013	0.0571012	-0.0571012	0.00858307	-0.023663	-0.00458956	-0.0685453	-0.0108927	-0.12784
8.93499	0.0563264	-0.0563264	0.00905991	-0.0246763	-0.00816584	-0.0699162	-0.0090152	-0.1261
8.93984	0.0556707	-0.0556707	0.00995398	-0.0251532	-0.0113845	-0.0705719	-0.00686944	-0.124621
8.94469	0.0554323	-0.0554323	0.0110865	-0.0250936	-0.0137687	-0.0703335	-0.00475347	-0.123691
8.94955	0.0555515	-0.0555515	0.0116825	-0.025034	-0.015676	-0.0692606	-0.00315905	-0.122786
8.9544	0.056088	-0.056088	0.0113845	-0.0250936	-0.0169873	-0.0678301	-0.00244379	-0.122619
8.95925	0.0571012	-0.0571012	0.010848	-0.0252128	-0.0175834	-0.0661612	-0.00245869	-0.122642
8.96411	0.0583529	-0.0583529	0.00977516	-0.0254512	-0.017941	-0.0648499	-0.00315905	-0.123525
8.96896	0.0599027	-0.0599027	0.0089407	-0.025928	-0.0175238	-0.0637174	-0.00399351	-0.124121
8.97381	0.061214	-0.061214	0.00798702	-0.0267625	-0.0168681	-0.0633597	-0.00466406	-0.125027
8.97867	0.0626445	-0.0626445	0.00751019	-0.0274777	-0.0156164	-0.0631809	-0.00505149	-0.125432
8.98352	0.0641346	-0.0641346	0.00745058	-0.0279546	-0.0140667	-0.0633597	-0.0051111	-0.125194
8.98837	0.0657439	-0.0657439	0.0077486	-0.0281334	-0.0125766	-0.0634789	-0.00523031	-0.124502
8.99323	0.0675321	-0.0675321	0.00798702	-0.027895	-0.0112653	-0.0633597	-0.00554323	-0.123548
8.99808	0.0693798	-0.0693798	0.00858307	-0.0271201	-0.0101924	-0.0629425	-0.00622869	-0.122094
9.00293	0.0709891	-0.0709891	0.00911951	-0.0258684	-0.00947714	-0.0623465	-0.00707805	-0.120878
9.00779	0.0717044	-0.0717044	0.00965595	-0.0246167	-0.00888109	-0.0618696	-0.0077188	-0.119233
9.01264	0.0711679	-0.0711679	0.00989437	-0.0237226	-0.00852346	-0.0619888	-0.00786781	-0.117612
9.01749	0.069201	-0.069201	0.00971556	-0.0237226	-0.00828505	-0.0625849	-0.00731647	-0.115991
9.02235	0.0663996	-0.0663996	0.00989437	-0.0242591	-0.00780821	-0.0629425	-0.00616908	-0.114059
9.0272	0.0631213	-0.0631213	0.0106096	-0.0251532	-0.00727177	-0.0630021	-0.00490248	-0.11239
9.03205	0.0603199	-0.0603199	0.0119805	-0.0258088	-0.00661612	-0.0622869	-0.00409782	-0.111365
9.03691	0.0587702	-0.0587702	0.0146031	-0.02563	-0.00590086	-0.0607967	-0.00403821	-0.111675
9.04176	0.0587702	-0.0587702	0.0180602	-0.0244975	-0.00500679	-0.0587702	-0.00482798	-0.113225
9.04661	0.0604391	-0.0604391	0.0216365	-0.0225306	-0.00411272	-0.056684	-0.00597537	-0.115442
9.05147	0.0631809	-0.0631809	0.0245571	-0.020206	-0.00286102	-0.0551939	-0.00715256	-0.117922
9.05632	0.0662804	-0.0662804	0.0261664	-0.0181794	-0.00154972	-0.0545382	-0.00779331	-0.119185
9.06117	0.0687242	-0.0687242	0.0262856	-0.0167489	-0.000178814	-0.0544786	-0.00751019	-0.118732
9.06603	0.0700951	-0.0700951	0.0255108	-0.0157952	0.00089407	-0.0544786	-0.0064522	-0.117111
9.07088	0.0699759	-0.0699759	0.0244379	-0.0153184	0.00137091	-0.0545382	-0.0051111	-0.114155
9.07573	0.0690222	-0.0690222	0.0240803	-0.0150204	0.00149012	-0.0539422	-0.0038445	-0.111055
9.08059	0.0672936	-0.0672936	0.0245571	-0.0147223	0.00077486	-0.0529885	-0.00303984	-0.108337
9.08544	0.0655651	-0.0655651	0.0258088	-0.0146627	-0.000357628	-0.0520945	-0.00311434	-0.10705
9.09029	0.064373	-0.064373	0.0273585	-0.0151396	-0.00160933	-0.05126	-0.0037998	-0.107145
9.09515	0.0640154	-0.0640154	0.028491	-0.0163317	-0.00286102	-0.0510812	-0.00505149	-0.107622
9.1	0.0639558	-0.0639558	0.0287294	-0.018239	-0.0038743	-0.051558	-0.00660121	-0.10879
9.10485	0.0638366	-0.0638366	0.0278354	-0.0207424	-0.00482798	-0.0526309	-0.0077486	-0.109816
9.10971	0.0634789	-0.0634789	0.0260472	-0.0234246	-0.00566244	-0.0540614	-0.00874698	-0.110888
9.11456	0.0626445	-0.0626445	0.0238419	-0.0258684	-0.0064373	-0.0555515	-0.00940263	-0.111461
9.11941	0.0613928	-0.0613928	0.0213385	-0.0279546	-0.00739098	-0.0570416	-0.00949204	-0.111413
9.12427	0.0601411	-0.0601411	0.0189543	-0.0293851	-0.00858307	-0.0584722	-0.00874698	-0.110579
9.12912	0.0591278	-0.0591278	0.0166893	-0.0305772	-0.0100136	-0.0599623	-0.00721216	-0.10829
9.13397	0.0590682	-0.0590682	0.0148416	-0.031054	-0.0115633	-0.0614524	-0.00506639	-0.105095
9.13883	0.0596642	-0.0596642	0.0134706	-0.0312328	-0.0129342	-0.0629425	-0.00248849	-0.101113
9.14368	0.0606775	-0.0606775	0.0124574	-0.0308156	-0.0141859	-0.0640154	0.000149012	-0.0973463
9.14853	0.0617504	-0.0617504	0.0119209	-0.0299811	-0.0151396	-0.0649095	0.00235438	-0.0941037
9.15339	0.0627041	-0.0627041	0.0113845	-0.028789	-0.0159144	-0.0653267	0.0038743	-0.0925064
9.15824	0.0631213	-0.0631213	0.0109673	-0.0273585	-0.0165105	-0.0653863	0.00458956	-0.092578
9.16309	0.0634193	-0.0634193	0.0107288	-0.0258088	-0.0170469	-0.0649095	0.00464916	-0.0935554
9.16795	0.0637174	-0.0637174	0.0109673	-0.0241399	-0.0172257	-0.064075	0.00441074	-0.095129
9.1728	0.0640154	-0.0640154	0.0117421	-0.0227094	-0.0172853	-0.0631809	0.00391901	-0.0967979
9.17765	0.064373	-0.064373	0.0129938	-0.0215173	-0.0169277	-0.0621676	0.00339746	-0.0976086
9.18251	0.064671	-0.064671	0.01508	-0.0203252	-0.0160933	-0.0612736	0.00280142	-0.0971317
9.18736	0.0647306	-0.0647306	0.0172257	-0.0188351	-0.0149608	-0.0605583	0.00230968	-0.0953436
9.19221	0.0645518	-0.0645518	0.0191927	-0.0172257	-0.0137091	-0.0603795	0.00151992	-0.0926971
9.19707	0.0642538	-0.0642538	0.0203848	-0.0154376	-0.012517	-0.0606179	0.000730157	-0.0891923
9.20192	0.0641346	-0.0641346	0.0208616	-0.0132322	-0.0118613	-0.061214	-4.47035e-05	-0.0862597
9.20677	0.0646114	-0.0646114	0.020802	-0.0111461	-0.0116825	-0.06181	-0.000551343	-0.0839234
9.21163	0.0653863	-0.0653863	0.0201464	-0.00941753	-0.0119209	-0.0622869	-0.000551343	-0.0830174
9.21648	0.0665188	-0.0665188	0.0193119	-0.00876188	-0.012517	-0.0625849	-0.00013411	-0.083375
9.22133	0.0678301	-0.0678301	0.0184774	-0.00905991	-0.0128746	-0.0624061	0.000759959	-0.0841856
9.22619	0.0687838	-0.0687838	0.0175834	-0.0107288	-0.0130534	-0.0622869	0.00216067	-0.0846862
9.23104	0.0692606	-0.0692606	0.0168085	-0.0135303	-0.012815	-0.0622272	0.00369549	-0.0844001
9.23589	0.069499	-0.069499	0.0164509	-0.0166297	-0.0122786	-0.0623465	0.00521541	-0.0828028
9.24075	0.0694394	-0.0694394	0.0165701	-0.0196695	-0.0117421	-0.0631213	0.00688434	-0.0800133
9.2456	0.0690818	-0.0690818	0.0172257	-0.0221729	-0.0110865	-0.064373	0.00846386	-0.0769615
9.25045	0.0687838	-0.0687838	0.018239	-0.0240207	-0.0104904	-0.0656843	0.0102669	-0.0739336
9.25531	0.0684261	-0.0684261	0.0193119	-0.0252128	-0.00995398	-0.0669956	0.0120997	-0.0708819
9.26016	0.0681281	-0.0681281	0.0199676	-0.0258088	-0.00947714	-0.0681281	0.0139475	-0.0678778
9.26501	0.0680685	-0.0680685	0.0199676	-0.0259876	-0.0089407	-0.0689626	0.0154525	-0.0645399
9.26987	0.0681281	-0.0681281	0.0193119	-0.0260472	-0.00846386	-0.0694394	0.016138	-0.0614405
9.27472	0.0686049	-0.0686049	0.0182986	-0.0259876	-0.00822544	-0.0699162	0.0161231	-0.0585794
9.27957	0.0695586	-0.0695586	0.0174642	-0.02563	-0.00786781	-0.0699162	0.0148714	-0.0568628
9.28443	0.0707507	-0.0707507	0.0172257	-0.0251532	-0.00762939	-0.0695586	0.0129044	-0.0567675
9.28928	0.0718236	-0.0718236	0.0175834	-0.0245571	-0.00739098	-0.0690222	0.0105947	-0.0579834
9.29413	0.0727773	-0.0727773	0.018537	-0.0235438	-0.00679493	-0.0679493	0.00844896	-0.0597477
9.29899	0.0731349	-0.0731349	0.0197291	-0.0221729	-0.00619888	-0.0666976	0.00688434	-0.0612497
9.30384	0.0727773	-0.0727773	0.0206232	-0.0206828	-0.00566244	-0.0655055	0.00609457	-0.0619173
9.30869	0.0715256	-0.0715256	0.020802	-0.0194311	-0.00566244	-0.0649095	0.00613928	-0.0614166
9.31355	0.069797	-0.069797	0.0205636	-0.0186563	-0.00619888	-0.0652075	0.00707805	-0.0599623
9.3184	0.0675321	-0.0675321	0.0195503	-0.0188947	-0.00739098	-0.066638	0.00874698	-0.0579596
9.32325	0.0650287	-0.0650287	0.0184178	-0.0203848	-0.00917912	-0.0690222	0.0109076	-0.0561237
9.32811	0.0626445	-0.0626445	0.0172853	-0.0230074	-0.0110269	-0.0718832	0.0131577	-0.0542402
9.33296	0.0604391	-0.0604391	0.0162125	-0.0265241	-0.0129938	-0.0751019	0.0152737	-0.0522137
9.33781	0.0588894	-0.0588894	0.0157952	-0.0298023	-0.0146627	-0.0777245	0.0168681	-0.0498772
9.34267	0.0576973	-0.0576973	0.0159144	-0.0323057	-0.015974	-0.0795722	0.0179261	-0.0468016
9.34752	0.0570416	-0.0570416	0.0166297	-0.0332594	-0.0166893	-0.0801682	0.0179112	-0.0433207
9.35237	0.0573993	-0.0573993	0.018239	-0.0317693	-0.0161529	-0.0790358	0.0169724	-0.0398159
9.35723	0.0584126	-0.0584126	0.0206828	-0.0284314	-0.0143051	-0.0763535	0.0152439	-0.0362158
9.36208	0.0603795	-0.0603795	0.0236034	-0.0239015	-0.0113845	-0.0724792	0.0130534	-0.0329256
9.36693	0.0630021	-0.0630021	0.0268221	-0.0190735	-0.00739098	-0.0678897	0.0102967	-0.0300884
9.37179	0.0658035	-0.0658035	0.0297427	-0.0150204	-0.00327826	-0.0635386	0.00728667	-0.0275373
9.37664	0.0678897	-0.0678897	0.0316501	-0.0128746	-0.000178814	-0.0605583	0.00438094	-0.0254154
9.38149	0.069201	-0.069201	0.0326037	-0.0126362	0.00166893	-0.0590682	0.00196695	-0.0241756
9.38635	0.0693798	-0.0693798	0.0322461	-0.0140071	0.00184774	-0.0594854	0.000432134	-0.0237942
9.3912	0.0689626	-0.0689626	0.0305772	-0.0163913	0.000536442	-0.0612736	-0.00025332	-0.0241041
9.39605	0.0683069	-0.0683069	0.0282526	-0.018537	-0.00154972	-0.0637174	-4.47035e-05	-0.0257969
9.40091	0.0678301	-0.0678301	0.0253916	-0.0200272	-0.00375509	-0.0661016	0.000849366	-0.0282049
9.40576	0.0675917	-0.0675917	0.0225902	-0.020504	-0.00560284	-0.0683069	0.00160933	-0.0311613
9.41061	0.0674129	-0.0674129	0.0197887	-0.0204444	-0.00721216	-0.0702143	0.00195205	-0.0345469
9.41547	0.0668764	-0.0668764	0.0172853	-0.0203848	-0.00840425	-0.0720024	0.00141561	-0.0376463
9.42032	0.0658035	-0.0658035	0.0152588	-0.0206828	-0.00983477	-0.0740886	7.45058e-05	-0.0402451
9.42517	0.0641942	-0.0641942	0.0138283	-0.0218153	-0.0111461	-0.0761747	-0.00151992	-0.0416994
9.43003	0.0626445	-0.0626445	0.0128746	-0.0236034	-0.0123978	-0.0782609	-0.00296533	-0.042367
9.43488	0.0612736	-0.0612736	0.0123978	-0.0256896	-0.0133514	-0.0801682	-0.00365078	-0.0413895
9.43973	0.0606775	-0.0606775	0.012517	-0.0271797	-0.0134706	-0.0812411	-0.00359118	-0.0393391
9.44459	0.061214	-0.061214	0.0130534	-0.0277162	-0.012815	-0.0815392	-0.0025928	-0.0360012
9.44944	0.0625253	-0.0625253	0.0138879	-0.0268817	-0.0113845	-0.0814795	-0.00113249	-0.0322819
9.45429	0.0644922	-0.0644922	0.0149608	-0.0248551	-0.00923872	-0.0809431	8.9407e-05	-0.0279188
9.45915	0.0664592	-0.0664592	0.0162125	-0.0220537	-0.00709295	-0.0804663	0.0013411	-0.0229836
9.464	0.0685453	-0.0685453	0.017643	-0.0192523	-0.005126	-0.0798106	0.00198185	-0.0180721
9.46885	0.0702143	-0.0702143	0.0187755	-0.0171065	-0.0038743	-0.079155	0.00230968	-0.0138283
9.47371	0.0711083	-0.0711083	0.0190735	-0.0163913	-0.00375509	-0.0786781	0.00232458	-0.0104904
9.47856	0.0712276	-0.0712276	0.0184178	-0.0169873	-0.00464916	-0.0780225	0.00223517	-0.00874996
9.48341	0.0705123	-0.0705123	0.0165701	-0.0185966	-0.00673532	-0.0770092	0.00213087	-0.0087738
9.48827	0.0690222	-0.0690222	0.0134706	-0.0209212	-0.00923872	-0.0760555	0.00190735	-0.0101089
9.49312	0.0666976	-0.0666976	0.00959635	-0.0234842	-0.0117421	-0.0755191	0.00190735	-0.0122309
9.49797	0.0639558	-0.0639558	0.00548363	-0.0259876	-0.0138283	-0.0754595	0.00219047	-0.0146627
9.50283	0.061512	-0.061512	0.00214577	-0.0279546	-0.0146031	-0.0759363	0.00242889	-0.0168562
9.50768	0.0594854	-0.0594854	-0.000178814	-0.0298023	-0.0142455	-0.0771284	0.00278652	-0.0189066
9.51253	0.0581741	-0.0581741	-0.00143051	-0.0314713	-0.0127554	-0.0785589	0.00275671	-0.0207424
9.51739	0.0579953	-0.0579953	-0.0013113	-0.0327229	-0.0103712	-0.0793934	0.00235438	-0.022769
9.52224	0.0587106	-0.0587106	-0.000178814	-0.0337362	-0.00834465	-0.0796914	0.0012368	-0.0244141
9.52709	0.0603199	-0.0603199	0.00178814	-0.0340939	-0.00679493	-0.079155	-0.000625849	-0.02563
9.53195	0.0626445	-0.0626445	0.00447035	-0.0340343	-0.0064373	-0.0779033	-0.00289083	-0.0261545
9.5368	0.0653267	-0.0653267	0.00745058	-0.033319	-0.00685453	-0.0761151	-0.00539422	-0.0257254
9.54165	0.0684261	-0.0684261	0.0107288	-0.0318289	-0.00762939	-0.0738502	-0.00786781	-0.0246286
9.54651	0.0712276	-0.0712276	0.0133514	-0.0298023	-0.00816584	-0.0714064	-0.00983477	-0.0234842
9.55136	0.0734329	-0.0734329	0.0151992	-0.0272989	-0.00816584	-0.0689626	-0.0113994	-0.0227451
9.55621	0.0749826	-0.0749826	0.015974	-0.0246167	-0.00709295	-0.0666976	-0.0121444	-0.0225544
9.56107	0.0755787	-0.0755787	0.0158548	-0.0219345	-0.00548363	-0.0644922	-0.0121444	-0.0233412
9.56592	0.0751615	-0.0751615	0.01508	-0.0200272	-0.0038147	-0.0630021	-0.0112504	-0.0244856
9.57077	0.074029	-0.074029	0.0141859	-0.0188947	-0.00280142	-0.0621676	-0.00962615	-0.0258207
9.57563	0.0723004	-0.0723004	0.0133514	-0.0187755	-0.0026226	-0.06181	-0.00745058	-0.0271082
9.58048	0.0702143	-0.0702143	0.0126958	-0.0196695	-0.00327826	-0.061512	-0.0050962	-0.0285625
9.58533	0.0683069	-0.0683069	0.0124574	-0.0211596	-0.00435114	-0.0609159	-0.00280142	-0.0297069
9.59019	0.0669956	-0.0669956	0.0125766	-0.0226498	-0.00530481	-0.059545	-0.000968575	-0.0313282
9.59504	0.0662804	-0.0662804	0.0130534	-0.0237823	-0.00572205	-0.0573993	-2.98023e-05	-0.0326395
9.59989	0.0665784	-0.0665784	0.0137687	-0.0242591	-0.00554323	-0.0544786	0.000342727	-0.033927
9.60475	0.0675917	-0.0675917	0.0146627	-0.0243187	-0.00500679	-0.0514984	-1.49012e-05	-0.0346422
9.6096	0.0693202	-0.0693202	0.0156164	-0.0241995	-0.00435114	-0.0491738	-0.000730157	-0.0345945
9.61445	0.0712872	-0.0712872	0.0165701	-0.0239015	-0.00399351	-0.0478029	-0.0013411	-0.0335932
9.61931	0.0732541	-0.0732541	0.0171661	-0.0234842	-0.00399351	-0.0476241	-0.00174344	-0.0323772
9.62416	0.0746846	-0.0746846	0.0171661	-0.0229478	-0.00458956	-0.048399	-0.00159442	-0.0311613
9.62901	0.0752211	-0.0752211	0.0164509	-0.0220537	-0.00554323	-0.0500083	-0.000730157	-0.0301599
9.63387	0.0746846	-0.0746846	0.014782	-0.0210404	-0.00685453	-0.0520349	0.000715256	-0.0303984
9.63872	0.0730157	-0.0730157	0.0124574	-0.019908	-0.00858307	-0.0542998	0.00235438	-0.0315189
9.64357	0.0704527	-0.0704527	0.00971556	-0.0191331	-0.0106692	-0.0567436	0.00417233	-0.033474
9.64843	0.0672936	-0.0672936	0.00691414	-0.0188351	-0.0128746	-0.0590682	0.00570714	-0.0356436
9.65328	0.0638366	-0.0638366	0.00476837	-0.0193119	-0.0150204	-0.0610352	0.00679493	-0.0373363
9.65813	0.0607967	-0.0607967	0.00339746	-0.0200272	-0.0165105	-0.0618696	0.00753999	-0.0379324
9.66299	0.0585318	-0.0585318	0.00303984	-0.0205636	-0.0174642	-0.0616908	0.00803173	-0.037241
9.66784	0.0573397	-0.0573397	0.00357628	-0.0207424	-0.0178814	-0.0603199	0.00849366	-0.0356197
9.67269	0.0573993	-0.0573993	0.00494719	-0.0200868	-0.0177026	-0.0579953	0.00929832	-0.03407
9.67755	0.0584126	-0.0584126	0.00697374	-0.0188947	-0.0170469	-0.0553727	0.01055	-0.0334263
9.6824	0.0602007	-0.0602007	0.00941753	-0.0174642	-0.0161529	-0.0531077	0.0119954	-0.0347376
9.68725	0.0622869	-0.0622869	0.012219	-0.0164509	-0.01508	-0.051856	0.0136048	-0.0379801
9.69211	0.0645518	-0.0645518	0.0150204	-0.0160336	-0.0137687	-0.0516176	0.01508	-0.0426769
[truncated: 5,212 more rows]
