# Supplementary material for: Selection of a promiscuous minimalist cAMP phosphodiesterase from a library of de novo designed proteins
Source: Nat Chem. 2024 May 3;16(7):1200–8. doi: 10.1038/s41557-024-01490-4 (PMC11230910; doi:10.1038/s41557-024-01490-4)
Supplement: Supplementary file 5 — Source data for plots in Supplementary Figs. 6–12. [file 41557_2024_1490_MOESM5_ESM.zip › Supplementary_Data_3_Source_Data_Fig_S6-12/Sup 12.xlsx]

## Sheet: Sheet 2
Table 1
Retention time	t=0 +enzyme	t=18h blank	t=18h +enzyme
0	0.00929832	-0.0455976	-0.0291467
0.00485333	0.00876188	-0.0455976	-0.028193
0.00970667	0.00816584	-0.0452995	-0.0270605
0.01456	0.00762939	-0.0454187	-0.0259876
0.0194133	0.00709295	-0.0460148	-0.0251532
0.0242667	0.00655651	-0.0469089	-0.0246167
0.02912	0.00578165	-0.0479221	-0.0239611
0.0339733	0.00488758	-0.048995	-0.0234246
0.0388267	0.00369549	-0.0493526	-0.0224113
0.04368	0.0026226	-0.0491738	-0.0212193
0.0485333	0.00178814	-0.048399	-0.0197291
0.0533867	0.00107288	-0.0470281	-0.0177026
0.05824	0.000655651	-0.0456572	-0.0158548
0.0630933	0.000655651	-0.0442863	-0.0142455
0.0679467	0.000953674	-0.0430346	-0.0135303
0.0728	0.00154972	-0.0419021	-0.0136495
0.0776533	0.0025034	-0.0411272	-0.0149012
0.0825067	0.0038743	-0.0407696	-0.0171661
0.08736	0.00548363	-0.0405312	-0.0200272
0.0922133	0.00697374	-0.0406504	-0.023067
0.0970667	0.00840425	-0.041306	-0.025928
0.10192	0.00935793	-0.0419021	-0.0280142
0.106773	0.00989437	-0.0424385	-0.0293851
0.111627	0.00989437	-0.0429153	-0.0297427
0.11648	0.00971556	-0.0429153	-0.0294447
0.121333	0.00947714	-0.0426173	-0.0289679
0.126187	0.00929832	-0.0422001	-0.0286698
0.13104	0.00929832	-0.041604	-0.0286102
0.135893	0.00935793	-0.041306	-0.0289083
0.140747	0.00929832	-0.0411868	-0.0291467
0.1456	0.00935793	-0.0414252	-0.0293255
0.150453	0.00917912	-0.0417829	-0.0291467
0.155307	0.0089407	-0.0421405	-0.0285506
0.16016	0.00858307	-0.0424385	-0.0276566
0.165013	0.00816584	-0.0422597	-0.0268221
0.169867	0.00762939	-0.0417233	-0.0257492
0.17472	0.00685453	-0.0405908	-0.0244379
0.179573	0.00602007	-0.0397563	-0.0231266
0.184427	0.00530481	-0.0385046	-0.0217557
0.18928	0.00482798	-0.0376105	-0.0206232
0.194133	0.00470877	-0.0370741	-0.0200272
0.198987	0.00506639	-0.0371337	-0.020206
0.20384	0.00566244	-0.0379682	-0.0209808
0.208693	0.0063777	-0.0396371	-0.0222325
0.213547	0.00673532	-0.0418425	-0.0235438
0.2184	0.00655651	-0.0446439	-0.0243783
0.223253	0.00578165	-0.0475049	-0.0245571
0.228107	0.00441074	-0.0497699	-0.0241995
0.23296	0.00292063	-0.0510216	-0.0235438
0.237813	0.00166893	-0.050962	-0.023067
0.242667	0.00113249	-0.0494123	-0.0231862
0.24752	0.0012517	-0.0468493	-0.0238419
0.252373	0.00202656	-0.0436306	-0.025034
0.257227	0.00303984	-0.04071	-0.0264645
0.26208	0.00411272	-0.0385642	-0.0277758
0.266933	0.00482798	-0.0374913	-0.0286102
0.271787	0.0051856	-0.0374913	-0.0290275
0.27664	0.005126	-0.0382662	-0.0290275
0.281493	0.00506639	-0.0398159	-0.0285506
0.286347	0.00506639	-0.0416636	-0.0277162
0.2912	0.0051856	-0.0432134	-0.0265241
0.296053	0.00530481	-0.044167	-0.0251532
0.300907	0.00554323	-0.0445247	-0.0236034
0.30576	0.00584126	-0.0443459	-0.0221729
0.310613	0.00613928	-0.0438094	-0.0209212
0.315467	0.00679493	-0.0430942	-0.0203252
0.32032	0.00786781	-0.0427961	-0.0206232
0.325173	0.00941753	-0.0429153	-0.0220537
0.330027	0.0110269	-0.0434518	-0.0243783
0.33488	0.0125766	-0.0442863	-0.0271797
0.339733	0.0137091	-0.0454187	-0.0301003
0.344587	0.0143051	-0.0465512	-0.0325441
0.34944	0.0144243	-0.0478029	-0.0343919
0.354293	0.0140667	-0.0492334	-0.0353456
0.359147	0.0135303	-0.0506639	-0.0355244
0.364	0.0127554	-0.0520945	-0.0350475
0.368853	0.0118613	-0.0530481	-0.0340939
0.373707	0.0109076	-0.0535846	-0.0330806
0.37856	0.00965595	-0.0534058	-0.0317693
0.383413	0.00828505	-0.0525713	-0.0303984
0.388267	0.00715256	-0.0514984	-0.0292063
0.39312	0.00619888	-0.0502467	-0.0279546
0.397973	0.00554323	-0.0493526	-0.0267625
0.402827	0.005126	-0.0488162	-0.0257492
0.40768	0.00506639	-0.0488162	-0.0250936
0.412533	0.00536442	-0.0491142	-0.0249147
0.417387	0.00602007	-0.0498295	-0.0255108
0.42224	0.00703335	-0.0506043	-0.0268221
0.427093	0.00828505	-0.0511408	-0.0288486
0.431947	0.00977516	-0.0514984	-0.0312924
0.4368	0.0109076	-0.0516176	-0.033319
0.441653	0.0116825	-0.0514388	-0.0348091
0.446507	0.0118017	-0.05126	-0.0352263
0.45136	0.0113249	-0.0509024	-0.0348091
0.456213	0.010848	-0.0506639	-0.0340343
0.461067	0.010252	-0.0506639	-0.0331998
0.46592	0.0100732	-0.0506639	-0.0327229
0.470773	0.0100136	-0.0510216	-0.0323653
0.475627	0.0103116	-0.0514388	-0.0323057
0.48048	0.0104904	-0.0516772	-0.0318289
0.485333	0.0104308	-0.0517964	-0.0308752
0.490187	0.0100136	-0.0514984	-0.0293255
0.49504	0.00929832	-0.0507236	-0.0273585
0.499893	0.00834465	-0.0495315	-0.0252724
0.504747	0.00733137	-0.0478625	-0.0234246
0.5096	0.0063777	-0.0460744	-0.0219941
0.514453	0.00548363	-0.0442266	-0.0210404
0.519307	0.00488758	-0.0427961	-0.0206232
0.52416	0.00464916	-0.0420809	-0.0206828
0.529013	0.00482798	-0.0423193	-0.0212193
0.533867	0.00530481	-0.0433326	-0.0219941
0.53872	0.00590086	-0.0447631	-0.0228882
0.543573	0.00661612	-0.0462532	-0.0239015
0.548427	0.00727177	-0.0470281	-0.0249743
0.55328	0.0077486	-0.0469089	-0.0259876
0.558133	0.00804663	-0.0462532	-0.0268221
0.562987	0.00798702	-0.0447035	-0.0274181
0.56784	0.00786781	-0.0429749	-0.027895
0.572693	0.00756979	-0.0417233	-0.0283122
0.577547	0.00727177	-0.0411868	-0.0286102
0.5824	0.00697374	-0.0413656	-0.0289679
0.587253	0.00697374	-0.0421405	-0.0296235
0.592107	0.00721216	-0.0432134	-0.030458
0.59696	0.00751019	-0.0444055	-0.031054
0.601813	0.00786781	-0.0454187	-0.0312924
0.606667	0.00798702	-0.0466108	-0.0306964
0.61152	0.00792742	-0.0476241	-0.0292063
0.616373	0.00780821	-0.0486374	-0.0272989
0.621227	0.00733137	-0.0493526	-0.0248551
0.62608	0.00679493	-0.0497103	-0.0228286
0.630933	0.00631809	-0.0497103	-0.0214577
0.635787	0.00584126	-0.0491738	-0.0210404
0.64064	0.00548363	-0.0483394	-0.0212193
0.645493	0.00542402	-0.0472665	-0.0219941
0.650347	0.00548363	-0.0462532	-0.0228882
0.6552	0.00584126	-0.0454783	-0.0235438
0.660053	0.00631809	-0.0450015	-0.0238419
0.664907	0.00685453	-0.0445843	-0.0238419
0.66976	0.00727177	-0.0442266	-0.0237226
0.674613	0.00762939	-0.0441074	-0.0236034
0.679467	0.00792742	-0.0440478	-0.023663
0.68432	0.00834465	-0.044167	-0.0240207
0.689173	0.00888109	-0.0447035	-0.0245571
0.694027	0.00959635	-0.0455976	-0.0250936
0.69888	0.0104308	-0.0467896	-0.0255704
0.703733	0.0112057	-0.0481009	-0.0256896
0.708587	0.0119805	-0.0494719	-0.025928
0.71344	0.0123978	-0.0504255	-0.0258684
0.718293	0.0123978	-0.0510216	-0.0257492
0.723147	0.0120401	-0.0512004	-0.0254512
0.728	0.0112057	-0.0509024	-0.0251532
0.732853	0.00989437	-0.0506043	-0.0246167
0.737707	0.00816584	-0.0505447	-0.0240803
0.74256	0.00607967	-0.0508428	-0.0236034
0.747413	0.00357628	-0.0516176	-0.0233054
0.752267	0.000298023	-0.0526309	-0.0232458
0.75712	-0.00405312	-0.0537038	-0.0227094
0.761973	-0.00977516	-0.0542402	-0.0218153
0.766827	-0.0171065	-0.0541806	-0.0201464
0.77168	-0.0264049	-0.0534654	-0.0172257
0.776533	-0.0369549	-0.0523925	-0.0138879
0.781387	-0.0486374	-0.0510216	-0.0106096
0.78624	-0.0609756	-0.0495315	-0.00786781
0.791093	-0.0736117	-0.0483394	-0.00625849
0.795947	-0.0862479	-0.0473857	-0.00578165
0.8008	-0.0992417	-0.046432	-0.00596046
0.805653	-0.112474	-0.0454187	-0.00625849
0.810507	-0.126004	-0.0445247	-0.00596046
0.81536	-0.139534	-0.0431538	-0.00470877
0.820213	-0.152588	-0.0418425	-0.00232458
0.825067	-0.16439	-0.0402927	0.000834465
0.82992	-0.174105	-0.0386834	0.00405312
0.834773	-0.181258	-0.0369549	0.00685453
0.839627	-0.185788	-0.0352263	0.0089407
0.84448	-0.188172	-0.0332594	0.010252
0.849333	-0.188828	-0.0315309	0.0106692
0.854187	-0.188529	-0.0299811	0.0104308
0.85904	-0.187755	-0.028789	0.00947714
0.863893	-0.186503	-0.027597	0.00756979
0.868747	-0.184774	-0.0262856	0.00458956
0.8736	-0.182211	-0.0249743	0.000834465
0.878453	-0.178576	-0.0236034	-0.00345707
0.883307	-0.17345	-0.0218749	-0.007689
0.88816	-0.166595	-0.0203848	-0.0111461
0.893013	-0.157475	-0.0191927	-0.0133514
0.897867	-0.145495	-0.0183582	-0.0143647
0.90272	-0.129759	-0.0177026	-0.014782
0.907573	-0.109673	-0.0172257	-0.0149608
0.912427	-0.0845194	-0.0165105	-0.0153184
0.91728	-0.0541806	-0.0154376	-0.0160336
0.922133	-0.0193715	-0.0143647	-0.0166893
0.926987	0.0187159	-0.0131726	-0.0167489
0.93184	0.0582933	-0.0122786	-0.0162125
0.936693	0.0971556	-0.0119209	-0.0147223
0.941547	0.133038	-0.012517	-0.0123978
0.9464	0.163674	-0.0140667	-0.00935793
0.951253	0.187755	-0.0166297	-0.00572205
0.956107	0.204265	-0.0198483	-0.00178814
0.96096	0.213504	-0.023365	0.00202656
0.965813	0.216126	-0.0265837	0.00578165
0.970667	0.213563	-0.0293255	0.00876188
0.97552	0.207484	-0.031054	0.0110269
0.980373	0.199795	-0.0318289	0.012219
0.985227	0.192046	-0.0317693	0.0127554
0.99008	0.185847	-0.0312924	0.012815
0.994933	0.182331	-0.0306368	0.013113
0.999787	0.182509	-0.03016	0.0144839
1.00464	0.186861	-0.0302792	0.0180602
1.00949	0.196099	-0.0306964	0.0249743
1.01435	0.210464	-0.0314713	0.0368953
1.0192	0.230134	-0.0323057	0.0557899
1.02405	0.255167	-0.0327229	0.0838637
1.02891	0.285804	-0.0327229	0.123262
1.03376	0.321507	-0.0323057	0.176489
1.03861	0.361919	-0.0318289	0.245571
1.04347	0.406384	-0.0317097	0.331461
1.04832	0.454128	-0.0325441	0.434339
1.05317	0.504076	-0.0345111	0.55325
1.05803	0.555396	-0.0375509	0.686347
1.06288	0.607073	-0.0409484	0.83077
1.06773	0.658333	-0.0445843	0.983179
1.07259	0.708282	-0.0477433	1.14042
1.07744	0.756085	-0.0506639	1.29944
1.08229	0.801325	-0.0528693	1.45698
1.08715	0.843525	-0.0546575	1.61022
1.092	0.882804	-0.0559688	1.75607
1.09685	0.91964	-0.0570416	1.89191
1.10171	0.95433	-0.0579953	2.01601
1.10656	0.987709	-0.058949	2.12789
1.11141	1.0199	-0.0603795	2.22921
1.11627	1.05137	-0.0619888	2.32297
1.12112	1.08176	-0.064075	2.41363
1.12597	1.11079	-0.0662804	2.50596
1.13083	1.13744	-0.0683069	2.6046
1.13568	1.16074	-0.069797	2.71207
1.14053	1.1794	-0.0708699	2.82913
1.14539	1.19215	-0.0717044	2.95341
1.15024	1.19734	-0.0721216	3.08037
1.15509	1.19406	-0.0724196	3.20232
1.15995	1.1819	-0.0724196	3.31032
1.1648	1.16098	-0.0723004	3.39514
1.16965	1.13213	-0.071764	3.44855
1.17451	1.09667	-0.0711679	3.4641
1.17936	1.05643	-0.0707507	3.43889
1.18421	1.01286	-0.0706315	3.37332
1.18907	0.967503	-0.0709891	3.27063
1.19392	0.921845	-0.0715852	3.13646
1.19877	0.876904	-0.0722408	2.97803
1.20363	0.833511	-0.07236	2.80303
1.20848	0.792265	-0.0718236	2.61867
1.21333	0.75376	-0.0705719	2.43139
1.21819	0.718474	-0.0690222	2.2465
1.22304	0.686407	-0.0675321	2.06828
1.22789	0.657916	-0.066638	1.89918
1.23275	0.632763	-0.0664592	1.74123
1.2376	0.610709	-0.0671148	1.59526
1.24245	0.591636	-0.0680089	1.46121
1.24731	0.574946	-0.068903	1.33896
1.25216	0.560403	-0.0692606	1.22738
1.25701	0.547588	-0.0690222	1.12587
1.26187	0.535846	-0.0675321	1.0339
1.26672	0.524879	-0.0650883	0.950396
1.27157	0.513852	-0.0620484	0.875294
1.27643	0.502527	-0.0585318	0.807941
1.28128	0.490606	-0.0550747	0.747859
1.28613	0.478268	-0.0516176	0.694156
1.29099	0.465691	-0.0485182	0.645936
1.29584	0.453413	-0.0456572	0.602126
1.30069	0.441909	-0.0429749	0.561953
1.30555	0.431538	-0.0405908	0.524521
1.3104	0.422418	-0.0385642	0.489235
1.31525	0.41461	-0.0368953	0.455976
1.32011	0.408173	-0.0356436	0.424445
1.32496	0.402868	-0.0346899	0.394821
1.32981	0.398755	-0.0340343	0.366926
1.33467	0.395536	-0.0333786	0.341117
1.33952	0.392795	-0.0323057	0.317693
1.34437	0.39041	-0.030756	0.296652
1.34923	0.387728	-0.0286698	0.278533
1.35408	0.38451	-0.0263453	0.263274
1.35893	0.380456	-0.0239015	0.250816
1.36379	0.37539	-0.0211596	0.240743
1.36864	0.369608	-0.0186563	0.2321
1.37349	0.362813	-0.0160336	0.224948
1.37835	0.355601	-0.013411	0.218034
1.3832	0.347853	-0.010848	0.211239
1.38805	0.339746	-0.00822544	0.204146
1.39291	0.33164	-0.00602007	0.196397
1.39776	0.323713	-0.00411272	0.187874
1.40261	0.316203	-0.00268221	0.178218
1.40747	0.309646	-0.00149012	0.167251
1.41232	0.304282	-0.00077486	0.15521
1.41717	0.300169	-0.000417233	0.142336
1.42203	0.297725	-0.000298023	0.128925
1.42688	0.296652	-0.000536442	0.115693
1.43173	0.297129	-0.00119209	0.103295
1.43659	0.299096	-0.00178814	0.092268
1.44144	0.302613	-0.0026226	0.0835657
1.44629	0.30762	-0.00298023	0.0782013
1.45115	0.314295	-0.00315905	0.0773668
1.456	0.32258	-0.00268221	0.0824928
1.46085	0.332236	-0.00154972	0.0953674
1.46571	0.343204	0	0.116944
1.47056	0.355303	0.00220537	0.148296
1.47541	0.368297	0.00530481	0.1899
1.48027	0.381827	0.00905991	0.241578
1.48512	0.395596	0.0135899	0.303209
1.48997	0.409186	0.0185966	0.3739
1.49483	0.422359	0.0240207	0.452459
1.49968	0.434816	0.0293255	0.537634
1.50453	0.446618	0.0343323	0.627697
1.50939	0.457883	0.0385642	0.721335
1.51424	0.468731	0.0417829	0.817001
1.51909	0.47946	0.043869	0.91362
1.52395	0.49001	0.0446439	1.01048
1.5288	0.500798	0.0444055	1.10668
1.53365	0.511646	0.0429749	1.20187
1.53851	0.522673	0.0406504	1.29557
1.54336	0.533402	0.0379086	1.38819
1.54821	0.543654	0.0345707	1.47986
1.55307	0.552893	0.0314116	1.57112
1.55792	0.560641	0.0281334	1.66196
1.56277	0.566542	0.0251532	1.75256
1.56763	0.570476	0.0224113	1.84214
1.57248	0.572681	0.0196695	1.9294
1.57733	0.573277	0.0171661	2.01315
1.58219	0.57286	0.014782	2.09159
1.58704	0.572026	0.0124574	2.16305
1.59189	0.571549	0.0103116	2.22582
1.59675	0.571907	0.00840425	2.2791
1.6016	0.573814	0.00673532	2.32178
1.60645	0.578284	0.005126	2.35295
1.61131	0.585616	0.00345707	2.37304
1.61616	0.596523	0.00166893	2.38305
1.62101	0.611067	-0.000238419	2.38502
1.62587	0.628889	-0.00232458	2.38299
1.63072	0.649273	-0.00405312	2.38246
1.63557	0.671029	-0.00542402	2.38961
1.64043	0.692546	-0.00613928	2.41125
1.64528	0.712335	-0.00649691	2.45333
1.65013	0.728726	-0.00619888	2.52044
1.65499	0.740111	-0.00590086	2.61503
1.65984	0.745535	-0.0051856	2.73615
1.66469	0.744104	-0.00464916	2.87998
1.66955	0.735462	-0.0038147	3.03966
1.6744	0.719547	-0.00268221	3.20596
1.67925	0.697076	-0.00137091	3.36754
1.68411	0.669003	0.000119209	3.51286
1.68896	0.636697	0.00119209	3.63046
1.69381	0.601947	0.00160933	3.71104
1.69867	0.566065	0.00113249	3.74818
1.70352	0.530839	-0.000536442	3.73876
1.70837	0.497162	-0.00315905	3.68392
1.71323	0.465751	-0.00625849	3.58766
1.71808	0.436723	-0.00923872	3.45713
1.72293	0.41008	-0.0117421	3.30067
1.72779	0.385463	-0.0135899	3.1271
1.73264	0.362575	-0.0146627	2.94489
1.73749	0.341237	-0.01508	2.76119
1.74235	0.321329	-0.0152588	2.58178
1.7472	0.30303	-0.015378	2.41047
1.75205	0.286341	-0.0156164	2.24972
1.75691	0.271261	-0.0160336	2.10059
1.76176	0.25773	-0.0165701	1.96314
1.76661	0.245631	-0.0175238	1.83678
1.77147	0.234604	-0.018537	1.72079
1.77632	0.22459	-0.0199676	1.61356
1.78117	0.215292	-0.0212193	1.5139
1.78603	0.20659	-0.0224113	1.42097
1.79088	0.198424	-0.0235438	1.33359
1.79573	0.190616	-0.0241995	1.2514
1.80059	0.182927	-0.0249743	1.17409
1.80544	0.175118	-0.0254512	1.10161
1.81029	0.16731	-0.0260472	1.03366
1.81515	0.159502	-0.0268221	0.970066
1.82	0.152171	-0.0279546	0.910282
1.82485	0.145435	-0.0293851	0.854015
1.82971	0.139415	-0.0309348	0.800848
1.83456	0.134289	-0.0326633	0.750542
1.83941	0.129998	-0.0342727	0.702679
1.84427	0.126004	-0.0356436	0.657737
1.84912	0.12213	-0.0367761	0.615716
1.85397	0.118136	-0.0374913	0.576675
1.85883	0.113964	-0.0378489	0.540733
1.86368	0.109673	-0.0377893	0.507534
1.86853	0.105321	-0.0374317	0.477076
1.87339	0.10097	-0.0369549	0.449002
1.87824	0.0967383	-0.0362396	0.422955
1.88309	0.0929236	-0.0357628	0.398517
1.88795	0.0894666	-0.0357032	0.374973
1.8928	0.0866055	-0.0360012	0.352025
1.89765	0.0842214	-0.0365973	0.329614
1.90251	0.0824332	-0.0374317	0.307441
1.90736	0.0810623	-0.0380874	0.285745
1.91221	0.0798106	-0.0388026	0.265121
1.91707	0.0787973	-0.0392795	0.245631
1.92192	0.0776649	-0.0393987	0.22769
1.92677	0.076592	-0.0394583	0.21106
1.93163	0.0755787	-0.0393987	0.195622
1.93648	0.0747442	-0.0391603	0.181198
1.94133	0.0740886	-0.0391006	0.16737
1.94619	0.0736117	-0.0389814	0.153899
1.95104	0.0731349	-0.0392199	0.141323
1.95589	0.0724196	-0.0395775	0.129759
1.96075	0.0715852	-0.0399351	0.119567
1.9656	0.0706911	-0.0404119	0.110447
1.97045	0.0696778	-0.041008	0.10252
1.97531	0.0686049	-0.0416636	0.095427
1.98016	0.0677705	-0.0422597	0.0886321
1.98501	0.066936	-0.0430942	0.0821948
1.98987	0.0662804	-0.0436306	0.0756979
1.99472	0.0656247	-0.0439286	0.0695586
1.99957	0.0653267	-0.0437498	0.0635386
2.00443	0.0652671	-0.0430346	0.0576973
2.00928	0.0655055	-0.0417233	0.0522137
2.01413	0.0657439	-0.0401735	0.0472069
2.01899	0.0658631	-0.0386238	0.0428557
2.02384	0.0656247	-0.0373125	0.0392199
2.02869	0.0651479	-0.03618	0.0360608
2.03355	0.0641346	-0.035584	0.0337362
2.0384	0.0628233	-0.0352263	0.0320673
2.04325	0.0615716	-0.0353456	0.0308752
2.04811	0.0604391	-0.0360012	0.0300407
2.05296	0.0596642	-0.0371337	0.0290871
2.05781	0.059247	-0.038445	0.0280738
2.06267	0.0593662	-0.0398755	0.0265837
2.06752	0.0601411	-0.04071	0.0241399
2.07237	0.0614524	-0.0409484	0.0209212
2.07723	0.0630617	-0.0402331	0.0171661
2.08208	0.0648499	-0.0388622	0.0133514
2.08693	0.06634	-0.0372529	0.0101328
2.09179	0.0674725	-0.0358224	0.00762939
2.09664	0.0682473	-0.0348687	0.00596046
2.10149	0.0686646	-0.0343323	0.00482798
2.10635	0.068903	-0.0342131	0.0038147
2.1112	0.0693798	-0.0342131	0.00238419
2.11605	0.069797	-0.0341535	0.000715256
2.12091	0.0703931	-0.0338554	-0.00149012
2.12576	0.0711083	-0.0334978	-0.00411272
2.13061	0.0718832	-0.0332594	-0.00691414
2.13547	0.0728369	-0.0333786	-0.00953674
2.14032	0.0738502	-0.0337958	-0.0118017
2.14517	0.074923	-0.0340343	-0.0135899
2.15003	0.0757575	-0.0341535	-0.0143051
2.15488	0.0761747	-0.0337362	-0.0141859
2.15973	0.0758171	-0.033319	-0.0129342
2.16459	0.0748634	-0.0327229	-0.0112057
2.16944	0.0733733	-0.0326633	-0.00947714
2.17429	0.0718832	-0.0333786	-0.00828505
2.17915	0.0708699	-0.0345111	-0.00822544
2.184	0.0706911	-0.0357628	-0.00929832
2.18885	0.071466	-0.0367761	-0.0113845
2.19371	0.0731945	-0.0373721	-0.0143051
2.19856	0.0754595	-0.0374317	-0.0174642
2.20341	0.0779033	-0.0370741	-0.0206232
2.20827	0.0803471	-0.0367761	-0.023663
2.21312	0.0823736	-0.0365973	-0.0259876
2.21797	0.0838041	-0.0367165	-0.0274777
2.22283	0.0844598	-0.0366569	-0.0279546
2.22768	0.0843406	-0.0363588	-0.0274181
2.23253	0.0838041	-0.0357032	-0.0264645
2.23739	0.0827312	-0.0345707	-0.0249743
2.24224	0.081718	-0.0335574	-0.0234842
2.24709	0.0810027	-0.0326037	-0.0221133
2.25195	0.0808239	-0.0318885	-0.0212789
2.2568	0.0811815	-0.0312924	-0.0206232
2.26165	0.0819564	-0.0309348	-0.0202656
2.26651	0.0829101	-0.0303984	-0.0201464
2.27136	0.0838637	-0.0299215	-0.0200868
2.27621	0.0845194	-0.0295639	-0.0201464
2.28107	0.0846982	-0.0295043	-0.0200868
2.28592	0.0847578	-0.0299215	-0.020206
2.29077	0.0843406	-0.0308752	-0.0200868
2.29563	0.0839829	-0.0323653	-0.0201464
2.30048	0.0832081	-0.033915	-0.0196099
2.30533	0.082016	-0.0353456	-0.0184178
2.31019	0.0805855	-0.0367761	-0.0166297
2.31504	0.0787973	-0.0376105	-0.0141263
2.31989	0.07689	-0.0382066	-0.0110865
2.32475	0.0750422	-0.0385642	-0.00804663
2.3296	0.0731349	-0.0388026	-0.00506639
2.33445	0.071466	-0.0388622	-0.00292063
2.33931	0.0698566	-0.0386238	-0.00149012
2.34416	0.0685453	-0.0377893	-0.0013113
2.34901	0.0673532	-0.0365376	-0.00214577
2.35387	0.0668764	-0.0349283	-0.00423193
2.35872	0.0668764	-0.033319	-0.00679493
2.36357	0.0674725	-0.0319481	-0.00971556
2.36843	0.0686646	-0.0308752	-0.0129938
2.37328	0.0699759	-0.0303388	-0.0160336
2.37813	0.0711083	-0.0301003	-0.0187159
2.38299	0.071764	-0.0300407	-0.0211
2.38784	0.0718236	-0.0301003	-0.023067
2.39269	0.0714064	-0.0303388	-0.0244975
2.39755	0.0705719	-0.0311136	-0.0254512
2.4024	0.0696778	-0.0323653	-0.0259876
2.40725	0.0689626	-0.033915	-0.0262856
2.41211	0.0686049	-0.0357032	-0.0267029
2.41696	0.0684857	-0.0371337	-0.0271201
2.42181	0.0683665	-0.0377893	-0.0275373
2.42667	0.0680685	-0.0376701	-0.0278354
2.43152	0.0675321	-0.0367165	-0.0280142
2.43637	0.0667572	-0.0353456	-0.0279546
2.44123	0.0656843	-0.0342727	-0.0277758
2.44608	0.0648499	-0.0337958	-0.027597
2.45093	0.064373	-0.033915	-0.027597
2.45579	0.064373	-0.0343919	-0.0278354
2.46064	0.0647306	-0.0348687	-0.028193
2.46549	0.0650883	-0.0345111	-0.0280142
2.47035	0.0651479	-0.0335574	-0.0272393
2.4752	0.0647306	-0.0318289	-0.02563
2.48005	0.0635386	-0.0299811	-0.0231266
2.48491	0.0619292	-0.0286102	-0.020504
2.48976	0.0600219	-0.0282526	-0.0180006
2.49461	0.0582933	-0.0289083	-0.0164509
2.49947	0.056982	-0.030458	-0.0161529
2.50432	0.0560284	-0.0322461	-0.0169277
2.50917	0.0556707	-0.0340939	-0.018537
2.51403	0.0553131	-0.0353456	-0.020206
2.51888	0.0549555	-0.035882	-0.0214577
2.52373	0.0543594	-0.035882	-0.0219345
2.52859	0.0536442	-0.0355244	-0.0216365
2.53344	0.0530481	-0.0352263	-0.0209808
2.53829	0.0526905	-0.0349283	-0.0202656
2.54315	0.0530481	-0.0346899	-0.0200272
2.548	0.0537038	-0.0346303	-0.0199676
2.55285	0.0545979	-0.0345111	-0.0200272
2.55771	0.0550747	-0.0346303	-0.0196695
2.56256	0.0548959	-0.0343323	-0.0187159
2.56741	0.0537634	-0.0340939	-0.0171065
2.57227	0.0519156	-0.0338554	-0.0152588
2.57712	0.0495315	-0.0336766	-0.0132322
2.58197	0.0473261	-0.0334382	-0.0116825
2.58683	0.045836	-0.0331998	-0.0106692
2.59168	0.0452995	-0.0331998	-0.0103116
2.59653	0.0459552	-0.0332594	-0.0106692
2.60139	0.0475049	-0.0334382	-0.0116229
2.60624	0.0497103	-0.033617	-0.0131726
2.61109	0.0519156	-0.0337958	-0.0150204
2.61595	0.0536442	-0.0341535	-0.0167489
2.6208	0.0548959	-0.0346303	-0.0184178
2.62565	0.0553727	-0.0352859	-0.0196099
2.63051	0.0551939	-0.0364184	-0.0202656
2.63536	0.0545382	-0.0375509	-0.020504
2.64021	0.0537038	-0.0389218	-0.0205636
2.64507	0.0526905	-0.0402331	-0.0204444
2.64992	0.0513792	-0.0411868	-0.020206
2.65477	0.0500083	-0.0415444	-0.020206
2.65963	0.048697	-0.0412464	-0.020504
2.66448	0.0475049	-0.0404716	-0.0210404
2.66933	0.0467896	-0.0391603	-0.0222325
2.67419	0.0468493	-0.0377297	-0.0238419
2.67904	0.0476837	-0.0361204	-0.0258684
2.68389	0.0490546	-0.0349879	-0.0279546
2.68875	0.0506639	-0.0340939	-0.0298023
2.6936	0.0520945	-0.0334978	-0.0308752
2.69845	0.0532269	-0.0330806	-0.0311136
2.70331	0.0538826	-0.0326633	-0.030756
2.70816	0.0540018	-0.0324249	-0.0295639
2.71301	0.053823	-0.0318885	-0.0283122
2.71787	0.0535846	-0.031352	-0.0273585
2.72272	0.0533462	-0.031054	-0.0268817
2.72757	0.0532866	-0.0309348	-0.0272393
2.73243	0.0534058	-0.0314116	-0.0282526
2.73728	0.0537038	-0.0321865	-0.0298023
2.74213	0.0542402	-0.0334978	-0.0315309
2.74699	0.0548363	-0.0350475	-0.0329614
2.75184	0.0551939	-0.0365973	-0.033915
2.75669	0.0555515	-0.0377297	-0.0343323
2.76155	0.0554919	-0.0386238	-0.0342727
2.7664	0.0550747	-0.0392199	-0.0337958
2.77125	0.0542402	-0.0393987	-0.033021
2.77611	0.0529885	-0.0394583	-0.0319481
2.78096	0.0514984	-0.0393987	-0.0306368
2.78581	0.0497699	-0.0395775	-0.0289679
2.79067	0.0481009	-0.0396371	-0.0271797
2.79552	0.0469089	-0.0396371	-0.0256896
2.80037	0.0461936	-0.0393391	-0.0243187
2.80523	0.0458956	-0.0388026	-0.0234246
2.81008	0.0458956	-0.0378489	-0.0226498
2.81493	0.0460148	-0.0368357	-0.0222921
2.81979	0.0460744	-0.0357628	-0.0218749
2.82464	0.0460148	-0.0351071	-0.0216961
2.82949	0.0459552	-0.0346899	-0.0217557
2.83435	0.0458956	-0.0347495	-0.0219941
2.8392	0.0459552	-0.0352263	-0.022471
2.84405	0.0461936	-0.0358224	-0.0231862
2.84891	0.04673	-0.0362396	-0.0239611
2.85376	0.0470877	-0.0367165	-0.0244975
2.85861	0.0475645	-0.0369549	-0.0249743
2.86347	0.0479221	-0.0371933	-0.0251532
2.86832	0.048399	-0.0373125	-0.0253916
2.87317	0.048697	-0.0376105	-0.0253916
2.87803	0.0489354	-0.0379682	-0.0253916
2.88288	0.0491142	-0.0383258	-0.0253916
2.88773	0.0492334	-0.038743	-0.025332
2.89259	0.0492334	-0.0395179	-0.0251532
2.89744	0.0491142	-0.0404716	-0.0249147
2.90229	0.048995	-0.0416636	-0.0246763
2.90715	0.0488162	-0.0429153	-0.0246167
2.912	0.0488758	-0.0437498	-0.0249743
2.91685	0.048995	-0.043869	-0.0258684
2.92171	0.0494123	-0.0429153	-0.0274181
2.92656	0.0500083	-0.0409484	-0.0294447
2.93141	0.0507832	-0.0383258	-0.0318885
2.93627	0.0514388	-0.0354648	-0.0339746
2.94112	0.0520349	-0.0330806	-0.0356436
2.94597	0.0523925	-0.0314713	-0.0364184
2.95083	0.0524521	-0.0308752	-0.0362992
2.95568	0.0521541	-0.0312924	-0.0354648
2.96053	0.0516772	-0.0324249	-0.0341535
2.96539	0.050962	-0.0341535	-0.0329018
2.97024	0.0504255	-0.035882	-0.0320673
2.97509	0.0500679	-0.0376701	-0.0317693
2.97995	0.0501275	-0.039041	-0.0320673
2.9848	0.0506043	-0.0398755	-0.0330806
2.98965	0.0513196	-0.0403523	-0.0340939
2.99451	0.0521541	-0.0403523	-0.0350475
2.99936	0.0528693	-0.0402331	-0.035584
3.00421	0.0534654	-0.0399947	-0.0356436
3.00907	0.0536442	-0.0399947	-0.0349283
3.01392	0.0535846	-0.0402331	-0.0339746
3.01877	0.0534058	-0.0406504	-0.0329614
3.02363	0.0531673	-0.0411868	-0.0320077
3.02848	0.0530481	-0.0413656	-0.0312924
3.03333	0.0531077	-0.0411868	-0.0308752
3.03819	0.0531077	-0.0402927	-0.0303388
3.04304	0.0531673	-0.0386834	-0.0296831
3.04789	0.0533462	-0.0367761	-0.0290871
3.05275	0.0534058	-0.0347495	-0.0286102
3.0576	0.0537038	-0.0331402	-0.0285506
3.06245	0.054121	-0.0318885	-0.028789
3.06731	0.0545382	-0.031352	-0.0295043
3.07216	0.0548959	-0.0317693	-0.0303388
3.07701	0.0552535	-0.0326037	-0.0312924
3.08187	0.0553727	-0.0337958	-0.0317693
3.08672	0.0553727	-0.0349879	-0.0320077
3.09157	0.0550151	-0.0360012	-0.0315905
3.09643	0.0543594	-0.0368357	-0.030458
3.10128	0.0536442	-0.0373721	-0.0292063
3.10613	0.0526905	-0.0379086	-0.0276566
3.11099	0.051558	-0.0380874	-0.0259876
3.11584	0.0503659	-0.0383854	-0.0245571
3.12069	0.0494123	-0.0389218	-0.0236034
3.12555	0.0485778	-0.0396371	-0.0230074
3.1304	0.0481009	-0.0405908	-0.0229478
3.13525	0.0479817	-0.0418425	-0.0234246
3.14011	0.0480413	-0.0432134	-0.0241995
3.14496	0.0482202	-0.0444055	-0.0251532
3.14981	0.0482798	-0.0454783	-0.0260472
3.15467	0.0481009	-0.0458956	-0.0268221
3.15952	0.0475645	-0.0460148	-0.0270605
3.16437	0.0466704	-0.0452995	-0.0268221
3.16923	0.0457168	-0.0439882	-0.0258684
3.17408	0.0447035	-0.0420213	-0.0244379
3.17893	0.0437498	-0.0400543	-0.0226498
3.18379	0.0430942	-0.0380278	-0.0209212
3.18864	0.0429749	-0.0368357	-0.0197887
3.19349	0.043273	-0.0367165	-0.0191927
3.19835	0.0442266	-0.0377297	-0.0198483
3.2032	0.0454187	-0.0399947	-0.0211596
3.20805	0.0467896	-0.0427961	-0.0231862
3.21291	0.0478029	-0.045836	-0.0252128
3.21776	0.0485778	-0.0481606	-0.0274777
3.22261	0.048995	-0.0497103	-0.0293255
3.22747	0.0489354	-0.0497103	-0.0306368
3.23232	0.0488162	-0.0487566	-0.0316501
3.23717	0.0484586	-0.0466704	-0.0319481
3.24203	0.0480413	-0.0443459	-0.0316501
3.24688	0.0473857	-0.0417829	-0.030756
3.25173	0.0465512	-0.0393391	-0.0294447
3.25659	0.0452399	-0.0374913	-0.0277162
3.26144	0.0439286	-0.035882	-0.0262856
3.26629	0.0426173	-0.0349283	-0.0253916
3.27115	0.0414848	-0.0349283	-0.0252128
3.276	0.0408292	-0.0357032	-0.0258684
3.28085	0.0406504	-0.0373125	-0.0274777
3.28571	0.0408888	-0.0393987	-0.0295043
3.29056	0.0414848	-0.0411272	-0.0317097
3.29541	0.0421405	-0.0426769	-0.0334382
3.30027	0.0427365	-0.0435114	-0.0343919
3.30512	0.0430346	-0.0438094	-0.0343323
3.30997	0.0429153	-0.0438094	-0.0331402
3.31483	0.0424981	-0.0436902	-0.0311732
3.31968	0.0417233	-0.0436902	-0.0285506
3.32453	0.0408292	-0.0434518	-0.0260472
3.32939	0.0399351	-0.0433326	-0.0239611
3.33424	0.0393987	-0.0430942	-0.0230074
3.33909	0.0389218	-0.0427961	-0.0228286
3.34395	0.0385642	-0.0430942	-0.0233054
3.3488	0.0382066	-0.0437498	-0.0239611
3.35365	0.0378489	-0.0448227	-0.0244975
3.35851	0.0377893	-0.0461936	-0.0249743
3.36336	0.0377297	-0.0475645	-0.0248551
3.36821	0.0380278	-0.0485182	-0.0247955
3.37307	0.0386834	-0.0493526	-0.0247955
3.37792	0.0393391	-0.0495911	-0.0249147
3.38277	0.0396967	-0.0496507	-0.0247359
3.38763	0.0396967	-0.0491738	-0.0244975
3.39248	0.0393987	-0.0482798	-0.0241995
3.39733	0.0386834	-0.0470877	-0.0235438
3.40219	0.0379682	-0.0456572	-0.0233054
3.40704	0.0374913	-0.0444055	-0.0233054
3.41189	0.0374317	-0.0433922	-0.0237823
3.41675	0.0377893	-0.0429153	-0.0247955
3.4216	0.038445	-0.0430942	-0.0261664
3.42645	0.0394583	-0.043571	-0.0279546
3.43131	0.0405908	-0.0442266	-0.0297427
3.43616	0.0417829	-0.0448823	-0.0315905
3.44101	0.0427961	-0.0454783	-0.0333786
3.44587	0.0436902	-0.0459552	-0.0351071
3.45072	0.0443459	-0.0461936	-0.0363588
3.45557	0.0448823	-0.0460148	-0.0374317
3.46043	0.0452399	-0.0451803	-0.0378489
3.46528	0.0452399	-0.0436306	-0.0375509
3.47013	0.0451803	-0.0413656	-0.0368953
3.47499	0.0450611	-0.0386238	-0.0359416
3.47984	0.0450015	-0.0357032	-0.0351071
3.48469	0.0451207	-0.033021	-0.0346303
3.48955	0.0458956	-0.0311732	-0.0349283
3.4944	0.0470281	-0.0305176	-0.0357628
3.49925	0.0485182	-0.0311732	-0.0370145
3.50411	0.0500679	-0.0329614	-0.0383854
3.50896	0.0514984	-0.035584	-0.0396371
3.51381	0.0524521	-0.0389218	-0.0404716
3.51867	0.0526905	-0.0423193	-0.0405312
3.52352	0.0522137	-0.0454187	-0.0399351
3.52837	0.0510812	-0.0480413	-0.0385642
3.53323	0.0497103	-0.0498295	-0.0367761
3.53808	0.0483394	-0.0507236	-0.0346303
3.54293	0.0472665	-0.0511408	-0.0324249
3.54779	0.0467896	-0.0511408	-0.0305176
3.55264	0.0470281	-0.0508428	-0.0292659
3.55749	0.0478029	-0.0504851	-0.0288486
3.56235	0.0487566	-0.0501871	-0.0287294
3.5672	0.0496507	-0.0500083	-0.0290275
3.57205	0.0500083	-0.0501275	-0.0290871
3.57691	0.0498295	-0.0504851	-0.0286102
3.58176	0.0492334	-0.0507832	-0.0271797
3.58661	0.0484586	-0.0509024	-0.0254512
3.59147	0.0475645	-0.0506043	-0.0232458
3.59632	0.0469089	-0.0496507	-0.0213385
3.60117	0.0466108	-0.0485182	-0.020206
3.60603	0.0467896	-0.0471473	-0.0201464
3.61088	0.0473857	-0.046432	-0.0211
3.61573	0.0482798	-0.0463128	-0.0228882
3.62059	0.0494123	-0.0467896	-0.0250936
3.62544	0.0504851	-0.0476241	-0.0270605
3.63029	0.0511408	-0.0487566	-0.0283718
3.63515	0.0512004	-0.0497699	-0.0289083
3.64	0.0505447	-0.0503659	-0.028491
3.64485	0.0494123	-0.0506639	-0.027895
3.64971	0.0479221	-0.0504255	-0.0270605
3.65456	0.046432	-0.0498891	-0.0265837
3.65941	0.0452995	-0.048995	-0.026226
3.66427	0.0444651	-0.0479221	-0.0259876
3.66912	0.0440478	-0.0466704	-0.0255108
3.67397	0.0438094	-0.0453591	-0.0246167
3.67883	0.0435114	-0.0442266	-0.0231862
3.68368	0.0428557	-0.0434518	-0.0212789
3.68853	0.0422597	-0.0426173	-0.0196695
3.69339	0.0417233	-0.0420809	-0.0186563
3.69824	0.041604	-0.0415444	-0.0185966
3.70309	0.0417829	-0.0411272	-0.0192523
3.70795	0.0424385	-0.0408292	-0.0206828
3.7128	0.043273	-0.0407696	-0.0221729
3.71765	0.0442266	-0.0411272	-0.0236034
3.72251	0.0449419	-0.041604	-0.0243783
3.72736	0.0455379	-0.0419617	-0.0246763
3.73221	0.0458956	-0.0419021	-0.0244975
3.73707	0.0463724	-0.0414252	-0.0244975
3.74192	0.0467896	-0.0404716	-0.0245571
3.74677	0.0470877	-0.0391603	-0.0247955
3.75163	0.0472665	-0.0380874	-0.0251532
3.75648	0.0472665	-0.0374913	-0.0256896
3.76133	0.0469685	-0.0374913	-0.0259876
3.76619	0.0464916	-0.0379682	-0.0260472
3.77104	0.0457764	-0.0386238	-0.0256896
3.77589	0.0452995	-0.0396371	-0.0253916
3.78075	0.0450611	-0.0405908	-0.025034
3.7856	0.0453591	-0.041604	-0.0249743
3.79045	0.046134	-0.0424385	-0.0255108
3.79531	0.0472069	-0.0429749	-0.0263453
3.80016	0.048399	-0.0433326	-0.027597
3.80501	0.0494123	-0.043571	-0.0286102
3.80987	0.0502467	-0.0436902	-0.0293851
3.81472	0.0504851	-0.0439286	-0.0292659
3.81957	0.0502467	-0.0444055	-0.028193
3.82443	0.0497103	-0.0452399	-0.0263453
3.82928	0.0491142	-0.0465512	-0.0240207
3.83413	0.0485778	-0.0477433	-0.0218153
3.83899	0.0481606	-0.0487566	-0.0199676
3.84384	0.0479817	-0.0493526	-0.0190735
3.84869	0.0481009	-0.0494123	-0.0191927
3.85355	0.0484586	-0.0488162	-0.020206
3.8584	0.0488162	-0.0476837	-0.0217557
3.86325	0.0491738	-0.0461936	-0.0232458
3.86811	0.0494123	-0.0447035	-0.0242591
3.87296	0.0494719	-0.0430346	-0.0243783
3.87781	0.0493526	-0.0419021	-0.0237226
3.88267	0.0491738	-0.0407696	-0.022471
3.88752	0.048995	-0.0398159	-0.0212789
3.89237	0.0490546	-0.0388026	-0.0204444
3.89723	0.0493526	-0.0379086	-0.0203848
3.90208	0.0498295	-0.0370741	-0.0211596
3.90693	0.0504851	-0.0364184	-0.0225306
3.91179	0.0510216	-0.0363588	-0.0240803
3.91664	0.0513792	-0.0367761	-0.0253916
3.92149	0.0513196	-0.0374913	-0.026226
3.92635	0.0510216	-0.0386834	-0.0266433
3.9312	0.0504851	-0.0400543	-0.0265837
3.93605	0.0497699	-0.0414252	-0.0261068
3.94091	0.048995	-0.0427961	-0.0254512
3.94576	0.0482798	-0.0439882	-0.0245571
3.95061	0.0477433	-0.0451207	-0.0235438
3.95547	0.0475645	-0.0457764	-0.0225902
3.96032	0.0478625	-0.0463128	-0.0218153
3.96517	0.0485182	-0.046432	-0.0213385
3.97003	0.0495911	-0.0460744	-0.0212789
3.97488	0.0507236	-0.0454783	-0.0214577
3.97973	0.0516772	-0.0445247	-0.0214577
3.98459	0.0523925	-0.0430942	-0.0213385
3.98944	0.0525117	-0.0416636	-0.0208616
3.99429	0.0524521	-0.0400543	-0.0203252
3.99915	0.0523329	-0.0388026	-0.0200272
4.004	0.0520945	-0.0376701	-0.0200868
4.00885	0.0519753	-0.0370741	-0.0210404
4.01371	0.0521541	-0.0372529	-0.022471
4.01856	0.0522733	-0.0377297	-0.0240207
4.02341	0.0522733	-0.0388622	-0.025034
4.02827	0.0523329	-0.0402927	-0.0255108
4.03312	0.0526905	-0.0419021	-0.0253916
4.03797	0.0531673	-0.0433922	-0.0244975
4.04283	0.0539422	-0.0444055	-0.0234246
4.04768	0.0548363	-0.0451207	-0.0224113
4.05253	0.0556111	-0.0455379	-0.0212193
4.05739	0.0558496	-0.0458956	-0.019908
4.06224	0.0554919	-0.0461936	-0.018239
4.06709	0.0547767	-0.0466108	-0.0165105
4.07195	0.053823	-0.0471473	-0.0146031
4.0768	0.0529289	-0.0474453	-0.0129342
4.08165	0.0525713	-0.0475645	-0.0119805
4.08651	0.0525117	-0.0472665	-0.0116825
4.09136	0.0529885	-0.0469685	-0.0122786
4.09621	0.0535846	-0.0463724	-0.0133514
4.10107	0.0541806	-0.0457168	-0.0144839
4.10592	0.0545382	-0.0451207	-0.0152588
4.11077	0.0543594	-0.0445843	-0.0153184
4.11563	0.054121	-0.0440478	-0.0150204
4.12048	0.0533462	-0.043571	-0.0141859
4.12533	0.0523925	-0.0430942	-0.0132918
4.13019	0.05126	-0.0423789	-0.0123978
4.13504	0.0498891	-0.0413656	-0.0115037
4.13989	0.0486374	-0.0403523	-0.010848
4.14475	0.0474453	-0.0391603	-0.0100732
4.1496	0.046432	-0.0382066	-0.00905991
4.15445	0.0454783	-0.0376105	-0.007689
4.15931	0.0445843	-0.0377893	-0.00607967
4.16416	0.0437498	-0.038445	-0.00447035
4.16901	0.0429749	-0.0395775	-0.00309944
4.17387	0.0423789	-0.0408888	-0.0025034
4.17872	0.0420213	-0.0420809	-0.00268221
4.18357	0.0420809	-0.0430346	-0.00393391
4.18843	0.0425577	-0.0435114	-0.00584126
4.19328	0.0431538	-0.0436902	-0.00798702
4.19813	0.0437498	-0.0434518	-0.00971556
4.20299	0.0441074	-0.0429153	-0.010848
4.20784	0.0441074	-0.0419617	-0.0111461
4.21269	0.0434518	-0.0408888	-0.01055
4.21755	0.0423789	-0.0398159	-0.00941753
4.2224	0.0410676	-0.0392795	-0.00834465
4.22725	0.0398755	-0.0388622	-0.00780821
4.23211	0.0389814	-0.0391006	-0.00810623
4.23696	0.0386238	-0.0399351	-0.00929832
4.24181	0.0386238	-0.0411868	-0.0110865
4.24667	0.0389218	-0.0424385	-0.0128746
4.25152	0.0391006	-0.0435114	-0.0141263
4.25637	0.0388026	-0.0444651	-0.0141859
4.26123	0.0380278	-0.0449419	-0.0131726
4.26608	0.0368953	-0.0445247	-0.0113845
4.27093	0.035584	-0.0439882	-0.00923872
4.27579	0.0342727	-0.0430346	-0.00721216
4.28064	0.033319	-0.0419021	-0.00596046
4.28549	0.0327229	-0.0406504	-0.00548363
4.29035	0.0326037	-0.0396371	-0.00584126
4.2952	0.0329018	-0.0391603	-0.00691414
4.30005	0.033617	-0.0393391	-0.00864267
4.30491	0.0345707	-0.0402927	-0.010848
4.30976	0.0357032	-0.0420213	-0.0131726
4.31461	0.0366569	-0.0443459	-0.0151992
4.31947	0.0372529	-0.0468493	-0.0168085
4.32432	0.0375509	-0.0489354	-0.0178218
4.32917	0.0375509	-0.0503063	-0.018239
4.33403	0.0374317	-0.0506639	-0.0180602
4.33888	0.0372529	-0.0502467	-0.017643
4.34373	0.0372529	-0.049293	-0.0172257
4.34859	0.0373125	-0.0479221	-0.0169873
4.35344	0.0373721	-0.0469089	-0.0168085
4.35829	0.0374913	-0.0458956	-0.0169277
4.36315	0.0378489	-0.0451207	-0.017345
4.368	0.0385642	-0.0444055	-0.0181198
4.37285	0.0396371	-0.0441074	-0.0190735
4.37771	0.041008	-0.0437498	-0.0203252
4.38256	0.0424981	-0.0436306	-0.0216365
4.38741	0.0438094	-0.0436306	-0.0228286
4.39227	0.0448227	-0.043869	-0.023663
4.39712	0.0453591	-0.044167	-0.0239611
4.40197	0.0452995	-0.0444651	-0.023663
4.40683	0.0448823	-0.0447035	-0.022769
4.41168	0.0442266	-0.0451207	-0.0216365
4.41653	0.043571	-0.0451803	-0.0206828
4.42139	0.0429749	-0.0450611	-0.0200272
4.42624	0.0424385	-0.0445843	-0.0196695
4.43109	0.0418425	-0.0439286	-0.0197291
4.43595	0.041306	-0.0432134	-0.0201464
4.4408	0.0406504	-0.0420213	-0.0205636
4.44565	0.0399351	-0.0408888	-0.0208616
4.45051	0.0391603	-0.0399947	-0.0209212
4.45536	0.0386834	-0.0394583	-0.0209808
4.46021	0.0385046	-0.0392795	-0.0211596
4.46507	0.0386834	-0.0395179	-0.0215173
4.46992	0.0391006	-0.0404716	-0.0220537
4.47477	0.0396371	-0.0417829	-0.0227094
4.47963	0.0401139	-0.0432134	-0.0232458
4.48448	0.0402927	-0.0444651	-0.0234842
4.48933	0.0403523	-0.0451803	-0.0234246
4.49419	0.0404119	-0.0451803	-0.0231862
4.49904	0.0405908	-0.0443459	-0.0228286
4.50389	0.0412464	-0.0430346	-0.0226498
4.50875	0.0422001	-0.0414252	-0.0225902
4.5136	0.0434518	-0.0401139	-0.0225902
4.51845	0.0446439	-0.0393391	-0.0225306
4.52331	0.0455976	-0.0395775	-0.0225306
4.52816	0.0460148	-0.0403523	-0.022471
4.53301	0.0457764	-0.0414252	-0.0223517
4.53787	0.0451803	-0.0426769	-0.022471
4.54272	0.0442863	-0.0433326	-0.0227094
4.54757	0.0433326	-0.0433326	-0.0229478
4.55243	0.0425577	-0.0425577	-0.0231862
4.55728	0.0420809	-0.0414848	-0.0230074
4.56213	0.0419617	-0.0404119	-0.0226498
4.56699	0.0420809	-0.0396371	-0.0220537
4.57184	0.0422597	-0.0398159	-0.0212193
4.57669	0.0424385	-0.0408292	-0.020504
4.58155	0.0424981	-0.0428557	-0.019908
4.5864	0.0424385	-0.0452399	-0.0197887
4.59125	0.0422001	-0.0473857	-0.0196695
4.59611	0.0422597	-0.0486374	-0.0200272
4.60096	0.0424981	-0.048697	-0.020504
4.60581	0.0430942	-0.0475645	-0.0211
4.61067	0.0438094	-0.0454783	-0.0213981
4.61552	0.0445247	-0.0429749	-0.0214577
4.62037	0.0450611	-0.0410676	-0.0211
4.62523	0.0453591	-0.0401139	-0.0208616
4.63008	0.0452995	-0.0405312	-0.0206232
4.63493	0.0447631	-0.0419021	-0.0204444
4.63979	0.0439286	-0.0439286	-0.0204444
4.64464	0.0429749	-0.0457764	-0.0207424
4.64949	0.0419021	-0.04673	-0.0212193
4.65435	0.0409484	-0.0466108	-0.0215769
4.6592	0.0402927	-0.0454187	-0.0218749
4.66405	0.0398755	-0.0434518	-0.0218749
4.66891	0.0398159	-0.0414252	-0.0214577
4.67376	0.0401139	-0.0398159	-0.020802
4.67861	0.04071	-0.0392199	-0.0199676
4.68347	0.0413656	-0.0395775	-0.0190735
4.68832	0.0418425	-0.0405312	-0.0184178
4.69317	0.0419021	-0.041604	-0.017941
4.69803	0.041604	-0.0423193	-0.017941
4.70288	0.0407696	-0.0424385	-0.0181198
4.70773	0.0398159	-0.0420213	-0.0186563
4.71259	0.0386834	-0.0411272	-0.0190139
4.71744	0.0378489	-0.0405908	-0.0193715
4.72229	0.0372529	-0.0404716	-0.0194311
4.72715	0.0370741	-0.0407696	-0.0191331
4.732	0.0373125	-0.0415444	-0.0184178
4.73685	0.0376701	-0.0423789	-0.0171661
4.74171	0.038147	-0.0433326	-0.0156164
4.74656	0.0386238	-0.0439286	-0.0136495
4.75141	0.0391603	-0.0442863	-0.0118017
4.75627	0.0397563	-0.0443459	-0.0100732
4.76112	0.0401735	-0.0442863	-0.00846386
4.76597	0.0405312	-0.0440478	-0.00733137
4.77083	0.0405312	-0.0437498	-0.00625849
4.77568	0.0401139	-0.043571	-0.00566244
4.78053	0.0392199	-0.0438094	-0.0051856
4.78539	0.0380874	-0.0443459	-0.00494719
4.79024	0.0370145	-0.0451207	-0.00470877
4.79509	0.0362992	-0.0463128	-0.00458956
4.79995	0.03618	-0.0475645	-0.00458956
4.8048	0.0367165	-0.0488162	-0.00464916
4.80965	0.0377297	-0.0497103	-0.00494719
4.81451	0.0386834	-0.0502467	-0.00530481
4.81936	0.0395179	-0.0501871	-0.00613928
4.82421	0.0398159	-0.0495315	-0.00727177
4.82907	0.0396967	-0.048399	-0.00876188
4.83392	0.039041	-0.0469685	-0.010252
4.83877	0.0383258	-0.0454783	-0.0118017
4.84363	0.0376105	-0.0442266	-0.0130534
4.84848	0.0370145	-0.0439286	-0.0137687
4.85333	0.0362992	-0.0444055	-0.0137091
4.85819	0.0357032	-0.0457168	-0.0132918
4.86304	0.0352263	-0.0474453	-0.0128746
4.86789	0.0349879	-0.0494123	-0.0126958
4.87275	0.0351071	-0.0511408	-0.013113
4.8776	0.0353456	-0.0523925	-0.0138879
4.88245	0.0358224	-0.0529885	-0.01508
4.88731	0.0365376	-0.0528693	-0.0163913
4.89216	0.0373125	-0.0520349	-0.017345
4.89701	0.0378489	-0.0506639	-0.0177622
4.90187	0.0383258	-0.0490546	-0.017941
4.90672	0.0385046	-0.0471473	-0.0177622
4.91157	0.0386238	-0.0453591	-0.0175834
4.91643	0.0388026	-0.043869	-0.0175834
4.92128	0.0388026	-0.0426769	-0.0175238
4.92613	0.0389814	-0.0418425	-0.017643
4.93099	0.0391006	-0.0415444	-0.0177622
4.93584	0.0393391	-0.041604	-0.017941
4.94069	0.0395179	-0.0420809	-0.0183582
4.94555	0.0394583	-0.0426769	-0.018537
4.9504	0.0391006	-0.0435114	-0.0187159
4.95525	0.0386238	-0.0439286	-0.0187159
4.96011	0.0380874	-0.0440478	-0.0187159
4.96496	0.0376701	-0.043869	-0.0185966
4.96981	0.0374317	-0.0432134	-0.0185966
4.97467	0.0373125	-0.0425577	-0.0187755
4.97952	0.0373125	-0.0424385	-0.0191331
4.98437	0.0369549	-0.0430942	-0.0194907
4.98923	0.0363588	-0.0447035	-0.0197291
4.99408	0.0355244	-0.0470281	-0.0197291
4.99893	0.0343919	-0.0496507	-0.0192523
5.00379	0.0334978	-0.0519156	-0.0188351
5.00864	0.0326633	-0.0535846	-0.017941
5.01349	0.0321269	-0.0537634	-0.0170469
5.01835	0.0319481	-0.0531673	-0.0164509
5.0232	0.0319481	-0.0519156	-0.0160933
5.02805	0.0319481	-0.0506639	-0.0158548
5.03291	0.0317693	-0.0497699	-0.0156164
5.03776	0.0312924	-0.0498295	-0.0152588
5.04261	0.0306368	-0.0511408	-0.0146031
5.04747	0.0300407	-0.0528693	-0.0135899
5.05232	0.0296831	-0.0548363	-0.012517
5.05717	0.0297427	-0.0568628	-0.0115633
5.06203	0.0303984	-0.0583529	-0.0110865
5.06688	0.0314713	-0.0591278	-0.0112057
5.07173	0.0327826	-0.0591278	-0.0120997
5.07659	0.0338554	-0.058651	-0.0132918
5.08144	0.0346303	-0.0577569	-0.0147223
5.08629	0.0348091	-0.0565648	-0.015974
5.09115	0.0343919	-0.0553727	-0.0166893
5.096	0.0336766	-0.0540614	-0.0170469
5.10085	0.0331998	-0.0529289	-0.0172257
5.10571	0.0329018	-0.0513196	-0.0169873
5.11056	0.033319	-0.0497699	-0.0172257
5.11541	0.0343919	-0.0481606	-0.0178814
5.12027	0.0361204	-0.0468493	-0.0191331
5.12512	0.0383258	-0.0462532	-0.0211
5.12997	0.0404119	-0.0463724	-0.0233054
5.13483	0.0424385	-0.0469089	-0.0258684
5.13968	0.0436902	-0.0478029	-0.027895
5.14453	0.0441074	-0.0483394	-0.0294447
5.14939	0.043571	-0.0482202	-0.030458
5.15424	0.0423789	-0.0472665	-0.0308752
5.15909	0.0407696	-0.0457168	-0.0311136
5.16395	0.0394583	-0.0440478	-0.0314713
5.1688	0.038445	-0.0426173	-0.0317693
5.17365	0.0380278	-0.0417829	-0.0322461
5.17851	0.0380278	-0.0419021	-0.0324249
5.18336	0.038147	-0.0423789	-0.0320673
5.18821	0.038147	-0.0433922	-0.0311732
5.19307	0.0377893	-0.044167	-0.0296235
5.19792	0.0371337	-0.0449419	-0.0277758
5.20277	0.0362396	-0.0455976	-0.025928
5.20763	0.0352263	-0.0461936	-0.0240803
5.21248	0.0343323	-0.0466704	-0.022471
5.21733	0.0336766	-0.0472069	-0.0212789
5.22219	0.033319	-0.0476837	-0.0202656
5.22704	0.0331998	-0.0481606	-0.0194311
5.23189	0.033319	-0.0481606	-0.0188947
5.23675	0.033617	-0.0483394	-0.0185966
5.2416	0.0338554	-0.0485778	-0.018537
5.24645	0.0339746	-0.048697	-0.0186563
5.25131	0.0339746	-0.0488758	-0.0191331
5.25616	0.0337362	-0.048995	-0.0196695
5.26101	0.0332594	-0.0491738	-0.0200272
5.26587	0.0327826	-0.0491142	-0.0203252
5.27072	0.0324249	-0.0488758	-0.020504
5.27557	0.0323057	-0.048399	-0.0202656
5.28043	0.0324845	-0.0477433	-0.019908
5.28528	0.0327826	-0.0470281	-0.0193715
5.29013	0.0331998	-0.0463128	-0.0188351
5.29499	0.033319	-0.045836	-0.0180006
5.29984	0.0332594	-0.045836	-0.0171661
5.30469	0.0328422	-0.0463724	-0.0162721
5.30955	0.0322461	-0.0472665	-0.015378
5.3144	0.0315905	-0.0484586	-0.0146627
5.31925	0.0312328	-0.0496507	-0.0143647
5.32411	0.0311136	-0.0504851	-0.0144243
5.32896	0.0312328	-0.0509024	-0.014782
5.33381	0.031352	-0.050962	-0.0151396
5.33867	0.0312924	-0.0507832	-0.01508
5.34352	0.030756	-0.0505447	-0.0144243
5.34837	0.0300407	-0.0506043	-0.0132918
5.35323	0.0293255	-0.0506639	-0.0118017
5.35808	0.028789	-0.0510812	-0.0104308
5.36293	0.0286698	-0.0514984	-0.00923872
5.36779	0.0291467	-0.051856	-0.00852346
5.37264	0.0300407	-0.0522733	-0.00834465
5.37749	0.0308156	-0.0526309	-0.00810623
5.38235	0.0311732	-0.0529885	-0.00762939
5.3872	0.0308156	-0.053525	-0.00709295
5.39205	0.0298619	-0.054419	-0.00661612
5.39691	0.0288486	-0.0554323	-0.00679493
5.40176	0.028193	-0.056684	-0.00786781
5.40661	0.0282526	-0.0579953	-0.00995398
5.41147	0.0292063	-0.059247	-0.0128746
5.41632	0.0306964	-0.0603795	-0.0157952
5.42117	0.0320077	-0.0612736	-0.0180006
5.42603	0.0326633	-0.0618696	-0.0191927
5.43088	0.0324249	-0.0621676	-0.0193715
5.43573	0.031352	-0.0616908	-0.0186563
5.44059	0.0296831	-0.0607371	-0.0174642
5.44544	0.0283718	-0.0593066	-0.0167489
5.45029	0.0277758	-0.0573993	-0.0166297
5.45515	0.0277758	-0.0551343	-0.0167489
5.46	0.0283122	-0.0526309	-0.0171065
5.46485	0.0287294	-0.0501275	-0.0172853
5.46971	0.0286102	-0.0477433	-0.0168681
5.47456	0.0276566	-0.0457764	-0.0156164
5.47941	0.026226	-0.0445247	-0.0143051
5.48427	0.0246763	-0.0442266	-0.0130534
5.48912	0.0234842	-0.0448823	-0.0120997
5.49397	0.0230074	-0.0463724	-0.0119209
5.49883	0.0232458	-0.0485778	-0.0123382
5.50368	0.0240803	-0.0505447	-0.0130534
5.50853	0.0252724	-0.0519753	-0.0140071
5.51339	0.0264049	-0.0523329	-0.0149012
5.51824	0.0273585	-0.0520349	-0.0154972
5.52309	0.0283718	-0.0511408	-0.0164509
5.52795	0.0295043	-0.0501871	-0.0177622
5.5328	0.0308752	-0.0497699	-0.0195503
5.53765	0.0323653	-0.0501871	-0.0216961
5.54251	0.0339746	-0.0513792	-0.0237823
5.54736	0.0352263	-0.0531673	-0.025332
5.55221	0.0360608	-0.0552535	-0.0259876
5.55707	0.0363588	-0.056982	-0.0255704
5.56192	0.0362396	-0.0584126	-0.0243187
5.56677	0.0357628	-0.0591874	-0.0227094
5.57163	0.0352859	-0.059545	-0.0211596
5.57648	0.0347495	-0.0596046	-0.0199676
5.58133	0.0343323	-0.0593662	-0.0193119
5.58619	0.0340343	-0.058949	-0.0192523
5.59104	0.0338554	-0.0585318	-0.0196099
5.59589	0.0339746	-0.0579357	-0.0205636
5.60075	0.0342131	-0.0572801	-0.0217557
5.6056	0.0345707	-0.0569224	-0.0232458
5.61045	0.0348687	-0.056684	-0.0246763
5.61531	0.0349879	-0.0568628	-0.025928
5.62016	0.0348091	-0.0572801	-0.0267625
5.62501	0.0345707	-0.0579953	-0.0271797
5.62987	0.0340939	-0.058651	-0.0270605
5.63472	0.033319	-0.0588894	-0.0260472
5.63957	0.0325441	-0.0587702	-0.0245571
5.64443	0.0315905	-0.0585914	-0.0223517
5.64928	0.030458	-0.0583529	-0.0196695
5.65413	0.0296235	-0.0582933	-0.0171065
5.65899	0.0290871	-0.0585914	-0.0148416
5.66384	0.0290275	-0.0587106	-0.0131726
5.66869	0.0295639	-0.0584126	-0.0124574
5.67355	0.0305772	-0.0574589	-0.0126958
5.6784	0.0317693	-0.0559688	-0.0136495
5.68325	0.0327826	-0.0544786	-0.01508
5.68811	0.0334978	-0.0534058	-0.0166297
5.69296	0.0334978	-0.0533462	-0.0178218
5.69781	0.0329018	-0.0542998	-0.0186563
5.70267	0.0318885	-0.0562072	-0.0190735
5.70752	0.0308156	-0.0581145	-0.0194311
5.71237	0.0300407	-0.0596046	-0.0199676
5.71723	0.0298619	-0.0602603	-0.0209808
5.72208	0.0302792	-0.0594258	-0.0222325
5.72693	0.031352	-0.0576377	-0.0239015
5.73179	0.0326633	-0.0552535	-0.0255108
5.73664	0.0337958	-0.0526905	-0.0266433
5.74149	0.0343323	-0.0506639	-0.0270605
5.74635	0.0344515	-0.0494719	-0.0270605
5.7512	0.0339746	-0.0491142	-0.0265241
5.75605	0.033319	-0.0497699	-0.025928
5.76091	0.0326633	-0.0512004	-0.025332
5.76576	0.0323057	-0.0529289	-0.0247359
5.77061	0.0323057	-0.0546575	-0.0241995
5.77547	0.0324845	-0.0560284	-0.0234246
5.78032	0.0329614	-0.0568628	-0.0225902
5.78517	0.0332594	-0.0572801	-0.0214577
5.79003	0.0336766	-0.0569224	-0.0207424
5.79488	0.0342727	-0.0563264	-0.0204444
5.79973	0.0351667	-0.0553727	-0.0208616
5.80459	0.0364184	-0.054121	-0.0219345
5.80944	0.0379086	-0.0529289	-0.0234842
5.81429	0.0395775	-0.0519753	-0.0252724
5.81915	0.0410676	-0.0513792	-0.0270009
5.824	0.0420809	-0.0514984	-0.0283122
5.82885	0.0425577	-0.0519753	-0.0293255
5.83371	0.0423193	-0.0527501	-0.0298619
5.83856	0.0414252	-0.053525	-0.0300407
5.84341	0.0401735	-0.0539422	-0.0299811
5.84827	0.0386238	-0.0540018	-0.0293851
5.85312	0.0370741	-0.0540018	-0.0286102
5.85797	0.0358224	-0.054121	-0.0276566
5.86283	0.0348687	-0.0542402	-0.0266433
5.86768	0.0343323	-0.0546575	-0.0255108
5.87253	0.0341535	-0.0548959	-0.0243783
5.87739	0.0342727	-0.0550151	-0.023365
5.88224	0.0346899	-0.0548959	-0.0225306
5.88709	0.0354648	-0.0545382	-0.0221729
5.89195	0.0364184	-0.0540614	-0.0222921
5.8968	0.0376701	-0.0538826	-0.0231862
5.90165	0.0389218	-0.0537634	-0.0246763
5.90651	0.0399351	-0.0535846	-0.0264645
5.91136	0.0407696	-0.0531077	-0.028491
5.91621	0.0412464	-0.0520349	-0.030458
5.92107	0.0412464	-0.0504851	-0.0320077
5.92592	0.0411272	-0.0483394	-0.033319
5.93077	0.0409484	-0.0460744	-0.0342131
5.93563	0.04071	-0.0441074	-0.0346899
5.94048	0.0405908	-0.0428557	-0.0349879
5.94533	0.0405908	-0.0424385	-0.0351071
5.95019	0.0407696	-0.0427365	-0.0354052
5.95504	0.0411272	-0.0439882	-0.0358224
5.95989	0.0414848	-0.0454783	-0.0362396
5.96475	0.0420213	-0.0466704	-0.0366569
5.9696	0.0424981	-0.0473857	-0.0367165
5.97445	0.0427961	-0.0473261	-0.03618
5.97931	0.0429153	-0.0464916	-0.0352859
5.98416	0.0429153	-0.0447035	-0.0340939
5.98901	0.0428557	-0.0428557	-0.0331402
5.99387	0.0427365	-0.041008	-0.0324845
5.99872	0.0426769	-0.0397563	-0.0324249
6.00357	0.0424385	-0.0393987	-0.0326633
6.00843	0.0420213	-0.0399351	-0.0327826
6.01328	0.041306	-0.0412464	-0.0326037
6.01813	0.0402927	-0.0435114	-0.0316501
6.02299	0.0392795	-0.0458956	-0.0299811
6.02784	0.038445	-0.0481606	-0.0279546
6.03269	0.0377297	-0.0498891	-0.02563
6.03755	0.0374317	-0.050962	-0.0238419
6.0424	0.0373125	-0.0512004	-0.0225902
6.04725	0.0374317	-0.0507236	-0.0221133
6.05211	0.0378489	-0.0498891	-0.0225306
6.05696	0.0383854	-0.049293	-0.0235438
6.06181	0.0393391	-0.0488758	-0.0251532
6.06667	0.04071	-0.048697	-0.0273585
6.07152	0.0421405	-0.0486374	-0.0294447
6.07637	0.0437498	-0.0484586	-0.0316501
6.08123	0.0448823	-0.0480413	-0.0332594
6.08608	0.0455976	-0.0470281	-0.0343919
6.09093	0.0457764	-0.0462532	-0.0348687
6.09579	0.0455379	-0.045836	-0.0348091
6.10064	0.0447631	-0.0461936	-0.0339746
6.10549	0.0436902	-0.0475049	-0.0327826
6.11035	0.0423789	-0.0498891	-0.0311732
6.1152	0.0409484	-0.0528693	-0.0293851
6.12005	0.0396967	-0.0556707	-0.0277758
6.12491	0.0386238	-0.0578761	-0.0264049
6.12976	0.038147	-0.0591874	-0.0255108
6.13461	0.0383258	-0.0596642	-0.0252724
6.13947	0.0392795	-0.0594854	-0.02563
6.14432	0.0408888	-0.0591278	-0.0268221
6.14917	0.0429749	-0.0591874	-0.0285506
6.15403	0.0452995	-0.0594258	-0.0308752
6.15888	0.0473261	-0.0597835	-0.033021
6.16373	0.0488162	-0.0603199	-0.0349879
6.16859	0.0496507	-0.0602007	-0.03618
6.17344	0.0496507	-0.0594854	-0.0364184
6.17829	0.048995	-0.0579953	-0.0356436
6.18315	0.0478625	-0.0562668	-0.0340939
6.188	0.0466108	-0.0539422	-0.0323653
6.19285	0.0456572	-0.0519753	-0.0309944
6.19771	0.0451207	-0.0504255	-0.0303388
6.20256	0.0451207	-0.0497103	-0.0306368
6.20741	0.0455976	-0.0498891	-0.0318289
6.21227	0.0465512	-0.05126	-0.0337362
6.21712	0.0476241	-0.053525	-0.0357032
6.22197	0.0489354	-0.0559688	-0.0377893
6.22683	0.0502467	-0.0584126	-0.0395775
6.23168	0.0516772	-0.0602007	-0.0410676
6.23653	0.0527501	-0.0613332	-0.0417829
6.24139	0.0534058	-0.0614524	-0.0417829
6.24624	0.0536442	-0.0605583	-0.0413656
6.25109	0.0533462	-0.0587702	-0.0403523
6.25595	0.0525713	-0.0568032	-0.039041
6.2608	0.0514984	-0.054419	-0.0377297
6.26565	0.0503659	-0.0522733	-0.0367165
6.27051	0.0495315	-0.0506043	-0.0360608
6.27536	0.0490546	-0.0490546	-0.0358224
6.28021	0.0489354	-0.0477433	-0.035882
6.28507	0.0489354	-0.0466704	-0.035882
6.28992	0.0490546	-0.0455379	-0.0357628
6.29477	0.0491142	-0.0445843	-0.0355244
6.29963	0.049293	-0.0439286	-0.0352859
6.30448	0.0496507	-0.0436306	-0.0353456
6.30933	0.0503659	-0.0438094	-0.035882
6.31419	0.051558	-0.0445247	-0.0369549
6.31904	0.0529885	-0.0454783	-0.0383854
6.32389	0.054419	-0.0469685	-0.0398159
6.32875	0.0556111	-0.0487566	-0.0411272
6.3336	0.0563264	-0.0506639	-0.0419021
6.33845	0.056386	-0.0526905	-0.0419617
6.34331	0.0559688	-0.0543594	-0.0416636
6.34816	0.0551939	-0.0556707	-0.0410676
6.35301	0.0540614	-0.0562072	-0.0402927
6.35787	0.0526905	-0.0562072	-0.0392795
6.36272	0.0512004	-0.0563264	-0.0380874
6.36757	0.0495315	-0.0562072	-0.0365376
6.37243	0.0479817	-0.0562668	-0.0345707
6.37728	0.04673	-0.056684	-0.0326633
6.38213	0.0458956	-0.0568628	-0.030756
6.38699	0.0457168	-0.056684	-0.0295043
6.39184	0.0460744	-0.0556111	-0.028789
6.39669	0.0467896	-0.0540614	-0.0286102
6.40155	0.0476837	-0.0521541	-0.0287294
6.4064	0.0486374	-0.0503063	-0.0289679
6.41125	0.0495911	-0.0484586	-0.0290871
6.41611	0.0504255	-0.0473261	-0.0289083
6.42096	0.0514984	-0.0467896	-0.0289083
6.42581	0.0529885	-0.04673	-0.0293851
6.43067	0.0545382	-0.0469089	-0.0306964
6.43552	0.0560284	-0.0473261	-0.0324249
6.44037	0.0571609	-0.0475645	-0.0343323
6.44523	0.0576973	-0.0479221	-0.0359416
6.45008	0.0575781	-0.0479817	-0.0367165
6.45493	0.0568628	-0.0481606	-0.0366569
6.45979	0.0560284	-0.0482798	-0.03618
6.46464	0.0552535	-0.0485778	-0.0354052
6.46949	0.0550747	-0.0490546	-0.0352859
6.47435	0.0556707	-0.0493526	-0.0360012
6.4792	0.0568032	-0.0494123	-0.0374317
6.48405	0.0584722	-0.0491142	-0.0391603
6.48891	0.0599027	-0.0484586	-0.0404716
6.49376	0.0610948	-0.0470281	-0.0411272
6.49861	0.0616908	-0.0454783	-0.0409484
6.50347	0.0615716	-0.043571	-0.0398755
6.50832	0.0610948	-0.0422001	-0.0386834
6.51317	0.0606179	-0.041008	-0.0374317
6.51803	0.0602007	-0.0404119	-0.0365376
6.52288	0.0601411	-0.0407696	-0.035882
6.52773	0.0604987	-0.0413656	-0.0357032
6.53259	0.0610352	-0.0420809	-0.0357628
6.53744	0.06181	-0.0424385	-0.0359416
6.54229	0.0625253	-0.0422001	-0.0362992
6.54715	0.0630021	-0.041306	-0.0365973
6.552	0.0633001	-0.0396967	-0.0370741
6.55685	0.0634193	-0.0380278	-0.0374913
6.56171	0.0633597	-0.0364184	-0.0380278
6.56656	0.0633597	-0.0349879	-0.0386238
6.57141	0.0635386	-0.0339746	-0.0394583
6.57627	0.064075	-0.0333786	-0.0405312
6.58112	0.0647902	-0.0328422	-0.0413656
6.58597	0.0657439	-0.0327826	-0.0419617
6.59083	0.0668168	-0.033319	-0.0422001
6.59568	0.0678301	-0.0339746	-0.0419021
6.60053	0.0686646	-0.0349283	-0.0413656
6.60539	0.0689626	-0.0359416	-0.0404716
6.61024	0.0687242	-0.0370145	-0.0392795
6.61509	0.0682473	-0.0374913	-0.0382662
6.61995	0.0677109	-0.0377297	-0.0375509
6.6248	0.067234	-0.0374317	-0.0370741
6.62965	0.0668168	-0.0368953	-0.0366569
6.63451	0.066638	-0.0360012	-0.0363588
6.63936	0.0665784	-0.0351667	-0.0361204
6.64421	0.0663996	-0.0344515	-0.0357628
6.64907	0.0661612	-0.0338554	-0.0353456
6.65392	0.0656843	-0.033617	-0.0349879
6.65877	0.0650287	-0.0339746	-0.0343919
6.66363	0.064373	-0.0346899	-0.0337958
6.66848	0.063777	-0.0356436	-0.0331402
6.67333	0.0634193	-0.0365973	-0.0325441
6.67819	0.0631809	-0.0373125	-0.0316501
6.68304	0.0630021	-0.0373125	-0.0306964
6.68789	0.0630021	-0.0367761	-0.0299215
6.69275	0.0628829	-0.0358224	-0.0291467
6.6976	0.0629425	-0.0349283	-0.0288486
6.70245	0.0630617	-0.0340939	-0.0289679
6.70731	0.0633597	-0.033915	-0.0295639
6.71216	0.0639558	-0.033915	-0.0305772
6.71701	0.0649095	-0.0346303	-0.0319481
6.72187	0.0659823	-0.0353456	-0.0332594
6.72672	0.0669956	-0.0362992	-0.0340939
6.73157	0.0677109	-0.0373125	-0.0342727
6.73643	0.0681281	-0.0383258	-0.0338554
6.74128	0.0681877	-0.039041	-0.0329614
6.74613	0.0678301	-0.0393391	-0.0317693
6.75099	0.0674725	-0.0393391	-0.0309348
6.75584	0.0671148	-0.0388622	-0.0303388
6.76069	0.0670552	-0.0380278	-0.030458
6.76555	0.067234	-0.0372529	-0.0311136
6.7704	0.0676513	-0.0367165	-0.0319481
6.77525	0.0681281	-0.0362396	-0.0329018
6.78011	0.0686646	-0.0359416	-0.0339746
6.78496	0.0688434	-0.0357032	-0.0345111
6.78981	0.0689626	-0.0355244	-0.0349283
6.79467	0.0688434	-0.0356436	-0.0349879
6.79952	0.0690222	-0.0363588	-0.0355244
6.80437	0.0693202	-0.0378489	-0.0360608
6.80923	0.0699162	-0.0402331	-0.0368357
6.81408	0.0708103	-0.0427961	-0.0379682
6.81893	0.0720024	-0.0448823	-0.0392795
6.82379	0.0734329	-0.0460148	-0.0406504
6.82864	0.0750422	-0.0455976	-0.0420809
6.83349	0.0768304	-0.0436902	-0.0432134
6.83835	0.0787973	-0.0408888	-0.0444651
6.8432	0.0811219	-0.0377893	-0.0457168
6.84805	0.0838637	-0.0350475	-0.0472069
6.85291	0.0870228	-0.033021	-0.0488162
6.85776	0.0907183	-0.0320673	-0.0510812
6.86261	0.0947118	-0.0322461	-0.0538826
6.86747	0.0990629	-0.0333786	-0.0573397
6.87232	0.103474	-0.0351667	-0.0613332
6.87717	0.108123	-0.0372529	-0.0661612
6.88203	0.112832	-0.0389218	-0.071466
6.88688	0.117779	-0.0398755	-0.077188
6.89173	0.123262	-0.0396371	-0.0833273
6.89659	0.12964	-0.0386834	-0.0899434
6.90144	0.137031	-0.0371933	-0.0969768
6.90629	0.145793	-0.0361204	-0.104785
6.91115	0.155985	-0.0358224	-0.113547
6.916	0.167966	-0.0366569	-0.123978
6.92085	0.181675	-0.0385046	-0.136733
6.92571	0.197232	-0.0406504	-0.151813
6.93056	0.214875	-0.0425577	-0.170052
6.93541	0.234365	-0.0436902	-0.190973
6.94027	0.256002	-0.0444651	-0.214815
6.94512	0.279665	-0.0448823	-0.240982
6.94997	0.305414	-0.0454187	-0.269055
6.95483	0.33325	-0.0463724	-0.298738
6.95968	0.36341	-0.0475049	-0.329912
6.96453	0.396132	-0.0487566	-0.362575
6.96939	0.431716	-0.0497103	-0.397265
6.97424	0.470459	-0.0503659	-0.434399
6.97909	0.512838	-0.0507236	-0.47493
6.98395	0.558853	-0.0506639	-0.518918
6.9888	0.6091	-0.0503063	-0.567377
6.99365	0.663519	-0.0494123	-0.620365
6.99851	0.722706	-0.0486374	-0.678658
7.00336	0.78702	-0.0473857	-0.742257
7.00821	0.856876	-0.0463724	-0.811875
7.01307	0.932455	-0.0455379	-0.887394
7.01792	1.01417	-0.0450611	-0.969112
7.02277	1.10197	-0.0447631	-1.05691
7.02763	1.19621	-0.0444055	-1.1512
7.03248	1.297	-0.0437498	-1.25217
7.03733	1.40476	-0.0426769	-1.36006
7.04219	1.51998	-0.0409484	-1.47557
7.04704	1.64306	-0.0391006	-1.59919
7.05189	1.77419	-0.0371933	-1.73122
7.05675	1.91373	-0.0355244	-1.87182
7.0616	2.06137	-0.0342131	-2.02054
7.06645	2.21765	-0.0336766	-2.17754
7.07131	2.38264	-0.0335574	-2.34282
7.07616	2.5568	-0.0340343	-2.51645
7.08101	2.74086	-0.0345707	-2.69926
7.08587	2.93523	-0.0348091	-2.89214
7.09072	3.14045	-0.0345111	-3.09575
7.09557	3.35664	-0.0331998	-3.3105
7.10043	3.58355	-0.0312328	-3.53628
7.10528	3.82119	-0.028193	-3.77297
7.11013	4.06891	-0.0244379	-4.01968
7.11499	4.32652	-0.0201464	-4.27604
7.11984	4.59391	-0.0149012	-4.54158
7.12469	4.87095	-0.00876188	-4.816
7.12955	5.15795	-0.00137091	-5.09953
7.1344	5.45508	0.00667572	-5.39249
7.13925	5.76228	0.0150204	-5.69487
7.14411	6.07967	0.023663	-6.0069
7.14896	6.40708	0.0321865	-6.32858
7.15381	6.74438	0.0408292	-6.65975
7.15867	7.09075	0.0497699	-6.99925
7.16352	7.44569	0.0597835	-7.34669
7.16837	7.80821	0.0713468	-7.70062
7.17323	8.17746	0.0847578	-8.06004
7.17808	8.55321	0.100255	-8.42458
7.18293	8.93486	0.118554	-8.79359
7.18779	9.32217	0.139058	-9.1669
7.19264	9.7149	0.162005	-9.54443
7.19749	10.1128	0.187397	-9.92578
7.20235	10.5152	0.215113	-10.3104
7.2072	10.9216	0.244915	-10.6977
7.21205	11.3313	0.277162	-11.0865
7.21691	11.7437	0.311673	-11.4763
7.22176	12.158	0.349402	-11.8658
7.22661	12.574	0.390351	-12.2541
7.23147	12.9904	0.435174	-12.6398
7.23632	13.4068	0.48393	-13.0219
7.24117	13.8221	0.537038	-13.399
7.24603	14.236	0.594676	-13.7703
7.25088	14.6475	0.657558	-14.1349
7.25573	15.0564	0.725448	-14.4924
7.26059	15.4621	0.799119	-14.8421
7.26544	15.8646	0.878811	-15.184
7.27029	16.2631	0.965178	-15.517
7.27515	16.6571	1.05864	-15.8401
7.28	17.0462	1.15931	-16.1526
7.28485	17.4296	1.26779	-16.4531
7.28971	17.8071	1.38456	-16.741
7.29456	18.1782	1.51002	-17.0152
7.29941	18.5426	1.64396	-17.2752
7.30427	18.9003	1.78659	-17.5204
7.30912	19.251	1.93775	-17.7503
7.31397	19.5947	2.09761	-17.9648
7.31883	19.9313	2.26641	-18.1633
7.32368	20.2609	2.44468	-18.3458
7.32853	20.5833	2.63292	-18.5116
7.33339	20.8986	2.83146	-18.66
7.33824	21.2069	3.04055	-18.7906
7.34309	21.5079	3.26031	-18.9028
7.34795	21.8017	3.49075	-18.9958
7.3528	22.0882	3.73173	-19.0692
7.35765	22.3669	3.98326	-19.1225
7.36251	22.6382	4.24528	-19.1557
7.36736	22.9017	4.51761	-19.1687
7.37221	23.1575	4.80032	-19.1619
7.37707	23.4061	5.09316	-19.1356
7.38192	23.6475	5.39583	-19.09
7.38677	23.8824	5.70792	-19.0256
7.39163	24.1111	6.02865	-18.9424
7.39648	24.3339	6.35785	-18.8404
7.40133	24.5512	6.69473	-18.7202
7.40619	24.7633	7.03883	-18.582
7.41104	24.9706	7.39014	-18.4262
7.41589	25.1737	7.74866	-18.2539
7.42075	25.373	8.1144	-18.0658
7.4256	25.5693	8.48699	-17.8627
7.43045	25.7633	8.86625	-17.6456
7.43531	25.9559	9.25106	-17.4153
7.44016	26.1483	9.64051	-17.1731
7.44501	26.3416	10.0332	-16.9198
7.44987	26.5375	10.429	-16.6568
7.45472	26.7378	10.8269	-16.3854
7.45957	26.944	11.2278	-16.1068
7.46443	27.1582	11.6317	-15.822
7.46928	27.3824	12.0392	-15.5322
7.47413	27.6194	12.4506	-15.2389
7.47899	27.8724	12.8658	-14.9436
7.48384	28.146	13.2849	-14.6482
7.48869	28.4452	13.7083	-14.3547
7.49355	28.7769	14.1365	-14.0655
7.4984	29.1481	14.571	-13.7827
7.50325	29.5678	15.0138	-13.509
7.50811	30.0465	15.4673	-13.2472
7.51296	30.5974	15.9345	-13.0006
7.51781	31.2366	16.4177	-12.7733
7.52267	31.9848	16.9198	-12.5704
7.52752	32.8675	17.4432	-12.3976
7.53237	33.9177	17.9899	-12.2638
7.53723	35.1782	18.5607	-12.1798
7.54208	36.7044	19.1545	-12.1617
7.54693	38.5707	19.7656	-12.2321
7.55179	40.8767	20.381	-12.4226
7.55664	43.7561	20.9756	-12.7769
7.56149	47.3866	21.5046	-13.3507
7.56635	52.0002	21.8912	-14.2084
7.5712	57.8905	22.0138	-15.4135
7.57605	65.4159	21.6908	-17.0116
7.58091	74.9943	20.6699	-19.0086
7.58576	87.0869	18.6327	-21.3495
7.59061	102.169	15.2208	-23.9038
7.59547	120.683	10.0918	-26.4623
7.60032	142.974	3.00747	-28.7433
7.60517	169.196	-6.05744	-30.4011
7.61003	199.211	-16.8082	-31.0339
7.61488	232.472	-28.5661	-30.1899
7.61973	267.949	-40.284	-27.3843
7.62459	304.1	-50.659	-22.1422
7.62944	338.944	-58.3405	-14.0753
7.63429	370.234	-62.1871	-2.98685
7.63915	395.715	-61.5157	11.0166
7.644	413.43	-56.2695	27.4422
7.64885	422.013	-47.0557	45.3942
7.65371	420.899	-35.0394	63.6472
7.65856	410.401	-21.7211	80.8043
7.66341	391.652	-8.65757	95.5074
7.66827	366.415	2.80535	106.651
7.67312	336.81	11.7289	113.553
7.67797	305.018	17.669	116.033
7.68283	273.02	20.6567	114.406
7.68768	242.409	21.0956	109.372
7.69253	214.292	19.6148	101.872
7.69739	189.284	16.9188	92.912
7.70224	167.57	13.6611	83.4193
7.70709	149.014	10.3635	74.1351
7.71195	133.274	7.3809	65.5653
7.7168	119.921	4.90606	57.9817
7.72165	108.517	2.99889	51.4587
7.72651	98.6793	1.62631	45.9301
7.73136	90.1081	0.701487	41.2497
7.73621	82.5886	0.115991	37.2432
7.74107	75.9794	-0.235796	33.7462
7.74592	70.19	-0.443339	30.6269
7.75077	65.1556	-0.573516	27.7947
7.75563	60.8176	-0.669241	25.1964
7.76048	57.1116	-0.75382	22.8074
7.76533	53.9625	-0.83518	20.6192
7.77019	51.2881	-0.912786	18.629
7.77504	49.0038	-0.981688	16.8339
7.77989	47.0285	-1.03623	15.2266
7.78475	45.2899	-1.07241	13.796
7.7896	43.7258	-1.08838	12.5272
7.79445	42.2872	-1.08522	11.4026
7.79931	40.9377	-1.06621	10.4036
7.80416	39.6531	-1.03581	9.51177
7.80901	38.4205	-0.999153	8.70919
7.81387	37.2358	-0.961304	7.98154
7.81872	36.1002	-0.925958	7.31778
7.82357	35.0181	-0.895619	6.71011
7.82843	33.9937	-0.871181	6.15364
7.83328	33.0306	-0.852883	5.64486
7.83813	32.1306	-0.840008	5.18072
7.84299	31.2946	-0.831425	4.75788
7.84784	30.5229	-0.826359	4.37301
7.85269	29.8147	-0.823736	4.0229
7.85755	29.1678	-0.822544	3.7052
7.8624	28.5783	-0.822246	3.41845
7.86725	28.0398	-0.821948	3.16226
7.87211	27.543	-0.821352	2.93648
7.87696	27.0766	-0.8201	2.74116
7.88181	26.6275	-0.818312	2.57558
7.88667	26.1825	-0.816405	2.43825
7.89152	25.7289	-0.814736	2.32613
7.89637	25.2551	-0.814021	2.2369
7.90123	24.7528	-0.814497	2.16675
7.90608	24.2158	-0.816405	2.11257
7.91093	23.6413	-0.819683	2.07102
7.91579	23.0304	-0.824034	2.03836
7.92064	22.3876	-0.828922	2.0107
7.92549	21.7208	-0.834107	1.9843
7.93035	21.0409	-0.838995	1.95545
7.9352	20.3599	-0.843763	1.92207
7.94005	19.6903	-0.848055	1.88321
7.94491	19.0428	-0.85187	1.83976
7.94976	18.4261	-0.855148	1.79362
7.95461	17.8452	-0.857711	1.74743
7.95947	17.3029	-0.859201	1.70326
7.96432	16.799	-0.859499	1.66315
7.96917	16.332	-0.858247	1.62774
7.97403	15.8995	-0.855863	1.59681
7.97888	15.4991	-0.852168	1.57022
7.98373	15.1287	-0.84722	1.54704
7.98859	14.7869	-0.841022	1.52647
7.99344	14.4724	-0.833809	1.50788
7.99829	14.1842	-0.825346	1.49071
8.00315	13.9208	-0.815988	1.47456
8.008	13.6809	-0.805855	1.45906
8.01285	13.4623	-0.795424	1.44446
8.01771	13.2631	-0.784934	1.43075
8.02256	13.0816	-0.774682	1.41811
8.02741	12.9157	-0.764549	1.40679
8.03227	12.7642	-0.754893	1.39695
8.03712	12.6258	-0.745595	1.38843
8.04197	12.4993	-0.73725	1.38086
8.04683	12.3841	-0.730157	1.37371
8.05168	12.2792	-0.724912	1.36703
8.05653	12.1845	-0.721335	1.36
8.06139	12.0994	-0.719309	1.35273
8.06624	12.0241	-0.718415	1.34498
8.07109	11.9584	-0.717998	1.33663
8.07595	11.9024	-0.7177	1.32787
8.0808	11.8558	-0.717044	1.31875
8.08565	11.8185	-0.715792	1.30951
8.09051	11.7899	-0.713766	1.30039
8.09536	11.7698	-0.711143	1.29169
8.10021	11.7576	-0.707805	1.28347
8.10507	11.7528	-0.703931	1.27584
8.10992	11.7546	-0.699699	1.2691
8.11477	11.7623	-0.695348	1.26344
8.11963	11.7749	-0.690877	1.25927
8.12448	11.7919	-0.686467	1.25623
8.12933	11.8124	-0.681758	1.25462
8.13419	11.836	-0.677049	1.2539
8.13904	11.862	-0.671804	1.25349
8.14389	11.8902	-0.665724	1.25295
8.14875	11.9196	-0.658989	1.25194
8.1536	11.9494	-0.651538	1.25074
8.15845	11.9787	-0.643551	1.24943
8.16331	12.007	-0.635147	1.24818
8.16816	12.0336	-0.626624	1.24764
8.17301	12.0587	-0.618577	1.24782
8.17787	12.0831	-0.611365	1.24812
8.18272	12.1074	-0.605464	1.24836
8.18757	12.1326	-0.600994	1.24824
8.19243	12.1595	-0.597835	1.24717
8.19728	12.1887	-0.595808	1.24514
8.20213	12.2203	-0.594497	1.24228
8.20699	12.2541	-0.593543	1.23882
8.21184	12.2901	-0.592709	1.23507
8.21669	12.3278	-0.591636	1.23137
8.22155	12.3675	-0.590563	1.22762
8.2264	12.4088	-0.589371	1.22386
8.23125	12.4517	-0.588	1.22017
8.23611	12.4959	-0.58645	1.21659
8.24096	12.5412	-0.584304	1.21325
8.24581	12.5871	-0.581622	1.21027
8.25067	12.6333	-0.578582	1.20771
8.25552	12.6797	-0.574946	1.20574
8.26037	12.7264	-0.571668	1.20384
8.26523	12.773	-0.568449	1.20211
8.27008	12.8201	-0.565946	1.20026
8.27493	12.8673	-0.564277	1.19835
8.27979	12.9144	-0.563502	1.19668
8.28464	12.9617	-0.563145	1.19519
8.28949	13.009	-0.562668	1.19376
8.29435	13.0564	-0.56237	1.19245
8.2992	13.1041	-0.561833	1.1909
8.30405	13.1517	-0.561059	1.18923
8.30891	13.1994	-0.559747	1.18715
8.31376	13.2468	-0.557959	1.18506
8.31861	13.2936	-0.555277	1.18291
8.32347	13.3395	-0.551701	1.18107
8.32832	13.3841	-0.54729	1.17975
8.33317	13.428	-0.542283	1.17862
8.33803	13.4711	-0.537217	1.17767
8.34288	13.5139	-0.532746	1.17677
8.34773	13.557	-0.52911	1.17546
8.35259	13.6002	-0.526428	1.17403
8.35744	13.6438	-0.52464	1.17201
8.36229	13.6874	-0.52315	1.16974
8.36715	13.7306	-0.521481	1.16736
8.372	13.7731	-0.519156	1.16509
8.37685	13.8147	-0.515997	1.16313
8.38171	13.8554	-0.512004	1.16158
8.38656	13.8955	-0.507534	1.16003
8.39141	13.9351	-0.503004	1.15824
8.39627	13.9744	-0.498593	1.15609
8.40112	14.0131	-0.494838	1.15383
8.40597	14.0512	-0.491679	1.1515
8.41083	14.0885	-0.488639	1.14954
8.41568	14.1246	-0.48542	1.14834
8.42053	14.1598	-0.481844	1.14781
8.42539	14.1942	-0.478148	1.14781
8.43024	14.228	-0.474453	1.14799
8.43509	14.2614	-0.471115	1.14799
8.43995	14.2945	-0.468612	1.14733
8.4448	14.3272	-0.466883	1.14626
8.44965	14.3594	-0.465631	1.14495
8.45451	14.3908	-0.464618	1.14334
8.45936	14.4213	-0.463307	1.14197
8.46421	14.4513	-0.461578	1.14059
8.46907	14.4807	-0.459135	1.1391
8.47392	14.51	-0.456274	1.13732
8.47877	14.5391	-0.453472	1.13523
8.48363	14.5683	-0.450611	1.13261
8.48848	14.5974	-0.447869	1.12957
8.49333	14.6261	-0.445426	1.12635
8.49819	14.6543	-0.443101	1.12313
8.50304	14.6815	-0.440598	1.11985
8.50789	14.7079	-0.438094	1.11663
8.51275	14.7331	-0.435829	1.11383
8.5176	14.7572	-0.433505	1.11145
8.52245	14.7802	-0.431418	1.1096
8.52731	14.8025	-0.429392	1.10823
8.53216	14.8242	-0.427723	1.10716
8.53701	14.8452	-0.426054	1.10656
8.54187	14.8656	-0.424325	1.10644
8.54672	14.8858	-0.422418	1.10638
8.55157	14.9056	-0.420153	1.1065
8.55643	14.9251	-0.417471	1.1065
8.56128	14.9444	-0.414252	1.1065
8.56613	14.9637	-0.410616	1.10567
8.57099	14.9829	-0.406682	1.10441
8.57584	15.0017	-0.402749	1.10257
8.58069	15.0201	-0.399232	1.10036
8.58555	15.0377	-0.396371	1.09816
8.5904	15.0546	-0.394166	1.09607
8.59525	15.0704	-0.392616	1.09458
8.60011	15.085	-0.391483	1.09363
8.60496	15.0987	-0.390708	1.09309
8.60981	15.1113	-0.389755	1.09279
8.61467	15.1232	-0.388801	1.09226
8.61952	15.1349	-0.387907	1.09082
8.62437	15.1466	-0.387013	1.08856
8.62923	15.1584	-0.386178	1.08534
8.63408	15.1703	-0.385761	1.08165
8.63893	15.1821	-0.385582	1.07783
8.64379	15.1939	-0.385761	1.07419
8.64864	15.2051	-0.386059	1.07104
8.65349	15.2157	-0.386298	1.06829
8.65835	15.2259	-0.386417	1.06555
8.6632	15.2357	-0.386655	1.06245
8.66805	15.2453	-0.386953	1.05888
8.67291	15.2546	-0.38743	1.055
8.67776	15.2634	-0.388086	1.05107
8.68261	15.2717	-0.388622	1.04725
8.68747	15.2792	-0.38898	1.04368
8.69232	15.2861	-0.388861	1.04058
8.69717	15.2925	-0.388026	1.03748
8.70203	15.2988	-0.386715	1.03432
8.70688	15.3051	-0.384927	1.03128
8.71173	15.3114	-0.382781	1.02854
8.71659	15.3182	-0.380754	1.02574
8.72144	15.3254	-0.378549	1.02276
8.72629	15.3328	-0.376701	1.0196
8.73115	15.3407	-0.37545	1.01566
8.736	15.3486	-0.374556	1.01107
8.74085	15.3564	-0.37384	1.00577
8.74571	15.364	-0.373244	0.999987
8.75056	15.371	-0.372231	0.994384
8.75541	15.3772	-0.370502	0.989139
8.76027	15.3827	-0.36782	0.98455
8.76512	15.3877	-0.364602	0.980914
8.76997	15.3923	-0.361383	0.977933
8.77483	15.3968	-0.35876	0.975251
8.77968	15.4017	-0.356436	0.972271
8.78453	15.4067	-0.354826	0.968814
8.78939	15.4122	-0.353456	0.964403
8.79424	15.4176	-0.352025	0.959337
8.79909	15.4232	-0.350296	0.953794
8.80395	15.4285	-0.34821	0.948548
8.8088	15.4335	-0.345945	0.94384
8.81365	15.4378	-0.343859	0.940025
8.81851	15.4417	-0.341713	0.936866
8.82336	15.4448	-0.339568	0.934243
8.82821	15.4476	-0.337541	0.931382
8.83307	15.45	-0.335276	0.928521
8.83792	15.4521	-0.332773	0.925601
8.84277	15.4544	-0.330031	0.922203
8.84763	15.4567	-0.32711	0.918746
8.85248	15.4596	-0.323892	0.914812
8.85733	15.4626	-0.320852	0.91064
8.86219	15.4657	-0.317752	0.905871
8.86704	15.4688	-0.314593	0.900924
8.87189	15.4713	-0.311792	0.896156
8.87675	15.4735	-0.309229	0.891507
8.8816	15.4752	-0.306785	0.887215
8.88645	15.4766	-0.30452	0.883043
8.89131	15.4781	-0.302613	0.878811
8.89616	15.4798	-0.301003	0.8744
8.90101	15.4816	-0.299871	0.869811
8.90587	15.4837	-0.298858	0.865042
8.91072	15.486	-0.298202	0.860035
8.91557	15.4882	-0.297248	0.855207
8.92043	15.4899	-0.295997	0.850856
8.92528	15.4912	-0.294328	0.846624
8.93013	15.492	-0.29254	0.842571
8.93499	15.4919	-0.29093	0.838697
8.93984	15.4914	-0.289738	0.834346
8.94469	15.4905	-0.289142	0.829697
8.94955	15.4898	-0.288785	0.824273
8.9544	15.4893	-0.288129	0.818074
8.95925	15.4893	-0.287294	0.8111
8.96411	15.4894	-0.285387	0.804126
8.96896	15.4895	-0.282884	0.797153
8.97381	15.4894	-0.279963	0.790834
8.97867	15.4888	-0.277102	0.785589
8.98352	15.4876	-0.274658	0.781596
8.98837	15.486	-0.272751	0.778854
8.99323	15.4843	-0.271201	0.776649
8.99808	15.4828	-0.26983	0.774622
9.00293	15.4817	-0.268638	0.772238
9.00779	15.4809	-0.267506	0.769198
9.01264	15.4805	-0.266671	0.765562
9.01749	15.4805	-0.266016	0.761449
9.02235	15.4803	-0.265777	0.757396
9.0272	15.4799	-0.265539	0.753522
9.03205	15.4794	-0.265241	0.749409
9.03691	15.4786	-0.264704	0.744998
9.04176	15.4776	-0.263274	0.739932
9.04661	15.4765	-0.261188	0.73421
9.05147	15.4756	-0.258327	0.727832
9.05632	15.4747	-0.255287	0.721514
9.06117	15.474	-0.252306	0.715733
9.06603	15.4729	-0.249684	0.711203
9.07088	15.4719	-0.247598	0.707388
9.07573	15.4705	-0.246227	0.704229
9.08059	15.4691	-0.245214	0.70101
9.08544	15.4677	-0.24426	0.697315
9.09029	15.4663	-0.243247	0.693262
9.09515	15.4653	-0.241995	0.688493
9.1	15.4646	-0.240684	0.683844
9.10485	15.4644	-0.239134	0.679374
9.10971	15.4642	-0.237584	0.67538
9.11456	15.4645	-0.236273	0.671506
9.11941	15.465	-0.235021	0.667512
9.12427	15.466	-0.233948	0.662923
9.12912	15.467	-0.233054	0.658095
9.13397	15.4683	-0.232279	0.652552
9.13883	15.4698	-0.231445	0.64683
9.14368	15.4715	-0.230491	0.641227
9.14853	15.4732	-0.229299	0.63622
9.15339	15.4747	-0.228107	0.63175
9.15824	15.4761	-0.227332	0.627816
9.16309	15.4774	-0.226974	0.62418
9.16795	15.4784	-0.226974	0.620663
9.1728	15.4797	-0.227392	0.616789
9.17765	15.481	-0.227988	0.612617
9.18251	15.4828	-0.228524	0.607491
9.18736	15.4849	-0.228882	0.601768
9.19221	15.4872	-0.228941	0.59557
9.19707	15.4892	-0.228703	0.58943
9.20192	15.4907	-0.228465	0.583589
9.20677	15.4915	-0.228226	0.578284
9.21163	15.4917	-0.228405	0.573695
9.21648	15.4914	-0.228822	0.569701
9.22133	15.4907	-0.229001	0.566304
9.22619	15.4899	-0.229061	0.563145
9.23104	15.4892	-0.228465	0.559926
9.23589	15.4886	-0.227153	0.556707
9.24075	15.4879	-0.225186	0.553727
9.2456	15.487	-0.2231	0.551164
9.25045	15.4858	-0.221193	0.548959
9.25531	15.4842	-0.22006	0.547349
9.26016	15.4824	-0.219464	0.545919
9.26501	15.4806	-0.219524	0.54431
9.26987	15.4788	-0.219464	0.542164
9.27472	15.4773	-0.219107	0.539303
9.27957	15.4759	-0.218272	0.535727
9.28443	15.4744	-0.216842	0.531495
9.28928	15.4729	-0.215411	0.526845
9.29413	15.4709	-0.214279	0.522196
9.29899	15.469	-0.213742	0.517428
9.30384	15.4671	-0.213921	0.512719
9.30869	15.4654	-0.214279	0.508487
9.31355	15.464	-0.214517	0.504434
9.3184	15.4628	-0.214159	0.500858
9.32325	15.4617	-0.213206	0.49746
9.32811	15.4603	-0.211537	0.49448
9.33296	15.458	-0.209808	0.491977
9.33781	15.4549	-0.208378	0.49001
9.34267	15.4511	-0.207543	0.48846
9.34752	15.4467	-0.207484	0.487328
9.35237	15.4423	-0.207961	0.485957
9.35723	15.4381	-0.208497	0.484169
9.36208	15.4344	-0.208676	0.481784
9.36693	15.4314	-0.20808	0.478446
9.37179	15.4289	-0.207186	0.474513
9.37664	15.4267	-0.205815	0.47034
9.38149	15.4246	-0.204384	0.466287
9.38635	15.4223	-0.203252	0.462413
9.3912	15.4199	-0.202358	0.458896
9.39605	15.4171	-0.201523	0.455618
9.40091	15.4138	-0.20045	0.452578
9.40576	15.4101	-0.199199	0.449479
9.41061	15.406	-0.19753	0.446498
9.41547	15.4012	-0.195444	0.443935
9.42032	15.3961	-0.193238	0.44173
9.42517	15.3911	-0.191152	0.439644
9.43003	15.3862	-0.189245	0.437498
9.43488	15.3819	-0.187457	0.435114
9.43973	15.378	-0.185847	0.432432
9.44459	15.3745	-0.184238	0.429273
9.44944	15.3711	-0.182688	0.425994
9.45429	15.3676	-0.181079	0.422716
9.45915	15.3639	-0.179052	0.419676
9.464	15.36	-0.176668	0.416934
9.46885	15.3557	-0.174165	0.41467
9.47371	15.3511	-0.171423	0.412703
9.47856	15.3461	-0.168681	0.410974
9.48341	15.3408	-0.166595	0.409305
9.48827	15.3353	-0.165164	0.407279
9.49312	15.3298	-0.164807	0.404775
9.49797	15.3245	-0.165343	0.401497
9.50283	15.3195	-0.166118	0.397921
9.50768	15.3147	-0.167012	0.393987
9.51253	15.3099	-0.167251	0.390232
9.51739	15.305	-0.166774	0.386834
9.52224	15.2996	-0.165999	0.384331
9.52709	15.2937	-0.164747	0.382543
9.53195	15.287	-0.163674	0.381708
9.5368	15.2802	-0.163198	0.381112
9.54165	15.2733	-0.163078	0.380635
9.54651	15.2667	-0.162959	0.379741
9.55136	15.2603	-0.163138	0.378191
9.55621	15.2544	-0.163078	0.375867
9.56107	15.2488	-0.162601	0.372946
9.56592	15.2435	-0.162005	0.369668
9.57077	15.2381	-0.161231	0.36639
9.57563	15.2328	-0.160277	0.363111
9.58048	15.2273	-0.158906	0.360489
9.58533	15.2214	-0.157356	0.358343
9.59019	15.2149	-0.155747	0.356734
9.59504	15.2079	-0.154018	0.355244
9.59989	15.2007	-0.152349	0.353456
9.60475	15.1932	-0.15074	0.351608
9.6096	15.1857	-0.149071	0.3497
9.61445	15.1784	-0.147641	0.347495
9.61931	15.1714	-0.145853	0.345469
9.62416	15.1646	-0.144064	0.343561
9.62901	15.1578	-0.142336	0.341535
9.63387	15.1509	-0.140846	0.339389
9.63872	15.1442	-0.139475	0.336587
9.64357	15.1376	-0.138402	0.333369
9.64843	15.1311	-0.137448	0.329971
9.65328	15.1243	-0.136137	0.326872
9.65813	15.1172	-0.134706	0.324547
9.66299	15.1096	-0.132978	0.323057
9.66784	15.1016	-0.131071	0.322521
9.67269	15.093	-0.129163	0.3227
9.67755	15.0843	-0.127316	0.323117
9.6824	15.0759	-0.125706	0.323057
9.68725	15.068	-0.124216	0.322521
9.69211	15.0609	-0.123024	0.321031
[truncated: 1,092 more rows]
