# Supplementary material for: Selection of a promiscuous minimalist cAMP phosphodiesterase from a library of de novo designed proteins
Source: Nat Chem. 2024 May 3;16(7):1200–8. doi: 10.1038/s41557-024-01490-4 (PMC11230910; doi:10.1038/s41557-024-01490-4)
Supplement: Supplementary file 5 — Source data for plots in Supplementary Figs. 6–12. [file 41557_2024_1490_MOESM5_ESM.zip › Supplementary_Data_3_Source_Data_Fig_S6-12/Sup 11.xlsx]

## Sheet: Export Summary
	This document was exported from Numbers. Each table was converted to an Excel worksheet. All other objects on each Numbers sheet were placed on separate worksheets. Please be aware that formula calculations may differ in Excel.
	Numbers Sheet Name	Numbers Table Name	Excel Worksheet Name
	S11 HPLC
		Table 1	S11 HPLC
	S11 MS
		Table 1	S11 MS

## Sheet: S11 HPLC
Table 1
Retention time	Reduced	Mixed	Disulfide
0	0.00685453	-0.0223517	0.00524521
0.00485333	0.00584126	-0.0225902	0.00458956
0.00970667	0.00631809	-0.0216961	0.00524521
0.01456	0.00798702	-0.0200868	0.00673532
0.0194133	0.010848	-0.017643	0.00870228
0.0242667	0.0146627	-0.01508	0.01055
0.02912	0.018537	-0.0129342	0.0119805
0.0339733	0.0219941	-0.0113249	0.0129938
0.0388267	0.0246167	-0.00995398	0.0141859
0.04368	0.0261664	-0.00888109	0.0157356
0.0485333	0.0265837	-0.00762939	0.0177622
0.0533867	0.0261664	-0.00649691	0.0202656
0.05824	0.025034	-0.00542402	0.0230074
0.0630933	0.0236034	-0.00506639	0.0253916
0.0679467	0.0222921	-0.00554323	0.0272393
0.0728	0.0213981	-0.00703335	0.028193
0.0776533	0.0213981	-0.0089407	0.0284314
0.0825067	0.0219941	-0.0110269	0.0279546
0.08736	0.023365	-0.0127554	0.0270009
0.0922133	0.0249743	-0.0138879	0.0256896
0.0970667	0.026226	-0.0144243	0.0242591
0.10192	0.0267029	-0.0144243	0.0226498
0.106773	0.0262856	-0.0142455	0.0210404
0.111627	0.0248551	-0.0140667	0.0196099
0.11648	0.023067	-0.0138879	0.0184774
0.121333	0.0211	-0.0138879	0.0174642
0.126187	0.0193715	-0.0140667	0.0164509
0.13104	0.0178814	-0.0146627	0.0151396
0.135893	0.0168085	-0.015676	0.0132918
0.140747	0.0155568	-0.017345	0.0109673
0.1456	0.0142455	-0.0195503	0.00822544
0.150453	0.0129938	-0.0218749	0.00596046
0.155307	0.0120401	-0.0237823	0.00441074
0.16016	0.0115633	-0.0251532	0.0038743
0.165013	0.0118613	-0.02563	0.00452995
0.169867	0.0129342	-0.0252128	0.00625849
0.17472	0.0144839	-0.0239611	0.00840425
0.179573	0.0159144	-0.0227094	0.0101924
0.184427	0.0169277	-0.0211596	0.0115633
0.18928	0.0172257	-0.0197887	0.0119805
0.194133	0.0167489	-0.0187755	0.0112057
0.198987	0.0157356	-0.0178218	0.00971556
0.20384	0.0143647	-0.0170469	0.00780821
0.208693	0.0126958	-0.0165105	0.00590086
0.213547	0.0111461	-0.0165105	0.00423193
0.2184	0.00995398	-0.0164509	0.00351667
0.223253	0.0090003	-0.0163913	0.0038147
0.228107	0.00888109	-0.0156164	0.00554323
0.23296	0.0101328	-0.0138283	0.00876188
0.237813	0.012517	-0.0111461	0.012815
0.242667	0.0160336	-0.00756979	0.0174046
0.24752	0.0200868	-0.00345707	0.0218749
0.252373	0.0238419	0.000119209	0.0255108
0.257227	0.0261664	0.00298023	0.027895
0.26208	0.0268817	0.00452995	0.0289679
0.266933	0.0255704	0.00470877	0.0288486
0.271787	0.0229478	0.00375509	0.0278354
0.27664	0.0198483	0.00220537	0.0261068
0.281493	0.0171661	0.00077486	0.0241399
0.286347	0.0156164	-0.000298023	0.0224113
0.2912	0.0151396	-0.000715256	0.0209808
0.296053	0.0154972	-0.00077486	0.0197291
0.300907	0.0162721	-0.000536442	0.0191927
0.30576	0.0168085	-0.000417233	0.0190735
0.310613	0.0169873	-0.000715256	0.0194311
0.315467	0.0166297	-0.00137091	0.0200868
0.32032	0.0163317	-0.00214577	0.0212193
0.325173	0.0158548	-0.00333786	0.0226498
0.330027	0.0155568	-0.00441074	0.0244379
0.33488	0.015378	-0.005126	0.0262856
0.339733	0.0157952	-0.00530481	0.028491
0.344587	0.0163913	-0.0051856	0.0302792
0.34944	0.0175238	-0.00476837	0.0314713
0.354293	0.0188947	-0.00441074	0.0318289
0.359147	0.0205636	-0.00423193	0.0312924
0.364	0.0218153	-0.00464916	0.0299215
0.368853	0.0226498	-0.00554323	0.0279546
0.373707	0.0227094	-0.00703335	0.0258684
0.37856	0.0219345	-0.00858307	0.0240207
0.383413	0.0206232	-0.00989437	0.0226498
0.388267	0.0190735	-0.0106692	0.0219941
0.39312	0.017643	-0.0109076	0.0219941
0.397973	0.0165701	-0.0106096	0.0226498
0.402827	0.015974	-0.00995398	0.0234842
0.40768	0.0161529	-0.00888109	0.0244379
0.412533	0.0170469	-0.00745058	0.0252724
0.417387	0.018239	-0.00566244	0.025928
0.42224	0.0201464	-0.00321865	0.0267625
0.427093	0.0219345	-0.000476837	0.0278354
0.431947	0.0237823	0.00184774	0.0289679
0.4368	0.0252724	0.00351667	0.0303984
0.441653	0.0261664	0.00429153	0.0317693
0.446507	0.0266433	0.00423193	0.0330806
0.45136	0.0268817	0.00351667	0.0341535
0.456213	0.0266433	0.00274181	0.0349283
0.461067	0.0259876	0.0026226	0.0354648
0.46592	0.0252724	0.00315905	0.0361204
0.470773	0.0239015	0.00393391	0.03618
0.475627	0.0220537	0.00488758	0.0357032
0.48048	0.0197887	0.00530481	0.0347495
0.485333	0.0175238	0.005126	0.0330806
0.490187	0.0153184	0.00399351	0.030756
0.49504	0.0137091	0.00232458	0.0280142
0.499893	0.0129342	0.000417233	0.02563
0.504747	0.0129938	-0.00143051	0.0239015
0.5096	0.0135899	-0.00321865	0.0229478
0.514453	0.0144243	-0.00464916	0.0230074
0.519307	0.0151396	-0.00584126	0.0237823
0.52416	0.0153184	-0.0064373	0.0245571
0.529013	0.014782	-0.00697374	0.025034
0.533867	0.0131726	-0.00745058	0.0245571
0.53872	0.0111461	-0.00756979	0.023365
0.543573	0.00870228	-0.0077486	0.0215173
0.548427	0.0064373	-0.00756979	0.0199676
0.55328	0.00476837	-0.00691414	0.0188947
0.558133	0.0038743	-0.00548363	0.0185966
0.562987	0.00417233	-0.00327826	0.0195503
0.56784	0.00536442	-0.00077486	0.0209212
0.572693	0.00733137	0.00196695	0.0226498
0.577547	0.0100732	0.00441074	0.0242591
0.5824	0.013411	0.00619888	0.025928
0.587253	0.0166893	0.00697374	0.0269413
0.592107	0.0197887	0.00661612	0.0275373
0.59696	0.0225306	0.00536442	0.0277162
0.601813	0.0246763	0.0038147	0.0277162
0.606667	0.0263453	0.00232458	0.0276566
0.61152	0.0273585	0.00149012	0.0276566
0.616373	0.027895	0.00143051	0.0277758
0.621227	0.0280142	0.00214577	0.0280738
0.62608	0.0277162	0.00315905	0.0282526
0.630933	0.0269413	0.00411272	0.0282526
0.635787	0.0258088	0.00429153	0.0279546
0.64064	0.0239015	0.00286102	0.0269413
0.645493	0.0215769	0.000238419	0.0253916
0.650347	0.0188351	-0.00357628	0.023365
0.6552	0.0163913	-0.00762939	0.0215173
0.660053	0.0140071	-0.0115037	0.0196099
0.664907	0.012219	-0.0146031	0.0180006
0.66976	0.0109673	-0.0163913	0.0168681
0.674613	0.010252	-0.0169277	0.0165105
0.679467	0.00989437	-0.0164509	0.0165105
0.68432	0.00983477	-0.0154972	0.0168085
0.689173	0.0100732	-0.0142455	0.017345
0.694027	0.0107884	-0.013113	0.0181198
0.69888	0.0116825	-0.0123382	0.0186563
0.703733	0.0126958	-0.0118613	0.0190735
0.708587	0.0139475	-0.0115037	0.0192523
0.71344	0.0154376	-0.0111461	0.0194907
0.718293	0.0169277	-0.0107884	0.0196695
0.723147	0.0185966	-0.0104308	0.0199676
0.728	0.0203252	-0.0103116	0.0205636
0.732853	0.0220537	-0.01055	0.0215769
0.737707	0.0234842	-0.0113249	0.0227094
0.74256	0.0241995	-0.0126958	0.0236034
0.747413	0.0237823	-0.0143647	0.0240207
0.752267	0.0225306	-0.0158548	0.0240803
0.75712	0.0206828	-0.0168681	0.0238419
0.761973	0.0183582	-0.0169873	0.0236034
0.766827	0.0162721	-0.0160933	0.0241399
0.77168	0.0150204	-0.0141859	0.0255704
0.776533	0.0145435	-0.0118613	0.0274181
0.781387	0.014782	-0.00947714	0.0293255
0.78624	0.0153184	-0.00780821	0.0305176
0.791093	0.015676	-0.00715256	0.0306964
0.795947	0.01508	-0.00810623	0.0292659
0.8008	0.0125766	-0.010848	0.0264645
0.805653	0.00685453	-0.0160933	0.0219941
0.810507	-0.00214577	-0.0236034	0.0169873
0.81536	-0.0144839	-0.0332594	0.0125766
0.820213	-0.028491	-0.0442863	0.0109076
0.825067	-0.0431538	-0.0559092	0.0143051
0.82992	-0.056684	-0.0673532	0.025332
0.834773	-0.0672936	-0.077486	0.0460744
0.839627	-0.0743866	-0.0862479	0.077486
0.84448	-0.0779033	-0.0931621	0.118971
0.849333	-0.0782609	-0.0988245	0.1688
0.854187	-0.0762939	-0.103235	0.223756
0.85904	-0.0728369	-0.106573	0.280619
0.863893	-0.0683069	-0.108421	0.335991
0.868747	-0.0633597	-0.10848	0.387192
0.8736	-0.0583529	-0.106514	0.432372
0.878453	-0.0535846	-0.10258	0.469804
0.883307	-0.0495911	-0.0974536	0.498772
0.88816	-0.0470281	-0.092566	0.51868
0.893013	-0.0466704	-0.0898242	0.529587
0.897867	-0.0489354	-0.090301	0.531673
0.90272	-0.0540018	-0.0947714	0.526011
0.907573	-0.0610948	-0.102639	0.51409
0.912427	-0.0691414	-0.112116	0.497937
0.91728	-0.0761151	-0.120699	0.479758
0.922133	-0.0795722	-0.125408	0.462174
0.926987	-0.0779629	-0.124216	0.446916
0.93184	-0.0697374	-0.115454	0.435531
0.936693	-0.0554323	-0.0998378	0.427842
0.941547	-0.0359416	-0.0786185	0.423253
0.9464	-0.0138283	-0.0542998	0.420332
0.951253	0.00834465	-0.0298619	0.416875
0.956107	0.0279546	-0.00792742	0.410974
0.96096	0.0434518	0.00983477	0.401497
0.965813	0.0547171	0.0232458	0.388384
0.970667	0.0625849	0.0328422	0.372827
0.97552	0.0680685	0.0398755	0.355899
0.980373	0.0728965	0.0458956	0.339389
0.985227	0.0780225	0.051558	0.32413
0.99008	0.0836849	0.0571012	0.310481
0.994933	0.0894666	0.062108	0.297785
0.999787	0.0949502	0.0661612	0.285745
1.00464	0.0995398	0.0690818	0.273764
1.00949	0.102639	0.0710487	0.261962
1.01435	0.104368	0.0724196	0.250518
1.0192	0.104964	0.0739098	0.239789
1.02405	0.104666	0.0756383	0.230014
1.02891	0.103235	0.0773668	0.221133
1.03376	0.101209	0.0786781	0.21261
1.03861	0.0984669	0.0790954	0.204444
1.04347	0.095427	0.0785589	0.196278
1.04832	0.092268	0.0768304	0.188351
1.05317	0.0897646	0.0747442	0.1809
1.05803	0.0882745	0.0727177	0.174403
1.06288	0.0876784	0.0707507	0.168562
1.06773	0.0877976	0.069201	0.163317
1.07259	0.0883937	0.0680089	0.158727
1.07744	0.0885129	0.066638	0.154197
1.08229	0.0880957	0.0652075	0.149667
1.08715	0.0869036	0.0634193	0.145316
1.092	0.0855327	0.06181	0.141561
1.09685	0.0839233	0.0604391	0.13864
1.10171	0.0827312	0.059545	0.136733
1.10656	0.0816584	0.059545	0.135779
1.11141	0.0808835	0.0600219	0.135481
1.11627	0.0804663	0.061214	0.135601
1.12112	0.0798702	0.0621676	0.135422
1.12597	0.0795126	0.0630021	0.134647
1.13083	0.0795722	0.0633597	0.133157
1.13568	0.0802279	0.0633001	0.130951
1.14053	0.0813603	0.0628233	0.128031
1.14539	0.0828505	0.0621676	0.124395
1.15024	0.084579	0.061512	0.120521
1.15509	0.0863075	0.0605583	0.116765
1.15995	0.0878572	0.0594854	0.113428
1.1648	0.0891089	0.0579357	0.110686
1.16965	0.090301	0.0557899	0.108719
1.17451	0.0911355	0.0529289	0.107586
1.17936	0.0915527	0.0492334	0.106692
1.18421	0.0911355	0.0445843	0.10556
1.18907	0.0899434	0.0398159	0.103891
1.19392	0.0884533	0.035584	0.101805
1.19877	0.0863671	0.0323653	0.0991225
1.20363	0.084579	0.0305176	0.0964403
1.20848	0.0832677	0.0303388	0.0938773
1.21333	0.0826716	0.0311732	0.0915527
1.21819	0.0827312	0.0324845	0.0895858
1.22304	0.0833869	0.0335574	0.0876188
1.22789	0.0841618	0.0341535	0.0858307
1.23275	0.085175	0.0345111	0.0841618
1.2376	0.0859499	0.0346899	0.0830889
1.24245	0.0866055	0.0351667	0.0829697
1.24731	0.0870228	0.0364184	0.0839233
1.25216	0.0867844	0.0379086	0.0854135
1.25701	0.0864863	0.0395179	0.0876188
1.26187	0.0860691	0.0409484	0.0898242
1.26672	0.0857115	0.0417233	0.0915527
1.27157	0.0857115	0.0420213	0.0929236
1.27643	0.0860095	0.0417829	0.0935197
1.28128	0.0863671	0.0409484	0.0936389
1.28613	0.0864267	0.0397563	0.0931621
1.29099	0.0862479	0.0382662	0.0920296
1.29584	0.0855327	0.0365376	0.0900626
1.30069	0.0844598	0.0346899	0.0872612
1.30555	0.0833273	0.0327826	0.0838041
1.3104	0.0824332	0.0314116	0.0801086
1.31525	0.0815392	0.0302792	0.076592
1.32011	0.0805855	0.0293851	0.0737906
1.32496	0.0795722	0.0284314	0.0719428
1.32981	0.0787377	0.0272989	0.0709891
1.33467	0.0780225	0.0255704	0.0704527
1.33952	0.0782609	0.0236034	0.0703931
1.34437	0.079155	0.0216961	0.0702739
1.34923	0.0809431	0.0205636	0.0702143
1.35408	0.0832677	0.0206828	0.0703931
1.35893	0.0853539	0.0221729	0.0709295
1.36379	0.0866652	0.0246763	0.0717044
1.36864	0.0870228	0.0280738	0.0727773
1.37349	0.0866055	0.031352	0.0737309
1.37835	0.0857711	0.0338554	0.074327
1.3832	0.084579	0.0352263	0.0740886
1.38805	0.0839829	0.0352263	0.0731349
1.39291	0.0841618	0.0345111	0.072062
1.39776	0.0849962	0.0336766	0.0708699
1.40261	0.0864267	0.0330806	0.0700951
1.40747	0.0883341	0.033319	0.0697374
1.41232	0.0901818	0.0340939	0.0701547
1.41717	0.0919104	0.0357032	0.0712872
1.42203	0.0934601	0.0377297	0.0732541
1.42688	0.0944734	0.0396371	0.0758171
1.43173	0.0951886	0.041306	0.0789165
1.43659	0.0953674	0.0423193	0.082314
1.44144	0.0953674	0.0430942	0.0857115
1.44629	0.095129	0.0431538	0.0886917
1.45115	0.0947714	0.0426769	0.0911355
1.456	0.0945926	0.0417829	0.0930429
1.46085	0.094831	0.0411868	0.0950098
1.46571	0.0952482	0.0408888	0.0969172
1.47056	0.0959039	0.0408888	0.0989437
1.47541	0.0965595	0.0415444	0.10097
1.48027	0.0969172	0.0424981	0.102758
1.48512	0.0968575	0.0434518	0.103951
1.48997	0.0960827	0.0442863	0.104487
1.49483	0.0947118	0.0447631	0.104487
1.49968	0.0928044	0.0447631	0.104487
1.50453	0.0907779	0.0444055	0.104666
1.50939	0.0884533	0.0433922	0.104904
1.51424	0.0862479	0.0419617	0.104904
1.51909	0.0841022	0.0399351	0.104547
1.52395	0.0818968	0.0376701	0.103533
1.5288	0.0795126	0.0350475	0.101447
1.53365	0.0768304	0.0323653	0.0987053
1.53851	0.0741482	0.0293851	0.0956059
1.54336	0.0713468	0.0261664	0.0922084
1.54821	0.0691414	0.0227094	0.0891089
1.55307	0.0675321	0.0192523	0.0862479
1.55792	0.066638	0.015974	0.0836253
1.56277	0.0664592	0.0132918	0.0814795
1.56763	0.0666976	0.0118613	0.0799894
1.57248	0.067234	0.0112653	0.0790954
1.57733	0.0677705	0.0115633	0.0784993
1.58219	0.0678897	0.0121593	0.0782013
1.58704	0.0675917	0.0129938	0.0777841
1.59189	0.0670552	0.0138283	0.0772476
1.59675	0.0660419	0.0145435	0.0762343
1.6016	0.064671	0.0153184	0.074625
1.60645	0.0630021	0.0157356	0.0727177
1.61131	0.0610948	0.015974	0.0706911
1.61616	0.0594258	0.0157952	0.0685453
1.62101	0.0576973	0.0150204	0.06634
1.62587	0.0565052	0.0141263	0.0645518
1.63072	0.0553131	0.0133514	0.0628829
1.63557	0.054419	0.0132918	0.0616908
1.64043	0.0539422	0.0141859	0.0612736
1.64528	0.0536442	0.0158548	0.0616312
1.65013	0.053525	0.0178814	0.0626445
1.65499	0.0535846	0.0196099	0.0641346
1.65984	0.0536442	0.0204444	0.0656247
1.66469	0.0534654	0.0196099	0.0668764
1.66955	0.0528693	0.0169873	0.0674129
1.6744	0.0522733	0.0134706	0.0676513
1.67925	0.0517368	0.00953674	0.0677109
1.68411	0.0517368	0.00619888	0.0678301
1.68896	0.0519156	0.00363588	0.0680089
1.69381	0.0525713	0.00244379	0.068903
1.69867	0.0529885	0.00214577	0.0697374
1.70352	0.0532269	0.00232458	0.0708699
1.70837	0.0527501	0.00232458	0.0718236
1.71323	0.051558	0.00178814	0.0725985
1.71808	0.0497699	0.000476837	0.0733733
1.72293	0.0476837	-0.00154972	0.0741482
1.72779	0.0457168	-0.0038743	0.0752807
1.73264	0.0439286	-0.00661612	0.0762939
1.73749	0.0423193	-0.0090003	0.0773668
1.74235	0.0410676	-0.01055	0.0786781
1.7472	0.0401139	-0.0110269	0.0799894
1.75205	0.0396967	-0.0101924	0.081718
1.75691	0.0399351	-0.00822544	0.0834465
1.76176	0.0409484	-0.00536442	0.0854135
1.76661	0.0424981	-0.00214577	0.0875592
1.77147	0.0444651	0.000953674	0.0895262
1.77632	0.046134	0.00327826	0.0910759
1.78117	0.0475645	0.00488758	0.0923276
1.78603	0.0481606	0.00554323	0.0927448
1.79088	0.0480413	0.00554323	0.0925064
1.79573	0.0476241	0.005126	0.0915527
1.80059	0.0469089	0.00452995	0.0899434
1.80544	0.0462532	0.00399351	0.0881553
1.81029	0.0457764	0.00369549	0.0863671
1.81515	0.0452995	0.00357628	0.0846982
1.82	0.0447631	0.00333786	0.0835061
1.82485	0.044167	0.00327826	0.0825524
1.82971	0.0433326	0.00274181	0.081718
1.83456	0.0423789	0.00160933	0.0804663
1.83941	0.041604	0.000178814	0.0787973
1.84427	0.0409484	-0.00178814	0.076592
1.84912	0.0404119	-0.00393391	0.0740886
1.85397	0.0396967	-0.00584126	0.0717044
1.85883	0.0388026	-0.00715256	0.0698566
1.86368	0.0377297	-0.00709295	0.0684261
1.86853	0.036478	-0.00602007	0.0675917
1.87339	0.0355244	-0.00357628	0.0672936
1.87824	0.0347495	-5.96046e-05	0.066936
1.88309	0.0340343	0.00375509	0.0662804
1.88795	0.0331402	0.00745058	0.0650883
1.8928	0.0320673	0.0101328	0.0633597
1.89765	0.0306964	0.0115633	0.0611544
1.90251	0.0294447	0.0115633	0.0585914
1.90736	0.0284314	0.0101924	0.0560284
1.91221	0.0283718	0.00810623	0.0535846
1.91707	0.0293255	0.00548363	0.0517368
1.92192	0.0314116	0.00333786	0.0509024
1.92677	0.0340939	0.00160933	0.0507832
1.93163	0.0368953	0.000596046	0.0511408
1.93648	0.0391006	-0.000178814	0.051856
1.94133	0.0399947	-0.000715256	0.0521541
1.94619	0.0399351	-0.00154972	0.051856
1.95104	0.0388026	-0.00286102	0.0508428
1.95589	0.0370145	-0.00452995	0.0491142
1.96075	0.0351071	-0.00655651	0.0469089
1.9656	0.0331998	-0.00882149	0.0444651
1.97045	0.0320673	-0.0106096	0.0422001
1.97531	0.031352	-0.0121593	0.0401735
1.98016	0.0314116	-0.0132322	0.038743
1.98501	0.0321865	-0.0138283	0.0380874
1.98987	0.0336766	-0.0137687	0.0383854
1.99472	0.0357032	-0.0132918	0.0398159
1.99957	0.0374913	-0.0127554	0.0419617
2.00443	0.039041	-0.0120997	0.0445247
2.00928	0.0397563	-0.0112653	0.0467896
2.01413	0.0394583	-0.0106692	0.0478625
2.01899	0.038147	-0.0101328	0.0476241
2.02384	0.0363588	-0.00977516	0.045836
2.02869	0.0342727	-0.00977516	0.0428557
2.03355	0.0324249	-0.0103116	0.0394583
2.0384	0.0308752	-0.0113249	0.0360012
2.04325	0.0296235	-0.012815	0.0328422
2.04811	0.0287294	-0.0146031	0.0302196
2.05296	0.0284314	-0.0162125	0.0280142
2.05781	0.0283718	-0.0174046	0.0259876
2.06267	0.0287294	-0.0182986	0.0240803
2.06752	0.0296235	-0.0183582	0.0223517
2.07237	0.0308156	-0.0180006	0.0209808
2.07723	0.0324845	-0.0171065	0.0204444
2.08208	0.0340939	-0.0160933	0.0203252
2.08693	0.035584	-0.0148416	0.0210404
2.09179	0.0367761	-0.013113	0.022471
2.09664	0.0375509	-0.0110269	0.0244379
2.10149	0.0376105	-0.00882149	0.0265241
2.10635	0.0368953	-0.00667572	0.0286698
2.1112	0.0358224	-0.00423193	0.0308752
2.11605	0.0345111	-0.00232458	0.0326633
2.12091	0.0336766	-0.000476837	0.0341535
2.12576	0.0334978	0.000953674	0.0350475
2.13061	0.0343919	0.00202656	0.0353456
2.13547	0.0360012	0.00280142	0.0351071
2.14032	0.0379682	0.00309944	0.0340939
2.14517	0.0400543	0.00292063	0.0331402
2.15003	0.0414252	0.00226498	0.0320077
2.15488	0.0423789	0.0013113	0.0314116
2.15973	0.0423789	0.000178814	0.0312924
2.16459	0.0422597	-0.000715256	0.0320077
2.16944	0.0415444	-0.00184774	0.0329018
2.17429	0.0405908	-0.00292063	0.0336766
2.17915	0.0392795	-0.00393391	0.0340343
2.184	0.0374317	-0.00506639	0.0334382
2.18885	0.0351667	-0.00613928	0.0317693
2.19371	0.0325441	-0.00709295	0.0292063
2.19856	0.0298619	-0.00780821	0.0260472
2.20341	0.0274181	-0.00810623	0.0231862
2.20827	0.0257492	-0.00762939	0.0211596
2.21312	0.0247955	-0.00655651	0.0204444
2.21797	0.0247359	-0.00488758	0.0208616
2.22283	0.025332	-0.00298023	0.0218749
2.22768	0.0262856	-0.00137091	0.023067
2.23253	0.0274777	-0.000476837	0.0239611
2.23739	0.028789	-0.000298023	0.0243187
2.24224	0.0302792	-0.000476837	0.0243783
2.24709	0.0317693	-0.00089407	0.0243187
2.25195	0.033319	-0.000715256	0.0244975
2.2568	0.0347495	-0.000119209	0.0249147
2.26165	0.0358224	0.00107288	0.0255108
2.26651	0.0360012	0.00214577	0.0258684
2.27136	0.0352859	0.00268221	0.0259876
2.27621	0.0340939	0.00238419	0.0255704
2.28107	0.0324845	0.000834465	0.0246763
2.28592	0.0306964	-0.00166893	0.0234246
2.29077	0.0290275	-0.00441074	0.0223517
2.29563	0.0272393	-0.00745058	0.0212789
2.30048	0.0253916	-0.010252	0.0204444
2.30533	0.0234842	-0.0127554	0.019908
2.31019	0.0218153	-0.0146627	0.0200272
2.31504	0.020802	-0.0163913	0.020504
2.31989	0.0207424	-0.0174642	0.0215769
2.32475	0.0218153	-0.0180006	0.0230074
2.3296	0.0231862	-0.017941	0.0240803
2.33445	0.0246167	-0.0171661	0.0248551
2.33931	0.025332	-0.0160933	0.0249147
2.34416	0.0250936	-0.0145435	0.0242591
2.34901	0.0241399	-0.012815	0.0231266
2.35387	0.023067	-0.0112653	0.0223517
2.35872	0.0225902	-0.00971556	0.0220537
2.36357	0.0226498	-0.00846386	0.0225902
2.36843	0.0235438	-0.00739098	0.0240803
2.37328	0.0247359	-0.00667572	0.025928
2.37813	0.0257492	-0.00649691	0.0277758
2.38299	0.0264645	-0.00679493	0.0289679
2.38784	0.0265837	-0.00786781	0.0290871
2.39269	0.0261068	-0.00953674	0.0280738
2.39755	0.025332	-0.0115633	0.0261664
2.4024	0.0244379	-0.0135303	0.023663
2.40725	0.023663	-0.0151992	0.0212789
2.41211	0.0234246	-0.0163317	0.0194311
2.41696	0.023663	-0.0169873	0.0184774
2.42181	0.0245571	-0.0172853	0.0184774
2.42667	0.0260472	-0.0172853	0.0196695
2.43152	0.027895	-0.0172853	0.0217557
2.43637	0.0298619	-0.0171065	0.0242591
2.44123	0.0316501	-0.0167489	0.0268817
2.44608	0.033021	-0.0159144	0.0291467
2.45093	0.0339746	-0.0144839	0.0308752
2.45579	0.0347495	-0.0129342	0.0317097
2.46064	0.0354052	-0.0112057	0.0317693
2.46549	0.035882	-0.00995398	0.0311136
2.47035	0.0360608	-0.00953674	0.0298619
2.4752	0.0358224	-0.00995398	0.0283122
2.48005	0.0349879	-0.0113249	0.0270009
2.48491	0.0336766	-0.0131726	0.025928
2.48976	0.0321865	-0.0153184	0.0252128
2.49461	0.030756	-0.0171065	0.0247955
2.49947	0.0299215	-0.0184178	0.0246167
2.50432	0.0295639	-0.0190139	0.0243783
2.50917	0.0299215	-0.0186563	0.0243187
2.51403	0.0309348	-0.0174046	0.0245571
2.51888	0.0322461	-0.0154376	0.025034
2.52373	0.0337362	-0.0131726	0.0255108
2.52859	0.0349283	-0.0110865	0.0261664
2.53344	0.0355244	-0.00983477	0.0263453
2.53829	0.0352859	-0.00965595	0.0261068
2.54315	0.0343323	-0.0106692	0.0255108
2.548	0.0327826	-0.0125766	0.0249147
2.55285	0.0309348	-0.0146627	0.0243187
2.55771	0.0292063	-0.0163317	0.0241399
2.56256	0.0280738	-0.0166893	0.0244379
2.56741	0.0276566	-0.015676	0.0246167
2.57227	0.0276566	-0.0138283	0.0244379
2.57712	0.0279546	-0.0114441	0.0239015
2.58197	0.0282526	-0.00905991	0.0229478
2.58683	0.0282526	-0.00756979	0.0215769
2.59168	0.0280738	-0.00697374	0.0203848
2.59653	0.0279546	-0.00727177	0.0197887
2.60139	0.0281334	-0.00786781	0.0199676
2.60624	0.028789	-0.00864267	0.0208616
2.61109	0.0295043	-0.00947714	0.0222325
2.61595	0.0301003	-0.0104904	0.0239015
2.6208	0.030458	-0.0114441	0.0255704
2.62565	0.0303388	-0.0127554	0.0267625
2.63051	0.0295639	-0.0143051	0.0272393
2.63536	0.0283718	-0.0160933	0.0271201
2.64021	0.0272393	-0.0174046	0.0265241
2.64507	0.0264645	-0.0177622	0.0258088
2.64992	0.0263453	-0.0172257	0.0254512
2.65477	0.0265241	-0.015676	0.025332
2.65963	0.0273585	-0.0135899	0.0256896
2.66448	0.028491	-0.0110269	0.0260472
2.66933	0.0294447	-0.00905991	0.0261068
2.67419	0.0306368	-0.0077486	0.0258088
2.67904	0.0318885	-0.00756979	0.0249743
2.68389	0.0333786	-0.00810623	0.0240207
2.68875	0.0352263	-0.0090003	0.023365
2.6936	0.0368357	-0.0101924	0.0228882
2.69845	0.0383258	-0.0110865	0.0228882
2.70331	0.039041	-0.0118613	0.0230074
2.70816	0.0388026	-0.0122786	0.0230074
2.71301	0.0376105	-0.0126958	0.022769
2.71787	0.0356436	-0.0133514	0.0222325
2.72272	0.0336766	-0.0141263	0.0218153
2.72757	0.0319481	-0.014782	0.0218153
2.73243	0.030458	-0.0156164	0.0222325
2.73728	0.0292659	-0.0165105	0.0230074
2.74213	0.0284314	-0.0171661	0.0241399
2.74699	0.0275373	-0.0177026	0.0249147
2.75184	0.0264645	-0.0180602	0.0254512
2.75669	0.0254512	-0.0182986	0.0253916
2.76155	0.0247359	-0.0184774	0.0246167
2.7664	0.0246763	-0.0184774	0.0234246
2.77125	0.0254512	-0.0183582	0.0220537
2.77611	0.0269413	-0.017941	0.020802
2.78096	0.0288486	-0.0171661	0.0200272
2.78581	0.0311732	-0.015974	0.0200272
2.79067	0.0331402	-0.0142455	0.0211
2.79552	0.0344515	-0.012517	0.0231266
2.80037	0.0350475	-0.0110269	0.02563
2.80523	0.0348091	-0.00989437	0.028193
2.81008	0.0340343	-0.00965595	0.0303984
2.81493	0.0329018	-0.0103116	0.0315309
2.81979	0.0316501	-0.0119805	0.0311732
2.82464	0.0305176	-0.0142455	0.0294447
2.82949	0.0295043	-0.0166893	0.0263453
2.83435	0.0286102	-0.0191331	0.0223517
2.8392	0.0281334	-0.0206828	0.0181794
2.84405	0.027597	-0.0217557	0.0142455
2.84891	0.0270605	-0.0221729	0.0109673
2.85376	0.0267625	-0.0221133	0.0089407
2.85861	0.0266433	-0.0216365	0.00804663
2.86347	0.0270605	-0.0208616	0.00870228
2.86832	0.0277162	-0.0203252	0.0100732
2.87317	0.0288486	-0.0197887	0.0122786
2.87803	0.0301003	-0.0192523	0.0146627
2.88288	0.031352	-0.0187159	0.0171065
2.88773	0.0323653	-0.018239	0.0194907
2.89259	0.0332594	-0.017643	0.0218153
2.89744	0.033915	-0.0167489	0.0237823
2.90229	0.0343919	-0.01508	0.0256896
2.90715	0.0349283	-0.0130534	0.0270009
2.912	0.0358224	-0.0103712	0.0277758
2.91685	0.0370145	-0.00745058	0.0280142
2.92171	0.0382662	-0.00482798	0.0277758
2.92656	0.0395775	-0.00280142	0.0274777
2.93141	0.0404119	-0.00196695	0.0271201
2.93627	0.04071	-0.00232458	0.0267625
2.94112	0.0403523	-0.00369549	0.0265241
2.94597	0.0392795	-0.00572205	0.0260472
2.95083	0.0377893	-0.00780821	0.0252128
2.95568	0.0362396	-0.00959635	0.0239015
2.96053	0.0348687	-0.0110269	0.0222921
2.96539	0.0344515	-0.0117421	0.0211596
2.97024	0.0349879	-0.0120401	0.0205636
2.97509	0.036478	-0.0120401	0.020504
2.97995	0.0383258	-0.012219	0.0210404
2.9848	0.0402331	-0.0128746	0.0217557
2.98965	0.0416636	-0.0140667	0.0220537
2.99451	0.0424981	-0.0157952	0.0217557
2.99936	0.0424385	-0.0178814	0.0210404
3.00421	0.0422001	-0.0194907	0.0205636
3.00907	0.0420809	-0.0203848	0.0206232
3.01392	0.0426173	-0.0202656	0.0211
3.01877	0.0437498	-0.0191927	0.0219345
3.02363	0.0454783	-0.0174046	0.023067
3.02848	0.0473857	-0.0155568	0.023663
3.03333	0.0488758	-0.0140071	0.0236034
3.03819	0.0501275	-0.0128746	0.0229478
3.04304	0.0507832	-0.012219	0.0217557
3.04789	0.0511408	-0.0118017	0.020206
3.05275	0.0509024	-0.0115633	0.0183582
3.0576	0.0500679	-0.0114441	0.0166297
3.06245	0.0488162	-0.0113249	0.0151992
3.06731	0.0470877	-0.0109673	0.0144839
3.07216	0.0452995	-0.010252	0.0144243
3.07701	0.0437498	-0.00905991	0.01508
3.08187	0.0423789	-0.00721216	0.0163913
3.08672	0.0414848	-0.00488758	0.0177026
3.09157	0.0406504	-0.0025034	0.0188947
3.09643	0.0399947	-0.000238419	0.0197291
3.10128	0.0393987	0.00113249	0.0202656
3.10613	0.0386238	0.0013113	0.0203848
3.11099	0.0376701	0.000476837	0.0206232
3.11584	0.0369549	-0.000953674	0.0211596
3.12069	0.0365973	-0.0025034	0.0221729
3.12555	0.0369549	-0.00357628	0.0233054
3.1304	0.0383258	-0.00375509	0.0249743
3.13525	0.0404119	-0.00339746	0.0268221
3.14011	0.0430942	-0.00220537	0.0286102
3.14496	0.0454783	-0.00119209	0.0301003
3.14981	0.0470877	-0.000536442	0.0311732
3.15467	0.0470877	-0.00101328	0.0311136
3.15952	0.0452399	-0.0026226	0.03016
3.16437	0.0415444	-0.00530481	0.0285506
3.16923	0.0367165	-0.00864267	0.0265241
3.17408	0.0317693	-0.0123978	0.0244975
3.17893	0.0277162	-0.0160933	0.0225306
3.18379	0.025034	-0.0194311	0.0208616
3.18864	0.0242591	-0.0219345	0.0196099
3.19349	0.0247955	-0.023663	0.0186563
3.19835	0.0261664	-0.0244379	0.0181794
3.2032	0.027597	-0.0243187	0.018239
3.20805	0.0287294	-0.0234246	0.0188351
3.21291	0.0290871	-0.0222325	0.0194907
3.21776	0.0291467	-0.020802	0.0202656
3.22261	0.0291467	-0.0194907	0.0206232
3.22747	0.0293851	-0.0181794	0.020802
3.23232	0.0300407	-0.0172257	0.0205636
3.23717	0.0308156	-0.0165701	0.0203252
3.24203	0.0314713	-0.0162125	0.0203252
3.24688	0.0314713	-0.0162721	0.0205636
3.25173	0.0308156	-0.0165105	0.0209808
3.25659	0.0297427	-0.0166297	0.0214577
3.26144	0.0287294	-0.0168681	0.0218153
3.26629	0.0282526	-0.0168681	0.0219345
3.27115	0.0281334	-0.0168681	0.0217557
3.276	0.0289083	-0.0167489	0.0213385
3.28085	0.0297427	-0.0169277	0.0206232
3.28571	0.0302792	-0.017345	0.0197291
3.29056	0.0306368	-0.0180006	0.0188947
3.29541	0.0306964	-0.018537	0.018239
3.30027	0.030756	-0.0188351	0.0180602
3.30512	0.0312328	-0.0187755	0.018239
3.30997	0.0320673	-0.0184774	0.0190139
3.31483	0.0334978	-0.0178814	0.0202656
3.31968	0.0348687	-0.0177026	0.0215173
3.32453	0.035882	-0.0177622	0.0226498
3.32939	0.03618	-0.0178814	0.0236034
3.33424	0.0352859	-0.017941	0.0240207
3.33909	0.0335574	-0.017643	0.0239611
3.34395	0.0311136	-0.0168085	0.0234246
3.3488	0.028491	-0.0157952	0.0224113
3.35365	0.0258684	-0.0147223	0.0212193
3.35851	0.0239015	-0.0137091	0.0200868
3.36336	0.022769	-0.0129938	0.0193715
3.36821	0.0223517	-0.0126958	0.0191927
3.37307	0.0228286	-0.0121593	0.0196099
3.37792	0.0240207	-0.0115633	0.020206
3.38277	0.0255704	-0.010848	0.0205636
3.38763	0.0270605	-0.00995398	0.020206
3.39248	0.0281334	-0.00911951	0.0196695
3.39733	0.0285506	-0.00876188	0.0187159
3.40219	0.027895	-0.00905991	0.0177622
3.40704	0.0268221	-0.00935793	0.0175238
3.41189	0.0254512	-0.00977516	0.0181794
3.41675	0.0244975	-0.00983477	0.0198483
3.4216	0.0242591	-0.00947714	0.0219941
3.42645	0.0244379	-0.00911951	0.0239611
3.43131	0.0247359	-0.00935793	0.0252128
3.43616	0.0249743	-0.01055	0.0254512
3.44101	0.0245571	-0.0129342	0.0244975
3.44587	0.0234246	-0.0161529	0.0225306
3.45072	0.0218153	-0.0195503	0.0200868
3.45557	0.020504	-0.0219941	0.017941
3.46043	0.019908	-0.0230074	0.0163317
3.46528	0.0206232	-0.0219941	0.0154972
3.47013	0.0227094	-0.0193119	0.0156164
3.47499	0.025928	-0.015676	0.0165105
3.47984	0.0296235	-0.0120997	0.017643
3.48469	0.0330806	-0.00935793	0.0187755
3.48955	0.0354052	-0.00804663	0.0197291
3.4944	0.036478	-0.00810623	0.0203848
3.49925	0.0361204	-0.00923872	0.0207424
3.50411	0.0346899	-0.0110865	0.0209808
3.50896	0.0326633	-0.0129938	0.0209808
3.51381	0.0306964	-0.0146627	0.0210404
3.51867	0.0289083	-0.0160933	0.0209212
3.52352	0.0278354	-0.0169873	0.0209212
3.52837	0.0270009	-0.017643	0.0212193
3.53323	0.026226	-0.0180006	0.0213981
3.53808	0.0251532	-0.0180602	0.0218153
3.54293	0.023663	-0.0181794	0.0222325
3.54779	0.0215769	-0.018239	0.0221729
3.55264	0.0194907	-0.018537	0.0216365
3.55749	0.0177622	-0.0191331	0.0204444
3.56235	0.0168681	-0.019908	0.0190139
3.5672	0.0166297	-0.0211	0.0174046
3.57205	0.0175834	-0.0220537	0.0162721
3.57691	0.0191927	-0.0226498	0.0159144
3.58176	0.0209212	-0.0228286	0.0162721
3.58661	0.0226498	-0.0223517	0.0171661
3.59147	0.0240803	-0.0213385	0.0184178
3.59632	0.0249743	-0.019908	0.0192523
3.60117	0.0255108	-0.018239	0.0196099
3.60603	0.0258088	-0.0169277	0.0192523
3.61088	0.0259876	-0.0160933	0.0182986
3.61573	0.0255108	-0.0162721	0.0167489
3.62059	0.0243187	-0.0174642	0.0148416
3.62544	0.0225902	-0.0194311	0.0129342
3.63029	0.020206	-0.0216961	0.0112653
3.63515	0.0177622	-0.0240207	0.00995398
3.64	0.0159144	-0.0256896	0.00923872
3.64485	0.0149012	-0.0271201	0.0089407
3.64971	0.0148416	-0.0280738	0.00870228
3.65456	0.0156164	-0.0289083	0.00846386
3.65941	0.0169277	-0.0296235	0.00822544
3.66427	0.0182986	-0.0299811	0.00786781
3.66912	0.0194907	-0.0296235	0.00762939
3.67397	0.020504	-0.028491	0.00786781
3.67883	0.0214577	-0.0264645	0.0089407
3.68368	0.022471	-0.0237226	0.0109673
3.68853	0.0234246	-0.0209212	0.0139475
3.69339	0.0243783	-0.0185966	0.0175238
3.69824	0.0257492	-0.0168085	0.0215769
3.70309	0.0271201	-0.015974	0.0250936
3.70795	0.028789	-0.015676	0.0280738
3.7128	0.0303984	-0.0160336	0.0298619
3.71765	0.0317693	-0.0163317	0.0305176
3.72251	0.0325441	-0.0167489	0.0302196
3.72736	0.0320077	-0.0171065	0.0289679
3.73221	0.0305176	-0.017345	0.0275373
3.73707	0.0280142	-0.0180602	0.0257492
3.74192	0.0251532	-0.0190735	0.0240207
3.74677	0.0225306	-0.0203848	0.0225306
3.75163	0.0206232	-0.0220537	0.0211
3.75648	0.0197887	-0.0237226	0.0200868
3.76133	0.0200868	-0.0249147	0.0196695
3.76619	0.0212789	-0.025332	0.0202656
3.77104	0.0230074	-0.025034	0.0217557
3.77589	0.0247359	-0.0239015	0.0237823
3.78075	0.0263453	-0.0222325	0.0259876
3.7856	0.0274777	-0.0203252	0.0278354
3.79045	0.028193	-0.018537	0.0289679
3.79531	0.028491	-0.0169873	0.0293851
3.80016	0.0286698	-0.015974	0.0295043
3.80501	0.0289679	-0.015378	0.0296235
3.80987	0.0292659	-0.015378	0.0301003
3.81472	0.0293851	-0.0161529	0.0306368
3.81957	0.0294447	-0.017345	0.0312924
3.82443	0.0289679	-0.0187159	0.0311732
3.82928	0.0283718	-0.0197887	0.0305772
3.83413	0.0274181	-0.0204444	0.0292659
3.83899	0.0263453	-0.0203848	0.0274777
3.84384	0.0253916	-0.0195503	0.0256896
3.84869	0.0244975	-0.0183582	0.0240803
3.85355	0.0237226	-0.0169873	0.023067
3.8584	0.0229478	-0.0157356	0.0226498
3.86325	0.0221133	-0.0150204	0.022769
3.86811	0.0211	-0.0146627	0.0234842
3.87296	0.0200868	-0.014782	0.0244379
3.87781	0.0193715	-0.0149608	0.0258088
3.88267	0.0190735	-0.0153184	0.0270009
3.88752	0.0190139	-0.0157356	0.0274777
3.89237	0.0191331	-0.0168085	0.0271797
3.89723	0.0191927	-0.0184774	0.025928
3.90208	0.0190735	-0.0206828	0.0240803
3.90693	0.0182986	-0.023365	0.0220537
3.91179	0.0172853	-0.0261068	0.0203252
3.91664	0.0161529	-0.0281334	0.0193715
3.92149	0.0154972	-0.0290871	0.0191331
3.92635	0.0154376	-0.0286698	0.0193715
3.9312	0.0162721	-0.0268817	0.0199676
3.93605	0.0178218	-0.0241399	0.020504
3.94091	0.0195503	-0.0215173	0.0205636
3.94576	0.0211596	-0.0195503	0.0199676
3.95061	0.0219345	-0.0189543	0.0188351
3.95547	0.0221729	-0.0195503	0.0174046
3.96032	0.0217557	-0.0209808	0.0162721
3.96517	0.0210404	-0.022471	0.015378
3.97003	0.020206	-0.0234246	0.0149608
3.97488	0.0195503	-0.0231862	0.0151992
3.97973	0.0190139	-0.0215173	0.0157356
3.98459	0.018537	-0.0193119	0.0162125
3.98944	0.0178218	-0.0174046	0.0160933
3.99429	0.0166893	-0.0165701	0.0151992
3.99915	0.0155568	-0.0174642	0.0136495
4.004	0.0146627	-0.0197291	0.0118613
4.00885	0.0144839	-0.0230074	0.0104308
4.01371	0.0155568	-0.025928	0.00989437
4.01856	0.0177622	-0.0277162	0.0103712
4.02341	0.0209808	-0.027597	0.0116229
4.02827	0.0244975	-0.0256896	0.0135899
4.03312	0.0278354	-0.0224113	0.0154972
4.03797	0.0302196	-0.0185966	0.0171661
4.04283	0.0312328	-0.0154972	0.0181198
4.04768	0.0308156	-0.0138283	0.0183582
4.05253	0.0290871	-0.0140071	0.017941
4.05739	0.0267029	-0.015676	0.0171661
4.06224	0.0241399	-0.0181794	0.0161529
4.06709	0.0221729	-0.0204444	0.0151396
4.07195	0.0214577	-0.0218153	0.0141263
4.0768	0.0219941	-0.0216365	0.0132918
4.08165	0.0238419	-0.020206	0.0129938
4.08651	0.0267029	-0.017941	0.0130534
4.09136	0.0299215	-0.0155568	0.0135899
4.09621	0.0326633	-0.0137687	0.0143051
4.10107	0.0346899	-0.0128746	0.0154376
4.10592	0.0352859	-0.0132322	0.0165701
4.11077	0.0343919	-0.0146031	0.0172853
4.11563	0.0323057	-0.0166297	0.017643
4.12048	0.0295639	-0.0184178	0.017643
4.12533	0.0268221	-0.0198483	0.0174642
4.13019	0.0249147	-0.0206232	0.0171661
4.13504	0.0241399	-0.0207424	0.0169873
4.13989	0.0247955	-0.0202656	0.0169277
4.14475	0.026226	-0.0197291	0.0168681
4.1496	0.0282526	-0.0193715	0.0166893
4.15445	0.0299215	-0.0192523	0.0166297
4.15931	0.0308752	-0.0188947	0.0169277
4.16416	0.0309348	-0.0184774	0.0172257
4.16901	0.0305176	-0.0177026	0.0178218
4.17387	0.0298023	-0.0168681	0.0184774
4.17872	0.0290871	-0.0162125	0.0187755
4.18357	0.0287294	-0.0160336	0.0184774
4.18843	0.0289083	-0.0163913	0.0177622
4.19328	0.0296831	-0.0168681	0.0169873
4.19813	0.0306368	-0.0171065	0.0165701
4.20299	0.0316501	-0.0169277	0.0168681
4.20784	0.0323653	-0.0164509	0.0180006
4.21269	0.0326633	-0.0153184	0.0197291
4.21755	0.0322461	-0.0143051	0.0218749
4.2224	0.0309944	-0.0138879	0.0235438
4.22725	0.0292063	-0.0141263	0.0243187
4.23211	0.0272393	-0.0149608	0.0242591
4.23696	0.0256896	-0.0158548	0.0237226
4.24181	0.0249743	-0.0165105	0.022769
4.24667	0.0252128	-0.0165105	0.0216365
4.25152	0.0263453	-0.0160933	0.0204444
4.25637	0.0280738	-0.0151396	0.0191331
4.26123	0.0299811	-0.0142455	0.0177622
4.26608	0.0314713	-0.0135303	0.0163317
4.27093	0.0324249	-0.0129938	0.01508
4.27579	0.0324845	-0.0125766	0.0143647
4.28064	0.0320673	-0.0118017	0.0143051
4.28549	0.0312328	-0.0109673	0.0147223
4.29035	0.0305176	-0.0100136	0.0159144
4.2952	0.0302196	-0.00929832	0.0175238
4.30005	0.0302792	-0.00911951	0.0192523
4.30491	0.0303984	-0.00953674	0.0207424
4.30976	0.0305176	-0.0103116	0.0218749
4.31461	0.03016	-0.0112653	0.0226498
4.31947	0.0293255	-0.0117421	0.0232458
4.32432	0.0278354	-0.0118017	0.0238419
4.32917	0.0260472	-0.0113845	0.0242591
4.33403	0.0241995	-0.0109076	0.0247955
4.33888	0.0225902	-0.0106096	0.025332
4.34373	0.0216365	-0.0107884	0.0255108
4.34859	0.0212193	-0.0114441	0.0252724
4.35344	0.0221729	-0.012219	0.025034
4.35829	0.0240207	-0.0129938	0.0246763
4.36315	0.0268817	-0.013411	0.025034
4.368	0.0305772	-0.0131726	0.0260472
4.37285	0.0342131	-0.0126958	0.027597
4.37771	0.0372529	-0.0120401	0.0290871
4.38256	0.0388622	-0.0113845	0.0298023
4.38741	0.039041	-0.0107884	0.0290871
4.39227	0.0379682	-0.0103712	0.0267625
4.39712	0.0360608	-0.00995398	0.023365
4.40197	0.0340939	-0.00965595	0.0198483
4.40683	0.0323057	-0.00965595	0.0168085
4.41168	0.031054	-0.0100136	0.01508
4.41653	0.0299215	-0.0110269	0.0141859
4.42139	0.0285506	-0.0128746	0.0138879
4.42624	0.0267029	-0.0157356	0.0130534
4.43109	0.0242591	-0.0188351	0.0116825
4.43595	0.0215173	-0.0221133	0.00959635
4.4408	0.0185966	-0.0252724	0.00733137
4.44565	0.0158548	-0.0276566	0.00578165
4.45051	0.0138879	-0.0292063	0.00584126
4.45536	0.0128746	-0.0294447	0.00751019
4.46021	0.013113	-0.0283122	0.0109076
4.46507	0.0143051	-0.0264645	0.0149012
4.46992	0.0162721	-0.0239611	0.0187159
4.47477	0.0180602	-0.0218153	0.0211596
4.47963	0.0193715	-0.020802	0.0217557
4.48448	0.0199676	-0.0206232	0.0209808
4.48933	0.0198483	-0.0216961	0.0190139
4.49419	0.0193715	-0.0232458	0.0168085
4.49904	0.0193119	-0.0242591	0.01508
4.50389	0.0198483	-0.0243187	0.0141859
4.50875	0.0209808	-0.0231266	0.0137091
4.5136	0.0224113	-0.0211596	0.013411
4.51845	0.0240207	-0.0185966	0.012815
4.52331	0.025332	-0.0161529	0.0115037
4.52816	0.0264049	-0.0140071	0.0100732
4.53301	0.0266433	-0.0129342	0.00816584
4.53787	0.0267625	-0.0126362	0.00709295
4.54272	0.0265837	-0.0132322	0.00661612
4.54757	0.0261068	-0.0144839	0.00691414
4.55243	0.0255704	-0.0162125	0.00810623
4.55728	0.0251532	-0.0178218	0.00983477
4.56213	0.0253916	-0.0191331	0.0120401
4.56699	0.0259876	-0.0199676	0.0144243
4.57184	0.0269413	-0.020206	0.0171065
4.57669	0.0281334	-0.0200868	0.0195503
4.58155	0.0290871	-0.0199676	0.0216961
4.5864	0.0298619	-0.0194311	0.023067
4.59125	0.0296831	-0.0189543	0.0232458
4.59611	0.0287294	-0.0183582	0.0222325
4.60096	0.0270605	-0.0178218	0.0200868
4.60581	0.0248551	-0.0171661	0.0172853
4.61067	0.0227094	-0.0166297	0.0144839
4.61552	0.0209212	-0.0161529	0.012219
4.62037	0.019908	-0.0157952	0.0111461
4.62523	0.0200272	-0.0154376	0.0112653
4.63008	0.0211	-0.0150204	0.0121593
4.63493	0.0225306	-0.0149012	0.0132918
4.63979	0.0241995	-0.01508	0.0140667
4.64464	0.0254512	-0.0156164	0.0142455
4.64949	0.0264049	-0.0166893	0.0137687
4.65435	0.0271201	-0.0178218	0.0130534
4.6592	0.0276566	-0.0190139	0.0123978
4.66405	0.0281334	-0.0196695	0.012219
4.66891	0.028193	-0.0200868	0.0123382
4.67376	0.0281334	-0.0199676	0.0129938
4.67861	0.0272393	-0.0198483	0.013411
4.68347	0.0259876	-0.0197291	0.0137091
4.68832	0.0241399	-0.0199676	0.0137687
4.69317	0.0222921	-0.0202656	0.0139475
4.69803	0.0206232	-0.020504	0.0143051
4.70288	0.0193119	-0.0206232	0.0147223
4.70773	0.0181198	-0.0205636	0.0151396
4.71259	0.0175238	-0.0201464	0.0156164
4.71744	0.0172257	-0.0197887	0.0157952
4.72229	0.0175834	-0.0193119	0.0157952
4.72715	0.0183582	-0.0191331	0.015378
4.732	0.0200868	-0.0186563	0.0151396
4.73685	0.0223517	-0.017941	0.0148416
4.74171	0.025034	-0.0166297	0.014782
4.74656	0.0274181	-0.0149012	0.0144243
4.75141	0.0291467	-0.0128746	0.0141263
4.75627	0.0300407	-0.0110865	0.0135899
4.76112	0.0301003	-0.00971556	0.0132322
4.76597	0.0295639	-0.00905991	0.0129938
4.77083	0.0290871	-0.00882149	0.0135303
4.77568	0.0292063	-0.00882149	0.0149608
4.78053	0.0295043	-0.00882149	0.0166297
4.78539	0.0302792	-0.00864267	0.0188351
4.79024	0.030756	-0.00840425	0.0209808
4.79509	0.0308752	-0.00834465	0.0226498
4.79995	0.0302792	-0.00882149	0.023663
4.8048	0.0292659	-0.00995398	0.0239611
4.80965	0.0280738	-0.0115633	0.0236034
4.81451	0.0270605	-0.0135899	0.022769
4.81936	0.0269413	-0.0154376	0.0217557
4.82421	0.0276566	-0.0166893	0.020802
4.82907	0.0286102	-0.017643	0.0197291
4.83392	0.0296831	-0.0181794	0.018537
4.83877	0.0305176	-0.0185966	0.0172257
4.84363	0.0311136	-0.0191927	0.0157356
4.84848	0.0314116	-0.0203252	0.0140071
4.85333	0.0314116	-0.0221133	0.0121593
4.85819	0.0311136	-0.0244975	0.0101924
4.86304	0.0303388	-0.0271797	0.00834465
4.86789	0.0289083	-0.0299215	0.00685453
4.87275	0.0271201	-0.0320673	0.00596046
4.8776	0.0251532	-0.0329614	0.00578165
4.88245	0.023663	-0.0324249	0.00673532
4.88731	0.0231266	-0.0303388	0.00870228
4.89216	0.0238419	-0.0272393	0.0111461
4.89701	0.02563	-0.0237226	0.0137687
4.90187	0.0283122	-0.0202656	0.0161529
4.90672	0.0311732	-0.0175834	0.0177622
4.91157	0.0337958	-0.0162125	0.018239
4.91643	0.0354648	-0.0160336	0.0175238
4.92128	0.0360608	-0.0168085	0.0163317
4.92613	0.0353456	-0.0180602	0.0146627
4.93099	0.0339746	-0.0194907	0.013411
4.93584	0.0321865	-0.0207424	0.0127554
4.94069	0.0302792	-0.0218153	0.0129342
4.94555	0.0289083	-0.0226498	0.0137687
4.9504	0.0282526	-0.0234842	0.0147223
4.95525	0.0277758	-0.0243783	0.01508
4.96011	0.0275373	-0.0255108	0.0146627
4.96496	0.0267625	-0.0270009	0.013113
4.96981	0.0253916	-0.0290871	0.0107288
4.97467	0.0239015	-0.0312328	0.00834465
4.97952	0.0222921	-0.0334382	0.00655651
4.98437	0.0215173	-0.0352263	0.00596046
4.98923	0.0216365	-0.0362396	0.0064373
4.99408	0.022471	-0.0365973	0.00762939
4.99893	0.0234842	-0.0362992	0.00917912
5.00379	0.0249147	-0.0352263	0.0106096
5.00864	0.0257492	-0.0339746	0.0115633
5.01349	0.026226	-0.0325441	0.0120401
5.01835	0.0268221	-0.0308752	0.0124574
5.0232	0.0271201	-0.0294447	0.012517
5.02805	0.027597	-0.0280738	0.0126362
5.03291	0.0276566	-0.0274181	0.012517
5.03776	0.0275373	-0.0272393	0.012219
5.04261	0.0271201	-0.0274777	0.0115633
5.04747	0.026226	-0.027895	0.0107884
5.05232	0.0252128	-0.0281334	0.00995398
5.05717	0.0243783	-0.027895	0.00947714
5.06203	0.0239015	-0.0271201	0.00935793
5.06688	0.0240803	-0.0258088	0.00959635
5.07173	0.0246763	-0.0241399	0.010252
5.07659	0.0256896	-0.0223517	0.0110865
5.08144	0.0267625	-0.0206232	0.0120401
5.08629	0.0274181	-0.0192523	0.0129342
5.09115	0.0275373	-0.018239	0.0135899
5.096	0.0268817	-0.0175238	0.0141263
5.10085	0.0260472	-0.0169873	0.014782
5.10571	0.0249147	-0.0170469	0.0153184
5.11056	0.0239015	-0.017345	0.0157952
5.11541	0.0232458	-0.0178814	0.0162125
5.12027	0.0230074	-0.0187755	0.0161529
5.12512	0.0228882	-0.0201464	0.0152588
5.12997	0.0231862	-0.0216365	0.0138879
5.13483	0.0240803	-0.0229478	0.0122786
5.13968	0.0255704	-0.0237823	0.010848
5.14453	0.0276566	-0.0239611	0.00971556
5.14939	0.0300407	-0.023663	0.00929832
5.15424	0.0320077	-0.0235438	0.00888109
5.15909	0.033319	-0.023663	0.00864267
5.16395	0.0334978	-0.0246763	0.00816584
5.1688	0.0324249	-0.0265241	0.00733137
5.17365	0.030756	-0.0287294	0.00667572
5.17851	0.0286698	-0.0309944	0.00613928
5.18336	0.0268221	-0.0326633	0.00631809
5.18821	0.0255704	-0.033617	0.00715256
5.19307	0.0250936	-0.0337362	0.00870228
5.19792	0.0252128	-0.0331998	0.0107884
5.20277	0.0255108	-0.0327229	0.0127554
5.20763	0.0258684	-0.0321865	0.014782
5.21248	0.0265241	-0.0314116	0.0168681
5.21733	0.0276566	-0.03016	0.0190139
5.22219	0.0288486	-0.0284314	0.020802
5.22704	0.03016	-0.0259876	0.0225306
5.23189	0.031054	-0.0231266	0.0237226
5.23675	0.0314713	-0.0203252	0.0240207
5.2416	0.0308156	-0.0181794	0.023365
5.24645	0.0297427	-0.0169277	0.0221729
5.25131	0.0284314	-0.0163913	0.020802
5.25616	0.0271797	-0.0168681	0.0194907
5.26101	0.026226	-0.0178218	0.018537
5.26587	0.0255108	-0.0190735	0.0181794
5.27072	0.0249743	-0.020206	0.0184774
5.27557	0.0242591	-0.0213385	0.0188947
5.28043	0.0234246	-0.0220537	0.0193715
5.28528	0.0221729	-0.0224113	0.0196695
5.29013	0.0209212	-0.0221133	0.0197887
5.29499	0.020206	-0.0213981	0.0197291
5.29984	0.0197887	-0.0204444	0.0190139
5.30469	0.0197291	-0.0193715	0.0178814
5.30955	0.0198483	-0.0181794	0.0163317
5.3144	0.0200272	-0.0174046	0.0146031
5.31925	0.0198483	-0.0169277	0.012815
5.32411	0.0194311	-0.0165701	0.0116229
5.32896	0.0188947	-0.0163913	0.0111461
5.33381	0.0183582	-0.0166297	0.0115037
5.33867	0.018239	-0.0172257	0.0126362
5.34352	0.0183582	-0.018239	0.0142455
5.34837	0.0191331	-0.0194311	0.0162721
5.35323	0.0205636	-0.020504	0.018537
5.35808	0.022471	-0.0211	0.0209808
5.36293	0.025034	-0.0208616	0.0231862
5.36779	0.0277162	-0.0195503	0.025034
5.37264	0.0303984	-0.0174046	0.0259876
5.37749	0.0325441	-0.0148416	0.0260472
5.38235	0.0337958	-0.0123978	0.0252128
5.3872	0.0335574	-0.0107288	0.0230074
5.39205	0.0320673	-0.00995398	0.020504
5.39691	0.0296831	-0.0100136	0.0180006
5.40176	0.0267625	-0.0107288	0.0160336
5.40661	0.0239015	-0.0117421	0.0149608
5.41147	0.0217557	-0.0125766	0.0146031
5.41632	0.020802	-0.0129938	0.0148416
5.42117	0.0206828	-0.0132322	0.0150204
5.42603	0.0212789	-0.013113	0.0151396
5.43088	0.0223517	-0.0126958	0.0152588
5.43573	0.0235438	-0.0123978	0.0154972
5.44059	0.0244975	-0.0122786	0.0158548
5.44544	0.0250936	-0.0125766	0.0164509
5.45029	0.0252724	-0.0132322	0.0167489
5.45515	0.025034	-0.0144243	0.0164509
5.46	0.0243783	-0.015974	0.0151396
5.46485	0.0234246	-0.0175834	0.0133514
5.46971	0.0225306	-0.0191927	0.0113845
5.47456	0.0218153	-0.0202656	0.00995398
5.47941	0.0212789	-0.020802	0.00947714
5.48427	0.0208616	-0.0211	0.0100136
5.48912	0.020504	-0.0213385	0.0110865
5.49397	0.0200272	-0.0222325	0.0119805
5.49883	0.0193715	-0.0238419	0.0121593
5.50368	0.018537	-0.0262856	0.0113845
5.50853	0.017643	-0.0292063	0.00989437
5.51339	0.0171661	-0.0323057	0.00822544
5.51824	0.0168681	-0.0347495	0.00649691
5.52309	0.0169873	-0.0359416	0.00548363
5.52795	0.0178814	-0.0352263	0.00554323
5.5328	0.0194311	-0.0327229	0.00649691
5.53765	0.0216365	-0.0283122	0.00840425
5.54251	0.0241399	-0.023067	0.010848
5.54736	0.0267029	-0.0174642	0.0137687
5.55221	0.0292063	-0.0124574	0.0166297
5.55707	0.0312328	-0.00882149	0.0188947
5.56192	0.0325441	-0.00715256	0.0202656
5.56677	0.0331998	-0.00727177	0.020802
5.57163	0.033319	-0.00876188	0.0208616
5.57648	0.0329614	-0.0109673	0.0206828
5.58133	0.0321269	-0.0136495	0.0207424
5.58619	0.0311136	-0.0159144	0.0211596
5.59104	0.0298619	-0.0174046	0.0221133
5.59589	0.0287294	-0.0183582	0.023067
5.60075	0.0278354	-0.0184178	0.0239015
5.6056	0.0272393	-0.017941	0.0246167
5.61045	0.0268221	-0.0172257	0.0251532
5.61531	0.0269413	-0.0162125	0.0253916
5.62016	0.0272989	-0.0150204	0.0256896
5.62501	0.0277162	-0.0139475	0.0258684
5.62987	0.0282526	-0.013113	0.0256896
5.63472	0.0290871	-0.0123382	0.0251532
5.63957	0.0299811	-0.0118613	0.0240803
5.64443	0.031054	-0.0115633	0.0226498
5.64928	0.0317097	-0.0117421	0.0209808
5.65413	0.0320077	-0.012219	0.0193715
5.65899	0.0315309	-0.0128746	0.0180602
5.66384	0.0303388	-0.0136495	0.0171065
5.66869	0.0287294	-0.0144243	0.0165701
5.67355	0.0271797	-0.0151992	0.0165701
5.6784	0.0261068	-0.0157356	0.0168681
5.68325	0.025928	-0.0162125	0.0171661
5.68811	0.0265241	-0.0165105	0.0175834
5.69296	0.0273585	-0.0169277	0.017941
5.69781	0.0279546	-0.0174642	0.0180006
5.70267	0.027895	-0.0180602	0.017941
5.70752	0.0269413	-0.0187159	0.0174642
5.71237	0.0254512	-0.0192523	0.0168085
5.71723	0.0235438	-0.0196099	0.0158548
5.72208	0.0220537	-0.0194311	0.0153184
5.72693	0.0212789	-0.018537	0.0154376
5.73179	0.0209212	-0.0171065	0.0162125
5.73664	0.0206828	-0.015676	0.017345
5.74149	0.0200272	-0.0146031	0.0184774
5.74635	0.0190735	-0.0138879	0.0193119
5.7512	0.0175834	-0.0139475	0.0193119
5.75605	0.0161529	-0.0144243	0.0186563
5.76091	0.0153184	-0.0149012	0.017941
5.76576	0.0156164	-0.014782	0.0174046
5.77061	0.0169873	-0.0143051	0.0174046
5.77547	0.0193119	-0.0136495	0.0178218
5.78032	0.0220537	-0.0132322	0.0182986
5.78517	0.0247955	-0.0132918	0.018537
5.79003	0.0267029	-0.0141263	0.0178218
5.79488	0.0277162	-0.0156164	0.0165701
5.79973	0.0277162	-0.0171065	0.01508
5.80459	0.0269413	-0.018239	0.0138283
5.80944	0.0253916	-0.0189543	0.0131726
5.81429	0.0235438	-0.0195503	0.0130534
5.81915	0.0216365	-0.0200272	0.0133514
5.824	0.019908	-0.0206232	0.0136495
5.82885	0.0185966	-0.0215769	0.0137091
5.83371	0.0181198	-0.022769	0.0135899
5.83856	0.018537	-0.023663	0.0136495
5.84341	0.0198483	-0.0241995	0.0142455
5.84827	0.0216961	-0.0243187	0.0152588
5.85312	0.0235438	-0.0241995	0.0163317
5.85797	0.0249743	-0.023663	0.017941
5.86283	0.02563	-0.0230074	0.0193119
5.86768	0.0255704	-0.0219941	0.0203252
5.87253	0.0249147	-0.0208616	0.0211596
5.87739	0.0242591	-0.0196099	0.0216365
5.88224	0.023663	-0.0184178	0.0218153
5.88709	0.023365	-0.0174046	0.0215769
5.89195	0.0233054	-0.0168085	0.020802
5.8968	0.023067	-0.0167489	0.0196099
5.90165	0.0227094	-0.0167489	0.0180602
5.90651	0.0222325	-0.0166297	0.0163317
5.91136	0.0216365	-0.0162125	0.0150204
5.91621	0.0209212	-0.0155568	0.0138879
5.92107	0.0208616	-0.0143647	0.0137687
5.92592	0.0210404	-0.013113	0.0140071
5.93077	0.0215769	-0.0120401	0.0146031
5.93563	0.0224113	-0.0116229	0.0151396
5.94048	0.0232458	-0.0117421	0.0151992
5.94533	0.0240803	-0.0125766	0.0149608
5.95019	0.0244379	-0.0140667	0.0142455
5.95504	0.0241399	-0.0161529	0.0137687
5.95989	0.0229478	-0.0187159	0.0131726
5.96475	0.0210404	-0.0213981	0.012815
5.9696	0.0182986	-0.0240207	0.0122786
5.97445	0.0157952	-0.026226	0.0117421
5.97931	0.0138879	-0.027895	0.0111461
5.98416	0.0132918	-0.0286102	0.0106096
5.98901	0.0145435	-0.0280142	0.0106692
5.99387	0.017345	-0.0263453	0.0115037
5.99872	0.0211596	-0.0242591	0.0129342
6.00357	0.0251532	-0.0219345	0.014782
6.00843	0.028789	-0.019908	0.0165701
6.01328	0.0312328	-0.0182986	0.0177622
6.01813	0.0323653	-0.017345	0.0180006
6.02299	0.0322461	-0.0169277	0.0171661
6.02784	0.030756	-0.0172257	0.0151992
6.03269	0.028491	-0.0177026	0.0125766
6.03755	0.0256896	-0.0183582	0.00965595
6.0424	0.0226498	-0.0191331	0.00703335
6.04725	0.0202656	-0.0194907	0.00548363
6.05211	0.0187755	-0.0196695	0.0051856
6.05696	0.0187159	-0.0194907	0.00631809
6.06181	0.0201464	-0.0192523	0.00864267
6.06667	0.022471	-0.0194907	0.0111461
6.07152	0.0252724	-0.0199676	0.013411
6.07637	0.0280738	-0.0206828	0.0149608
6.08123	0.0303388	-0.0212193	0.0156164
6.08608	0.0319481	-0.0212789	0.0155568
6.09093	0.033021	-0.0205636	0.0153184
6.09579	0.0337362	-0.0193715	0.0153184
6.10064	0.0340939	-0.0180006	0.0154972
6.10549	0.033915	-0.0170469	0.0159144
6.11035	0.0334978	-0.0165701	0.0165701
6.1152	0.0326633	-0.0166893	0.0168681
6.12005	0.0315905	-0.0172257	0.0166297
6.12491	0.0303388	-0.017941	0.0155568
6.12976	0.0290871	-0.0186563	0.0142455
6.13461	0.0276566	-0.0195503	0.0123978
6.13947	0.0264049	-0.0204444	0.0106692
6.14432	0.0251532	-0.0215769	0.00911951
6.14917	0.0239015	-0.0231862	0.00786781
6.15403	0.023067	-0.0244975	0.00709295
6.15888	0.0228286	-0.0255704	0.00673532
6.16373	0.023067	-0.0261664	0.00667572
6.16859	0.0234842	-0.0265241	0.00697374
6.17344	0.0234842	-0.0268221	0.00727177
6.17829	0.0228286	-0.0272989	0.00756979
6.18315	0.0213981	-0.027895	0.00786781
6.188	0.0194907	-0.0287294	0.00840425
6.19285	0.0174046	-0.0291467	0.00917912
6.19771	0.015676	-0.0288486	0.0103116
6.20256	0.0144839	-0.027597	0.0120401
6.20741	0.0138879	-0.0257492	0.0138283
6.21227	0.0138879	-0.0235438	0.0154972
6.21712	0.0142455	-0.0213981	0.0168681
6.22197	0.0152588	-0.0193715	0.0177026
6.22683	0.0166893	-0.0178814	0.0180006
6.23168	0.0183582	-0.0168085	0.017941
6.23653	0.0203252	-0.0159144	0.0180602
6.24139	0.0222921	-0.0151396	0.018239
6.24624	0.0237226	-0.014782	0.0186563
6.25109	0.0244975	-0.0148416	0.0190139
6.25595	0.0243187	-0.0155568	0.0191927
6.2608	0.0232458	-0.0172257	0.0191331
6.26565	0.0215173	-0.0195503	0.0186563
6.27051	0.0193715	-0.0224113	0.0178218
6.27536	0.0172853	-0.0255108	0.0168681
6.28021	0.0157356	-0.0282526	0.0161529
6.28507	0.0147223	-0.030458	0.0156164
6.28992	0.0143051	-0.0319481	0.0154376
6.29477	0.0143051	-0.0330806	0.0151992
6.29963	0.0147223	-0.033319	0.0151992
6.30448	0.0151396	-0.0331998	0.0149608
6.30933	0.0155568	-0.0323057	0.0144243
6.31419	0.0157952	-0.0315309	0.0133514
6.31904	0.0160336	-0.0303984	0.0119805
6.32389	0.0164509	-0.0292063	0.01055
6.32875	0.0168681	-0.0280738	0.00911951
6.3336	0.0174642	-0.0272989	0.00798702
6.33845	0.0180602	-0.0270605	0.00727177
6.34331	0.0186563	-0.0268817	0.00715256
6.34816	0.0194311	-0.0268817	0.00762939
6.35301	0.0204444	-0.0265837	0.00858307
6.35787	0.0222325	-0.0256896	0.00989437
6.36272	0.0243783	-0.0243187	0.0116229
6.36757	0.0270009	-0.022471	0.013411
6.37243	0.0297427	-0.0205636	0.0151396
6.37728	0.0317097	-0.0192523	0.0161529
6.38213	0.0327229	-0.0187159	0.0165105
6.38699	0.0320673	-0.0197887	0.0154972
6.39184	0.0299811	-0.0220537	0.0134706
6.39669	0.0265241	-0.0255704	0.0109076
6.40155	0.0227094	-0.0292063	0.00846386
6.4064	0.0190735	-0.0322461	0.00685453
6.41125	0.0164509	-0.0340343	0.00691414
6.41611	0.0148416	-0.0342727	0.00822544
6.42096	0.0146031	-0.0331402	0.0103712
6.42581	0.0154376	-0.031054	0.0126958
6.43067	0.0170469	-0.0286698	0.0141859
6.43552	0.0187755	-0.0267029	0.0143647
6.44037	0.020504	-0.0254512	0.0128746
6.44523	0.0221729	-0.0247359	0.0106096
6.45008	0.0232458	-0.0247955	0.00780821
6.45493	0.0239611	-0.0252128	0.00488758
6.45979	0.0238419	-0.0259876	0.00220537
6.46464	0.0231266	-0.0268817	0.000357628
6.46949	0.0215769	-0.0277162	-0.00089407
6.47435	0.0194907	-0.0286102	-0.00154972
6.4792	0.0169873	-0.0298023	-0.00178814
6.48405	0.0144839	-0.0314713	-0.00154972
6.48891	0.0127554	-0.0331998	-0.00113249
6.49376	0.0118017	-0.0348091	-0.000298023
6.49861	0.0118017	-0.0360012	0.00077486
6.50347	0.0126362	-0.03618	0.00220537
6.50832	0.0142455	-0.0351071	0.0038147
6.51317	0.0157952	-0.0333786	0.00530481
6.51803	0.0169277	-0.0315905	0.0064373
6.52288	0.017643	-0.0302792	0.00679493
6.52773	0.017941	-0.0295639	0.0064373
6.53259	0.0182986	-0.0292659	0.00584126
6.53744	0.0190735	-0.0287294	0.00548363
6.54229	0.0206232	-0.0277162	0.00607967
6.54715	0.0228286	-0.0258088	0.00792742
6.552	0.0256896	-0.0232458	0.0107884
6.55685	0.028491	-0.0208616	0.0141859
6.56171	0.0309944	-0.0190735	0.017345
6.56656	0.0329018	-0.018239	0.0197887
6.57141	0.0336766	-0.0186563	0.0210404
6.57627	0.0340939	-0.0195503	0.0214577
6.58112	0.0337362	-0.0213981	0.0211
6.58597	0.033319	-0.0235438	0.0204444
6.59083	0.033021	-0.0254512	0.0199676
6.59568	0.0331998	-0.0270605	0.0196695
6.60053	0.0335574	-0.0282526	0.0194311
6.60539	0.0338554	-0.0290871	0.0193715
6.61024	0.0343919	-0.0290871	0.0195503
6.61509	0.0348091	-0.028491	0.0200272
6.61995	0.0352859	-0.0273585	0.0210404
6.6248	0.0356436	-0.0256896	0.0225306
6.62965	0.0363588	-0.0237226	0.0243783
6.63451	0.0373125	-0.0216365	0.0261068
6.63936	0.038445	-0.0197291	0.0274181
6.64421	0.0398159	-0.0182986	0.027597
6.64907	0.0411868	-0.0175238	0.0268221
6.65392	0.0420213	-0.0175238	0.025034
6.65877	0.0423193	-0.0180602	0.0229478
6.66363	0.041604	-0.0191927	0.0205636
6.66848	0.0399947	-0.0205636	0.0185966
6.67333	0.0374317	-0.0219941	0.0169873
6.67819	0.0340343	-0.0237823	0.015378
6.68304	0.0302792	-0.02563	0.0136495
6.68789	0.0269413	-0.0273585	0.0118613
6.69275	0.0244975	-0.0286698	0.0101924
6.6976	0.023067	-0.0293851	0.00876188
6.70245	0.023067	-0.0291467	0.00834465
6.70731	0.0239611	-0.0281334	0.00870228
6.71216	0.0255108	-0.0264049	0.00989437
6.71701	0.0271201	-0.0246763	0.0114441
6.72187	0.0283718	-0.0231862	0.0128746
6.72672	0.0290871	-0.0225306	0.0137091
6.73157	0.0290871	-0.0225306	0.0136495
6.73643	0.0290275	-0.0230074	0.0130534
6.74128	0.0287294	-0.0237823	0.0119209
6.74613	0.0283718	-0.0245571	0.0106692
6.75099	0.0280142	-0.0247359	0.00983477
6.75584	0.0276566	-0.0245571	0.00941753
6.76069	0.0271797	-0.0237823	0.00959635
6.76555	0.0268221	-0.0227094	0.010252
6.7704	0.0269413	-0.0213385	0.0113845
6.77525	0.0274777	-0.0197887	0.0126958
6.78011	0.0284314	-0.0181198	0.0138879
6.78496	0.0296831	-0.0163317	0.01508
6.78981	0.0309348	-0.0148416	0.0159144
6.79467	0.0317097	-0.0137687	0.0163317
6.79952	0.0318289	-0.0134706	0.0161529
6.80437	0.0315309	-0.0140071	0.0153184
6.80923	0.0308156	-0.0153184	0.0141859
6.81408	0.0301003	-0.0169277	0.0129342
6.81893	0.0293255	-0.0184178	0.0119209
6.82379	0.0283122	-0.0195503	0.0110865
6.82864	0.0269413	-0.0201464	0.0110269
6.83349	0.0252724	-0.0200868	0.0119209
6.83835	0.0234246	-0.0197887	0.013411
6.8432	0.0213385	-0.0196695	0.01508
6.84805	0.0197291	-0.0197887	0.0164509
6.85291	0.0189543	-0.0199676	0.0174046
6.85776	0.0192523	-0.0200272	0.017643
6.86261	0.0200272	-0.0200272	0.0172853
6.86747	0.0212193	-0.0199676	0.0164509
6.87232	0.0225902	-0.0197887	0.0155568
6.87717	0.0236034	-0.0193715	0.0147223
6.88203	0.0243783	-0.0192523	0.0137687
6.88688	0.0246167	-0.0196099	0.012517
6.89173	0.0245571	-0.0205636	0.0107288
6.89659	0.0245571	-0.0216961	0.00864267
6.90144	0.0247359	-0.0228882	0.0063777
6.90629	0.0249743	-0.0241399	0.00417233
6.91115	0.0255704	-0.0249743	0.00280142
6.916	0.0263453	-0.025332	0.00238419
6.92085	0.0270009	-0.0255108	0.0025034
6.92571	0.0274777	-0.0254512	0.00321865
6.93056	0.0275373	-0.025332	0.0038147
6.93541	0.0276566	-0.0249147	0.00423193
6.94027	0.027895	-0.0244975	0.00429153
6.94512	0.0282526	-0.0239611	0.00441074
6.94997	0.028789	-0.023365	0.00500679
6.95483	0.0290275	-0.023067	0.00590086
6.95968	0.0290275	-0.0230074	0.00727177
6.96453	0.0283122	-0.0234842	0.00858307
6.96939	0.0271797	-0.0240207	0.00995398
6.97424	0.0256896	-0.0243187	0.0107288
6.97909	0.0243783	-0.0241995	0.0109076
6.98395	0.023663	-0.023067	0.0110865
6.9888	0.0235438	-0.0214577	0.0111461
6.99365	0.0237226	-0.0197887	0.0110865
6.99851	0.0238419	-0.0190735	0.0107884
7.00336	0.0237226	-0.0197291	0.00977516
7.00821	0.0235438	-0.0215173	0.00840425
7.01307	0.0232458	-0.0238419	0.00667572
7.01792	0.0232458	-0.025928	0.00494719
7.02277	0.0235438	-0.0266433	0.0038743
7.02763	0.0241399	-0.0255704	0.00339746
7.03248	0.0248551	-0.0225902	0.00375509
7.03733	0.0255108	-0.0187159	0.00441074
7.04219	0.0257492	-0.0151992	0.00470877
7.04704	0.0261068	-0.012517	0.00482798
7.05189	0.0260472	-0.0116229	0.00429153
7.05675	0.0257492	-0.0126958	0.00339746
7.0616	0.0253916	-0.0152588	0.00286102
7.06645	0.025034	-0.018537	0.00286102
7.07131	0.0246167	-0.0218749	0.00333786
7.07616	0.0243187	-0.025034	0.00429153
7.08101	0.0245571	-0.0274181	0.00536442
7.08587	0.0253916	-0.0286102	0.00625849
7.09072	0.0268221	-0.0287294	0.00703335
7.09557	0.0284314	-0.027895	0.0077486
7.10043	0.0296235	-0.0264645	0.00840425
7.10528	0.0299215	-0.025034	0.0089407
7.11013	0.0291467	-0.0237823	0.00923872
7.11499	0.027597	-0.0225902	0.00941753
7.11984	0.0255108	-0.0218749	0.00882149
7.12469	0.0239611	-0.0215173	0.00762939
7.12955	0.0231266	-0.0213385	0.00619888
7.1344	0.0231266	-0.0216365	0.00447035
7.13925	0.0241399	-0.0220537	0.00339746
7.14411	0.0256896	-0.0225306	0.00286102
7.14896	0.0276566	-0.0230074	0.00333786
7.15381	0.0292659	-0.023067	0.00452995
7.15867	0.0303388	-0.0230074	0.00607967
7.16352	0.0306368	-0.0225902	0.00751019
7.16837	0.0303388	-0.0218749	0.00858307
7.17323	0.0294447	-0.0212193	0.00905991
7.17808	0.0282526	-0.0209212	0.00888109
7.18293	0.0272393	-0.0209808	0.00792742
7.18779	0.0265241	-0.0214577	0.00649691
7.19264	0.0260472	-0.0222325	0.00464916
7.19749	0.0255108	-0.0233054	0.00244379
7.20235	0.0250936	-0.0244379	0.000178814
7.2072	0.0243783	-0.0258088	-0.00232458
7.21205	0.0237226	-0.0270009	-0.00452995
7.21691	0.0231266	-0.027895	-0.00602007
7.22176	0.022769	-0.0287294	-0.00679493
7.22661	0.0231266	-0.0288486	-0.0064373
7.23147	0.0239611	-0.0282526	-0.00500679
7.23632	0.0252724	-0.0268221	-0.002563
7.24117	0.0267625	-0.0247955	0.000417233
7.24603	0.0279546	-0.0225902	0.00339746
7.25088	0.028789	-0.0206232	0.00619888
7.25573	0.0290871	-0.0194311	0.00816584
7.26059	0.0289083	-0.0192523	0.00941753
7.26544	0.0287294	-0.0194907	0.0104308
7.27029	0.028491	-0.0199676	0.0112057
7.27515	0.0283122	-0.0203252	0.0120997
7.28	0.0282526	-0.0203848	0.0129938
7.28485	0.0283122	-0.0199676	0.0135899
7.28971	0.0283718	-0.0193715	0.0136495
7.29456	0.0280142	-0.0191331	0.012517
7.29941	0.0273585	-0.0191927	0.01055
7.30427	0.0265241	-0.0196099	0.00804663
7.30912	0.0254512	-0.0203848	0.00530481
7.31397	0.0246167	-0.0211596	0.00339746
7.31883	0.0240207	-0.0221133	0.00286102
7.32368	0.0237823	-0.0231862	0.00357628
7.32853	0.0239611	-0.0240803	0.00542402
7.33339	0.0242591	-0.0248551	0.00780821
7.33824	0.0247955	-0.0255704	0.0101328
7.34309	0.0249147	-0.026226	0.0113845
7.34795	0.0244379	-0.0270009	0.0112057
7.3528	0.0228882	-0.0280738	0.00953674
7.35765	0.0207424	-0.0292659	0.00697374
7.36251	0.018239	-0.0306964	0.00423193
7.36736	0.0161529	-0.0318885	0.00220537
7.37221	0.01508	-0.0327229	0.00160933
7.37707	0.0155568	-0.0327229	0.00292063
7.38192	0.0174046	-0.0316501	0.00548363
7.38677	0.0203252	-0.0295639	0.00888109
7.39163	0.023663	-0.0267029	0.0121593
7.39648	0.0267625	-0.023365	0.0147223
7.40133	0.028789	-0.020206	0.0157952
7.40619	0.0296235	-0.0177622	0.0156164
7.41104	0.0292063	-0.0162125	0.0144243
7.41589	0.028193	-0.0157952	0.012815
7.42075	0.0268221	-0.0162125	0.0109673
7.4256	0.0258088	-0.0171065	0.00935793
7.43045	0.0250936	-0.0184774	0.0077486
7.43531	0.0249147	-0.0194907	0.0063777
7.44016	0.0247955	-0.0203252	0.00500679
7.44501	0.0245571	-0.0207424	0.00363588
7.44987	0.0241399	-0.0207424	0.00274181
7.45472	0.023663	-0.020206	0.00232458
7.45957	0.0234842	-0.0193119	0.002563
7.46443	0.0239611	-0.0180602	0.00375509
7.46928	0.0253916	-0.0166893	0.00584126
7.47413	0.0274777	-0.0154376	0.00846386
7.47899	0.0300407	-0.0143051	0.0111461
7.48384	0.0328422	-0.013411	0.0134706
7.48869	0.0351667	-0.0127554	0.014782
7.49355	0.0367761	-0.0121593	0.0149012
7.4984	0.0373125	-0.0118613	0.0137091
7.50325	0.0368357	-0.0119209	0.0116229
7.50811	0.0360012	-0.0121593	0.00923872
7.51296	0.0350475	-0.0126362	0.00703335
7.51781	0.0343323	-0.0135303	0.005126
7.52267	0.0337362	-0.0149608	0.00393391
7.52752	0.0334382	-0.0168681	0.00345707
7.53237	0.033021	-0.0191331	0.00375509
7.53723	0.0323653	-0.0218153	0.00423193
7.54208	0.0311136	-0.0248551	0.00452995
7.54693	0.0296235	-0.0278354	0.00470877
7.55179	0.0279546	-0.0299811	0.00441074
7.55664	0.0265241	-0.0312328	0.00351667
7.56149	0.0255704	-0.0312328	0.00226498
7.56635	0.0254512	-0.0297427	0.00143051
7.5712	0.0259876	-0.0274181	0.00101328
7.57605	0.0272989	-0.0244975	0.00143051
7.58091	0.0289679	-0.0221133	0.00214577
7.58576	0.0306368	-0.0206232	0.00292063
7.59061	0.0320673	-0.020206	0.00321865
7.59547	0.0327229	-0.0210404	0.00232458
7.60032	0.0327229	-0.0226498	0.000417233
7.60517	0.0318289	-0.0245571	-0.00214577
7.61003	0.0306964	-0.0260472	-0.00447035
7.61488	0.0297427	-0.0267029	-0.00584126
7.61973	0.0292063	-0.0264049	-0.00560284
7.62459	0.0294447	-0.0253916	-0.0038147
7.62944	0.0299215	-0.0239611	-0.00113249
7.63429	0.0303984	-0.0228882	0.00190735
7.63915	0.0306368	-0.0227094	0.00452995
7.644	0.0303984	-0.0237823	0.00619888
7.64885	0.03016	-0.02563	0.00715256
7.65371	0.0299811	-0.0279546	0.00751019
7.65856	0.0301003	-0.0300407	0.00739098
7.66341	0.0306964	-0.0311732	0.00756979
7.66827	0.0311732	-0.0315905	0.007689
7.67312	0.0314116	-0.0311136	0.00792742
7.67797	0.0314116	-0.030458	0.00810623
7.68283	0.0308752	-0.0301003	0.00810623
7.68768	0.0298619	-0.0303388	0.00762939
7.69253	0.0283122	-0.031352	0.00673532
7.69739	0.0262856	-0.0329018	0.00488758
7.70224	0.0235438	-0.0346899	0.00232458
7.70709	0.0203252	-0.0363588	-0.000715256
7.71195	0.0169277	-0.0376701	-0.0038147
7.7168	0.0139475	-0.0388622	-0.0064373
7.72165	0.012219	-0.0393391	-0.00780821
7.72651	0.0124574	-0.039041	-0.00709295
7.73136	0.0145435	-0.0377893	-0.00441074
7.73621	0.0181794	-0.0357032	-0.000119209
7.74107	0.022471	-0.0329018	0.00500679
7.74592	0.0265241	-0.0299215	0.00977516
7.75077	0.0296831	-0.0274181	0.0137091
7.75563	0.0315309	-0.0253916	0.0160933
7.76048	0.0323057	-0.0239015	0.0171065
7.76533	0.0326633	-0.0228882	0.0169277
7.77019	0.0323057	-0.0225306	0.015378
7.77504	0.0320673	-0.0224113	0.0129938
7.77989	0.0315905	-0.023067	0.00989437
7.78475	0.031054	-0.0241995	0.0063777
7.7896	0.0302792	-0.0256896	0.00303984
7.79445	0.0296235	-0.0270009	0.000417233
7.79931	0.0293255	-0.0274777	-0.000596046
7.80416	0.0295639	-0.0271201	-0.000119209
7.80901	0.030458	-0.025928	0.00184774
7.81387	0.0319481	-0.0241399	0.00488758
7.81872	0.0335574	-0.0225306	0.00840425
7.82357	0.0349879	-0.0212193	0.0118017
7.82843	0.0356436	-0.0208616	0.0141859
7.83328	0.0357032	-0.0209212	0.015676
7.83813	0.0353456	-0.0213981	0.0156164
7.84299	0.0349879	-0.0218153	0.0146627
7.84784	0.0350475	-0.0219345	0.0127554
7.85269	0.0357032	-0.0214577	0.01055
7.85755	0.0368357	-0.0203848	0.00828505
7.8624	0.0378489	-0.0191331	0.00649691
7.86725	0.0383258	-0.0181198	0.0051856
7.87211	0.0379086	-0.0174046	0.00441074
7.87696	0.0368357	-0.017345	0.00393391
7.88181	0.0349879	-0.0180006	0.00345707
7.88667	0.0329614	-0.0193715	0.00298023
7.89152	0.0306964	-0.0212789	0.00226498
7.89637	0.0288486	-0.0231266	0.00166893
7.90123	0.0274777	-0.0245571	0.00154972
7.90608	0.0268817	-0.025332	0.00226498
7.91093	0.0269413	-0.0255108	0.00375509
7.91579	0.0276566	-0.0254512	0.00566244
7.92064	0.0289083	-0.0247955	0.00810623
7.92549	0.030458	-0.0238419	0.01055
7.93035	0.0315309	-0.0231862	0.0125766
7.9352	0.0326037	-0.0222921	0.0140667
7.94005	0.033319	-0.0211596	0.0151992
7.94491	0.0338554	-0.0197887	0.0160933
7.94976	0.0344515	-0.0182986	0.0166893
7.95461	0.0354052	-0.0165105	0.017345
7.95947	0.0368357	-0.014782	0.0178218
7.96432	0.0382066	-0.0135899	0.017643
7.96917	0.0393987	-0.0128746	0.0171065
7.97403	0.0400543	-0.013411	0.0157952
7.97888	0.0399947	-0.0150204	0.0137687
7.98373	0.0389218	-0.0177026	0.0112057
7.98859	0.0371337	-0.0209212	0.00852346
7.99344	0.0346303	-0.0241995	0.00590086
7.99829	0.0319481	-0.0269413	0.00357628
8.00315	0.0295639	-0.0288486	0.00184774
8.008	0.027895	-0.0292659	0.00107288
8.01285	0.0270605	-0.0286698	0.00107288
8.01771	0.0273585	-0.0273585	0.00214577
8.02256	0.0286102	-0.0255704	0.00411272
8.02741	0.0308156	-0.0237226	0.00673532
8.03227	0.0334382	-0.0218749	0.00989437
8.03712	0.0360012	-0.0200868	0.0127554
8.04197	0.0382662	-0.0184774	0.01508
8.04683	0.0399947	-0.0169277	0.0162721
8.05168	0.0407696	-0.0157356	0.0162721
8.05653	0.0406504	-0.0152588	0.0149608
8.06139	0.0397563	-0.0154972	0.0128746
8.06624	0.0382066	-0.0165701	0.0104308
8.07109	0.03618	-0.0184178	0.00804663
8.07595	0.0340939	-0.0200868	0.00649691
8.0808	0.0323057	-0.0214577	0.00584126
8.08565	0.0305176	-0.0219345	0.00596046
8.09051	0.0289679	-0.0217557	0.00655651
8.09536	0.0274181	-0.020802	0.00721216
8.10021	0.0259876	-0.0195503	0.00739098
8.10507	0.0247955	-0.0184178	0.00703335
8.10992	0.0237226	-0.0174046	0.00590086
8.11477	0.023067	-0.0168681	0.00423193
8.11963	0.0228286	-0.0167489	0.00238419
8.12448	0.0233054	-0.0168681	0.00119209
8.12933	0.0244379	-0.0171065	0.000655651
8.13419	0.0263453	-0.0169873	0.0012517
8.13904	0.0286102	-0.0168085	0.002563
8.14389	0.0306964	-0.0166893	0.00441074
8.14875	0.0322461	-0.0168085	0.00607967
8.1536	0.0329018	-0.0171661	0.00709295
8.15845	0.0324845	-0.0177622	0.00739098
8.16331	0.0311136	-0.0188351	0.00691414
8.16816	0.0293255	-0.0198483	0.00584126
8.17301	0.0277162	-0.0205636	0.00452995
8.17787	0.0268221	-0.0208616	0.00339746
8.18272	0.0267029	-0.0211	0.00232458
8.18757	0.0274777	-0.0208616	0.00196695
8.19243	0.0286102	-0.020504	0.00196695
8.19728	0.0298023	-0.0203848	0.0025034
8.20213	0.0303388	-0.0204444	0.00339746
8.20699	0.0306368	-0.0201464	0.00476837
8.21184	0.030756	-0.0192523	0.0063777
8.21669	0.0309944	-0.0177622	0.00810623
8.22155	0.031054	-0.0160336	0.00959635
8.2264	0.0314116	-0.0139475	0.0110269
8.23125	0.0317097	-0.0121593	0.0119209
8.23611	0.0317097	-0.0112057	0.012219
8.24096	0.0314116	-0.0112057	0.0121593
8.24581	0.030756	-0.0122786	0.0118017
8.25067	0.03016	-0.0137687	0.0112653
8.25552	0.03016	-0.0154376	0.0107288
8.26037	0.030458	-0.0168085	0.010252
8.26523	0.0312924	-0.017643	0.00971556
8.27008	0.0325441	-0.017941	0.00923872
8.27493	0.033617	-0.017941	0.00840425
8.27979	0.0342131	-0.0181198	0.00715256
8.28464	0.0346303	-0.0183582	0.00602007
8.28949	0.0349879	-0.0188947	0.00482798
8.29435	0.0357628	-0.0191927	0.00411272
8.2992	0.0373125	-0.0191927	0.00411272
8.30405	0.0394583	-0.0190139	0.00447035
8.30891	0.0419617	-0.0186563	0.00530481
8.31376	0.044167	-0.0183582	0.00625849
8.31861	0.0455379	-0.0184774	0.00685453
8.32347	0.0454187	-0.0188947	0.00685453
8.32832	0.043869	-0.0194907	0.00602007
8.33317	0.0411868	-0.0200868	0.00441074
8.33803	0.0379682	-0.0206828	0.00226498
8.34288	0.0346303	-0.0212789	-0.000357628
8.34773	0.0321865	-0.0215173	-0.0025034
8.35259	0.0314116	-0.0212193	-0.00357628
8.35744	0.0321269	-0.0205636	-0.00321865
8.36229	0.0346303	-0.0191331	-0.00137091
8.36715	0.0377297	-0.0174642	0.00137091
8.372	0.0407696	-0.0157952	0.00452995
8.37685	0.0427365	-0.0145435	0.00697374
8.38171	0.0435114	-0.0141859	0.00822544
8.38656	0.0429153	-0.0146627	0.0077486
8.39141	0.0417829	-0.015676	0.00625849
8.39627	0.0409484	-0.0169277	0.00435114
8.40112	0.0404119	-0.017941	0.00274181
8.40597	0.0405312	-0.0188351	0.00202656
8.41083	0.04071	-0.0194907	0.00226498
8.41568	0.0404119	-0.0203848	0.00315905
8.42053	0.0391603	-0.0220537	0.00399351
8.42539	0.0374317	-0.0239611	0.00476837
8.43024	0.0354648	-0.0259876	0.00494719
8.43509	0.033915	-0.0274181	0.00470877
8.43995	0.0334382	-0.0280142	0.00393391
8.4448	0.0339746	-0.0275373	0.00315905
8.44965	0.0352859	-0.0264645	0.00232458
8.45451	0.0365376	-0.0253916	0.00113249
8.45936	0.0373125	-0.0245571	0
8.46421	0.0371933	-0.0242591	-0.00119209
8.46907	0.035882	-0.0244975	-0.0025034
8.47392	0.0338554	-0.0246167	-0.00327826
8.47877	0.0311732	-0.0249743	-0.0038147
8.48363	0.0286698	-0.0249743	-0.0038147
8.48848	0.0267625	-0.0247359	-0.00357628
8.49333	0.0258684	-0.0245571	-0.00315905
8.49819	0.0264049	-0.0239611	-0.00244379
8.50304	0.028193	-0.0231862	-0.00160933
8.50789	0.0306368	-0.0222921	-0.00101328
8.51275	0.033021	-0.0212193	-0.000417233
8.5176	0.0351071	-0.0200868	0.000238419
8.52245	0.0362396	-0.0196099	0.000655651
8.52731	0.0365973	-0.0198483	0.00137091
8.53216	0.0362396	-0.0210404	0.00196695
8.53701	0.0359416	-0.022769	0.00268221
8.54187	0.0356436	-0.0246763	0.00369549
8.54672	0.0358224	-0.0259876	0.00494719
8.55157	0.0362396	-0.0263453	0.00661612
8.55643	0.036478	-0.0259876	0.00822544
8.56128	0.0362396	-0.0253916	0.00941753
8.56613	0.0354052	-0.0248551	0.00983477
8.57099	0.0341535	-0.0248551	0.00929832
8.57584	0.033021	-0.025332	0.00786781
8.58069	0.0318289	-0.0265837	0.00554323
8.58555	0.0309348	-0.0281334	0.00315905
8.5904	0.0305772	-0.0295639	0.0013113
8.59525	0.0306368	-0.0302196	0.000357628
8.60011	0.0305772	-0.0302196	0.000238419
8.60496	0.0300407	-0.0298023	0.000536442
8.60981	0.0290275	-0.0288486	0.00101328
8.61467	0.0271201	-0.0281334	0.00113249
8.61952	0.0246167	-0.027895	0.000655651
8.62437	0.0218749	-0.0281334	5.96046e-05
8.62923	0.0196099	-0.0285506	-0.000417233
8.63408	0.0182986	-0.0290871	-0.000178814
8.63893	0.0183582	-0.0294447	0.000834465
8.64379	0.0197291	-0.0292063	0.0026226
8.64864	0.0221729	-0.0287294	0.00488758
8.65349	0.0252724	-0.0280142	0.00721216
8.65835	0.0281334	-0.0274777	0.00911951
8.6632	0.0308156	-0.0270605	0.0104904
8.66805	0.0329018	-0.0262856	0.0117421
8.67291	0.0346303	-0.0254512	0.0126362
8.67776	0.0360012	-0.0239611	0.0132918
8.68261	0.0371933	-0.0222325	0.0136495
8.68747	0.0378489	-0.0205636	0.0134706
8.69232	0.0383854	-0.0190735	0.0130534
8.69717	0.0386834	-0.0181198	0.0121593
8.70203	0.039041	-0.0175238	0.0112653
8.70688	0.0393391	-0.0169277	0.0103712
8.71173	0.0396371	-0.0161529	0.0100136
8.71659	0.0397563	-0.01508	0.00989437
8.72144	0.0393391	-0.0140071	0.0100136
8.72629	0.0383258	-0.0134706	0.0100732
8.73115	0.036478	-0.0140071	0.00965595
8.736	0.0342131	-0.015676	0.00870228
8.74085	0.0319481	-0.0181794	0.00727177
8.74571	0.0301003	-0.0207424	0.00602007
8.75056	0.0290871	-0.0229478	0.00548363
8.75541	0.0284314	-0.0241995	0.00560284
8.76027	0.028491	-0.0244975	0.00655651
8.76512	0.028789	-0.0240803	0.00804663
8.76997	0.0291467	-0.0237226	0.00935793
8.77483	0.0294447	-0.0238419	0.0101328
8.77968	0.0295639	-0.0246167	0.0103712
8.78453	0.0299215	-0.0257492	0.00995398
8.78939	0.0303388	-0.0271797	0.00911951
8.79424	0.0308752	-0.028491	0.00816584
8.79909	0.0309348	-0.0293851	0.00703335
8.80395	0.0308752	-0.0298023	0.00602007
8.8088	0.0302196	-0.0298023	0.00494719
8.81365	0.0291467	-0.0295639	0.00405312
8.81851	0.0277758	-0.0293851	0.00327826
8.82336	0.0265837	-0.0292063	0.00298023
8.82821	0.0256896	-0.0291467	0.00345707
8.83307	0.0253916	-0.0292063	0.00464916
8.83792	0.0258088	-0.0290275	0.00619888
8.84277	0.0265837	-0.0286698	0.00751019
8.84763	0.027895	-0.0280738	0.00870228
8.85248	0.0295043	-0.0271201	0.00935793
8.85733	0.0312328	-0.0264049	0.00947714
8.86219	0.0329614	-0.0253916	0.00983477
8.86704	0.0348091	-0.0246763	0.0104308
8.87189	0.0362992	-0.0243783	0.0112057
8.87675	0.0375509	-0.0242591	0.0119209
8.8816	0.0385642	-0.0239015	0.0126958
8.88645	0.0397563	-0.023365	0.0132322
8.89131	0.0410676	-0.0222921	0.0134706
8.89616	0.0423193	-0.0209212	0.0131726
8.90101	0.0435114	-0.0192523	0.0125766
8.90587	0.0444651	-0.0180006	0.0117421
8.91072	0.0448823	-0.0177622	0.010848
8.91557	0.0451207	-0.0185966	0.00989437
8.92043	0.0452399	-0.020802	0.00917912
8.92528	0.0454783	-0.0240803	0.00888109
8.93013	0.0459552	-0.0280142	0.0089407
8.93499	0.04673	-0.0317693	0.00959635
8.93984	0.0476241	-0.0348687	0.0103116
8.94469	0.0481009	-0.0368357	0.0110269
8.94955	0.0482798	-0.0377893	0.0110865
8.9544	0.0483394	-0.0376105	0.0103712
8.95925	0.0489354	-0.0363588	0.00905991
8.96411	0.0500083	-0.0343323	0.00739098
8.96896	0.0520945	-0.0317097	0.00590086
8.97381	0.0546575	-0.0289679	0.00464916
8.97867	0.0578761	-0.0264049	0.00435114
8.98352	0.0611544	-0.0239611	0.00435114
8.98837	0.0642538	-0.0219345	0.00464916
8.99323	0.066638	-0.0204444	0.00500679
8.99808	0.0684261	-0.0192523	0.00542402
9.00293	0.0694394	-0.0182986	0.00560284
9.00779	0.0695586	-0.0178814	0.00572205
9.01264	0.0687242	-0.0181794	0.00566244
9.01749	0.0671744	-0.0193715	0.00554323
9.02235	0.0656247	-0.0210404	0.00548363
9.0272	0.064373	-0.0229478	0.00530481
9.03205	0.0638962	-0.0246167	0.00524521
9.03691	0.0644922	-0.0253916	0.00560284
9.04176	0.0658631	-0.0252724	0.00625849
9.04661	0.0678897	-0.0242591	0.00745058
9.05147	0.0701547	-0.023067	0.00882149
9.05632	0.072062	-0.0218749	0.0103116
9.06117	0.0736713	-0.0208616	0.0116229
9.06603	0.0749826	-0.0197887	0.0129342
9.07088	0.0759363	-0.0188351	0.0141263
9.07573	0.07689	-0.0172853	0.0157952
9.08059	0.0775456	-0.0154376	0.0175834
9.08544	0.0776649	-0.0135303	0.0194311
9.09029	0.077486	-0.0118017	0.0209212
9.09515	0.0764132	-0.0106692	0.0215173
9.1	0.0749826	-0.0103116	0.0211
9.10485	0.0729561	-0.0110269	0.0192523
9.10971	0.0707507	-0.0126362	0.0166297
9.11456	0.0688434	-0.014782	0.0135899
9.11941	0.0672936	-0.0171661	0.0106096
9.12427	0.0662804	-0.0194311	0.00810623
9.12912	0.0656247	-0.0214577	0.00602007
9.13397	0.0653863	-0.022769	0.00447035
9.13883	0.0649691	-0.023365	0.00333786
9.14368	0.0642538	-0.0236034	0.00274181
9.14853	0.0628233	-0.023663	0.00238419
9.15339	0.0609756	-0.023663	0.00232458
9.15824	0.0588298	-0.0236034	0.00292063
9.16309	0.0573397	-0.023067	0.00435114
9.16795	0.056684	-0.0217557	0.0064373
9.1728	0.0571609	-0.019908	0.0090003
9.17765	0.0587106	-0.0174046	0.0118017
9.18251	0.0609159	-0.0146627	0.014782
9.18736	0.0634789	-0.0120401	0.0174642
9.19221	0.0657439	-0.0101328	0.0194907
9.19707	0.0677705	-0.00905991	0.020802
9.20192	0.0693202	-0.00882149	0.0215769
9.20677	0.0703931	-0.00888109	0.0220537
9.21163	0.0708103	-0.00959635	0.0222921
9.21648	0.0705719	-0.0104904	0.0221729
9.22133	0.0697374	-0.0113249	0.0221133
9.22619	0.0683069	-0.012219	0.0213981
9.23104	0.0667572	-0.0132322	0.0202656
9.23589	0.0658035	-0.0142455	0.0187159
9.24075	0.0652075	-0.0157356	0.0165105
9.2456	0.0650883	-0.017345	0.0141263
9.25045	0.0652075	-0.0191331	0.0118017
9.25531	0.0653863	-0.0206828	0.00965595
9.26016	0.0649691	-0.0219345	0.00798702
9.26501	0.0641942	-0.0221133	0.00703335
9.26987	0.0630617	-0.0211	0.00667572
9.27472	0.06181	-0.0193715	0.00667572
9.27957	0.0607967	-0.0168681	0.00721216
9.28443	0.0601411	-0.0146031	0.00804663
9.28928	0.0594854	-0.0128746	0.0089407
9.29413	0.0590682	-0.0119209	0.0100136
9.29899	0.0584126	-0.0119805	0.0109673
9.30384	0.0573993	-0.012517	0.0120401
9.30869	0.0560284	-0.0134706	0.0127554
9.31355	0.0545382	-0.0141859	0.0133514
9.3184	0.0528097	-0.0151396	0.0134706
9.32325	0.0510812	-0.0161529	0.0131726
9.32811	0.0496507	-0.0172257	0.012517
9.33296	0.0483394	-0.0186563	0.0114441
9.33781	0.0474453	-0.0203252	0.0101328
9.34267	0.0469685	-0.0221133	0.00888109
9.34752	0.0470877	-0.023663	0.00756979
9.35237	0.048399	-0.0241399	0.00709295
9.35723	0.0504851	-0.023663	0.00715256
9.36208	0.0531673	-0.0223517	0.00828505
9.36693	0.0558496	-0.0203252	0.0104308
9.37179	0.0578761	-0.018239	0.0130534
9.37664	0.0585318	-0.0166893	0.0154376
9.38149	0.0581145	-0.0159144	0.0172257
9.38635	0.0569224	-0.0159144	0.0180006
9.3912	0.0556111	-0.0165701	0.0177622
9.39605	0.0550151	-0.017345	0.0169873
9.40091	0.0553727	-0.017941	0.0163317
9.40576	0.0567436	-0.018239	0.0163317
9.41061	0.0584722	-0.0184774	0.0168681
9.41547	0.0600815	-0.0190735	0.017643
9.42032	0.0611544	-0.0203252	0.0180602
9.42517	0.0616312	-0.0219941	0.0178218
9.43003	0.0616908	-0.0240207	0.0164509
9.43488	0.06181	-0.0257492	0.0143647
9.43973	0.0624061	-0.0268221	0.0120401
9.44459	0.063777	-0.0268817	0.0101328
9.44944	0.0656843	-0.0261068	0.00882149
9.45429	0.0684261	-0.0244379	0.00828505
9.45915	0.071466	-0.0225902	0.00840425
9.464	0.0747442	-0.020504	0.0089407
9.46885	0.0776649	-0.0187755	0.00947714
9.47371	0.0798106	-0.0177026	0.00947714
9.47856	0.0810027	-0.0172853	0.00905991
9.48341	0.0810623	-0.0178218	0.00822544
9.48827	0.0799298	-0.0191331	0.00709295
9.49312	0.0779629	-0.0212789	0.00578165
9.49797	0.0753999	-0.0239015	0.00441074
9.50283	0.0731945	-0.0264049	0.00309944
9.50768	0.071466	-0.0286102	0.00202656
9.51253	0.0705123	-0.0302792	0.00089407
9.51739	0.0706315	-0.0309348	0.000298023
9.52224	0.0713468	-0.0309348	-5.96046e-05
9.52709	0.0725389	-0.0303388	0
9.53195	0.0735521	-0.0292659	0.000596046
9.5368	0.0741482	-0.0279546	0.00184774
9.54165	0.074327	-0.026226	0.00363588
9.54651	0.0737309	-0.0243783	0.00566244
9.55136	0.0724792	-0.0227094	0.00780821
9.55621	0.0710487	-0.0212193	0.00995398
9.56107	0.0696778	-0.0200868	0.0118613
9.56592	0.0686049	-0.0195503	0.013113
9.57077	0.0678301	-0.0196695	0.0138879
9.57563	0.0674129	-0.020504	0.0141859
9.58048	0.0671744	-0.0218153	0.0140667
9.58533	0.0669956	-0.0230074	0.0140071
9.59019	0.066936	-0.0239015	0.0146031
9.59504	0.0670552	-0.0240803	0.0160336
9.59989	0.0673532	-0.0236034	0.0183582
9.60475	0.0677109	-0.022471	0.0210404
9.6096	0.0681877	-0.0213385	0.0235438
9.61445	0.0687242	-0.0203848	0.0251532
9.61931	0.0691414	-0.0199676	0.0252128
9.62416	0.0690222	-0.0200868	0.0237823
9.62901	0.0683665	-0.0209212	0.0209808
9.63387	0.0673532	-0.0219345	0.0172853
9.63872	0.0657439	-0.0233054	0.012815
9.64357	0.0637174	-0.0248551	0.00810623
9.64843	0.0615716	-0.0263453	0.00351667
9.65328	0.0593662	-0.0278354	-0.000417233
9.65813	0.0575781	-0.0288486	-0.00321865
9.66299	0.0559092	-0.0295639	-0.00452995
9.66784	0.0544786	-0.0296235	-0.00441074
9.67269	0.0533462	-0.0288486	-0.00268221
9.67755	0.0527501	-0.0272393	0
9.6824	0.0524521	-0.025034	0.00345707
9.68725	0.0526905	-0.0225902	0.00727177
9.69211	0.0534058	-0.0203848	0.0111461
[truncated: 5,212 more rows]

## Sheet: S11 MS
Table 1
#"+ESI Scan (rt: 0.127, 0.263-0.604 min, 17 scans) Frag=180.0V peak1.d Deconvoluted (Isotope Width=8.4)"		Reduced		#"+ESI Scan (rt: 0.127, 0.263-0.604 min, 17 scans) Frag=180.0V peak1.d Deconvoluted (Isotope Width=8.4)"		Oxidized
#Point	X(Daltons)	Y(Counts)		#Point	X(Daltons)	Y(Counts)
0	5000	6.82691e-05		0	5000	1.00673e-05
1	5001	1.92712e-05		1	5001	4.77747e-06
2	5002	3.55372e-06		2	5002	1.52202e-06
3	5003	5.90032e-07		3	5003	4.04479e-07
4	5004	1.1099e-07		4	5004	9.38944e-08
5	5005	2.65769e-08		5	5005	1.32526e-08
6	5006	7.77351e-09		6	5006	0
7	5007	2.40289e-09		7	5007	1.22893e-08
8	5008	6.84781e-10		8	5008	2.89079e-08
9	5009	1.63955e-10		9	5009	3.20466e-08
10	5010	2.30685e-11		10	5010	2.364e-08
11	5011	0		11	5011	2.07272e-08
12	5012	6.28615e-11		12	5012	3.84988e-08
13	5013	5.02487e-10		13	5013	9.27888e-08
14	5014	4.30893e-09		14	5014	2.10084e-07
15	5015	4.62891e-08		15	5015	4.36322e-07
16	5016	5.35143e-07		16	5016	8.50778e-07
17	5017	5.35549e-06		17	5017	1.56472e-06
18	5018	3.62324e-05		18	5018	2.59762e-06
19	5019	0.000128001		19	5019	3.58623e-06
20	5020	0.000191037		20	5020	3.86467e-06
21	5021	0.000109955		21	5021	3.30403e-06
22	5022	2.69358e-05		22	5022	2.50859e-06
23	5023	3.92236e-06		23	5023	2.00385e-06
24	5024	5.80748e-07		24	5024	1.96299e-06
25	5025	1.50861e-07		25	5025	2.52842e-06
26	5026	8.94477e-08		26	5026	4.10631e-06
27	5027	1.07461e-07		27	5027	7.35523e-06
28	5028	1.95044e-07		28	5028	1.22213e-05
29	5029	4.26727e-07		29	5029	1.64151e-05
30	5030	1.011e-06		30	5030	1.72432e-05
31	5031	2.43431e-06		31	5031	1.55907e-05
32	5032	5.51498e-06		32	5032	1.45212e-05
33	5033	1.07827e-05		33	5033	1.62486e-05
34	5034	1.69743e-05		34	5034	2.2191e-05
35	5035	2.06179e-05		35	5035	3.21212e-05
36	5036	1.89388e-05		36	5036	4.0096e-05
37	5037	1.32753e-05		37	5037	3.71631e-05
38	5038	7.59578e-06		38	5038	2.52774e-05
39	5039	4.12962e-06		39	5039	1.45709e-05
40	5040	2.64187e-06		40	5040	9.001e-06
41	5041	2.39656e-06		41	5041	7.13274e-06
42	5042	3.25768e-06		42	5042	7.23248e-06
43	5043	5.92878e-06		43	5043	8.01821e-06
44	5044	1.14485e-05		44	5044	8.32601e-06
45	5045	1.78421e-05		45	5045	7.86594e-06
46	5046	1.76124e-05		46	5046	7.45322e-06
47	5047	9.53078e-06		47	5047	8.05678e-06
48	5048	2.87789e-06		48	5048	1.04618e-05
49	5049	6.08466e-07		49	5049	1.53809e-05
50	5050	1.37636e-07		50	5050	2.29278e-05
51	5051	5.41484e-08		51	5051	3.22499e-05
52	5052	5.02709e-08		52	5052	4.37284e-05
53	5053	1.07242e-07		53	5053	6.33085e-05
54	5054	3.98794e-07		54	5054	0.000108563
55	5055	1.79556e-06		55	5055	0.000222353
56	5056	6.90551e-06		56	5056	0.000481343
57	5057	1.73115e-05		57	5057	0.000907688
58	5058	2.42321e-05		58	5058	0.00126889
59	5059	1.83073e-05		59	5059	0.0012461
60	5060	7.99737e-06		60	5060	0.000927647
61	5061	2.34606e-06		61	5061	0.000629198
62	5062	5.75176e-07		62	5062	0.000488714
63	5063	1.55496e-07		63	5063	0.00051388
64	5064	6.13581e-08		64	5064	0.000734153
65	5065	4.11487e-08		65	5065	0.00120144
66	5066	4.27008e-08		66	5066	0.0017438
67	5067	5.15587e-08		67	5067	0.00179372
68	5068	5.5654e-08		68	5068	0.00118235
69	5069	5.09306e-08		69	5069	0.000534305
70	5070	4.79203e-08		70	5070	0.000205429
71	5071	6.18653e-08		71	5071	8.8142e-05
72	5072	1.24249e-07		72	5072	5.11976e-05
73	5073	3.27475e-07		73	5073	4.16076e-05
74	5074	8.19781e-07		74	5074	4.31218e-05
75	5075	1.54869e-06		75	5075	5.0447e-05
76	5076	2.1786e-06		76	5076	6.07232e-05
77	5077	2.65231e-06		77	5077	7.06091e-05
78	5078	3.22183e-06		78	5078	7.55009e-05
79	5079	3.82276e-06		79	5079	7.18235e-05
80	5080	3.71563e-06		80	5080	6.08666e-05
81	5081	2.49782e-06		81	5081	4.81144e-05
82	5082	1.16131e-06		82	5082	3.82686e-05
83	5083	4.63752e-07		83	5083	3.28184e-05
84	5084	2.19472e-07		84	5084	3.12036e-05
85	5085	1.50991e-07		85	5085	3.22373e-05
86	5086	1.43466e-07		86	5086	3.47819e-05
87	5087	1.52179e-07		87	5087	3.83938e-05
88	5088	1.49505e-07		88	5088	4.37903e-05
89	5089	1.25485e-07		89	5089	5.22599e-05
90	5090	8.88961e-08		90	5090	6.38418e-05
91	5091	5.35117e-08		91	5091	7.5265e-05
92	5092	2.82982e-08		92	5092	8.12896e-05
93	5093	1.46585e-08		93	5093	8.13115e-05
94	5094	9.15183e-09		94	5094	8.27414e-05
95	5095	8.77099e-09		95	5095	9.79383e-05
96	5096	1.46785e-08		96	5096	0.000146532
97	5097	3.91549e-08		97	5097	0.000264947
98	5098	1.28283e-07		98	5098	0.000489066
99	5099	3.89957e-07		99	5099	0.000751603
100	5100	9.26668e-07		100	5100	0.000845263
101	5101	1.69594e-06		101	5101	0.00070576
102	5102	2.64567e-06		102	5102	0.000509296
103	5103	3.95119e-06		103	5103	0.000388091
104	5104	5.83156e-06		104	5104	0.0003508
105	5105	7.91189e-06		105	5105	0.000360316
106	5106	8.84271e-06		106	5106	0.000360689
107	5107	7.67278e-06		107	5107	0.000304591
108	5108	5.40707e-06		108	5108	0.000208418
109	5109	3.60884e-06		109	5109	0.000126602
110	5110	2.7814e-06		110	5110	8.17726e-05
111	5111	2.75282e-06		111	5111	6.63612e-05
112	5112	3.16808e-06		112	5112	7.04852e-05
113	5113	3.27454e-06		113	5113	8.74416e-05
114	5114	2.40329e-06		114	5114	0.000105744
115	5115	1.18392e-06		115	5115	0.000109748
116	5116	4.54246e-07		116	5116	9.64034e-05
117	5117	1.76594e-07		117	5117	7.77796e-05
118	5118	8.94992e-08		118	5118	6.47921e-05
119	5119	6.9841e-08		119	5119	6.10855e-05
120	5120	8.8874e-08		120	5120	6.73883e-05
121	5121	1.71554e-07		121	5121	8.46666e-05
122	5122	4.10519e-07		122	5122	0.000113232
123	5123	9.22758e-07		123	5123	0.000148341
124	5124	1.46905e-06		124	5124	0.000175036
125	5125	1.29962e-06		125	5125	0.000171624
126	5126	5.38403e-07		126	5126	0.000131122
127	5127	9.97848e-08		127	5127	7.74294e-05
128	5128	9.80739e-09		128	5128	3.92376e-05
129	5129	7.83716e-10		129	5129	2.16023e-05
130	5130	6.46825e-11		130	5130	1.69557e-05
131	5131	4.94635e-12		131	5131	2.10761e-05
132	5132	7.70198e-11		132	5132	3.4556e-05
133	5133	3.90132e-10		133	5133	5.25584e-05
134	5134	1.16859e-09		134	5134	5.54855e-05
135	5135	2.3083e-09		135	5135	3.78649e-05
136	5136	3.79397e-09		136	5136	2.01446e-05
137	5137	7.35052e-09		137	5137	1.20919e-05
138	5138	2.03938e-08		138	5138	1.1644e-05
139	5139	6.98089e-08		139	5139	2.00765e-05
140	5140	2.02589e-07		140	5140	5.25728e-05
141	5141	3.62705e-07		141	5141	0.00015901
142	5142	3.72536e-07		142	5142	0.000438896
143	5143	2.64946e-07		143	5143	0.000950994
144	5144	1.80031e-07		144	5144	0.00149892
145	5145	1.49024e-07		145	5145	0.00167797
146	5146	1.51218e-07		146	5146	0.00136129
147	5147	1.55665e-07		147	5147	0.000857123
148	5148	1.32706e-07		148	5148	0.000468594
149	5149	8.74335e-08		149	5149	0.000252612
150	5150	4.95194e-08		150	5150	0.00014843
151	5151	3.05119e-08		151	5151	9.93626e-05
152	5152	2.62421e-08		152	5152	7.48809e-05
153	5153	3.54835e-08		153	5153	6.03607e-05
154	5154	6.90264e-08		154	5154	4.82017e-05
155	5155	1.51436e-07		155	5155	3.50767e-05
156	5156	2.85527e-07		156	5156	2.22968e-05
157	5157	3.82804e-07		157	5157	1.31837e-05
158	5158	3.4982e-07		158	5158	8.75595e-06
159	5159	2.47307e-07		159	5159	8.23266e-06
160	5160	1.74219e-07		160	5160	1.2212e-05
161	5161	1.55328e-07		161	5161	2.54327e-05
162	5162	1.82742e-07		162	5162	5.66483e-05
163	5163	2.30466e-07		163	5163	0.000102621
164	5164	2.30089e-07		164	5164	0.000129144
165	5165	1.52302e-07		165	5165	0.000113964
166	5166	7.25474e-08		166	5166	8.35842e-05
167	5167	3.43673e-08		167	5167	6.58286e-05
168	5168	2.34995e-08		168	5168	6.77169e-05
169	5169	2.69445e-08		169	5169	9.12662e-05
170	5170	4.42614e-08		170	5170	0.000135003
171	5171	7.89655e-08		171	5171	0.000176998
172	5172	1.26497e-07		172	5172	0.000182476
173	5173	1.73882e-07		173	5173	0.000149879
174	5174	2.20078e-07		174	5174	0.000109821
175	5175	2.94833e-07		175	5175	8.29202e-05
176	5176	4.76207e-07		176	5176	7.08687e-05
177	5177	9.41857e-07		177	5177	6.81167e-05
178	5178	1.98461e-06		178	5178	6.79949e-05
179	5179	3.62947e-06		179	5179	6.5843e-05
180	5180	5.0726e-06		180	5180	6.25006e-05
181	5181	5.58315e-06		181	5181	6.32088e-05
182	5182	5.61706e-06		182	5182	7.39579e-05
183	5183	5.91347e-06		183	5183	0.000100573
184	5184	6.48545e-06		184	5184	0.000145966
185	5185	6.41209e-06		185	5185	0.000199973
186	5186	4.90303e-06		186	5186	0.000235028
187	5187	2.87926e-06		187	5187	0.000231565
188	5188	1.57957e-06		188	5188	0.00020461
189	5189	1.0658e-06		189	5189	0.000184678
190	5190	9.7092e-07		190	5190	0.000189761
191	5191	9.51613e-07		191	5191	0.000221867
192	5192	6.88102e-07		192	5192	0.000265429
193	5193	2.90933e-07		193	5193	0.00028956
194	5194	7.85991e-08		194	5194	0.000276926
195	5195	2.02583e-08		195	5195	0.000239306
196	5196	8.21481e-09		196	5196	0.000192018
197	5197	6.82327e-09		197	5197	0.00013928
198	5198	1.01965e-08		198	5198	8.68944e-05
199	5199	2.01019e-08		199	5199	4.73626e-05
200	5200	4.24272e-08		200	5200	2.60456e-05
201	5201	9.11113e-08		201	5201	1.81841e-05
202	5202	2.01697e-07		202	5202	1.8829e-05
203	5203	4.56943e-07		203	5203	2.70369e-05
204	5204	1.02339e-06		204	5204	4.17479e-05
205	5205	2.19386e-06		205	5205	5.35414e-05
206	5206	4.39385e-06		206	5206	5.11296e-05
207	5207	7.97044e-06		207	5207	3.92174e-05
208	5208	1.26737e-05		208	5208	2.91925e-05
209	5209	1.76413e-05		209	5209	2.49301e-05
210	5210	2.25835e-05		210	5210	2.52554e-05
211	5211	2.81683e-05		211	5211	2.74991e-05
212	5212	3.34184e-05		212	5212	2.82945e-05
213	5213	3.24139e-05		213	5213	2.59372e-05
214	5214	2.0847e-05		214	5214	2.20906e-05
215	5215	7.78879e-06		215	5215	1.93905e-05
216	5216	1.7637e-06		216	5216	1.90954e-05
217	5217	3.00728e-07		217	5217	2.10151e-05
218	5218	5.20764e-08		218	5218	2.35732e-05
219	5219	1.20356e-08		219	5219	2.42508e-05
220	5220	4.62131e-09		220	5220	2.19406e-05
221	5221	3.50528e-09		221	5221	1.80198e-05
222	5222	5.31097e-09		222	5222	1.41192e-05
223	5223	1.21906e-08		223	5223	1.0713e-05
224	5224	2.75457e-08		224	5224	7.79579e-06
225	5225	4.42807e-08		225	5225	5.54225e-06
226	5226	4.84436e-08		226	5226	4.13711e-06
227	5227	4.64766e-08		227	5227	3.5621e-06
228	5228	5.85347e-08		228	5228	3.76709e-06
229	5229	1.26488e-07		229	5229	4.92153e-06
230	5230	4.28279e-07		230	5230	7.57335e-06
231	5231	1.56018e-06		231	5231	1.24842e-05
232	5232	4.11782e-06		232	5232	1.93605e-05
233	5233	6.3883e-06		233	5233	2.50022e-05
234	5234	6.19706e-06		234	5234	2.55756e-05
235	5235	5.17039e-06		235	5235	2.20777e-05
236	5236	5.63913e-06		236	5236	1.88608e-05
237	5237	1.01326e-05		237	5237	1.91327e-05
238	5238	2.64955e-05		238	5238	2.60251e-05
239	5239	7.26098e-05		239	5239	4.85027e-05
240	5240	0.000160092		240	5240	0.0001156
241	5241	0.000260567		241	5241	0.000306631
242	5242	0.000325054		242	5242	0.000750916
243	5243	0.000326823		243	5243	0.0014047
244	5244	0.000263348		244	5244	0.00176497
245	5245	0.000161711		245	5245	0.00146645
246	5246	7.31373e-05		246	5246	0.000904164
247	5247	2.5367e-05		247	5247	0.00051426
248	5248	7.78458e-06		248	5248	0.000342213
249	5249	2.66577e-06		249	5249	0.000307207
250	5250	1.29555e-06		250	5250	0.000359593
251	5251	9.86372e-07		251	5251	0.000454412
252	5252	1.01005e-06		252	5252	0.000492778
253	5253	1.0032e-06		253	5253	0.000396054
254	5254	7.36377e-07		254	5254	0.000238185
255	5255	3.95488e-07		255	5255	0.000127894
256	5256	2.10463e-07		256	5256	8.08686e-05
257	5257	1.70351e-07		257	5257	7.51812e-05
258	5258	2.52012e-07		258	5258	0.000103735
259	5259	5.31525e-07		259	5259	0.000172111
260	5260	1.01154e-06		260	5260	0.00025946
261	5261	1.23376e-06		261	5261	0.000291581
262	5262	8.79862e-07		262	5262	0.000230805
263	5263	4.2278e-07		263	5263	0.000138369
264	5264	1.86266e-07		264	5264	7.34773e-05
265	5265	1.08058e-07		265	5265	4.10439e-05
266	5266	1.03987e-07		266	5266	2.69813e-05
267	5267	1.56032e-07		267	5267	2.13222e-05
268	5268	2.678e-07		268	5268	1.97051e-05
269	5269	3.79353e-07		269	5269	2.10334e-05
270	5270	3.83889e-07		270	5270	2.61239e-05
271	5271	2.98605e-07		271	5271	3.66047e-05
272	5272	2.13768e-07		272	5272	5.20131e-05
273	5273	1.59657e-07		273	5273	6.51839e-05
274	5274	1.23421e-07		274	5274	6.57558e-05
275	5275	9.07081e-08		275	5275	5.33683e-05
276	5276	5.94846e-08		276	5276	3.74111e-05
277	5277	3.51547e-08		277	5277	2.49978e-05
278	5278	2.0784e-08		278	5278	1.76728e-05
279	5279	1.51996e-08		279	5279	1.4677e-05
280	5280	1.77386e-08		280	5280	1.5284e-05
281	5281	3.66364e-08		281	5281	1.9013e-05
282	5282	1.10809e-07		282	5282	2.35591e-05
283	5283	3.38851e-07		283	5283	2.33024e-05
284	5284	7.72407e-07		284	5284	1.63357e-05
285	5285	1.19901e-06		285	5285	8.70812e-06
286	5286	1.41116e-06		286	5286	4.46998e-06
287	5287	1.52511e-06		287	5287	2.90288e-06
288	5288	1.77704e-06		288	5288	2.76474e-06
289	5289	2.41793e-06		289	5289	3.6864e-06
290	5290	3.88689e-06		290	5290	5.92758e-06
291	5291	7.10793e-06		291	5291	1.01503e-05
292	5292	1.34927e-05		292	5292	1.73411e-05
293	5293	2.30248e-05		293	5293	2.84305e-05
294	5294	3.03254e-05		294	5294	4.32559e-05
295	5295	2.83843e-05		295	5295	6.08035e-05
296	5296	1.99776e-05		296	5296	8.3729e-05
297	5297	1.28658e-05		297	5297	0.000125338
298	5298	9.47886e-06		298	5298	0.000217478
299	5299	8.59287e-06		299	5299	0.000414268
300	5300	8.23294e-06		300	5300	0.000745358
301	5301	6.47898e-06		301	5301	0.00110149
302	5302	3.61451e-06		302	5302	0.00129126
303	5303	1.55878e-06		303	5303	0.00131787
304	5304	7.11398e-07		304	5304	0.00138003
305	5305	4.96822e-07		305	5305	0.0016698
306	5306	6.08714e-07		306	5306	0.00226475
307	5307	1.03621e-06		307	5307	0.00288895
308	5308	1.60893e-06		308	5308	0.00281957
309	5309	1.64715e-06		309	5309	0.00189442
310	5310	1.01915e-06		310	5310	0.000932969
311	5311	4.37628e-07		311	5311	0.000413371
312	5312	1.69594e-07		312	5312	0.000208547
313	5313	7.58656e-08		313	5313	0.000136286
314	5314	4.40244e-08		314	5314	0.000110835
315	5315	3.20104e-08		315	5315	9.63263e-05
316	5316	2.55882e-08		316	5316	7.63388e-05
317	5317	1.93753e-08		317	5317	5.02675e-05
318	5318	1.27266e-08		318	5318	2.75842e-05
319	5319	7.57914e-09		319	5319	1.40135e-05
320	5320	4.94179e-09		320	5320	7.86258e-06
321	5321	4.38392e-09		321	5321	5.71165e-06
322	5322	5.52856e-09		322	5322	5.57508e-06
323	5323	8.13616e-09		323	5323	6.61072e-06
324	5324	1.06296e-08		324	5324	8.29464e-06
325	5325	1.06073e-08		325	5325	1.03162e-05
326	5326	8.42044e-09		326	5326	1.31476e-05
327	5327	6.29651e-09		327	5327	1.85115e-05
328	5328	5.30364e-09		328	5328	2.97529e-05
329	5329	5.57309e-09		329	5329	5.13483e-05
330	5330	7.41329e-09		330	5330	8.2567e-05
331	5331	1.19227e-08		331	5331	0.000105703
332	5332	2.10329e-08		332	5332	9.80924e-05
333	5333	3.52535e-08		333	5333	6.76137e-05
334	5334	4.85093e-08		334	5334	4.00268e-05
335	5335	5.06351e-08		335	5335	2.48136e-05
336	5336	4.14469e-08		336	5336	1.84398e-05
337	5337	3.0389e-08		337	5337	1.63839e-05
338	5338	2.33885e-08		338	5338	1.57744e-05
339	5339	2.05517e-08		339	5339	1.51163e-05
340	5340	1.98924e-08		340	5340	1.4372e-05
341	5341	1.91401e-08		341	5341	1.44994e-05
342	5342	1.6925e-08		342	5342	1.67585e-05
343	5343	1.35607e-08		343	5343	2.27997e-05
344	5344	1.00499e-08		344	5344	3.50533e-05
345	5345	6.97669e-09		345	5345	5.58763e-05
346	5346	4.5693e-09		346	5346	8.37766e-05
347	5347	2.93097e-09		347	5347	0.000108632
348	5348	1.9788e-09		348	5348	0.000115108
349	5349	1.4864e-09		349	5349	9.76502e-05
350	5350	1.24523e-09		350	5350	6.80344e-05
351	5351	1.15905e-09		351	5351	4.21815e-05
352	5352	1.27189e-09		352	5352	2.64882e-05
353	5353	1.80705e-09		353	5353	1.94405e-05
354	5354	3.37603e-09		354	5354	1.8439e-05
355	5355	7.48462e-09		355	5355	2.30266e-05
356	5356	1.71989e-08		356	5356	3.5661e-05
357	5357	3.79112e-08		357	5357	6.1259e-05
358	5358	7.78571e-08		358	5358	0.000101692
359	5359	1.41607e-07		359	5359	0.000142672
360	5360	2.09703e-07		360	5360	0.000154913
361	5361	2.43695e-07		361	5361	0.000129638
362	5362	2.44994e-07		362	5362	9.12199e-05
363	5363	2.64147e-07		363	5363	6.20724e-05
364	5364	3.68729e-07		364	5364	4.60141e-05
365	5365	6.74849e-07		365	5365	3.84892e-05
366	5366	1.37575e-06		366	5366	3.45768e-05
367	5367	2.53258e-06		367	5367	3.1069e-05
368	5368	3.61251e-06		368	5368	2.72576e-05
369	5369	3.67904e-06		369	5369	2.43381e-05
370	5370	2.58592e-06		370	5370	2.36171e-05
371	5371	1.25853e-06		371	5371	2.55812e-05
372	5372	4.42327e-07		372	5372	2.97172e-05
373	5373	1.21437e-07		373	5373	3.43155e-05
374	5374	2.9232e-08		374	5374	3.74301e-05
375	5375	7.33358e-09		375	5375	3.93523e-05
376	5376	2.43536e-09		376	5376	4.35486e-05
377	5377	1.34325e-09		377	5377	5.55455e-05
378	5378	1.25902e-09		378	5378	8.21162e-05
379	5379	1.50117e-09		379	5379	0.000126513
380	5380	1.56279e-09		380	5380	0.000175118
381	5381	1.19002e-09		381	5381	0.00019916
382	5382	7.35014e-10		382	5382	0.000188745
383	5383	4.78887e-10		383	5383	0.000161443
384	5384	3.91803e-10		384	5384	0.00013302
385	5385	3.64179e-10		385	5385	0.000105348
386	5386	3.02455e-10		386	5386	7.64506e-05
387	5387	2.05234e-10		387	5387	4.99831e-05
388	5388	1.46179e-10		388	5388	3.19121e-05
389	5389	1.9711e-10		389	5389	2.36381e-05
390	5390	6.23196e-10		390	5390	2.40544e-05
391	5391	3.54968e-09		391	5391	3.53558e-05
392	5392	2.70053e-08		392	5392	6.75049e-05
393	5393	1.81694e-07		393	5393	0.000137008
394	5394	7.30429e-07		394	5394	0.000244119
395	5395	1.38584e-06		395	5395	0.000343382
396	5396	1.19504e-06		396	5396	0.000380788
397	5397	5.65502e-07		397	5397	0.000363753
398	5398	2.29761e-07		398	5398	0.000349263
399	5399	1.51404e-07		399	5399	0.000399096
400	5400	2.62957e-07		400	5400	0.000590624
401	5401	1.11803e-06		401	5401	0.00104889
402	5402	6.60492e-06		402	5402	0.00183187
403	5403	2.97667e-05		403	5403	0.00256871
404	5404	7.3392e-05		404	5404	0.0026069
405	5405	9.49816e-05		405	5405	0.00197031
406	5406	7.61428e-05		406	5406	0.0012573
407	5407	4.98028e-05		407	5407	0.000787332
408	5408	3.52807e-05		408	5408	0.000540442
409	5409	3.26983e-05		409	5409	0.000425055
410	5410	4.09166e-05		410	5410	0.000379112
411	5411	6.18351e-05		411	5411	0.000369021
412	5412	9.419e-05		412	5412	0.000373043
413	5413	0.000120768		413	5413	0.00036953
414	5414	0.000112129		414	5414	0.000337402
415	5415	6.72677e-05		415	5415	0.000273652
416	5416	2.47249e-05		416	5416	0.000203562
417	5417	5.96725e-06		417	5417	0.000157347
418	5418	1.2335e-06		418	5418	0.000149794
419	5419	3.44032e-07		419	5419	0.000192777
420	5420	1.98732e-07		420	5420	0.000308892
421	5421	2.5548e-07		421	5421	0.000492373
422	5422	5.1686e-07		422	5422	0.000618583
423	5423	1.03359e-06		423	5423	0.000539969
424	5424	1.53386e-06		424	5424	0.000333933
425	5425	1.6486e-06		425	5425	0.000167596
426	5426	1.5143e-06		426	5426	8.15186e-05
427	5427	1.46434e-06		427	5427	4.40813e-05
428	5428	1.65748e-06		428	5428	2.83849e-05
429	5429	2.10695e-06		429	5429	2.27782e-05
430	5430	2.7148e-06		430	5430	2.44662e-05
431	5431	3.41049e-06		431	5431	3.74608e-05
432	5432	4.52886e-06		432	5432	7.84214e-05
433	5433	7.39173e-06		433	5433	0.000187112
434	5434	1.62877e-05		434	5434	0.000399527
435	5435	4.47965e-05		435	5435	0.00063384
436	5436	0.000119573		436	5436	0.000696822
437	5437	0.000227487		437	5437	0.000553956
438	5438	0.000244934		438	5438	0.0003604
439	5439	0.000139577		439	5439	0.000227986
440	5440	4.77979e-05		440	5440	0.000167634
441	5441	1.32589e-05		441	5441	0.000160456
442	5442	4.38434e-06		442	5442	0.000195864
443	5443	2.43938e-06		443	5443	0.000264501
444	5444	2.75645e-06		444	5444	0.000337009
445	5445	6.21138e-06		445	5445	0.000376955
446	5446	2.26848e-05		446	5446	0.000382702
447	5447	9.74343e-05		447	5447	0.000378126
448	5448	0.000354679		448	5448	0.000370374
449	5449	0.000849882		449	5449	0.000338568
450	5450	0.00115869		450	5450	0.000262657
451	5451	0.000864743		451	5451	0.00016167
452	5452	0.00037478		452	5452	7.9008e-05
453	5453	0.000108803		453	5453	3.35931e-05
454	5454	2.59455e-05		454	5454	1.50331e-05
455	5455	6.40458e-06		455	5455	9.02951e-06
456	5456	2.02085e-06		456	5456	8.53327e-06
457	5457	9.33924e-07		457	5457	1.18814e-05
458	5458	6.5823e-07		458	5458	1.89083e-05
459	5459	6.94288e-07		459	5459	2.68376e-05
460	5460	1.03685e-06		460	5460	3.09739e-05
461	5461	1.90535e-06		461	5461	3.10016e-05
462	5462	3.28953e-06		462	5462	3.00405e-05
463	5463	3.77792e-06		463	5463	2.94247e-05
464	5464	2.17924e-06		464	5464	2.81881e-05
465	5465	6.01694e-07		465	5465	2.58266e-05
466	5466	1.14613e-07		466	5466	2.41385e-05
467	5467	3.57552e-08		467	5467	2.63584e-05
468	5468	4.82448e-08		468	5468	3.76864e-05
469	5469	3.38817e-07		469	5469	7.12607e-05
470	5470	5.53374e-06		470	5470	0.000162456
471	5471	7.84266e-05		471	5471	0.000391411
472	5472	0.00054386		472	5472	0.000883477
473	5473	0.00156629		473	5473	0.00168311
474	5474	0.0019864		474	5474	0.00244651
475	5475	0.00128549		475	5475	0.00248612
476	5476	0.000512159		476	5476	0.00171685
477	5477	0.000161439		477	5477	0.000879148
478	5478	5.70194e-05		478	5478	0.000416757
479	5479	3.26831e-05		479	5479	0.00024399
480	5480	3.57316e-05		480	5480	0.000215487
481	5481	6.06981e-05		481	5481	0.00028289
482	5482	0.000107095		482	5482	0.000453785
483	5483	0.000148063		483	5483	0.000708722
484	5484	0.000161094		484	5484	0.000928289
485	5485	0.000175388		485	5485	0.000961333
486	5486	0.000251542		486	5486	0.000790983
487	5487	0.00051895		487	5487	0.000551254
488	5488	0.00131493		488	5488	0.000374109
489	5489	0.00311288		489	5489	0.00030044
490	5490	0.0054646		490	5490	0.00033122
491	5491	0.00634311		491	5491	0.000491236
492	5492	0.00489819		492	5492	0.000806792
493	5493	0.00278294		493	5493	0.0011589
494	5494	0.00135489		494	5494	0.00127417
495	5495	0.000657837		495	5495	0.00109819
496	5496	0.000355549		496	5496	0.000854937
497	5497	0.000225728		497	5497	0.000707592
498	5498	0.000168514		498	5498	0.000680654
499	5499	0.000142224		499	5499	0.000747042
500	5500	0.000128656		500	5500	0.0008561
501	5501	0.000121173		501	5501	0.000935115
502	5502	0.000121184		502	5502	0.000934158
503	5503	0.000135054		503	5503	0.000870532
504	5504	0.000169508		504	5504	0.000793044
505	5505	0.000218435		505	5505	0.000719159
506	5506	0.000237901		506	5506	0.000625161
507	5507	0.000176008		507	5507	0.00049076
508	5508	7.67056e-05		508	5508	0.000341545
509	5509	1.9774e-05		509	5509	0.000221472
510	5510	3.62159e-06		510	5510	0.000144838
511	5511	6.71076e-07		511	5511	9.98965e-05
512	5512	1.94808e-07		512	5512	7.20969e-05
513	5513	1.22584e-07		513	5513	5.37226e-05
514	5514	1.67772e-07		514	5514	4.28241e-05
515	5515	3.57694e-07		515	5515	3.97408e-05
516	5516	7.53397e-07		516	5516	4.6309e-05
517	5517	1.11575e-06		517	5517	6.78964e-05
518	5518	1.03251e-06		518	5518	0.000115369
519	5519	6.59418e-07		519	5519	0.000203436
520	5520	3.70355e-07		520	5520	0.000349526
521	5521	2.34908e-07		521	5521	0.000596905
522	5522	1.88037e-07		522	5522	0.00108298
523	5523	1.75862e-07		523	5523	0.00213784
524	5524	1.61041e-07		524	5524	0.00421327
525	5525	1.24718e-07		525	5525	0.00698587
526	5526	7.77714e-08		526	5526	0.00832991
527	5527	4.04871e-08		527	5527	0.0068147
528	5528	1.88848e-08		528	5528	0.00420205
529	5529	8.44444e-09		529	5529	0.00234585
530	5530	3.87668e-09		530	5530	0.00139333
531	5531	2.00867e-09		531	5531	0.000919081
532	5532	1.33195e-09		532	5532	0.000623411
533	5533	1.27104e-09		533	5533	0.000389937
534	5534	1.81771e-09		534	5534	0.000214133
535	5535	3.65844e-09		535	5535	0.000108055
536	5536	9.06458e-09		536	5536	5.62232e-05
537	5537	2.33301e-08		537	5537	3.40272e-05
538	5538	5.29017e-08		538	5538	2.53446e-05
539	5539	9.41928e-08		539	5539	2.24339e-05
540	5540	1.24864e-07		540	5540	2.15459e-05
541	5541	1.21458e-07		541	5541	2.07366e-05
542	5542	8.68883e-08		542	5542	1.97664e-05
543	5543	4.73413e-08		543	5543	2.01903e-05
544	5544	2.22082e-08		544	5544	2.54262e-05
545	5545	1.16345e-08		545	5545	4.41057e-05
546	5546	9.7937e-09		546	5546	0.000103797
547	5547	1.75507e-08		547	5547	0.000287102
548	5548	6.48349e-08		548	5548	0.000783818
549	5549	3.47358e-07		549	5549	0.0018906
550	5550	1.71398e-06		550	5550	0.0039045
551	5551	5.46339e-06		551	5551	0.00686544
552	5552	9.25951e-06		552	5552	0.00988115
553	5553	7.82137e-06		553	5553	0.0107507
554	5554	3.38307e-06		554	5554	0.0082779
555	5555	8.35687e-07		555	5555	0.00460472
556	5556	1.44267e-07		556	5556	0.00214504
557	5557	2.32189e-08		557	5557	0.0010661
558	5558	4.76029e-09		558	5558	0.000704413
559	5559	1.57894e-09		559	5559	0.000658896
560	5560	9.57535e-10		560	5560	0.000772198
561	5561	1.06394e-09		561	5561	0.000934197
562	5562	1.94742e-09		562	5562	0.00102337
563	5563	5.25909e-09		563	5563	0.00099666
564	5564	1.9868e-08		564	5564	0.000927403
565	5565	9.98016e-08		565	5565	0.000925177
566	5566	5.85758e-07		566	5566	0.0010973
567	5567	3.20133e-06		567	5567	0.00160197
568	5568	1.25577e-05		568	5568	0.00270266
569	5569	2.88248e-05		569	5569	0.00460937
570	5570	3.51992e-05		570	5570	0.00689425
571	5571	2.33634e-05		571	5571	0.00814657
572	5572	9.5143e-06		572	5572	0.00715833
573	5573	2.87428e-06		573	5573	0.00452794
574	5574	7.93408e-07		574	5574	0.00204163
575	5575	2.34544e-07		575	5575	0.000680076
576	5576	7.91887e-08		576	5576	0.000189075
577	5577	3.07151e-08		577	5577	5.52013e-05
578	5578	1.44779e-08		578	5578	2.26371e-05
579	5579	1.00352e-08		579	5579	1.62571e-05
580	5580	1.33062e-08		580	5580	2.05418e-05
581	5581	3.78729e-08		581	5581	3.61185e-05
582	5582	1.91259e-07		582	5582	6.28214e-05
583	5583	1.14455e-06		583	5583	8.15436e-05
584	5584	5.49533e-06		584	5584	7.04598e-05
585	5585	1.68763e-05		585	5585	4.45211e-05
586	5586	3.14217e-05		586	5586	2.69348e-05
587	5587	3.71659e-05		587	5587	2.1306e-05
588	5588	2.98415e-05		588	5588	2.57856e-05
589	5589	1.73158e-05		589	5589	4.35797e-05
590	5590	8.13558e-06		590	5590	8.1627e-05
591	5591	3.91829e-06		591	5591	0.000139398
592	5592	2.68062e-06		592	5592	0.000201169
593	5593	3.26654e-06		593	5593	0.000249099
594	5594	6.69217e-06		594	5594	0.000272505
595	5595	1.73394e-05		595	5595	0.000261193
596	5596	4.24348e-05		596	5596	0.000213192
597	5597	8.24328e-05		597	5597	0.000149867
598	5598	0.000116845		598	5598	9.87602e-05
599	5599	0.000113357		599	5599	6.90572e-05
600	5600	7.12048e-05		600	5600	5.56353e-05
601	5601	2.91937e-05		601	5601	5.07303e-05
602	5602	8.99204e-06		602	5602	4.71639e-05
603	5603	2.81703e-06		603	5603	3.9682e-05
604	5604	1.36114e-06		604	5604	2.86927e-05
605	5605	1.44448e-06		605	5605	1.91394e-05
606	5606	3.4758e-06		606	5606	1.42236e-05
607	5607	1.34316e-05		607	5607	1.45535e-05
608	5608	5.07621e-05		608	5608	2.2255e-05
609	5609	0.000122602		609	5609	4.48723e-05
610	5610	0.000148084		610	5610	9.24226e-05
611	5611	8.76885e-05		611	5611	0.000152449
612	5612	3.13816e-05		612	5612	0.000175553
613	5613	9.93041e-06		613	5613	0.000140818
614	5614	4.15698e-06		614	5614	8.934e-05
615	5615	2.91668e-06		615	5615	5.60692e-05
616	5616	3.37642e-06		616	5616	4.40511e-05
617	5617	5.27317e-06		617	5617	4.87347e-05
618	5618	8.51248e-06		618	5618	7.05457e-05
619	5619	1.1205e-05		619	5619	0.000110574
620	5620	1.04047e-05		620	5620	0.000161451
621	5621	6.68578e-06		621	5621	0.00021451
622	5622	3.29176e-06		622	5622	0.000277528
623	5623	1.49426e-06		623	5623	0.000369168
624	5624	7.77848e-07		624	5624	0.000490946
625	5625	5.69278e-07		625	5625	0.000597596
626	5626	6.64367e-07		626	5626	0.000617211
627	5627	1.189e-06		627	5627	0.000535358
628	5628	2.57059e-06		628	5628	0.000412674
629	5629	4.77015e-06		629	5629	0.00030759
630	5630	5.77361e-06		630	5630	0.000237402
631	5631	4.21584e-06		631	5631	0.000197047
632	5632	2.18348e-06		632	5632	0.000180028
633	5633	1.14209e-06		633	5633	0.000185528
634	5634	8.85122e-07		634	5634	0.000218438
635	5635	1.21667e-06		635	5635	0.000285474
636	5636	2.5568e-06		636	5636	0.000384452
637	5637	5.73793e-06		637	5637	0.000495166
638	5638	9.85302e-06		638	5638	0.000601498
639	5639	1.11159e-05		639	5639	0.000732247
640	5640	8.73637e-06		640	5640	0.000960263
641	5641	5.91048e-06		641	5641	0.00134423
642	5642	4.39323e-06		642	5642	0.0017828
643	5643	4.11146e-06		643	5643	0.00190256
644	5644	4.65487e-06		644	5644	0.0014593
645	5645	5.44846e-06		645	5645	0.000796836
646	5646	5.70296e-06		646	5646	0.000339859
647	5647	5.15261e-06		647	5647	0.000132855
648	5648	4.39893e-06		648	5648	5.67783e-05
649	5649	4.15846e-06		649	5649	3.05259e-05
650	5650	4.96609e-06		650	5650	2.21004e-05
651	5651	7.72471e-06		651	5651	2.13945e-05
652	5652	1.4545e-05		652	5652	2.63443e-05
653	5653	2.92032e-05		653	5653	3.94314e-05
654	5654	5.44092e-05		654	5654	7.11432e-05
655	5655	8.24616e-05		655	5655	0.000158379
656	5656	9.17496e-05		656	5656	0.000438033
657	5657	7.19063e-05		657	5657	0.00139792
658	5658	4.16982e-05		658	5658	0.00430728
659	5659	2.07209e-05		659	5659	0.0101409
660	5660	1.09129e-05		660	5660	0.0149526
661	5661	7.45465e-06		661	5661	0.0126791
662	5662	7.25913e-06		662	5662	0.0066193
663	5663	9.46529e-06		663	5663	0.00264662
664	5664	1.38634e-05		664	5664	0.00110083
665	5665	1.86581e-05		665	5665	0.000615046
666	5666	1.96036e-05		666	5666	0.000485195
667	5667	1.46789e-05		667	5667	0.000452338
668	5668	7.8994e-06		668	5668	0.000387049
669	5669	3.45904e-06		669	5669	0.00026241
670	5670	1.5236e-06		670	5670	0.000146293
671	5671	8.27744e-07		671	5671	8.02727e-05
672	5672	5.99555e-07		672	5672	5.29462e-05
673	5673	5.37319e-07		673	5673	4.64169e-05
674	5674	5.24959e-07		674	5674	5.28511e-05
675	5675	5.26862e-07		675	5675	7.2109e-05
676	5676	5.60541e-07		676	5676	0.000109458
677	5677	6.63507e-07		677	5677	0.000174771
678	5678	8.59958e-07		678	5678	0.000279302
679	5679	1.12327e-06		679	5679	0.000426663
680	5680	1.36409e-06		680	5680	0.000598237
681	5681	1.52157e-06		681	5681	0.000738941
682	5682	1.65541e-06		682	5682	0.000768284
683	5683	1.87578e-06		683	5683	0.000647084
684	5684	2.17818e-06		684	5684	0.000436853
685	5685	2.31443e-06		685	5685	0.000243946
686	5686	2.00555e-06		686	5686	0.000122121
687	5687	1.42349e-06		687	5687	6.26161e-05
688	5688	9.76522e-07		688	5688	3.88476e-05
689	5689	8.36403e-07		689	5689	3.32243e-05
690	5690	1.09716e-06		690	5690	3.94337e-05
691	5691	2.27747e-06		691	5691	5.71402e-05
692	5692	6.40251e-06		692	5692	8.4948e-05
693	5693	1.87301e-05		693	5693	0.00011483
694	5694	4.4426e-05		694	5694	0.000136583
695	5695	7.54761e-05		695	5695	0.000148194
696	5696	9.73061e-05		696	5696	0.000157656
697	5697	0.000116829		697	5697	0.000177655
698	5698	0.000163253		698	5698	0.000222249
699	5699	0.00028851		699	5699	0.000304392
700	5700	0.000571526		700	5700	0.000424568
701	5701	0.000996339		701	5701	0.000553269
702	5702	0.00122057		702	5702	0.000643382
703	5703	0.000932779		703	5703	0.000679245
704	5704	0.000449195		704	5704	0.000689056
705	5705	0.000154733		705	5705	0.000701403
706	5706	4.69317e-05		706	5706	0.000705234
707	5707	1.55699e-05		707	5707	0.000646159
708	5708	6.42754e-06		708	5708	0.000486034
709	5709	3.3148e-06		709	5709	0.000283474
710	5710	2.08608e-06		710	5710	0.000136361
711	5711	1.76206e-06		711	5711	6.66604e-05
712	5712	2.45813e-06		712	5712	4.37847e-05
713	5713	6.20071e-06		713	5713	4.53535e-05
714	5714	2.25727e-05		714	5714	6.66853e-05
715	5715	7.69631e-05		715	5715	0.000103817
716	5716	0.000170612		716	5716	0.000131185
717	5717	0.000215253		717	5717	0.000123216
718	5718	0.000174469		718	5718	9.69713e-05
719	5719	0.000124649		719	5719	8.31632e-05
720	5720	0.000113039		720	5720	0.000100236
721	5721	0.000156902		721	5721	0.000180575
722	5722	0.000293912		722	5722	0.000401926
723	5723	0.000536413		723	5723	0.000818235
724	5724	0.00071875		724	5724	0.00122612
725	5725	0.000659056		725	5725	0.00130147
726	5726	0.000493863		726	5726	0.00110611
727	5727	0.000419495		727	5727	0.000912607
728	5728	0.000522919		728	5728	0.000845553
729	5729	0.000938904		729	5729	0.000898102
730	5730	0.00183054		730	5730	0.000996935
731	5731	0.0027988		731	5731	0.00102415
732	5732	0.00286386		732	5732	0.000915649
733	5733	0.00212302		733	5733	0.000739642
734	5734	0.0014459		734	5734	0.00059848
735	5735	0.00110257		735	5735	0.000527736
736	5736	0.00091957		736	5736	0.000504251
737	5737	0.000664336		737	5737	0.000476106
738	5738	0.000320486		738	5738	0.000397421
739	5739	9.21765e-05		739	5739	0.000276105
740	5740	1.75295e-05		740	5740	0.000163817
741	5741	2.94742e-06		741	5741	9.27142e-05
742	5742	6.27652e-07		742	5742	5.87722e-05
743	5743	2.20024e-07		743	5743	4.81697e-05
744	5744	1.35629e-07		744	5744	5.39159e-05
745	5745	1.36016e-07		745	5745	7.78013e-05
746	5746	2.01894e-07		746	5746	0.000127664
747	5747	4.20005e-07		747	5747	0.000210114
748	5748	1.15717e-06		748	5748	0.000319049
749	5749	3.76402e-06		749	5749	0.000432985
750	5750	1.21599e-05		750	5750	0.000533283
751	5751	3.26063e-05		751	5751	0.000626554
752	5752	6.38788e-05		752	5752	0.000744104
753	5753	8.78014e-05		753	5753	0.000920105
754	5754	8.88946e-05		754	5754	0.00115834
755	5755	7.35674e-05		755	5755	0.00138942
756	5756	5.50432e-05		756	5756	0.00147251
757	5757	3.92275e-05		757	5757	0.00132427
758	5758	2.69217e-05		758	5758	0.00104462
759	5759	1.80047e-05		759	5759	0.00081164
760	5760	1.1996e-05		760	5760	0.000722106
761	5761	7.84438e-06		761	5761	0.000803864
762	5762	4.61055e-06		762	5762	0.00107345
763	5763	2.18123e-06		763	5763	0.00149869
764	5764	8.13993e-07		764	5764	0.00193982
765	5765	2.76966e-07		765	5765	0.00227937
766	5766	1.12305e-07		766	5766	0.00260159
767	5767	6.85491e-08		767	5767	0.00313013
768	5768	6.58871e-08		768	5768	0.00409472
769	5769	8.56421e-08		769	5769	0.00563521
770	5770	1.19767e-07		770	5770	0.00754708
771	5771	1.49468e-07		771	5771	0.00889666
772	5772	1.54993e-07		772	5772	0.00844471
773	5773	1.48224e-07		773	5773	0.00632211
774	5774	1.74619e-07		774	5774	0.00412355
775	5775	3.52308e-07		775	5775	0.00287588
776	5776	1.33415e-06		776	5776	0.00260466
777	5777	7.16926e-06		777	5777	0.00318307
778	5778	3.44754e-05		778	5778	0.00452656
779	5779	0.000104354		779	5779	0.00605043
780	5780	0.000179465		780	5780	0.00664693
781	5781	0.000198177		781	5781	0.00596892
782	5782	0.000175135		782	5782	0.00471396
783	5783	0.000144599		783	5783	0.00353009
784	5784	0.000112365		784	5784	0.00264281
785	5785	7.73759e-05		785	5785	0.00212266
786	5786	4.84926e-05		786	5786	0.00206206
787	5787	3.30784e-05		787	5787	0.00271732
788	5788	3.09421e-05		788	5788	0.00484398
789	5789	4.36626e-05		789	5789	0.0099018
790	5790	8.13042e-05		790	5790	0.0180801
791	5791	0.000151202		791	5791	0.0238339
792	5792	0.000214742		792	5792	0.0205484
793	5793	0.000200072		793	5793	0.0119908
794	5794	0.000123039		794	5794	0.00549863
795	5795	5.87398e-05		795	5795	0.00246752
796	5796	2.82603e-05		796	5796	0.00134246
797	5797	1.72422e-05		797	5797	0.000997974
798	5798	1.40658e-05		798	5798	0.000993476
799	5799	1.30923e-05		799	5799	0.00118195
800	5800	1.07704e-05		800	5800	0.00149296
801	5801	6.41047e-06		801	5801	0.00185459
802	5802	2.607e-06		802	5802	0.00216309
803	5803	8.03525e-07		803	5803	0.00227504
804	5804	2.37924e-07		804	5804	0.00208775
805	5805	9.13301e-08		805	5805	0.00167145
806	5806	5.79409e-08		806	5806	0.00122946
807	5807	6.43696e-08		807	5807	0.00091082
808	5808	1.06968e-07		808	5808	0.000745535
809	5809	2.05741e-07		809	5809	0.000710717
810	5810	3.73613e-07		810	5810	0.000785985
811	5811	5.86352e-07		811	5811	0.000960839
812	5812	7.89821e-07		812	5812	0.00121739
813	5813	9.22464e-07		813	5813	0.00151705
814	5814	9.2821e-07		814	5814	0.00181481
815	5815	7.94416e-07		815	5815	0.00208933
816	5816	5.81339e-07		816	5816	0.00234852
817	5817	3.77565e-07		817	5817	0.00260457
818	5818	2.35075e-07		818	5818	0.00285033
819	5819	1.58762e-07		819	5819	0.00305327
820	5820	1.3508e-07		820	5820	0.00315028
821	5821	1.60165e-07		821	5821	0.00303844
822	5822	2.55615e-07		822	5822	0.00262092
823	5823	4.60154e-07		823	5823	0.001944
824	5824	7.4574e-07		824	5824	0.00124051
825	5825	9.20999e-07		825	5825	0.000725249
826	5826	8.164e-07		826	5826	0.000432229
827	5827	5.4084e-07		827	5827	0.000288282
828	5828	3.03328e-07		828	5828	0.000221779
829	5829	1.77126e-07		829	5829	0.000192052
830	5830	1.40547e-07		830	5830	0.000183891
831	5831	1.88382e-07		831	5831	0.000202224
832	5832	4.27927e-07		832	5832	0.000273509
833	5833	1.25489e-06		833	5833	0.000457057
834	5834	3.13906e-06		834	5834	0.000828479
835	5835	4.733e-06		835	5835	0.00130012
836	5836	3.73943e-06		836	5836	0.00144429
837	5837	1.7381e-06		837	5837	0.00105435
838	5838	6.72542e-07		838	5838	0.000552319
839	5839	3.39622e-07		839	5839	0.000258175
840	5840	3.03428e-07		840	5840	0.000139249
841	5841	4.61171e-07		841	5841	0.000103011
842	5842	8.71947e-07		842	5842	0.000104674
843	5843	1.45447e-06		843	5843	0.000125705
844	5844	1.75755e-06		844	5844	0.00014715
845	5845	1.54597e-06		845	5845	0.000148443
846	5846	1.1836e-06		846	5846	0.000128305
847	5847	1.00336e-06		847	5847	0.000103487
848	5848	1.08006e-06		848	5848	8.66581e-05
849	5849	1.42078e-06		849	5849	8.0872e-05
850	5850	2.08682e-06		850	5850	8.66118e-05
851	5851	3.52666e-06		851	5851	0.000107688
852	5852	7.91754e-06		852	5852	0.000154891
853	5853	2.48098e-05		853	5853	0.00024703
854	5854	8.79672e-05		854	5854	0.000400206
855	5855	0.000241465		855	5855	0.000594666
856	5856	0.000370754		856	5856	0.000747066
857	5857	0.000280271		857	5857	0.000751263
858	5858	0.000113983		858	5858	0.000579911
859	5859	3.18917e-05		859	5859	0.000333545
860	5860	8.24806e-06		860	5860	0.000144285
861	5861	2.48017e-06		861	5861	5.09779e-05
862	5862	9.74701e-07		862	5862	1.73209e-05
863	5863	5.27415e-07		863	5863	6.95423e-06
864	5864	4.11762e-07		864	5864	3.9331e-06
865	5865	4.77516e-07		865	5865	3.37691e-06
866	5866	7.79468e-07		866	5866	4.18266e-06
867	5867	1.51102e-06		867	5867	6.5918e-06
868	5868	2.72432e-06		868	5868	1.17173e-05
869	5869	3.60003e-06		869	5869	2.15747e-05
870	5870	2.96764e-06		870	5870	3.84431e-05
871	5871	1.48007e-06		871	5871	6.20935e-05
872	5872	5.15723e-07		872	5872	8.70743e-05
873	5873	1.73445e-07		873	5873	0.00010696
874	5874	8.32742e-08		874	5874	0.000121865
875	5875	7.11723e-08		875	5875	0.000136625
876	5876	9.67676e-08		876	5876	0.000152867
877	5877	1.52488e-07		877	5877	0.000166387
878	5878	2.18898e-07		878	5878	0.000174638
879	5879	2.83291e-07		879	5879	0.000186734
880	5880	3.90293e-07		880	5880	0.000223456
881	5881	6.6484e-07		881	5881	0.000311124
882	5882	1.34753e-06		882	5882	0.000459008
883	5883	2.61388e-06		883	5883	0.000589852
884	5884	3.82656e-06		884	5884	0.000552255
885	5885	3.78286e-06		885	5885	0.000360051
886	5886	2.67231e-06		886	5886	0.000186991
887	5887	1.60241e-06		887	5887	0.000100856
888	5888	9.8837e-07		888	5888	7.2823e-05
889	5889	7.19723e-07		889	5889	7.65712e-05
890	5890	6.6237e-07		890	5890	0.000103514
891	5891	7.79015e-07		891	5891	0.000144473
892	5892	1.11796e-06		892	5892	0.000177024
893	5893	1.78431e-06		893	5893	0.000188056
894	5894	2.92075e-06		894	5894	0.000201623
895	5895	4.91321e-06		895	5895	0.000278084
896	5896	9.32248e-06		896	5896	0.000582571
897	5897	2.18503e-05		897	5897	0.00173297
898	5898	6.04466e-05		898	5898	0.00549047
899	5899	0.000158482		899	5899	0.0132299
900	5900	0.000295887		900	5900	0.01942
901	5901	0.000321275		901	5901	0.0166817
902	5902	0.000197976		902	5902	0.00956812
903	5903	8.23474e-05		903	5903	0.0047117
904	5904	3.13995e-05		904	5904	0.00264051
905	5905	1.44478e-05		905	5905	0.00204383
906	5906	8.58066e-06		906	5906	0.0022085
907	5907	5.64964e-06		907	5907	0.00285091
908	5908	3.38131e-06		908	5908	0.00361247
909	5909	1.7154e-06		909	5909	0.00400907
910	5910	8.15633e-07		910	5910	0.00395047
911	5911	4.39943e-07		911	5911	0.00389216
912	5912	3.19634e-07		912	5912	0.00451769
913	5913	3.44704e-07		913	5913	0.00701404
914	5914	5.64588e-07		914	5914	0.0146365
915	5915	1.34268e-06		915	5915	0.0354195
916	5916	4.07327e-06		916	5916	0.0779734
917	5917	1.25903e-05		917	5917	0.123295
918	5918	3.01491e-05		918	5918	0.122074
919	5919	4.43949e-05		919	5919	0.0770468
920	5920	3.63506e-05		920	5920	0.0370819
921	5921	1.80006e-05		921	5921	0.0179518
922	5922	7.02487e-06		922	5922	0.0110309
923	5923	3.01389e-06		923	5923	0.00892413
924	5924	1.71206e-06		924	5924	0.0079271
925	5925	1.16752e-06		925	5925	0.0059667
926	5926	7.35215e-07		926	5926	0.00323611
927	5927	3.65438e-07		927	5927	0.00130835
928	5928	1.63613e-07		928	5928	0.000497057
929	5929	9.69158e-08		929	5929	0.000244814
930	5930	1.07634e-07		930	5930	0.000192956
931	5931	2.18908e-07		931	5931	0.000230194
932	5932	5.50373e-07		932	5932	0.000318958
933	5933	1.10042e-06		933	5933	0.000393585
934	5934	1.39478e-06		934	5934	0.00039215
935	5935	1.17463e-06		935	5935	0.000353365
936	5936	8.37373e-07		936	5936	0.000366855
937	5937	6.6599e-07		937	5937	0.000529171
938	5938	6.78557e-07		938	5938	0.00102791
939	5939	8.3869e-07		939	5939	0.00212376
940	5940	1.08455e-06		940	5940	0.00354853
941	5941	1.31672e-06		941	5941	0.00407218
942	5942	1.47477e-06		942	5942	0.00317926
943	5943	1.57446e-06		943	5943	0.00188049
944	5944	1.61501e-06		944	5944	0.000988096
945	5945	1.50881e-06		945	5945	0.000537694
946	5946	1.18099e-06		946	5946	0.000338223
947	5947	7.36785e-07		947	5947	0.000256235
948	5948	3.77397e-07		948	5948	0.000225856
949	5949	1.78962e-07		949	5949	0.000214933
950	5950	9.44924e-08		950	5950	0.000210946
951	5951	6.64679e-08		951	5951	0.000219103
952	5952	6.74303e-08		952	5952	0.000256147
953	5953	9.22086e-08		953	5953	0.000340997
954	5954	1.45061e-07		954	5954	0.000478084
955	5955	2.28276e-07		955	5955	0.000632305
956	5956	3.42566e-07		956	5956	0.000752153
957	5957	5.14108e-07		957	5957	0.000846326
958	5958	8.42419e-07		958	5958	0.000989645
959	5959	1.57119e-06		959	5959	0.00126111
960	5960	3.10314e-06		960	5960	0.00168792
961	5961	5.42505e-06		961	5961	0.00218969
962	5962	6.83644e-06		962	5962	0.00258544
963	5963	5.43545e-06		963	5963	0.0027181
964	5964	2.748e-06		964	5964	0.00255822
965	5965	1.05054e-06		965	5965	0.00219134
966	5966	4.10516e-07		966	5966	0.00176047
967	5967	2.22122e-07		967	5967	0.00140459
968	5968	1.89366e-07		968	5968	0.00121166
969	5969	2.25615e-07		969	5969	0.00122753
970	5970	2.93452e-07		970	5970	0.00150373
971	5971	3.50639e-07		971	5971	0.00209955
972	5972	3.87553e-07		972	5972	0.00292778
973	5973	4.55127e-07		973	5973	0.00352344
974	5974	6.50903e-07		974	5974	0.00333688
975	5975	1.19051e-06		975	5975	0.00251233
976	5976	2.77301e-06		976	5976	0.00170266
977	5977	8.29583e-06		977	5977	0.00125509
978	5978	3.17091e-05		978	5978	0.00115721
979	5979	0.000138089		979	5979	0.00131209
980	5980	0.000532216		980	5980	0.0015515
981	5981	0.00134141		981	5981	0.00158459
982	5982	0.00174951		982	5982	0.00128156
983	5983	0.00107528		983	5983	0.000869788
984	5984	0.000334909		984	5984	0.000580932
985	5985	6.72333e-05		985	5985	0.000451472
986	5986	1.2759e-05		986	5986	0.000447557
987	5987	3.5624e-06		987	5987	0.000562311
988	5988	2.0655e-06		988	5988	0.000835048
989	5989	2.71472e-06		989	5989	0.00134079
990	5990	6.66135e-06		990	5990	0.00213831
991	5991	2.16038e-05		991	5991	0.0031628
992	5992	6.60117e-05		992	5992	0.00416223
993	5993	0.000147976		993	5993	0.00481234
994	5994	0.000208869		994	5994	0.00489848
995	5995	0.000173744		995	5995	0.00436785
996	5996	8.69985e-05		996	5996	0.00333841
997	5997	2.96975e-05		997	5997	0.00214102
998	5998	8.82084e-06		998	5998	0.00117425
999	5999	3.20168e-06		999	5999	0.000604671
1000	6000	1.94712e-06		1000	6000	0.000341356
1001	6001	2.20392e-06		1001	6001	0.000243541
1002	6002	3.85015e-06		1002	6002	0.000229538
1003	6003	7.31385e-06		1003	6003	0.000266444
1004	6004	1.10615e-05		1004	6004	0.000338556
1005	6005	1.1355e-05		1005	6005	0.000432956
1006	6006	8.07107e-06		1006	6006	0.000546446
1007	6007	4.79517e-06		1007	6007	0.000695006
1008	6008	3.17915e-06		1008	6008	0.000908493
1009	6009	2.94048e-06		1009	6009	0.00121297
1010	6010	3.68298e-06		1010	6010	0.0016091
1011	6011	4.72661e-06		1011	6011	0.00207162
1012	6012	4.6172e-06		1012	6012	0.00259769
1013	6013	3.13857e-06		1013	6013	0.00325626
1014	6014	1.76656e-06		1014	6014	0.00413519
1015	6015	1.12155e-06		1015	6015	0.00514386
1016	6016	9.89217e-07		1016	6016	0.00582052
1017	6017	1.18605e-06		1017	6017	0.00562057
1018	6018	1.70427e-06		1018	6018	0.00462898
1019	6019	2.86673e-06		1019	6019	0.00349897
1020	6020	6.25885e-06		1020	6020	0.00269065
1021	6021	1.86394e-05		1021	6021	0.00224066
1022	6022	6.43369e-05		1022	6022	0.0019828
1023	6023	0.000186291		1023	6023	0.00172658
1024	6024	0.000333636		1024	6024	0.00138837
1025	6025	0.000316961		1025	6025	0.00105365
1026	6026	0.000166685		1026	6026	0.000863474
1027	6027	6.07354e-05		1027	6027	0.000926851
1028	6028	2.12366e-05		1028	6028	0.00146386
1029	6029	9.27558e-06		1029	6029	0.00315412
1030	6030	5.30448e-06		1030	6030	0.00723333
1031	6031	3.40175e-06		1031	6031	0.0131648
1032	6032	2.02856e-06		1032	6032	0.0153892
1033	6033	1.04165e-06		1033	6033	0.0108452
1034	6034	4.83627e-07		1034	6034	0.00502399
1035	6035	2.24236e-07		1035	6035	0.00184188
1036	6036	1.1203e-07		1036	6036	0.000654957
1037	6037	6.33081e-08		1037	6037	0.000263004
1038	6038	4.33233e-08		1038	6038	0.000130169
1039	6039	3.98497e-08		1039	6039	8.44107e-05
1040	6040	5.34621e-08		1040	6040	7.63903e-05
1041	6041	1.02734e-07		1041	6041	9.90458e-05
1042	6042	2.49432e-07		1042	6042	0.000169184
1043	6043	6.47055e-07		1043	6043	0.000311502
1044	6044	1.56209e-06		1044	6044	0.000492836
1045	6045	3.27243e-06		1045	6045	0.000581432
1046	6046	5.96337e-06		1046	6046	0.000511627
1047	6047	9.85924e-06		1047	6047	0.000383754
1048	6048	1.49637e-05		1048	6048	0.00030126
1049	6049	1.90915e-05		1049	6049	0.000295809
1050	6050	1.68301e-05		1050	6050	0.000384219
1051	6051	8.1289e-06		1051	6051	0.000602013
1052	6052	1.8488e-06		1052	6052	0.000957581
1053	6053	2.09366e-07		1053	6053	0.00133632
1054	6054	1.73381e-08		1054	6054	0.0015539
1055	6055	2.17355e-09		1055	6055	0.00156237
1056	6056	9.27033e-10		1056	6056	0.00145019
1057	6057	1.80498e-09		1057	6057	0.00128278
1058	6058	8.03978e-09		1058	6058	0.00106115
1059	6059	3.53654e-08		1059	6059	0.000789838
1060	6060	9.10392e-08		1060	6060	0.000520219
1061	6061	1.14595e-07		1061	6061	0.000310267
1062	6062	7.7507e-08		1062	6062	0.000175843
1063	6063	3.7578e-08		1063	6063	9.87438e-05
1064	6064	1.92273e-08		1064	6064	5.58109e-05
1065	6065	1.47039e-08		1065	6065	3.18296e-05
1066	6066	1.9793e-08		1066	6066	1.87713e-05
1067	6067	4.32186e-08		1067	6067	1.2267e-05
1068	6068	1.1978e-07		1068	6068	9.76749e-06
1069	6069	3.25639e-07		1069	6069	1.0137e-05
1070	6070	7.40587e-07		1070	6070	1.3658e-05
1071	6071	1.35877e-06		1071	6071	2.22114e-05
1072	6072	2.09186e-06		1072	6072	3.92293e-05
1073	6073	2.8198e-06		1073	6073	6.76019e-05
1074	6074	3.34662e-06		1074	6074	0.000103368
1075	6075	3.46156e-06		1075	6075	0.00013048
1076	6076	3.19172e-06		1076	6076	0.000132062
1077	6077	2.79411e-06		1077	6077	0.000111094
1078	6078	2.4274e-06		1078	6078	8.61168e-05
1079	6079	2.00644e-06		1079	6079	7.05489e-05
1080	6080	1.40279e-06		1080	6080	6.80691e-05
1081	6081	7.49164e-07		1081	6081	7.89818e-05
1082	6082	3.05661e-07		1082	6082	0.000101947
1083	6083	1.06849e-07		1083	6083	0.000128809
1084	6084	3.80454e-08		1084	6084	0.000142999
1085	6085	1.62388e-08		1085	6085	0.000132537
1086	6086	9.32161e-09		1086	6086	0.00010185
1087	6087	7.52486e-09		1087	6087	6.53567e-05
1088	6088	8.1076e-09		1088	6088	3.57383e-05
1089	6089	1.02794e-08		1089	6089	1.78918e-05
1090	6090	1.40244e-08		1090	6090	9.56523e-06
1091	6091	2.18485e-08		1091	6091	7.0095e-06
1092	6092	4.70422e-08		1092	6092	8.47254e-06
1093	6093	1.61618e-07		1093	6093	1.69314e-05
1094	6094	8.11419e-07		1094	6094	3.45552e-05
1095	6095	4.36067e-06		1095	6095	6.23048e-05
1096	6096	1.73809e-05		1096	6096	0.000106322
1097	6097	3.88394e-05		1097	6097	0.000210282
1098	6098	4.21947e-05		1098	6098	0.000311399
1099	6099	2.22521e-05		1099	6099	0.000216127
1100	6100	6.52236e-06		1100	6100	0.000160876
1101	6101	1.38178e-06		1101	6101	0.000107556
1102	6102	3.03823e-07		1102	6102	8.99573e-05
1103	6103	1.03547e-07		1103	6103	9.55684e-05
1104	6104	7.70395e-08		1104	6104	0.000103641
1105	6105	1.45387e-07		1105	6105	9.12396e-05
1106	6106	5.94038e-07		1106	6106	0.00014425
1107	6107	3.41936e-06		1107	6107	0.000240026
1108	6108	1.68589e-05		1108	6108	0.000340046
1109	6109	4.94358e-05		1109	6109	0.000379465
1110	6110	7.46453e-05		1110	6110	0.0003316
1111	6111	6.25694e-05		1111	6111	0.000131902
1112	6112	3.69833e-05		1112	6112	0.000113946
1113	6113	2.06944e-05		1113	6113	0.000161031
1114	6114	1.34664e-05		1114	6114	0.000279702
1115	6115	1.04038e-05		1115	6115	0.000423828
1116	6116	8.38868e-06		1116	6116	0.000506581
1117	6117	6.15167e-06		1117	6117	0.000448156
1118	6118	4.06115e-06		1118	6118	0.000167119
1119	6119	2.80774e-06		1119	6119	0.000105155
1120	6120	2.47422e-06		1120	6120	8.11736e-05
1121	6121	2.87725e-06		1121	6121	0.000128761
1122	6122	3.52377e-06		1122	6122	0.000435082
1123	6123	3.14904e-06		1123	6123	0.000580099
1124	6124	1.50291e-06		1124	6124	0.00054372
1125	6125	3.35212e-07		1125	6125	0.000347143
1126	6126	3.86985e-08		1126	6126	0.00011358
1127	6127	3.33294e-09		1127	6127	4.28899e-05
1128	6128	3.58906e-10		1128	6128	2.77871e-05
1129	6129	8.60969e-11		1129	6129	3.76073e-05
1130	6130	1.7261e-10		1130	6130	2.82208e-05
1131	6131	1.08081e-09		1131	6131	4.17191e-05
1132	6132	8.80954e-09		1132	6132	5.67827e-05
1133	6133	6.60646e-08		1133	6133	7.35557e-05
1134	6134	3.33674e-07		1134	6134	0.000108031
1135	6135	9.37007e-07		1135	6135	8.47102e-05
1136	6136	1.37833e-06		1136	6136	6.20603e-05
1137	6137	1.15442e-06		1137	6137	3.61988e-05
1138	6138	7.02024e-07		1138	6138	1.78629e-05
1139	6139	4.49538e-07		1139	6139	1.72044e-05
1140	6140	4.34571e-07		1140	6140	2.59917e-05
1141	6141	7.32478e-07		1141	6141	4.91549e-05
1142	6142	1.83938e-06		1142	6142	7.94427e-05
1143	6143	4.91845e-06		1143	6143	8.26401e-05
1144	6144	1.01361e-05		1144	6144	9.68293e-05
1145	6145	1.32196e-05		1145	6145	8.15975e-05
1146	6146	1.04017e-05		1146	6146	8.46404e-05
1147	6147	5.35394e-06		1147	6147	0.0001414
1148	6148	2.1817e-06		1148	6148	0.000133607
1149	6149	9.55969e-07		1149	6149	0.000119414
1150	6150	6.70643e-07		1150	6150	9.14155e-05
1151	6151	1.03013e-06		1151	6151	7.82862e-05
1152	6152	3.29679e-06		1152	6152	6.92846e-05
1153	6153	1.4005e-05		1153	6153	9.56673e-05
1154	6154	4.53789e-05		1154	6154	0.00012911
1155	6155	7.9099e-05		1155	6155	9.70428e-05
1156	6156	7.18091e-05		1156	6156	8.29022e-05
1157	6157	4.35805e-05		1157	6157	0.000155654
1158	6158	2.66e-05		1158	6158	0.000297934
1159	6159	2.34681e-05		1159	6159	0.000576201
1160	6160	3.32757e-05		1160	6160	0.000897892
1161	6161	6.1875e-05		1161	6161	0.00155652
1162	6162	0.000103691		1162	6162	0.00140196
1163	6163	0.000107528		1163	6163	0.000765142
1164	6164	5.27208e-05		1164	6164	0.000876878
1165	6165	1.11376e-05		1165	6165	0.000292574
1166	6166	1.18622e-06		1166	6166	0.000142796
1167	6167	1.02882e-07		1167	6167	7.58664e-05
1168	6168	1.54419e-08		1168	6168	7.6831e-05
1169	6169	7.89118e-09		1169	6169	0.000145398
1170	6170	1.51661e-08		1170	6170	0.00022459
1171	6171	6.58424e-08		1171	6171	0.00055949
1172	6172	3.52811e-07		1172	6172	0.00170794
1173	6173	1.6175e-06		1173	6173	0.00269132
1174	6174	5.64245e-06		1174	6174	0.0111853
1175	6175	1.5179e-05		1175	6175	0.0167319
1176	6176	3.18531e-05		1176	6176	0.00309925
1177	6177	4.85142e-05		1177	6177	0.00200847
1178	6178	4.66715e-05		1178	6178	0.00132399
1179	6179	2.56613e-05		1179	6179	0.00066603
1180	6180	8.63615e-06		1180	6180	0.000336686
1181	6181	2.42293e-06		1181	6181	0.000139259
1182	6182	9.03823e-07		1182	6182	0.000163796
1183	6183	6.35902e-07		1183	6183	0.000190523
1184	6184	8.29133e-07		1184	6184	0.000416756
1185	6185	1.46542e-06		1185	6185	0.000619936
1186	6186	2.54572e-06		1186	6186	0.000758975
1187	6187	3.77366e-06		1187	6187	0.00088438
1188	6188	4.97498e-06		1188	6188	0.000742181
1189	6189	6.54465e-06		1189	6189	0.00117665
1190	6190	9.13383e-06		1190	6190	0.00122236
1191	6191	1.28375e-05		1191	6191	0.00102104
1192	6192	1.61557e-05		1192	6192	0.0013804
1193	6193	1.68258e-05		1193	6193	0.00109531
1194	6194	1.48428e-05		1194	6194	0.00138306
1195	6195	1.21742e-05		1195	6195	0.00154704
1196	6196	9.91952e-06		1196	6196	0.00166513
1197	6197	7.76438e-06		1197	6197	0.00124929
1198	6198	5.21119e-06		1198	6198	0.000987721
1199	6199	2.70435e-06		1199	6199	0.000870684
1200	6200	1.07678e-06		1200	6200	0.000216291
1201	6201	3.72044e-07		1201	6201	0.000126999
1202	6202	1.41833e-07		1202	6202	0.000127574
1203	6203	8.08366e-08		1203	6203	0.000170665
1204	6204	8.99619e-08		1204	6204	0.000213483
1205	6205	2.14504e-07		1205	6205	0.000217279
1206	6206	9.27849e-07		1206	6206	0.00015345
1207	6207	5.0817e-06		1207	6207	0.000154755
1208	6208	2.40108e-05		1208	6208	0.000147201
1209	6209	7.4027e-05		1209	6209	0.000101187
1210	6210	0.000128441		1210	6210	7.64849e-05
1211	6211	0.000119785		1211	6211	9.69002e-05
1212	6212	6.20783e-05		1212	6212	0.000223098
1213	6213	2.0307e-05		1213	6213	0.00030762
1214	6214	5.43534e-06		1214	6214	0.000352162
1215	6215	1.74738e-06		1215	6215	0.000201785
1216	6216	9.75803e-07		1216	6216	0.000237183
1217	6217	1.07337e-06		1217	6217	0.000394556
1218	6218	1.89594e-06		1218	6218	0.000843594
1219	6219	3.71508e-06		1219	6219	0.00156977
1220	6220	5.93506e-06		1220	6220	0.00436182
1221	6221	6.80384e-06		1221	6221	0.00435861
1222	6222	5.95511e-06		1222	6222	0.00182069
1223	6223	4.84264e-06		1223	6223	0.00132901
1224	6224	4.61756e-06		1224	6224	0.00077079
1225	6225	6.0067e-06		1225	6225	0.000388668
1226	6226	1.03605e-05		1226	6226	0.000299873
1227	6227	1.87145e-05		1227	6227	0.000234763
1228	6228	2.4501e-05		1228	6228	0.000235102
1229	6229	1.62502e-05		1229	6229	0.000565851
1230	6230	4.41559e-06		1230	6230	0.000393226
1231	6231	5.09529e-07		1231	6231	0.000501712
1232	6232	3.61266e-08		1232	6232	0.000597973
1233	6233	3.23492e-09		1233	6233	0.000791022
1234	6234	8.59532e-10		1234	6234	0.000534448
1235	6235	1.15717e-09		1235	6235	0.000489613
1236	6236	4.86483e-09		1236	6236	0.00037962
1237	6237	2.6536e-08		1237	6237	0.000461058
1238	6238	1.04656e-07		1238	6238	0.000630674
1239	6239	2.3937e-07		1239	6239	0.00065918
1240	6240	3.4225e-07		1240	6240	0.000777557
1241	6241	3.82902e-07		1241	6241	0.00127103
1242	6242	4.12306e-07		1242	6242	0.00213599
1243	6243	4.62884e-07		1243	6243	0.00184915
1244	6244	5.26288e-07		1244	6244	0.00191066
1245	6245	5.81415e-07		1245	6245	0.00108686
1246	6246	6.21007e-07		1246	6246	0.000414799
1247	6247	6.34896e-07		1247	6247	0.000122259
1248	6248	5.84057e-07		1248	6248	3.92864e-05
1249	6249	4.48634e-07		1249	6249	2.85662e-05
1250	6250	2.90441e-07		1250	6250	1.74284e-05
1251	6251	1.81227e-07		1251	6251	1.93809e-05
1252	6252	1.29629e-07		1252	6252	3.81066e-05
1253	6253	1.13604e-07		1253	6253	6.06971e-05
1254	6254	1.11488e-07		1254	6254	6.25788e-05
1255	6255	1.05762e-07		1255	6255	6.05937e-05
1256	6256	9.02274e-08		1256	6256	6.41554e-05
1257	6257	7.32725e-08		1257	6257	4.3582e-05
1258	6258	6.62344e-08		1258	6258	6.40575e-05
1259	6259	7.97582e-08		1259	6259	7.46027e-05
1260	6260	1.43235e-07		1260	6260	0.000132016
1261	6261	3.77721e-07		1261	6261	0.000176477
1262	6262	1.27773e-06		1262	6262	0.000258922
1263	6263	4.62593e-06		1263	6263	0.000382988
1264	6264	1.53776e-05		1264	6264	0.000539354
1265	6265	4.21874e-05		1265	6265	0.000421993
1266	6266	8.79892e-05		1266	6266	0.00045359
1267	6267	0.000130664		1267	6267	0.000760724
1268	6268	0.000136407		1268	6268	0.000996144
1269	6269	0.000110513		1269	6269	0.00109874
1270	6270	8.79727e-05		1270	6270	0.00141014
1271	6271	9.30453e-05		1271	6271	0.00242817
1272	6272	0.000157603		1272	6272	0.00449752
1273	6273	0.000389069		1273	6273	0.0697647
1274	6274	0.000983497		1274	6274	0.0685774
1275	6275	0.00166825		1275	6275	0.106828
1276	6276	0.0013885		1276	6276	0.0844975
1277	6277	0.000502614		1277	6277	0.096928
1278	6278	8.71525e-05		1278	6278	0.0127423
1279	6279	1.01166e-05		1279	6279	0.00338226
1280	6280	1.40338e-06		1280	6280	0.0016475
1281	6281	4.66488e-07		1281	6281	0.000680807
1282	6282	5.01495e-06		1282	6282	0.000627162
1283	6283	0.000856897		1283	6283	0.00114253
1284	6284	0.00228344		1284	6284	0.00135724
1285	6285	0.106677		1285	6285	0.00188287
1286	6286	0.542201		1286	6286	0.00213562
1287	6287	0.123796		1287	6287	0.000539504
1288	6288	0.378232		1288	6288	0.000464485
1289	6289	0.120228		1289	6289	0.000579609
1290	6290	0.357743		1290	6290	0.00183702
1291	6291	0.0420883		1291	6291	0.00585769
1292	6292	0.0788794		1292	6292	0.0287895
1293	6293	0.148406		1293	6293	0.0888053
1294	6294	0.175162		1294	6294	0.0807582
1295	6295	0.113926		1295	6295	0.107603
1296	6296	0.112552		1296	6296	0.0548876
1297	6297	0.0593443		1297	6297	0.0256289
1298	6298	0.0690858		1298	6298	0.0134034
1299	6299	0.042855		1299	6299	0.0109512
1300	6300	0.0140759		1300	6300	0.00484601
1301	6301	0.00183764		1301	6301	0.00333634
1302	6302	0.0040313		1302	6302	0.00339671
1303	6303	0.0407967		1303	6303	0.00537137
1304	6304	0.0749688		1304	6304	0.00645296
1305	6305	0.35038		1305	6305	0.00688997
1306	6306	0.0782502		1306	6306	0.00463912
1307	6307	0.00478957		1307	6307	0.00360399
1308	6308	0.00420623		1308	6308	0.0035967
1309	6309	0.000462768		1309	6309	0.00280473
1310	6310	0.000449215		1310	6310	0.00290279
1311	6311	0.000599842		1311	6311	0.00438495
1312	6312	0.002049		1312	6312	0.0064448
1313	6313	0.00587483		1313	6313	0.0107977
1314	6314	0.00736005		1314	6314	0.00858119
1315	6315	0.00456564		1315	6315	0.00527325
1316	6316	0.00700078		1316	6316	0.00241503
1317	6317	0.00763459		1317	6317	0.000855556
1318	6318	0.00876454		1318	6318	0.000308572
1319	6319	0.00434997		1319	6319	6.62567e-05
1320	6320	0.0011962		1320	6320	2.49896e-05
1321	6321	0.000985103		1321	6321	1.68538e-05
1322	6322	0.000525382		1322	6322	2.05982e-05
1323	6323	9.125e-05		1323	6323	3.12166e-05
1324	6324	2.86786e-05		1324	6324	5.17793e-05
1325	6325	2.7459e-05		1325	6325	0.000105256
1326	6326	1.46827e-05		1326	6326	0.00016338
1327	6327	2.2019e-05		1327	6327	0.000305771
1328	6328	3.49742e-05		1328	6328	0.000461402
1329	6329	2.73703e-05		1329	6329	0.000576214
1330	6330	1.50888e-05		1330	6330	0.000528596
1331	6331	8.82623e-06		1331	6331	0.000356263
1332	6332	5.84965e-06		1332	6332	0.000276484
1333	6333	2.42122e-05		1333	6333	0.000314099
1334	6334	3.87251e-05		1334	6334	0.000387264
1335	6335	1.35939e-05		1335	6335	0.000282938
1336	6336	1.72473e-06		1336	6336	0.000277344
1337	6337	4.10138e-06		1337	6337	0.00036635
1338	6338	1.11789e-06		1338	6338	0.000540931
1339	6339	3.64842e-05		1339	6339	0.00155615
1340	6340	0.000149143		1340	6340	0.00218123
1341	6341	0.0004379		1341	6341	0.00172187
1342	6342	0.00384261		1342	6342	0.00153017
1343	6343	0.00178525		1343	6343	0.00137291
1344	6344	0.000264753		1344	6344	0.0021293
1345	6345	0.000120779		1345	6345	0.00352736
1346	6346	0.000134371		1346	6346	0.00516983
1347	6347	5.72942e-05		1347	6347	0.00464426
1348	6348	0.000178639		1348	6348	0.00381023
1349	6349	0.00011436		1349	6349	0.00302729
1350	6350	7.60484e-05		1350	6350	0.00239625
1351	6351	2.29157e-05		1351	6351	0.00154094
1352	6352	7.59432e-07		1352	6352	0.00142451
1353	6353	1.19398e-07		1353	6353	0.00147737
1354	6354	6.90667e-08		1354	6354	0.00183231
1355	6355	7.49421e-08		1355	6355	0.00256903
1356	6356	2.56355e-07		1356	6356	0.00396377
1357	6357	7.25246e-07		1357	6357	0.00590095
1358	6358	1.52412e-05		1358	6358	0.00951786
1359	6359	4.19201e-05		1359	6359	0.00983929
1360	6360	1.77198e-05		1360	6360	0.00991153
1361	6361	0.00142666		1361	6361	0.0125778
1362	6362	0.00236076		1362	6362	0.0181641
1363	6363	0.00954297		1363	6363	0.0167459
1364	6364	0.086161		1364	6364	0.0263839
1365	6365	0.0913347		1365	6365	0.0247504
1366	6366	0.0713575		1366	6366	0.027225
1367	6367	0.0421282		1367	6367	0.0354803
1368	6368	0.0126601		1368	6368	0.0256682
1369	6369	0.000819855		1369	6369	0.01414
1370	6370	0.000209789		1370	6370	0.00769435
1371	6371	0.000183322		1371	6371	0.00375138
1372	6372	0.000544991		1372	6372	0.00263549
1373	6373	0.0035193		1373	6373	0.0028937
1374	6374	0.00106349		1374	6374	0.00215071
1375	6375	0.000566029		1375	6375	0.00149649
1376	6376	0.00280259		1376	6376	0.00167316
1377	6377	0.0009125		1377	6377	0.00109718
1378	6378	0.000145417		1378	6378	0.000612657
1379	6379	8.80388e-05		1379	6379	0.000401681
1380	6380	9.57715e-05		1380	6380	0.000351283
1381	6381	0.000155273		1381	6381	0.000354919
1382	6382	0.000590417		1382	6382	0.000624261
1383	6383	2.70787e-05		1383	6383	0.000677688
1384	6384	0.000109405		1384	6384	0.00165198
1385	6385	0.000250697		1385	6385	0.00293821
1386	6386	0.00134844		1386	6386	0.00682117
1387	6387	0.0576313		1387	6387	0.0332655
1388	6388	0.328583		1388	6388	0.0582289
1389	6389	0.218499		1389	6389	0.0381085
1390	6390	0.0564642		1390	6390	0.0189622
1391	6391	0.0149837		1391	6391	0.0057781
1392	6392	0.00642678		1392	6392	0.002728
1393	6393	0.00538152		1393	6393	0.00273787
1394	6394	0.000865931		1394	6394	0.00150482
1395	6395	6.65427e-05		1395	6395	0.000912603
1396	6396	5.23953e-05		1396	6396	0.000512512
1397	6397	0.000281608		1397	6397	0.000391173
1398	6398	0.000239156		1398	6398	0.000228914
1399	6399	8.03443e-05		1399	6399	0.000245419
1400	6400	0.00277061		1400	6400	0.000567545
1401	6401	0.000391649		1401	6401	0.000503358
1402	6402	0.000277802		1402	6402	0.000656793
1403	6403	0.000179407		1403	6403	0.000974506
1404	6404	7.46052e-05		1404	6404	0.000888732
1405	6405	8.03824e-05		1405	6405	0.000695237
1406	6406	0.00070308		1406	6406	0.000738828
1407	6407	8.40171e-05		1407	6407	0.000343501
1408	6408	0.000161544		1408	6408	0.000302686
1409	6409	0.00323379		1409	6409	0.000457157
1410	6410	0.00119421		1410	6410	0.000471733
1411	6411	0.00112518		1411	6411	0.000670268
1412	6412	0.00131178		1412	6412	0.00142051
1413	6413	0.000536516		1413	6413	0.00158036
1414	6414	0.000562881		1414	6414	0.00188213
1415	6415	0.00281492		1415	6415	0.00159682
1416	6416	0.0404181		1416	6416	0.00149508
1417	6417	0.368129		1417	6417	0.0017599
1418	6418	0.0941653		1418	6418	0.000965259
1419	6419	0.110488		1419	6419	0.00135455
1420	6420	0.00611435		1420	6420	0.000536539
1421	6421	0.00155966		1421	6421	0.000507946
1422	6422	0.000163165		1422	6422	0.000570428
1423	6423	0.000151431		1423	6423	0.000874471
1424	6424	0.000469945		1424	6424	0.00228816
1425	6425	8.18922e-05		1425	6425	0.0018751
1426	6426	0.000109697		1426	6426	0.00276161
1427	6427	0.000101674		1427	6427	0.00432495
1428	6428	0.00183509		1428	6428	0.0107442
1429	6429	0.00379956		1429	6429	0.0167363
1430	6430	0.014872		1430	6430	0.0335008
1431	6431	0.00471866		1431	6431	0.0222897
1432	6432	0.0109435		1432	6432	0.083632
1433	6433	0.0043009		1433	6433	0.0109091
1434	6434	0.0104386		1434	6434	0.00741555
1435	6435	0.0148816		1435	6435	0.0046349
1436	6436	0.0645127		1436	6436	0.00465571
1437	6437	0.0635568		1437	6437	0.00428526
1438	6438	0.0547076		1438	6438	0.00344497
1439	6439	0.0393806		1439	6439	0.00331612
1440	6440	0.0182641		1440	6440	0.00202423
1441	6441	0.0034331		1441	6441	0.00144002
1442	6442	0.00114935		1442	6442	0.00142011
1443	6443	0.00208104		1443	6443	0.0026152
1444	6444	0.00103407		1444	6444	0.00311307
1445	6445	0.000705698		1445	6445	0.00408006
1446	6446	0.00122559		1446	6446	0.00512028
1447	6447	0.000547206		1447	6447	0.0131626
1448	6448	0.00130112		1448	6448	0.00566301
1449	6449	0.00161813		1449	6449	0.00223579
1450	6450	0.00236481		1450	6450	0.0012093
1451	6451	0.000599699		1451	6451	0.001022
1452	6452	0.00168743		1452	6452	0.00114921
1453	6453	0.000572792		1453	6453	0.0011999
1454	6454	0.000307409		1454	6454	0.00219103
1455	6455	5.45643e-05		1455	6455	0.00182832
1456	6456	1.07881e-05		1456	6456	0.00183415
1457	6457	1.61555e-05		1457	6457	0.00380627
1458	6458	5.86465e-06		1458	6458	0.00179145
1459	6459	5.92106e-06		1459	6459	0.00142389
1460	6460	8.63267e-06		1460	6460	0.000596815
1461	6461	4.8787e-05		1461	6461	0.000456275
1462	6462	9.2369e-05		1462	6462	0.000338598
1463	6463	0.00254835		1463	6463	0.000444294
1464	6464	0.0138651		1464	6464	0.000873124
1465	6465	0.00236526		1465	6465	0.00117939
1466	6466	0.00164816		1466	6466	0.000804439
1467	6467	0.00021573		1467	6467	0.000444781
1468	6468	0.000236087		1468	6468	0.000255429
1469	6469	0.000200141		1469	6469	0.000133111
1470	6470	0.000564345		1470	6470	8.43138e-05
1471	6471	0.00107513		1471	6471	9.04163e-05
1472	6472	0.00547136		1472	6472	0.00018247
1473	6473	0.00964243		1473	6473	0.000241046
1474	6474	0.0230196		1474	6474	0.000346619
1475	6475	0.0225811		1475	6475	0.000522131
1476	6476	0.115144		1476	6476	0.00093709
1477	6477	0.111287		1477	6477	0.000909995
1478	6478	0.10242		1478	6478	0.000929659
1479	6479	0.0160312		1479	6479	0.000424749
1480	6480	0.000993686		1480	6480	0.000173303
1481	6481	0.00164556		1481	6481	0.000125669
1482	6482	0.00362511		1482	6482	0.000234658
1483	6483	0.0383264		1483	6483	0.000330357
1484	6484	0.0199133		1484	6484	0.000524277
1485	6485	0.00692269		1485	6485	0.00034684
1486	6486	0.00139337		1486	6486	0.000195045
1487	6487	0.000712485		1487	6487	0.000102611
1488	6488	0.000280666		1488	6488	7.60718e-05
1489	6489	0.00127934		1489	6489	0.000102911
1490	6490	0.0550374		1490	6490	0.000256223
1491	6491	0.0321494		1491	6491	0.000601119
1492	6492	0.0174592		1492	6492	0.00122397
1493	6493	0.00115665		1493	6493	0.00134336
1494	6494	0.000176526		1494	6494	0.00107144
1495	6495	0.000108077		1495	6495	0.000486625
1496	6496	1.11012e-05		1496	6496	0.000206859
1497	6497	1.39724e-05		1497	6497	0.000115836
1498	6498	7.8527e-06		1498	6498	5.59345e-05
1499	6499	1.74713e-05		1499	6499	6.06995e-05
1500	6500	1.19149e-05		1500	6500	6.31047e-05
1501	6501	3.10647e-05		1501	6501	0.000103524
1502	6502	4.02423e-05		1502	6502	0.000120418
1503	6503	0.00142935		1503	6503	0.000158102
1504	6504	0.000383864		1504	6504	0.000183614
1505	6505	0.000120448		1505	6505	0.000141006
1506	6506	1.98934e-05		1506	6506	8.18891e-05
1507	6507	6.33286e-06		1507	6507	7.8213e-05
1508	6508	5.93001e-07		1508	6508	7.50114e-05
1509	6509	9.60142e-08		1509	6509	7.28209e-05
1510	6510	2.47975e-06		1510	6510	0.00014384
1511	6511	2.35854e-06		1511	6511	0.000256606
1512	6512	6.84767e-05		1512	6512	0.000680893
1513	6513	0.00677357		1513	6513	0.00283394
1514	6514	0.0227745		1514	6514	0.0147029
1515	6515	0.462395		1515	6515	0.0248468
1516	6516	0.412768		1516	6516	0.0113709
1517	6517	0.70869		1517	6517	0.00795152
1518	6518	0.0776415		1518	6518	0.00181076
1519	6519	0.00275167		1519	6519	0.000611299
1520	6520	0.00103443		1520	6520	0.000465093
1521	6521	0.0100245		1521	6521	0.000674112
1522	6522	0.0152072		1522	6522	0.00101244
1523	6523	0.345953		1523	6523	0.00225711
1524	6524	0.213587		1524	6524	0.00272641
1525	6525	0.0725687		1525	6525	0.0014191
1526	6526	0.0373712		1526	6526	0.000469897
1527	6527	0.0031596		1527	6527	0.000165868
1528	6528	0.00363596		1528	6528	0.000102407
1529	6529	0.00537957		1529	6529	0.000126504
1530	6530	0.00777111		1530	6530	0.000112707
1531	6531	0.00289489		1531	6531	0.000131561
1532	6532	0.00236203		1532	6532	0.00021344
1533	6533	0.0025594		1533	6533	0.000270178
1534	6534	0.000680058		1534	6534	0.000216856
1535	6535	9.16797e-05		1535	6535	0.000205928
1536	6536	0.000324447		1536	6536	0.000323518
1537	6537	0.000124425		1537	6537	0.000483902
1538	6538	0.000548286		1538	6538	0.00140161
1539	6539	0.00148419		1539	6539	0.00138292
1540	6540	0.000919186		1540	6540	0.000790932
1541	6541	0.000423459		1541	6541	0.000634122
1542	6542	8.14501e-05		1542	6542	0.000592722
1543	6543	0.00110068		1543	6543	0.000387525
1544	6544	0.000507567		1544	6544	0.000315042
1545	6545	0.000154144		1545	6545	0.000213256
1546	6546	0.00160086		1546	6546	0.000181137
1547	6547	0.00423648		1547	6547	0.000253204
1548	6548	0.0272936		1548	6548	0.000331186
1549	6549	0.0062725		1549	6549	0.000317842
1550	6550	0.0147711		1550	6550	0.000199842
1551	6551	0.000979756		1551	6551	8.12251e-05
1552	6552	0.000282226		1552	6552	4.5239e-05
1553	6553	0.000196669		1553	6553	4.35304e-05
1554	6554	2.68094e-05		1554	6554	8.20724e-05
1555	6555	5.70139e-05		1555	6555	0.000247889
1556	6556	6.15235e-05		1556	6556	0.000243284
1557	6557	0.00144291		1557	6557	0.00036517
1558	6558	0.0107006		1558	6558	0.000256042
1559	6559	0.0484682		1559	6559	0.000338694
1560	6560	0.0978974		1560	6560	0.00039559
1561	6561	0.397573		1561	6561	0.000944496
1562	6562	0.0411473		1562	6562	0.001858
1563	6563	0.006242		1563	6563	0.00172516
1564	6564	0.00882585		1564	6564	0.00219939
1565	6565	0.0106601		1565	6565	0.00187658
1566	6566	0.0899431		1566	6566	0.0014511
1567	6567	0.00654499		1567	6567	0.000644185
1568	6568	0.00344324		1568	6568	0.000375615
1569	6569	0.000615377		1569	6569	0.000185793
1570	6570	0.000960326		1570	6570	0.0001387
1571	6571	0.000324749		1571	6571	0.000138492
1572	6572	0.000564974		1572	6572	0.000129289
1573	6573	0.00602562		1573	6573	0.000158262
1574	6574	0.00312104		1574	6574	0.000146451
1575	6575	0.00293558		1575	6575	0.000122679
1576	6576	0.00126219		1576	6576	5.69051e-05
1577	6577	0.000716655		1577	6577	3.44522e-05
1578	6578	0.000363482		1578	6578	2.61417e-05
1579	6579	0.000382763		1579	6579	3.45395e-05
1580	6580	0.000396174		1580	6580	5.83586e-05
1581	6581	0.00062025		1581	6581	0.000118903
1582	6582	0.0120158		1582	6582	0.0003689
1583	6583	0.0235584		1583	6583	0.000575199
1584	6584	0.034321		1584	6584	0.000559342
1585	6585	0.169248		1585	6585	0.00049807
1586	6586	0.531341		1586	6586	0.000253906
1587	6587	0.0806736		1587	6587	0.000149985
1588	6588	0.139604		1588	6588	0.000149799
1589	6589	0.122776		1589	6589	0.000235065
1590	6590	0.0485533		1590	6590	0.000513809
1591	6591	0.112801		1591	6591	0.00176635
1592	6592	0.0325911		1592	6592	0.00230804
1593	6593	0.0211361		1593	6593	0.00282273
1594	6594	0.0376897		1594	6594	0.00364716
1595	6595	0.00247705		1595	6595	0.00312148
1596	6596	0.0160337		1596	6596	0.004129
1597	6597	0.0208871		1597	6597	0.00627228
1598	6598	0.0570522		1598	6598	0.00871031
1599	6599	0.00984417		1599	6599	0.00646637
1600	6600	0.381674		1600	6600	0.0116163
1601	6601	0.128829		1601	6601	0.00407668
1602	6602	0.189794		1602	6602	0.00411362
1603	6603	0.270239		1603	6603	0.00259731
1604	6604	1.01819		1604	6604	0.00280492
1605	6605	0.203494		1605	6605	0.00117624
1606	6606	0.0234829		1606	6606	0.000505386
1607	6607	0.00121798		1607	6607	0.000362681
1608	6608	9.19531e-05		1608	6608	0.000355018
1609	6609	2.22803e-05		1609	6609	0.000354535
1610	6610	4.60799e-06		1610	6610	0.000378591
1611	6611	1.20059e-06		1611	6611	0.000352741
1612	6612	1.3385e-06		1612	6612	0.000391286
1613	6613	1.23312e-06		1613	6613	0.000488688
1614	6614	3.91946e-07		1614	6614	0.000478465
1615	6615	5.32784e-06		1615	6615	0.000542644
1616	6616	3.81815e-05		1616	6616	0.000545441
1617	6617	0.000285166		1617	6617	0.00034269
1618	6618	0.00955577		1618	6618	0.000315641
1619	6619	0.0820711		1619	6619	0.000424313
1620	6620	0.114848		1620	6620	0.000466352
1621	6621	0.197809		1621	6621	0.000570463
1622	6622	0.194188		1622	6622	0.000562879
1623	6623	0.0819315		1623	6623	0.000498867
1624	6624	0.142611		1624	6624	0.000616791
1625	6625	0.219487		1625	6625	0.00076279
1626	6626	0.0265873		1626	6626	0.000874222
1627	6627	0.0353092		1627	6627	0.000961671
1628	6628	0.00903132		1628	6628	0.000408144
1629	6629	0.00305981		1629	6629	0.000171649
1630	6630	0.000104422		1630	6630	4.56768e-05
1631	6631	9.33762e-06		1631	6631	2.43614e-05
1632	6632	1.44663e-05		1632	6632	2.41498e-05
1633	6633	5.46092e-05		1633	6633	5.71001e-05
1634	6634	0.00137392		1634	6634	0.000155974
1635	6635	0.00180251		1635	6635	0.000217888
1636	6636	0.000502525		1636	6636	0.000168263
1637	6637	0.000695842		1637	6637	0.000217971
1638	6638	0.000254048		1638	6638	0.000199366
1639	6639	0.000133902		1639	6639	0.000136602
1640	6640	5.40923e-05		1640	6640	0.00013109
1641	6641	3.8795e-06		1641	6641	9.23948e-05
1642	6642	2.1197e-06		1642	6642	0.000100154
1643	6643	3.42974e-05		1643	6643	0.000143005
1644	6644	0.000209998		1644	6644	0.000348969
1645	6645	0.003006		1645	6645	0.00096519
1646	6646	0.0538219		1646	6646	0.00291771
1647	6647	0.0564087		1647	6647	0.00398143
1648	6648	0.0964802		1648	6648	0.00725756
1649	6649	0.00817424		1649	6649	0.00214488
1650	6650	0.00493163		1650	6650	0.00135405
1651	6651	0.000972248		1651	6651	0.000805387
1652	6652	0.00180076		1652	6652	0.000818573
1653	6653	0.0181548		1653	6653	0.00116307
1654	6654	0.0239314		1654	6654	0.00139849
1655	6655	0.00433516		1655	6655	0.00080259
1656	6656	0.00558091		1656	6656	0.000714341
1657	6657	0.00114625		1657	6657	0.000480948
1658	6658	0.000278533		1658	6658	0.000522624
1659	6659	0.00112434		1659	6659	0.00108351
1660	6660	0.003208		1660	6660	0.001871
1661	6661	0.0101682		1661	6661	0.00166518
1662	6662	0.00535662		1662	6662	0.00112217
1663	6663	0.0066696		1663	6663	0.00120194
1664	6664	0.00497419		1664	6664	0.00187183
1665	6665	0.0302545		1665	6665	0.00389299
1666	6666	0.0430432		1666	6666	0.00698698
1667	6667	0.016826		1667	6667	0.00784816
1668	6668	0.167106		1668	6668	0.0171984
1669	6669	0.0779574		1669	6669	0.0220317
1670	6670	0.0127083		1670	6670	0.00761904
1671	6671	0.00639405		1671	6671	0.00507578
1672	6672	0.00315266		1672	6672	0.0023362
1673	6673	0.00666474		1673	6673	0.00148062
1674	6674	0.00552312		1674	6674	0.000824307
1675	6675	0.0399271		1675	6675	0.000748773
1676	6676	0.13267		1676	6676	0.000613427
1677	6677	0.0493307		1677	6677	0.00032064
1678	6678	0.0466398		1678	6678	0.000167546
1679	6679	0.0907258		1679	6679	0.000219414
1680	6680	0.00335361		1680	6680	0.000246375
1681	6681	0.00395272		1681	6681	0.000786005
1682	6682	0.000477988		1682	6682	0.00212207
1683	6683	0.000355907		1683	6683	0.00591228
1684	6684	0.00307067		1684	6684	0.033111
1685	6685	0.00204867		1685	6685	0.0524018
1686	6686	0.0244567		1686	6686	0.249903
1687	6687	0.0221478		1687	6687	0.197814
1688	6688	0.00316128		1688	6688	0.280821
1689	6689	0.0249363		1689	6689	2.06855
1690	6690	0.00639011		1690	6690	0.380842
1691	6691	0.0677694		1691	6691	0.501646
1692	6692	0.0903045		1692	6692	0.232484
1693	6693	1.31661		1693	6693	0.0951603
1694	6694	0.287969		1694	6694	0.0312755
1695	6695	0.0366438		1695	6695	0.0094306
1696	6696	0.0345714		1696	6696	0.00547169
1697	6697	0.00992031		1697	6697	0.00240683
1698	6698	0.017755		1698	6698	0.00308267
1699	6699	0.188205		1699	6699	0.00278524
1700	6700	0.0217307		1700	6700	0.00290498
1701	6701	0.0139052		1701	6701	0.00170962
1702	6702	0.0168367		1702	6702	0.00131504
1703	6703	0.00175732		1703	6703	0.000757406
1704	6704	0.00143337		1704	6704	0.000486219
1705	6705	0.000731196		1705	6705	0.000420798
1706	6706	0.00701842		1706	6706	0.000566271
1707	6707	0.102654		1707	6707	0.000797365
1708	6708	1.26976		1708	6708	0.00201008
1709	6709	1.72549		1709	6709	0.00328535
1710	6710	3.42469		1710	6710	0.0078497
1711	6711	0.608886		1711	6711	0.0180977
1712	6712	0.0425166		1712	6712	0.0220403
1713	6713	0.00745812		1713	6713	0.0307534
1714	6714	0.00528149		1714	6714	0.0316792
1715	6715	0.00443651		1715	6715	0.0380579
1716	6716	0.00347708		1716	6716	0.0136918
1717	6717	0.00287056		1717	6717	0.00573005
1718	6718	0.00918829		1718	6718	0.00246411
1719	6719	0.00160606		1719	6719	0.00067977
1720	6720	0.00160962		1720	6720	0.000318087
1721	6721	0.00257261		1721	6721	0.000351326
1722	6722	0.000720318		1722	6722	0.000333896
1723	6723	0.00239082		1723	6723	0.000551017
1724	6724	0.00368427		1724	6724	0.000828834
1725	6725	0.0162511		1725	6725	0.00102063
1726	6726	0.00864055		1726	6726	0.000480296
1727	6727	0.0163817		1727	6727	0.000245678
1728	6728	0.0414331		1728	6728	0.000176776
1729	6729	0.00892253		1729	6729	0.000119061
1730	6730	0.00804608		1730	6730	0.000149683
1731	6731	0.00130368		1731	6731	0.000271619
1732	6732	9.58081e-05		1732	6732	0.000369477
1733	6733	7.6787e-07		1733	6733	0.000549838
1734	6734	6.40594e-09		1734	6734	0.000641908
1735	6735	1.44051e-10		1735	6735	0.000841831
1736	6736	7.33294e-10		1736	6736	0.00165002
1737	6737	2.31737e-09		1737	6737	0.00241035
1738	6738	1.41379e-07		1738	6738	0.00534344
1739	6739	0.000574885		1739	6739	0.0232961
1740	6740	0.116727		1740	6740	0.155868
1741	6741	4.41679		1741	6741	0.920529
1742	6742	40.5512		1742	6742	3.07883
1743	6743	100		1743	6743	4.86297
1744	6744	83.4512		1744	6744	4.09412
1745	6745	28.3408		1745	6745	2.74803
1746	6746	4.84813		1746	6746	1.03215
1747	6747	0.756678		1747	6747	0.546863
1748	6748	0.0406322		1748	6748	0.150501
1749	6749	0.00307628		1749	6749	0.056623
1750	6750	0.000436828		1750	6750	0.032844
1751	6751	0.000201369		1751	6751	0.0406692
1752	6752	0.000230431		1752	6752	0.0656132
1753	6753	0.000417397		1753	6753	0.107275
1754	6754	0.00386396		1754	6754	0.227053
1755	6755	0.00819176		1755	6755	0.266728
1756	6756	0.00551251		1756	6756	0.547306
1757	6757	0.0164442		1757	6757	0.170062
1758	6758	0.0175046		1758	6758	0.0696636
1759	6759	0.0827474		1759	6759	0.0359219
1760	6760	0.0336571		1760	6760	0.0156469
1761	6761	0.0826952		1761	6761	0.0131122
1762	6762	0.635539		1762	6762	0.0210444
1763	6763	3.96067		1763	6763	0.0615124
1764	6764	5.10713		1764	6764	0.150878
1765	6765	8.1179		1765	6765	0.30514
1766	6766	8.54538		1766	6766	0.472117
1767	6767	3.58756		1767	6767	0.762961
1768	6768	0.658413		1768	6768	1.19351
1769	6769	0.715687		1769	6769	3.15495
1770	6770	0.134908		1770	6770	4.22054
1771	6771	0.0306316		1771	6771	4.71115
1772	6772	0.0198856		1772	6772	4.09154
1773	6773	0.00531948		1773	6773	2.02158
1774	6774	0.00319373		1774	6774	0.708843
1775	6775	0.00106447		1775	6775	0.18913
1776	6776	7.51679e-05		1776	6776	0.0440561
1777	6777	0.000673153		1777	6777	0.0169607
1778	6778	0.00394052		1778	6778	0.00896073
1779	6779	0.0192934		1779	6779	0.00590817
1780	6780	0.226403		1780	6780	0.00981996
1781	6781	1.02797		1781	6781	0.0102931
1782	6782	0.619472		1782	6782	0.00979377
1783	6783	0.583566		1783	6783	0.0139343
1784	6784	0.399445		1784	6784	0.0190843
1785	6785	0.682673		1785	6785	0.0131316
1786	6786	0.569442		1786	6786	0.011763
1787	6787	0.631521		1787	6787	0.0164976
1788	6788	0.269751		1788	6788	0.0267813
1789	6789	0.209794		1789	6789	0.0717893
1790	6790	0.05446		1790	6790	0.0974645
1791	6791	0.0107335		1791	6791	0.137357
1792	6792	0.0516954		1792	6792	0.239854
1793	6793	0.017776		1793	6793	0.207086
1794	6794	0.522567		1794	6794	0.27399
1795	6795	0.378927		1795	6795	0.155508
1796	6796	1.59346		1796	6796	0.135964
1797	6797	1.2227		1797	6797	0.03972
1798	6798	0.556402		1798	6798	0.0120633
1799	6799	0.218704		1799	6799	0.00805877
1800	6800	0.101941		1800	6800	0.0105484
1801	6801	0.111766		1801	6801	0.0105946
1802	6802	0.143761		1802	6802	0.0180182
1803	6803	0.0253213		1803	6803	0.0238077
1804	6804	0.0206915		1804	6804	0.0275056
1805	6805	0.0176778		1805	6805	0.0280314
1806	6806	0.0102661		1806	6806	0.0143125
1807	6807	0.0176473		1807	6807	0.00927803
1808	6808	0.0390287		1808	6808	0.00960975
1809	6809	0.218101		1809	6809	0.0121551
1810	6810	0.328719		1810	6810	0.0131779
1811	6811	0.0367323		1811	6811	0.0123451
1812	6812	0.0716928		1812	6812	0.0262251
1813	6813	0.0546796		1813	6813	0.0694906
1814	6814	0.0359607		1814	6814	0.0564533
1815	6815	0.00935273		1815	6815	0.0330485
1816	6816	0.025458		1816	6816	0.0208796
1817	6817	0.0226641		1817	6817	0.0195954
1818	6818	0.0185028		1818	6818	0.00563036
1819	6819	0.00270584		1819	6819	0.00381282
1820	6820	0.000807409		1820	6820	0.00462408
1821	6821	0.000335831		1821	6821	0.00563224
1822	6822	0.00021407		1822	6822	0.00826143
1823	6823	4.97738e-05		1823	6823	0.0167065
1824	6824	6.09982e-05		1824	6824	0.021196
1825	6825	8.61382e-05		1825	6825	0.0176964
1826	6826	0.000101068		1826	6826	0.012437
1827	6827	0.000444727		1827	6827	0.0106102
1828	6828	0.00175561		1828	6828	0.0124359
1829	6829	0.0257594		1829	6829	0.0142366
1830	6830	0.142706		1830	6830	0.0126895
1831	6831	0.0880349		1831	6831	0.007854
1832	6832	0.15518		1832	6832	0.00668425
1833	6833	0.0533258		1833	6833	0.00598336
1834	6834	0.0173116		1834	6834	0.00463029
1835	6835	0.0223773		1835	6835	0.00632605
1836	6836	0.0375421		1836	6836	0.0080666
1837	6837	0.0881467		1837	6837	0.00787582
1838	6838	0.186015		1838	6838	0.00684664
1839	6839	0.521601		1839	6839	0.00663874
1840	6840	1.59775		1840	6840	0.00792894
1841	6841	2.009		1841	6841	0.00624018
1842	6842	1.57484		1842	6842	0.00941464
1843	6843	1.07811		1843	6843	0.0120189
1844	6844	0.826225		1844	6844	0.0122082
1845	6845	0.282644		1845	6845	0.00838284
1846	6846	0.0633873		1846	6846	0.00347165
1847	6847	0.0319011		1847	6847	0.00193343
1848	6848	0.00128582		1848	6848	0.000427389
1849	6849	0.000141616		1849	6849	0.000287414
1850	6850	6.44902e-05		1850	6850	0.000384007
1851	6851	1.68069e-05		1851	6851	0.000753154
1852	6852	2.86713e-05		1852	6852	0.00141783
1853	6853	5.46573e-05		1853	6853	0.00296531
1854	6854	0.000142571		1854	6854	0.00382266
1855	6855	0.000742118		1855	6855	0.00503643
1856	6856	0.00245345		1856	6856	0.00420204
1857	6857	0.00925		1857	6857	0.00367318
1858	6858	0.0234288		1858	6858	0.00197903
1859	6859	0.252996		1859	6859	0.00137091
1860	6860	0.0650187		1860	6860	0.00122227
1861	6861	0.287992		1861	6861	0.00146121
1862	6862	0.736582		1862	6862	0.00174946
1863	6863	0.593171		1863	6863	0.00172649
1864	6864	0.71346		1864	6864	0.00209615
1865	6865	0.272293		1865	6865	0.00277837
1866	6866	0.094039		1866	6866	0.00360352
1867	6867	0.0327228		1867	6867	0.00703585
1868	6868	0.0135609		1868	6868	0.0171488
1869	6869	0.00279554		1869	6869	0.0189895
1870	6870	0.000857834		1870	6870	0.0158533
1871	6871	0.000110956		1871	6871	0.0128013
1872	6872	0.000241807		1872	6872	0.0093125
1873	6873	0.000998876		1873	6873	0.00790496
1874	6874	0.00691566		1874	6874	0.00815815
1875	6875	0.00416794		1875	6875	0.00570739
1876	6876	0.00264401		1876	6876	0.00426196
1877	6877	0.0432792		1877	6877	0.00891972
1878	6878	0.0176123		1878	6878	0.00326012
1879	6879	0.00784279		1879	6879	0.00207691
1880	6880	0.00288862		1880	6880	0.00150807
1881	6881	0.0182421		1881	6881	0.00127162
1882	6882	0.0387273		1882	6882	0.00088587
1883	6883	0.147633		1883	6883	0.00110397
1884	6884	0.115104		1884	6884	0.000880004
1885	6885	0.429077		1885	6885	0.00120955
1886	6886	0.129987		1886	6886	0.000786776
1887	6887	0.0252048		1887	6887	0.000672547
1888	6888	0.0112786		1888	6888	0.000851256
1889	6889	0.00211326		1889	6889	0.00169701
1890	6890	0.00267475		1890	6890	0.00360653
1891	6891	0.00278077		1891	6891	0.00511841
1892	6892	0.0672504		1892	6892	0.0100072
1893	6893	0.15564		1893	6893	0.00855925
1894	6894	0.180145		1894	6894	0.00535827
1895	6895	0.181144		1895	6895	0.0038238
1896	6896	0.0255292		1896	6896	0.00235418
1897	6897	0.0162789		1897	6897	0.00246098
1898	6898	0.00529476		1898	6898	0.00261404
1899	6899	0.000564487		1899	6899	0.0024938
1900	6900	0.00155937		1900	6900	0.00253023
1901	6901	0.0019516		1901	6901	0.00256528
1902	6902	0.00412271		1902	6902	0.00165643
1903	6903	0.025578		1903	6903	0.00154227
1904	6904	0.106488		1904	6904	0.00174581
1905	6905	0.176122		1905	6905	0.00252034
1906	6906	1.25505		1906	6906	0.00378526
1907	6907	0.894297		1907	6907	0.0044962
1908	6908	0.231172		1908	6908	0.0045713
1909	6909	0.0278212		1909	6909	0.00303486
1910	6910	0.00509752		1910	6910	0.00179135
1911	6911	0.000620745		1911	6911	0.0013622
1912	6912	0.000357119		1912	6912	0.00154183
1913	6913	0.00282534		1913	6913	0.0017913
1914	6914	0.00531905		1914	6914	0.00273888
1915	6915	0.0249876		1915	6915	0.00446342
1916	6916	0.0105011		1916	6916	0.00596821
1917	6917	0.00844135		1917	6917	0.00886933
1918	6918	0.00295069		1918	6918	0.00751039
1919	6919	0.000997134		1919	6919	0.00746077
1920	6920	0.0069402		1920	6920	0.0104789
1921	6921	0.00709096		1921	6921	0.00878168
1922	6922	0.0151967		1922	6922	0.00875558
1923	6923	0.00441897		1923	6923	0.00529352
1924	6924	0.0812579		1924	6924	0.00423491
1925	6925	0.0387893		1925	6925	0.00189793
1926	6926	0.00486077		1926	6926	0.000643002
1927	6927	0.00784288		1927	6927	0.000300877
1928	6928	0.0164711		1928	6928	0.000223066
1929	6929	0.00113331		1929	6929	0.0001246
1930	6930	0.00259664		1930	6930	0.000140378
1931	6931	0.000323696		1931	6931	0.00020241
1932	6932	0.00465724		1932	6932	0.000748589
1933	6933	0.00552283		1933	6933	0.000817194
1934	6934	0.0210964		1934	6934	0.00150647
1935	6935	0.0316867		1935	6935	0.000960537
1936	6936	0.0529315		1936	6936	0.000486091
1937	6937	0.0254172		1937	6937	0.000293889
1938	6938	0.0557911		1938	6938	0.000232086
1939	6939	0.206766		1939	6939	0.000218581
1940	6940	0.846931		1940	6940	0.000344087
1941	6941	1.55964		1941	6941	0.000540227
1942	6942	0.452718		1942	6942	0.000636598
1943	6943	0.118226		1943	6943	0.00110883
1944	6944	0.0103051		1944	6944	0.00241165
1945	6945	0.0149401		1945	6945	0.00636541
1946	6946	0.0128416		1946	6946	0.0532278
1947	6947	0.0272055		1947	6947	0.0440154
1948	6948	0.018735		1948	6948	0.0402113
1949	6949	0.013447		1949	6949	0.0139629
1950	6950	0.0513836		1950	6950	0.00564461
1951	6951	0.109288		1951	6951	0.00188857
1952	6952	0.199388		1952	6952	0.00122967
1953	6953	0.0216907		1953	6953	0.000500357
1954	6954	0.00535146		1954	6954	0.000311116
1955	6955	0.00424647		1955	6955	0.000478915
1956	6956	0.0041281		1956	6956	0.000336944
1957	6957	0.0164362		1957	6957	0.000451453
1958	6958	0.020498		1958	6958	0.000446575
1959	6959	0.0529061		1959	6959	0.000265872
1960	6960	0.0859644		1960	6960	0.000211003
1961	6961	0.0998061		1961	6961	0.000164535
1962	6962	0.0812463		1962	6962	0.000225952
1963	6963	0.0297323		1963	6963	0.000250357
1964	6964	0.0148449		1964	6964	0.000252497
1965	6965	0.00375278		1965	6965	0.000202298
1966	6966	0.00277671		1966	6966	0.000197646
1967	6967	0.000593735		1967	6967	0.000206754
1968	6968	0.000276556		1968	6968	0.00027043
1969	6969	0.000169969		1969	6969	0.000450298
1970	6970	0.000335785		1970	6970	0.000645769
1971	6971	0.000159351		1971	6971	0.000740554
1972	6972	0.000227488		1972	6972	0.0009392
1973	6973	0.000502699		1973	6973	0.00155614
1974	6974	0.00303066		1974	6974	0.0017828
1975	6975	0.0094452		1975	6975	0.00119875
1976	6976	0.0130168		1976	6976	0.00147939
1977	6977	0.0796684		1977	6977	0.00144597
1978	6978	0.0114455		1978	6978	0.000851896
1979	6979	0.0105587		1979	6979	0.000883848
1980	6980	0.0310601		1980	6980	0.000628942
1981	6981	0.0173894		1981	6981	0.000372651
1982	6982	0.00918451		1982	6982	0.000156819
1983	6983	0.0217617		1983	6983	0.000124596
1984	6984	0.214389		1984	6984	0.000123363
1985	6985	0.0787474		1985	6985	0.000103391
1986	6986	0.110923		1986	6986	0.000107843
1987	6987	0.0112458		1987	6987	0.000124487
1988	6988	0.0289031		1988	6988	0.000224017
1989	6989	0.00119752		1989	6989	0.000162629
1990	6990	6.4271e-05		1990	6990	0.00011374
1991	6991	7.35545e-06		1991	6991	8.85503e-05
1992	6992	2.25756e-06		1992	6992	0.000112266
1993	6993	3.94791e-06		1993	6993	0.000278922
1994	6994	4.98105e-05		1994	6994	0.00125842
1995	6995	0.000192445		1995	6995	0.00636554
1996	6996	0.000919566		1996	6996	0.0147273
[truncated: 23,004 more rows]
