# Supplementary material for: Selection of a promiscuous minimalist cAMP phosphodiesterase from a library of de novo designed proteins
Source: Nat Chem. 2024 May 3;16(7):1200–8. doi: 10.1038/s41557-024-01490-4 (PMC11230910; doi:10.1038/s41557-024-01490-4)
Supplement: Supplementary file 5 — Source data for plots in Supplementary Figs. 6–12. [file 41557_2024_1490_MOESM5_ESM.zip › Supplementary_Data_3_Source_Data_Fig_S6-12/Sup 10.xlsx]

## Sheet: Export Summary
	This document was exported from Numbers. Each table was converted to an Excel worksheet. All other objects on each Numbers sheet were placed on separate worksheets. Please be aware that formula calculations may differ in Excel.
	Numbers Sheet Name	Numbers Table Name	Excel Worksheet Name
	S10a
		Table 1	S10a
	S10b HPLC
		Table 1	S10b HPLC
	S10b AUC
		Table 1	S10b AUC

## Sheet: S10a
Table 1
Time	0	0.00485333	0.00970667	0.01456	0.0194133	0.0242667	0.02912	0.0339733	0.0388267	0.04368	0.0485333	0.0533867	0.05824	0.0630933	0.0679467	0.0728	0.0776533	0.0825067	0.08736	0.0922133	0.0970667	0.10192	0.106773	0.111627	0.11648	0.121333	0.126187	0.13104	0.135893	0.140747	0.1456	0.150453	0.155307	0.16016	0.165013	0.169867	0.17472	0.179573	0.184427	0.18928	0.194133	0.198987	0.20384	0.208693	0.213547	0.2184	0.223253	0.228107	0.23296
Abs	-0.0202656	-0.0205636	-0.0208616	-0.0209808	-0.0210404	-0.0211	-0.0213385	-0.0218749	-0.0226498	-0.0235438	-0.0244379	-0.0250936	-0.0253916	-0.0253916	-0.025034	-0.0245571	-0.0240803	-0.0236034	-0.0234842	-0.0236034	-0.023663	-0.0239611	-0.0241399	-0.0243187	-0.0245571	-0.0249743	-0.0254512	-0.0259876	-0.0263453	-0.0266433	-0.0265837	-0.0262856	-0.0257492	-0.0249147	-0.0238419	-0.0228286	-0.0218153	-0.0209808	-0.0206828	-0.0205636	-0.0208616	-0.0212193	-0.0216961	-0.0223517	-0.0228882	-0.0234246	-0.0239015	-0.0244975	-0.0248551
[truncated: 950 more columns]

## Sheet: S10b HPLC
Table 1
	1mM		500 uM		100 uM		50 uM		10 uM		5 uM		1 uM		500 nM		100 nM
	0	0.0038743	0	-0.0341535	0	0.00327826	0	0.00184774	0	0.00727177	0	-5.96046e-05	0	-0.0239611	0	-0.0341535	0	-0.0308752
	0.00485333	0.00280142	0.00485333	-0.0334978	0.00485333	0.00411272	0.00485333	0.00214577	0.00485333	0.00673532	0.00485333	-0.00101328	0.00485333	-0.0236034	0.00485333	-0.0338554	0.00485333	-0.03016
	0.00970667	0.00190735	0.00970667	-0.0320077	0.00970667	0.00506639	0.00970667	0.00268221	0.00970667	0.00673532	0.00970667	-0.00178814	0.00970667	-0.0232458	0.00970667	-0.0326633	0.00970667	-0.0293851
	0.01456	0.00119209	0.01456	-0.0303388	0.01456	0.00566244	0.01456	0.00363588	0.01456	0.00703335	0.01456	-0.00214577	0.01456	-0.0228286	0.01456	-0.0309944	0.01456	-0.0287294
	0.0194133	0.00089407	0.0194133	-0.0284314	0.0194133	0.00578165	0.0194133	0.00464916	0.0194133	0.00756979	0.0194133	-0.00208616	0.0194133	-0.0221729	0.0194133	-0.0290871	0.0194133	-0.0283122
	0.0242667	0.00119209	0.0242667	-0.0268221	0.0242667	0.00548363	0.0242667	0.00554323	0.0242667	0.00828505	0.0242667	-0.00154972	0.0242667	-0.0212789	0.0242667	-0.0273585	0.0242667	-0.0283718
	0.02912	0.00202656	0.02912	-0.0254512	0.02912	0.00464916	0.02912	0.00619888	0.02912	0.00905991	0.02912	-0.00077486	0.02912	-0.019908	0.02912	-0.026226	0.02912	-0.0286698
	0.0339733	0.00321865	0.0339733	-0.0244975	0.0339733	0.0038147	0.0339733	0.00655651	0.0339733	0.00989437	0.0339733	0.000119209	0.0339733	-0.018239	0.0339733	-0.0257492	0.0339733	-0.0292063
	0.0388267	0.00470877	0.0388267	-0.0237823	0.0388267	0.00274181	0.0388267	0.00661612	0.0388267	0.0104904	0.0388267	0.00107288	0.0388267	-0.0166297	0.0388267	-0.0258088	0.0388267	-0.0298023
	0.04368	0.00613928	0.04368	-0.0234246	0.04368	0.00196695	0.04368	0.00625849	0.04368	0.0112057	0.04368	0.00190735	0.04368	-0.0152588	0.04368	-0.0261664	0.04368	-0.030458
	0.0485333	0.00739098	0.0485333	-0.0232458	0.0485333	0.0013113	0.0485333	0.00566244	0.0485333	0.0118613	0.0485333	0.00232458	0.0485333	-0.0147223	0.0485333	-0.0264049	0.0485333	-0.0311732
	0.0533867	0.00840425	0.0533867	-0.023365	0.0533867	0.00113249	0.0533867	0.00476837	0.0533867	0.012517	0.0533867	0.00244379	0.0533867	-0.0150204	0.0533867	-0.0264645	0.0533867	-0.0320673
	0.05824	0.00905991	0.05824	-0.0237226	0.05824	0.00101328	0.05824	0.00399351	0.05824	0.0129342	0.05824	0.00208616	0.05824	-0.0162125	0.05824	-0.0262856	0.05824	-0.0331402
	0.0630933	0.00935793	0.0630933	-0.0243187	0.0630933	0.00107288	0.0630933	0.00321865	0.0630933	0.0132322	0.0630933	0.00154972	0.0630933	-0.0178814	0.0630933	-0.0259876	0.0630933	-0.0341535
	0.0679467	0.00959635	0.0679467	-0.0247955	0.0679467	0.0012517	0.0679467	0.00274181	0.0679467	0.0133514	0.0679467	0.000834465	0.0679467	-0.019908	0.0679467	-0.0257492	0.0679467	-0.0352263
	0.0728	0.00977516	0.0728	-0.025332	0.0728	0.00149012	0.0728	0.0025034	0.0728	0.0132918	0.0728	0.000298023	0.0728	-0.0215769	0.0728	-0.0258088	0.0728	-0.0361204
	0.0776533	0.00977516	0.0776533	-0.0255704	0.0776533	0.00160933	0.0776533	0.002563	0.0776533	0.0129938	0.0776533	0.000178814	0.0776533	-0.022769	0.0776533	-0.0258684	0.0776533	-0.0368357
	0.0825067	0.00965595	0.0825067	-0.0255108	0.0825067	0.00154972	0.0825067	0.0025034	0.0825067	0.0128746	0.0825067	0.000417233	0.0825067	-0.023365	0.0825067	-0.0261068	0.0825067	-0.0372529
	0.08736	0.00917912	0.08736	-0.025332	0.08736	0.00113249	0.08736	0.00226498	0.08736	0.0127554	0.08736	0.000953674	0.08736	-0.0234246	0.08736	-0.0262856	0.08736	-0.0375509
	0.0922133	0.00852346	0.0922133	-0.0249147	0.0922133	0.000476837	0.0922133	0.00184774	0.0922133	0.0125766	0.0922133	0.00143051	0.0922133	-0.0231266	0.0922133	-0.0263453	0.0922133	-0.0379086
	0.0970667	0.00751019	0.0970667	-0.0246167	0.0970667	-0.000655651	0.0970667	0.0012517	0.0970667	0.0121593	0.0970667	0.00166893	0.0970667	-0.0228882	0.0970667	-0.0263453	0.0970667	-0.038147
	0.10192	0.0063777	0.10192	-0.0243783	0.10192	-0.00196695	0.10192	0.000476837	0.10192	0.0114441	0.10192	0.00172853	0.10192	-0.0228882	0.10192	-0.0265241	0.10192	-0.0383854
	0.106773	0.00524521	0.106773	-0.0243783	0.106773	-0.00339746	0.106773	-0.000536442	0.106773	0.0103116	0.106773	0.00149012	0.106773	-0.0232458	0.106773	-0.0268221	0.106773	-0.038445
	0.111627	0.00435114	0.111627	-0.0246763	0.111627	-0.00452995	0.111627	-0.00154972	0.111627	0.00888109	0.111627	0.00107288	0.111627	-0.0240207	0.111627	-0.0271201	0.111627	-0.0383258
	0.11648	0.00363588	0.11648	-0.0250936	0.11648	-0.00536442	0.11648	-0.0025034	0.11648	0.00745058	0.11648	0.000834465	0.11648	-0.0248551	0.11648	-0.0272393	0.11648	-0.0378489
	0.121333	0.00333786	0.121333	-0.0255704	0.121333	-0.00566244	0.121333	-0.00339746	0.121333	0.00625849	0.121333	0.000596046	0.121333	-0.0255704	0.121333	-0.0271201	0.121333	-0.0373125
	0.126187	0.00315905	0.126187	-0.0260472	0.126187	-0.00554323	0.126187	-0.00399351	0.126187	0.00554323	0.126187	0.000476837	0.126187	-0.0261068	0.126187	-0.0266433	0.126187	-0.0367761
	0.13104	0.00315905	0.13104	-0.0264645	0.13104	-0.00488758	0.13104	-0.00405312	0.13104	0.00560284	0.13104	0.000357628	0.13104	-0.0261664	0.13104	-0.0261068	0.13104	-0.036478
	0.135893	0.00298023	0.135893	-0.0265837	0.135893	-0.00393391	0.135893	-0.00357628	0.135893	0.0064373	0.135893	5.96046e-05	0.135893	-0.0259876	0.135893	-0.0256896	0.135893	-0.0363588
	0.140747	0.00280142	0.140747	-0.0265837	0.140747	-0.00298023	0.140747	-0.00238419	0.140747	0.00762939	0.140747	-0.000417233	0.140747	-0.02563	0.140747	-0.0258088	0.140747	-0.0367165
	0.1456	0.00268221	0.1456	-0.0265241	0.1456	-0.00214577	0.1456	-0.00089407	0.1456	0.0090003	0.1456	-0.000953674	0.1456	-0.0253916	0.1456	-0.0264049	0.1456	-0.0372529
	0.150453	0.00280142	0.150453	-0.0264049	0.150453	-0.00149012	0.150453	0.000834465	0.150453	0.0101328	0.150453	-0.00160933	0.150453	-0.0252724	0.150453	-0.0274777	0.150453	-0.0380874
	0.155307	0.00309944	0.155307	-0.0262856	0.155307	-0.00101328	0.155307	0.00226498	0.155307	0.0107288	0.155307	-0.00226498	0.155307	-0.025332	0.155307	-0.028491	0.155307	-0.0389218
	0.16016	0.00351667	0.16016	-0.0264049	0.16016	-0.00077486	0.16016	0.00339746	0.16016	0.0107884	0.16016	-0.00280142	0.16016	-0.0255108	0.16016	-0.0291467	0.16016	-0.0397563
	0.165013	0.00411272	0.165013	-0.0263453	0.165013	-0.000536442	0.165013	0.00411272	0.165013	0.0104904	0.165013	-0.00321865	0.165013	-0.0255108	0.165013	-0.0293255	0.165013	-0.0402331
	0.169867	0.00464916	0.169867	-0.0264049	0.169867	-0.000178814	0.169867	0.00447035	0.169867	0.0100732	0.169867	-0.00345707	0.169867	-0.0253916	0.169867	-0.0290871	0.169867	-0.0405312
	0.17472	0.00500679	0.17472	-0.0264049	0.17472	5.96046e-05	0.17472	0.00447035	0.17472	0.00959635	0.17472	-0.00357628	0.17472	-0.0249743	0.17472	-0.028491	0.17472	-0.0405908
	0.179573	0.005126	0.179573	-0.0262856	0.179573	0.000357628	0.179573	0.00411272	0.179573	0.00917912	0.179573	-0.00375509	0.179573	-0.0243187	0.179573	-0.0278354	0.179573	-0.0404119
	0.184427	0.00482798	0.184427	-0.0259876	0.184427	0.000655651	0.184427	0.00333786	0.184427	0.00858307	0.184427	-0.00417233	0.184427	-0.0235438	0.184427	-0.0273585	0.184427	-0.0399351
	0.18928	0.00417233	0.18928	-0.0254512	0.18928	0.00077486	0.18928	0.00220537	0.18928	0.0077486	0.18928	-0.00500679	0.18928	-0.022769	0.18928	-0.0272989	0.18928	-0.0393391
	0.194133	0.00339746	0.194133	-0.0246167	0.194133	0.00089407	0.194133	0.000655651	0.194133	0.00655651	0.194133	-0.00607967	0.194133	-0.0219941	0.194133	-0.0273585	0.194133	-0.038743
	0.198987	0.00268221	0.198987	-0.0236034	0.198987	0.00089407	0.198987	-0.00119209	0.198987	0.00488758	0.198987	-0.00739098	0.198987	-0.0212193	0.198987	-0.027597	0.198987	-0.0383854
	0.20384	0.00226498	0.20384	-0.0223517	0.20384	0.00101328	0.20384	-0.00321865	0.20384	0.00309944	0.20384	-0.00876188	0.20384	-0.0205636	0.20384	-0.0280738	0.20384	-0.0382662
	0.208693	0.00214577	0.208693	-0.0210404	0.208693	0.00154972	0.208693	-0.005126	0.208693	0.00166893	0.208693	-0.00977516	0.208693	-0.0198483	0.208693	-0.0284314	0.208693	-0.038445
	0.213547	0.002563	0.213547	-0.0199676	0.213547	0.00238419	0.213547	-0.00685453	0.213547	0.00107288	0.213547	-0.0101328	0.213547	-0.0190139	0.213547	-0.0289679	0.213547	-0.0389814
	0.2184	0.00333786	0.2184	-0.0194311	0.2184	0.00345707	0.2184	-0.00822544	0.2184	0.00149012	0.2184	-0.00971556	0.2184	-0.0180006	0.2184	-0.0292063	0.2184	-0.0395775
	0.223253	0.00441074	0.223253	-0.0193715	0.223253	0.00470877	0.223253	-0.00917912	0.223253	0.00303984	0.223253	-0.00840425	0.223253	-0.0170469	0.223253	-0.0293255	0.223253	-0.0401735
	0.228107	0.00548363	0.228107	-0.0200868	0.228107	0.00578165	0.228107	-0.00959635	0.228107	0.00536442	0.228107	-0.00673532	0.228107	-0.0160336	0.228107	-0.0290871	0.228107	-0.0402927
	0.23296	0.0063777	0.23296	-0.0213385	0.23296	0.00649691	0.23296	-0.00941753	0.23296	0.0077486	0.23296	-0.00464916	0.23296	-0.0153184	0.23296	-0.0286102	0.23296	-0.0401735
	0.237813	0.00685453	0.237813	-0.0229478	0.237813	0.00655651	0.237813	-0.00852346	0.237813	0.00965595	0.237813	-0.00274181	0.237813	-0.0150204	0.237813	-0.0277162	0.237813	-0.0395179
	0.242667	0.00673532	0.242667	-0.0243187	0.242667	0.00613928	0.242667	-0.00739098	0.242667	0.0106692	0.242667	-0.00113249	0.242667	-0.0152588	0.242667	-0.0265837	0.242667	-0.0386834
	0.24752	0.00613928	0.24752	-0.0252724	0.24752	0.00548363	0.24752	-0.00602007	0.24752	0.010848	0.24752	0	0.24752	-0.0162125	0.24752	-0.0255108	0.24752	-0.0379086
	0.252373	0.00536442	0.252373	-0.0256896	0.252373	0.00470877	0.252373	-0.00470877	0.252373	0.010252	0.252373	0.000417233	0.252373	-0.017643	0.252373	-0.0246167	0.252373	-0.0372529
	0.257227	0.00447035	0.257227	-0.0255704	0.257227	0.00417233	0.257227	-0.0038743	0.257227	0.00947714	0.257227	0.000536442	0.257227	-0.0194907	0.257227	-0.0239611	0.257227	-0.0368357
	0.26208	0.00375509	0.26208	-0.0251532	0.26208	0.00393391	0.26208	-0.00357628	0.26208	0.00888109	0.26208	0.000357628	0.26208	-0.0212193	0.26208	-0.0234842	0.26208	-0.0367165
	0.266933	0.00339746	0.266933	-0.0245571	0.266933	0.00411272	0.266933	-0.00357628	0.266933	0.00870228	0.266933	0.000178814	0.266933	-0.0227094	0.266933	-0.0232458	0.266933	-0.0368357
	0.271787	0.00345707	0.271787	-0.0239611	0.271787	0.00447035	0.271787	-0.00399351	0.271787	0.0090003	0.271787	5.96046e-05	0.271787	-0.023663	0.271787	-0.0231862	0.271787	-0.0369549
	0.27664	0.0038147	0.27664	-0.0234246	0.27664	0.005126	0.27664	-0.00417233	0.27664	0.00953674	0.27664	0.000119209	0.27664	-0.0240207	0.27664	-0.0233054	0.27664	-0.0368953
	0.281493	0.00417233	0.281493	-0.0229478	0.281493	0.00548363	0.281493	-0.00423193	0.281493	0.00989437	0.281493	0.000178814	0.281493	-0.023663	0.281493	-0.023365	0.281493	-0.0365376
	0.286347	0.00447035	0.286347	-0.022471	0.286347	0.00554323	0.286347	-0.00393391	0.286347	0.0100732	0.286347	0.000178814	0.286347	-0.0230074	0.286347	-0.0235438	0.286347	-0.0358224
	0.2912	0.00452995	0.2912	-0.0218749	0.2912	0.0051856	0.2912	-0.00327826	0.2912	0.0100136	0.2912	0.000119209	0.2912	-0.0221133	0.2912	-0.0237823	0.2912	-0.0348687
	0.296053	0.00399351	0.296053	-0.0213385	0.296053	0.00452995	0.296053	-0.00244379	0.296053	0.00965595	0.296053	-0.000238419	0.296053	-0.0213981	0.296053	-0.0239611	0.296053	-0.0339746
	0.300907	0.00321865	0.300907	-0.0208616	0.300907	0.00351667	0.300907	-0.00137091	0.300907	0.00905991	0.300907	-0.000953674	0.300907	-0.0208616	0.300907	-0.0241399	0.300907	-0.033617
	0.30576	0.00220537	0.30576	-0.0206828	0.30576	0.0025034	0.30576	-0.000178814	0.30576	0.00840425	0.30576	-0.00190735	0.30576	-0.0207424	0.30576	-0.0243187	0.30576	-0.0336766
	0.310613	0.0012517	0.310613	-0.0209212	0.310613	0.00172853	0.310613	0.000953674	0.310613	0.00792742	0.310613	-0.00309944	0.310613	-0.0209212	0.310613	-0.0246167	0.310613	-0.0342727
	0.315467	0.000298023	0.315467	-0.0212789	0.315467	0.0013113	0.315467	0.00190735	0.315467	0.00733137	0.315467	-0.00435114	0.315467	-0.0212193	0.315467	-0.0252724	0.315467	-0.0351667
	0.32032	-0.000476837	0.32032	-0.0217557	0.32032	0.00143051	0.32032	0.00244379	0.32032	0.00691414	0.32032	-0.00554323	0.32032	-0.0215769	0.32032	-0.0264645	0.32032	-0.0359416
	0.325173	-0.00107288	0.325173	-0.0219941	0.325173	0.00166893	0.325173	0.00232458	0.325173	0.0064373	0.325173	-0.00631809	0.325173	-0.0217557	0.325173	-0.0280738	0.325173	-0.0364184
	0.330027	-0.0012517	0.330027	-0.0220537	0.330027	0.00202656	0.330027	0.00166893	0.330027	0.00584126	0.330027	-0.00667572	0.330027	-0.0216365	0.330027	-0.0299215	0.330027	-0.0365376
	0.33488	-0.000953674	0.33488	-0.0218153	0.33488	0.00244379	0.33488	0.000596046	0.33488	0.00536442	0.33488	-0.00649691	0.33488	-0.0211596	0.33488	-0.0317693	0.33488	-0.0363588
	0.339733	-0.000178814	0.339733	-0.0211596	0.339733	0.002563	0.339733	-0.000596046	0.339733	0.00488758	0.339733	-0.00596046	0.339733	-0.0203848	0.339733	-0.033021	0.339733	-0.0360608
	0.344587	0.00107288	0.344587	-0.0203252	0.344587	0.00238419	0.344587	-0.00160933	0.344587	0.00464916	0.344587	-0.00530481	0.344587	-0.0190735	0.344587	-0.0336766	0.344587	-0.0359416
	0.34944	0.0025034	0.34944	-0.0194311	0.34944	0.00178814	0.34944	-0.00220537	0.34944	0.00458956	0.34944	-0.00435114	0.34944	-0.017643	0.34944	-0.033319	0.34944	-0.0360012
	0.354293	0.00393391	0.354293	-0.018537	0.354293	0.0012517	0.354293	-0.00232458	0.354293	0.00476837	0.354293	-0.00369549	0.354293	-0.0160336	0.354293	-0.0321269	0.354293	-0.0360608
	0.359147	0.005126	0.359147	-0.0177026	0.359147	0.000834465	0.359147	-0.00214577	0.359147	0.00488758	0.359147	-0.00309944	0.359147	-0.0144839	0.359147	-0.0303984	0.359147	-0.0361204
	0.364	0.00584126	0.364	-0.0171065	0.364	0.000655651	0.364	-0.00178814	0.364	0.00500679	0.364	-0.00274181	0.364	-0.013113	0.364	-0.0286102	0.364	-0.0359416
	0.368853	0.00602007	0.368853	-0.0167489	0.368853	0.000834465	0.368853	-0.00137091	0.368853	0.00482798	0.368853	-0.00244379	0.368853	-0.0124574	0.368853	-0.0268817	0.368853	-0.035584
	0.373707	0.00566244	0.373707	-0.0167489	0.373707	0.0012517	0.373707	-0.00107288	0.373707	0.00452995	0.373707	-0.00208616	0.373707	-0.0123978	0.373707	-0.0255108	0.373707	-0.0351667
	0.37856	0.00488758	0.37856	-0.0172853	0.37856	0.00184774	0.37856	-0.00089407	0.37856	0.0038743	0.37856	-0.00184774	0.37856	-0.0130534	0.37856	-0.0246763	0.37856	-0.0346303
	0.383413	0.0038147	0.383413	-0.0180602	0.383413	0.00238419	0.383413	-0.00089407	0.383413	0.00333786	0.383413	-0.00154972	0.383413	-0.0143051	0.383413	-0.0241399	0.383413	-0.0343919
	0.388267	0.0025034	0.388267	-0.0191927	0.388267	0.00280142	0.388267	-0.000834465	0.388267	0.00303984	0.388267	-0.0012517	0.388267	-0.015676	0.388267	-0.0240207	0.388267	-0.0342131
	0.39312	0.00119209	0.39312	-0.0201464	0.39312	0.00286102	0.39312	-0.000715256	0.39312	0.00315905	0.39312	-0.00119209	0.39312	-0.0170469	0.39312	-0.0239611	0.39312	-0.0343919
	0.397973	0	0.397973	-0.0208616	0.397973	0.00274181	0.397973	-0.000298023	0.397973	0.0038147	0.397973	-0.00154972	0.397973	-0.0178814	0.397973	-0.0241399	0.397973	-0.0348091
	0.402827	-0.000953674	0.402827	-0.0208616	0.402827	0.00244379	0.402827	0	0.402827	0.00500679	0.402827	-0.00226498	0.402827	-0.0181198	0.402827	-0.0243783	0.402827	-0.0354648
	0.40768	-0.00143051	0.40768	-0.0200868	0.40768	0.00220537	0.40768	0.000357628	0.40768	0.00661612	0.40768	-0.00321865	0.40768	-0.017941	0.40768	-0.0247955	0.40768	-0.0362396
	0.412533	-0.00149012	0.412533	-0.0188351	0.412533	0.00226498	0.412533	0.000417233	0.412533	0.00816584	0.412533	-0.00423193	0.412533	-0.017345	0.412533	-0.0252128	0.412533	-0.0370145
	0.417387	-0.00143051	0.417387	-0.0170469	0.417387	0.0026226	0.417387	0.000417233	0.417387	0.00953674	0.417387	-0.00494719	0.417387	-0.0171661	0.417387	-0.0258088	0.417387	-0.0376105
	0.42224	-0.00137091	0.42224	-0.015378	0.42224	0.00321865	0.42224	0.000178814	0.42224	0.0104904	0.42224	-0.005126	0.42224	-0.0175834	0.42224	-0.0264049	0.42224	-0.0377893
	0.427093	-0.0013113	0.427093	-0.0138283	0.427093	0.00417233	0.427093	5.96046e-05	0.427093	0.0110269	0.427093	-0.00458956	0.427093	-0.0186563	0.427093	-0.0269413	0.427093	-0.0376701
	0.431947	-0.00154972	0.431947	-0.0126958	0.431947	0.00524521	0.431947	0.000178814	0.431947	0.0107288	0.431947	-0.00357628	0.431947	-0.0202656	0.431947	-0.0274181	0.431947	-0.0371933
	0.4368	-0.00178814	0.4368	-0.0120997	0.4368	0.0063777	0.4368	0.000417233	0.4368	0.0100136	0.4368	-0.00244379	0.4368	-0.0219941	0.4368	-0.0276566	0.4368	-0.0366569
	0.441653	-0.00220537	0.441653	-0.0119209	0.441653	0.00721216	0.441653	0.00077486	0.441653	0.0089407	0.441653	-0.0013113	0.441653	-0.023663	0.441653	-0.0277162	0.441653	-0.03618
	0.446507	-0.00274181	0.446507	-0.012219	0.446507	0.00762939	0.446507	0.000834465	0.446507	0.00745058	0.446507	-0.00077486	0.446507	-0.0247359	0.446507	-0.0275373	0.446507	-0.0362396
	0.45136	-0.00292063	0.45136	-0.0127554	0.45136	0.00745058	0.45136	0.000715256	0.45136	0.00602007	0.45136	-0.000655651	0.45136	-0.0252724	0.45136	-0.0269413	0.45136	-0.0366569
	0.456213	-0.00303984	0.456213	-0.0136495	0.456213	0.00679493	0.456213	0.000298023	0.456213	0.00470877	0.456213	-0.00107288	0.456213	-0.0252128	0.456213	-0.0261664	0.456213	-0.0374913
	0.461067	-0.00280142	0.461067	-0.0147223	0.461067	0.00560284	0.461067	-0.000417233	0.461067	0.00369549	0.461067	-0.00149012	0.461067	-0.0250936	0.461067	-0.025332	0.461067	-0.038445
	0.46592	-0.00232458	0.46592	-0.0160336	0.46592	0.00417233	0.46592	-0.0012517	0.46592	0.00309944	0.46592	-0.00178814	0.46592	-0.025034	0.46592	-0.0246763	0.46592	-0.0394583
	0.470773	-0.00154972	0.470773	-0.0172853	0.470773	0.00280142	0.470773	-0.00202656	0.470773	0.00280142	0.470773	-0.00178814	0.470773	-0.0251532	0.470773	-0.0243187	0.470773	-0.0403523
	0.475627	-0.000476837	0.475627	-0.0182986	0.475627	0.00160933	0.475627	-0.00280142	0.475627	0.00268221	0.475627	-0.00137091	0.475627	-0.0253916	0.475627	-0.0241995	0.475627	-0.0408888
	0.48048	0.000536442	0.48048	-0.0192523	0.48048	0.00077486	0.48048	-0.00375509	0.48048	0.00280142	0.48048	-0.000655651	0.48048	-0.02563	0.48048	-0.0243783	0.48048	-0.0409484
	0.485333	0.00137091	0.485333	-0.0196099	0.485333	0.000417233	0.485333	-0.00488758	0.485333	0.00280142	0.485333	0	0.485333	-0.02563	0.485333	-0.0245571	0.485333	-0.041008
	0.490187	0.00190735	0.490187	-0.0194907	0.490187	0.000476837	0.490187	-0.00607967	0.490187	0.00292063	0.490187	0.000536442	0.490187	-0.0254512	0.490187	-0.0247359	0.490187	-0.041008
	0.49504	0.00232458	0.49504	-0.0186563	0.49504	0.00089407	0.49504	-0.00733137	0.49504	0.00298023	0.49504	0.000655651	0.49504	-0.0247359	0.49504	-0.0250936	0.49504	-0.0411272
	0.499893	0.00238419	0.499893	-0.0174642	0.499893	0.00154972	0.499893	-0.00822544	0.499893	0.00303984	0.499893	0.000536442	0.499893	-0.023663	0.499893	-0.0255108	0.499893	-0.0415444
	0.504747	0.00202656	0.504747	-0.0161529	0.504747	0.00226498	0.504747	-0.00870228	0.504747	0.00327826	0.504747	5.96046e-05	0.504747	-0.0223517	0.504747	-0.026226	0.504747	-0.0422597
	0.5096	0.00149012	0.5096	-0.0149608	0.5096	0.00274181	0.5096	-0.00870228	0.5096	0.00339746	0.5096	-0.000536442	0.5096	-0.0207424	0.5096	-0.0271201	0.5096	-0.0429749
	0.514453	0.000834465	0.514453	-0.0141263	0.514453	0.00298023	0.514453	-0.00828505	0.514453	0.00363588	0.514453	-0.00149012	0.514453	-0.0189543	0.514453	-0.0282526	0.514453	-0.0437498
	0.519307	5.96046e-05	0.519307	-0.0137091	0.519307	0.00268221	0.519307	-0.0077486	0.519307	0.00369549	0.519307	-0.0025034	0.519307	-0.0172853	0.519307	-0.0294447	0.519307	-0.044167
	0.52416	-0.00077486	0.52416	-0.0136495	0.52416	0.00208616	0.52416	-0.00697374	0.52416	0.00369549	0.52416	-0.00393391	0.52416	-0.015974	0.52416	-0.0303984	0.52416	-0.0444651
	0.529013	-0.0012517	0.529013	-0.0137687	0.529013	0.00119209	0.529013	-0.0063777	0.529013	0.00369549	0.529013	-0.0051856	0.529013	-0.0152588	0.529013	-0.0309944	0.529013	-0.0443459
	0.533867	-0.00149012	0.533867	-0.0138879	0.533867	0.000178814	0.533867	-0.00578165	0.533867	0.00375509	0.533867	-0.0064373	0.533867	-0.0151992	0.533867	-0.0312924	0.533867	-0.0440478
	0.53872	-0.00137091	0.53872	-0.0139475	0.53872	-0.000834465	0.53872	-0.005126	0.53872	0.00375509	0.53872	-0.00733137	0.53872	-0.0157952	0.53872	-0.0312924	0.53872	-0.043571
	0.543573	-0.000953674	0.543573	-0.0138879	0.543573	-0.00160933	0.543573	-0.00429153	0.543573	0.00375509	0.543573	-0.007689	0.543573	-0.0168681	0.543573	-0.031352	0.543573	-0.0430942
	0.548427	-0.000476837	0.548427	-0.0137687	0.548427	-0.00208616	0.548427	-0.00321865	0.548427	0.00363588	0.548427	-0.00745058	0.548427	-0.0180006	0.548427	-0.031352	0.548427	-0.0424385
	0.55328	0.000178814	0.55328	-0.0135899	0.55328	-0.00214577	0.55328	-0.00184774	0.55328	0.00363588	0.55328	-0.00667572	0.55328	-0.0190139	0.55328	-0.0315309	0.55328	-0.0419617
	0.558133	0.000715256	0.558133	-0.0134706	0.558133	-0.00184774	0.558133	-0.000476837	0.558133	0.00363588	0.558133	-0.00560284	0.558133	-0.0196099	0.558133	-0.0317693	0.558133	-0.0415444
	0.562987	0.00119209	0.562987	-0.0132322	0.562987	-0.0012517	0.562987	0.00089407	0.562987	0.0038743	0.562987	-0.00447035	0.562987	-0.019908	0.562987	-0.0317693	0.562987	-0.0413656
	0.56784	0.00149012	0.56784	-0.012815	0.56784	-0.000655651	0.56784	0.00184774	0.56784	0.00435114	0.56784	-0.00351667	0.56784	-0.019908	0.56784	-0.0315905	0.56784	-0.0414848
	0.572693	0.00166893	0.572693	-0.0122786	0.572693	5.96046e-05	0.572693	0.00244379	0.572693	0.005126	0.572693	-0.00286102	0.572693	-0.0198483	0.572693	-0.0311732	0.572693	-0.0419617
	0.577547	0.00178814	0.577547	-0.0115633	0.577547	0.000536442	0.577547	0.0026226	0.577547	0.00590086	0.577547	-0.00238419	0.577547	-0.019908	0.577547	-0.0306368	0.577547	-0.0427365
	0.5824	0.00184774	0.5824	-0.0106692	0.5824	0.00089407	0.5824	0.002563	0.5824	0.00667572	0.5824	-0.00238419	0.5824	-0.020206	0.5824	-0.0299811	0.5824	-0.0435114
	0.587253	0.00190735	0.587253	-0.00983477	0.587253	0.000834465	0.587253	0.00214577	0.587253	0.00715256	0.587253	-0.00268221	0.587253	-0.0206828	0.587253	-0.0295043	0.587253	-0.0444055
	0.592107	0.00214577	0.592107	-0.00911951	0.592107	0.00077486	0.592107	0.00154972	0.592107	0.00739098	0.592107	-0.00298023	0.592107	-0.0210404	0.592107	-0.0292659	0.592107	-0.0449419
	0.59696	0.002563	0.59696	-0.00888109	0.59696	0.000715256	0.59696	0.00101328	0.59696	0.00727177	0.59696	-0.00321865	0.59696	-0.0213981	0.59696	-0.0292063	0.59696	-0.0452399
	0.601813	0.00315905	0.601813	-0.00905991	0.601813	0.000715256	0.601813	0.000417233	0.601813	0.00685453	0.601813	-0.00339746	0.601813	-0.0216961	0.601813	-0.0290871	0.601813	-0.0450015
	0.606667	0.00363588	0.606667	-0.00965595	0.606667	0.000953674	0.606667	-0.000119209	0.606667	0.0064373	0.606667	-0.00333786	0.606667	-0.0219941	0.606667	-0.028789	0.606667	-0.0442266
	0.61152	0.00405312	0.61152	-0.0106096	0.61152	0.00119209	0.61152	-0.000476837	0.61152	0.00584126	0.61152	-0.00303984	0.61152	-0.0222325	0.61152	-0.028193	0.61152	-0.0429153
	0.616373	0.00405312	0.616373	-0.0114441	0.616373	0.0013113	0.616373	-0.000834465	0.616373	0.00530481	0.616373	-0.002563	0.616373	-0.0225306	0.616373	-0.0274777	0.616373	-0.0414848
	0.621227	0.0038743	0.621227	-0.012219	0.621227	0.0012517	0.621227	-0.000953674	0.621227	0.00488758	0.621227	-0.00214577	0.621227	-0.0229478	0.621227	-0.0263453	0.621227	-0.0400543
	0.62608	0.00351667	0.62608	-0.0126362	0.62608	0.00089407	0.62608	-0.00101328	0.62608	0.00447035	0.62608	-0.00184774	0.62608	-0.023067	0.62608	-0.0251532	0.62608	-0.039041
	0.630933	0.00303984	0.630933	-0.012517	0.630933	0.000476837	0.630933	-0.000715256	0.630933	0.00417233	0.630933	-0.00190735	0.630933	-0.0230074	0.630933	-0.0240803	0.630933	-0.0385046
	0.635787	0.00274181	0.635787	-0.0119209	0.635787	-0.000119209	0.635787	-0.000357628	0.635787	0.00393391	0.635787	-0.00196695	0.635787	-0.0226498	0.635787	-0.0233054	0.635787	-0.0385046
	0.64064	0.0025034	0.64064	-0.0111461	0.64064	-0.000655651	0.64064	0.000298023	0.64064	0.00375509	0.64064	-0.00202656	0.64064	-0.0221133	0.64064	-0.0228882	0.64064	-0.0388622
	0.645493	0.00226498	0.645493	-0.0100136	0.645493	-0.00101328	0.645493	0.00101328	0.645493	0.00363588	0.645493	-0.00202656	0.645493	-0.0215173	0.645493	-0.0228286	0.645493	-0.0392795
	0.650347	0.00184774	0.650347	-0.00876188	0.650347	-0.0012517	0.650347	0.00166893	0.650347	0.00333786	0.650347	-0.00214577	0.650347	-0.020802	0.650347	-0.0228882	0.650347	-0.0395179
	0.6552	0.00149012	0.6552	-0.00751019	0.6552	-0.0012517	0.6552	0.00226498	0.6552	0.00286102	0.6552	-0.00220537	0.6552	-0.0200868	0.6552	-0.0230074	0.6552	-0.0394583
	0.660053	0.00149012	0.660053	-0.00649691	0.660053	-0.00137091	0.660053	0.00280142	0.660053	0.00232458	0.660053	-0.00244379	0.660053	-0.0190735	0.660053	-0.0228882	0.660053	-0.0392199
	0.664907	0.00190735	0.664907	-0.00572205	0.664907	-0.00166893	0.664907	0.00321865	0.664907	0.00172853	0.664907	-0.00309944	0.664907	-0.0177026	0.664907	-0.022471	0.664907	-0.0386834
	0.66976	0.00286102	0.66976	-0.00524521	0.66976	-0.00220537	0.66976	0.00357628	0.66976	0.0012517	0.66976	-0.00393391	0.66976	-0.0157952	0.66976	-0.0219345	0.66976	-0.0380278
	0.674613	0.00441074	0.674613	-0.00500679	0.674613	-0.00286102	0.674613	0.00393391	0.674613	0.0013113	0.674613	-0.00488758	0.674613	-0.0136495	0.674613	-0.0214577	0.674613	-0.0372529
	0.679467	0.00607967	0.679467	-0.00482798	0.679467	-0.00357628	0.679467	0.00429153	0.679467	0.00172853	0.679467	-0.00578165	0.679467	-0.0116825	0.679467	-0.0209808	0.679467	-0.0363588
	0.68432	0.00745058	0.68432	-0.00464916	0.68432	-0.00411272	0.68432	0.00452995	0.68432	0.00280142	0.68432	-0.00631809	0.68432	-0.010252	0.68432	-0.0207424	0.68432	-0.035584
	0.689173	0.00810623	0.689173	-0.00411272	0.689173	-0.00417233	0.689173	0.00476837	0.689173	0.00393391	0.689173	-0.00655651	0.689173	-0.00959635	0.689173	-0.0208616	0.689173	-0.0346899
	0.694027	0.00804663	0.694027	-0.00333786	0.694027	-0.0038147	0.694027	0.00494719	0.694027	0.00500679	0.694027	-0.00619888	0.694027	-0.00977516	0.694027	-0.0213385	0.694027	-0.0338554
	0.69888	0.00739098	0.69888	-0.00268221	0.69888	-0.00286102	0.69888	0.00494719	0.69888	0.00578165	0.69888	-0.00548363	0.69888	-0.0107884	0.69888	-0.0221133	0.69888	-0.0329018
	0.703733	0.0064373	0.703733	-0.00226498	0.703733	-0.00166893	0.703733	0.00488758	0.703733	0.00602007	0.703733	-0.00417233	0.703733	-0.0122786	0.703733	-0.0231266	0.703733	-0.0321865
	0.708587	0.00578165	0.708587	-0.00232458	0.708587	-0.000417233	0.708587	0.00482798	0.708587	0.00572205	0.708587	-0.00280142	0.708587	-0.0141263	0.708587	-0.0241995	0.708587	-0.0315905
	0.71344	0.00566244	0.71344	-0.00286102	0.71344	0.00077486	0.71344	0.00476837	0.71344	0.00530481	0.71344	-0.00137091	0.71344	-0.0159144	0.71344	-0.0252128	0.71344	-0.0314116
	0.718293	0.00596046	0.718293	-0.00393391	0.718293	0.0012517	0.718293	0.00488758	0.718293	0.00482798	0.718293	-0.000119209	0.718293	-0.017643	0.718293	-0.0260472	0.718293	-0.0317693
	0.723147	0.0063777	0.723147	-0.00524521	0.723147	0.00119209	0.723147	0.00494719	0.723147	0.00470877	0.723147	0.000953674	0.723147	-0.0191331	0.723147	-0.0264049	0.723147	-0.0326037
	0.728	0.00673532	0.728	-0.00631809	0.728	0.000476837	0.728	0.00494719	0.728	0.00506639	0.728	0.00166893	0.728	-0.0202656	0.728	-0.0264049	0.728	-0.0337362
	0.732853	0.00703335	0.732853	-0.00703335	0.732853	-0.000655651	0.732853	0.00470877	0.732853	0.00572205	0.732853	0.00208616	0.732853	-0.0207424	0.732853	-0.025928	0.732853	-0.0349879
	0.737707	0.00721216	0.737707	-0.00733137	0.737707	-0.00196695	0.737707	0.00411272	0.737707	0.00661612	0.737707	0.00226498	0.737707	-0.0203848	0.737707	-0.0251532	0.737707	-0.0360012
	0.74256	0.00721216	0.74256	-0.00709295	0.74256	-0.00280142	0.74256	0.00339746	0.74256	0.00756979	0.74256	0.00244379	0.74256	-0.0194907	0.74256	-0.0241995	0.74256	-0.0366569
	0.747413	0.00721216	0.747413	-0.00655651	0.747413	-0.00303984	0.747413	0.002563	0.747413	0.00816584	0.747413	0.0026226	0.747413	-0.0180006	0.747413	-0.023365	0.747413	-0.0367761
	0.752267	0.00727177	0.752267	-0.00578165	0.752267	-0.00232458	0.752267	0.00208616	0.752267	0.00846386	0.752267	0.00303984	0.752267	-0.0163317	0.752267	-0.0226498	0.752267	-0.0366569
	0.75712	0.00751019	0.75712	-0.00476837	0.75712	-0.00089407	0.75712	0.00220537	0.75712	0.00876188	0.75712	0.00357628	0.75712	-0.0146627	0.75712	-0.0220537	0.75712	-0.0362992
	0.761973	0.00792742	0.761973	-0.00339746	0.761973	0.00101328	0.761973	0.00309944	0.761973	0.0090003	0.761973	0.00441074	0.761973	-0.0133514	0.761973	-0.0213981	0.761973	-0.0359416
	0.766827	0.00828505	0.766827	-0.00196695	0.766827	0.00303984	0.766827	0.00441074	0.766827	0.00941753	0.766827	0.00530481	0.766827	-0.0123382	0.766827	-0.0209212	0.766827	-0.035584
	0.77168	0.00882149	0.77168	-0.000476837	0.77168	0.00482798	0.77168	0.00607967	0.77168	0.0101328	0.77168	0.00619888	0.77168	-0.0118017	0.77168	-0.0203252	0.77168	-0.0349879
	0.776533	0.00923872	0.776533	0.00101328	0.776533	0.00596046	0.776533	0.00762939	0.776533	0.0113249	0.776533	0.00679493	0.776533	-0.0114441	0.776533	-0.0198483	0.776533	-0.0343323
	0.781387	0.00929832	0.781387	0.00232458	0.781387	0.00667572	0.781387	0.00876188	0.781387	0.012815	0.781387	0.00685453	0.781387	-0.0112653	0.781387	-0.0194311	0.781387	-0.0336766
	0.78624	0.00929832	0.78624	0.00333786	0.78624	0.00685453	0.78624	0.00923872	0.78624	0.0141859	0.78624	0.00625849	0.78624	-0.0112057	0.78624	-0.0191331	0.78624	-0.0328422
	0.791093	0.0089407	0.791093	0.00393391	0.791093	0.00661612	0.791093	0.00929832	0.791093	0.0154376	0.791093	0.0051856	0.791093	-0.0110269	0.791093	-0.0188351	0.791093	-0.0318885
	0.795947	0.00858307	0.795947	0.00405312	0.795947	0.00613928	0.795947	0.00882149	0.795947	0.0163317	0.795947	0.0038147	0.795947	-0.010848	0.795947	-0.0181794	0.795947	-0.031054
	0.8008	0.00816584	0.8008	0.0038147	0.8008	0.00566244	0.8008	0.00834465	0.8008	0.0171065	0.8008	0.002563	0.8008	-0.0103712	0.8008	-0.0172257	0.8008	-0.0300407
	0.805653	0.00798702	0.805653	0.00327826	0.805653	0.00530481	0.805653	0.00822544	0.805653	0.0175834	0.805653	0.00166893	0.805653	-0.00983477	0.805653	-0.0158548	0.805653	-0.028789
	0.810507	0.00828505	0.810507	0.002563	0.810507	0.00530481	0.810507	0.00858307	0.810507	0.0184178	0.810507	0.00166893	0.810507	-0.00917912	0.810507	-0.0138879	0.810507	-0.0275373
	0.81536	0.00911951	0.81536	0.00190735	0.81536	0.00590086	0.81536	0.00959635	0.81536	0.0194907	0.81536	0.0025034	0.81536	-0.00846386	0.81536	-0.0115037	0.81536	-0.0261068
	0.820213	0.0106096	0.820213	0.00178814	0.820213	0.00715256	0.820213	0.0113249	0.820213	0.0210404	0.820213	0.00399351	0.820213	-0.00745058	0.820213	-0.00852346	0.820213	-0.0246763
	0.825067	0.012517	0.825067	0.00238419	0.825067	0.00911951	0.825067	0.0134706	0.825067	0.0229478	0.825067	0.00596046	0.825067	-0.00613928	0.825067	-0.00488758	0.825067	-0.0231266
	0.82992	0.0149012	0.82992	0.00363588	0.82992	0.0118017	0.82992	0.015974	0.82992	0.025034	0.82992	0.00792742	0.82992	-0.00452995	0.82992	-0.000417233	0.82992	-0.0216365
	0.834773	0.0177026	0.834773	0.00566244	0.834773	0.0149012	0.834773	0.0183582	0.834773	0.0270605	0.834773	0.0100732	0.834773	-0.00226498	0.834773	0.00488758	0.834773	-0.019908
	0.839627	0.0207424	0.839627	0.00834465	0.839627	0.018239	0.839627	0.0203848	0.839627	0.0289083	0.839627	0.0123382	0.839627	0.000476837	0.839627	0.0111461	0.839627	-0.0177026
	0.84448	0.0240207	0.84448	0.0114441	0.84448	0.0215173	0.84448	0.0219941	0.84448	0.0305772	0.84448	0.014782	0.84448	0.00339746	0.84448	0.0181794	0.84448	-0.014782
	0.849333	0.0273585	0.849333	0.0145435	0.849333	0.0246167	0.849333	0.0232458	0.849333	0.0320673	0.849333	0.0177026	0.849333	0.00631809	0.849333	0.0256896	0.849333	-0.0112057
	0.854187	0.0306964	0.854187	0.0174642	0.854187	0.0272989	0.854187	0.0241399	0.854187	0.033617	0.854187	0.0209212	0.854187	0.0090003	0.854187	0.033319	0.854187	-0.00715256
	0.85904	0.0337958	0.85904	0.019908	0.85904	0.0298023	0.85904	0.0249147	0.85904	0.0352859	0.85904	0.0244379	0.85904	0.0113845	0.85904	0.0410676	0.85904	-0.00292063
	0.863893	0.0362992	0.863893	0.0215769	0.863893	0.0320077	0.863893	0.0252724	0.863893	0.0371337	0.863893	0.0277162	0.863893	0.0132918	0.863893	0.0482798	0.863893	0.000953674
	0.868747	0.0379682	0.868747	0.0221729	0.868747	0.0337958	0.868747	0.025034	0.868747	0.0389814	0.868747	0.030458	0.868747	0.0144243	0.868747	0.0550151	0.868747	0.00369549
	0.8736	0.0383258	0.8736	0.0212789	0.8736	0.0346303	0.8736	0.0237226	0.8736	0.0400543	0.8736	0.0319481	0.8736	0.0146031	0.8736	0.0605583	0.8736	0.00458956
	0.878453	0.0365973	0.878453	0.0184774	0.878453	0.0339746	0.878453	0.0203848	0.878453	0.0398755	0.878453	0.0318885	0.878453	0.0129938	0.878453	0.0641942	0.878453	0.00321865
	0.883307	0.0321269	0.883307	0.0132322	0.883307	0.0308156	0.883307	0.0141859	0.883307	0.0373721	0.883307	0.0295639	0.883307	0.00911951	0.883307	0.0650883	0.883307	-0.00113249
	0.88816	0.0239015	0.88816	0.00500679	0.88816	0.0240803	0.88816	0.00452995	0.88816	0.0317097	0.88816	0.0244379	0.88816	0.00196695	0.88816	0.0622869	0.88816	-0.00882149
	0.893013	0.0114441	0.893013	-0.00685453	0.893013	0.0132322	0.893013	-0.00917912	0.893013	0.0223517	0.893013	0.015676	0.893013	-0.00929832	0.893013	0.0548959	0.893013	-0.020206
	0.897867	-0.00548363	0.897867	-0.022769	0.897867	-0.00244379	0.897867	-0.0268221	0.897867	0.00852346	0.897867	0.00280142	0.897867	-0.0247955	0.897867	0.0425577	0.897867	-0.0353456
	0.90272	-0.0268221	0.90272	-0.0427365	0.90272	-0.0223517	0.90272	-0.0482798	0.90272	-0.00971556	0.90272	-0.0143051	0.90272	-0.0445247	0.90272	0.0254512	0.90272	-0.054121
	0.907573	-0.0514984	0.907573	-0.0661612	0.907573	-0.0460148	0.907573	-0.0726581	0.907573	-0.0320077	0.907573	-0.0355244	0.907573	-0.0678301	0.907573	0.00417233	0.907573	-0.0761747
	0.912427	-0.0782013	0.912427	-0.0922084	0.912427	-0.0721216	0.912427	-0.0987649	0.912427	-0.0573993	0.912427	-0.0599027	0.912427	-0.0936389	0.912427	-0.0200868	0.912427	-0.100911
	0.91728	-0.10556	0.91728	-0.119448	0.91728	-0.0991225	0.91728	-0.125587	0.91728	-0.0845194	0.91728	-0.0864267	0.91728	-0.120401	0.91728	-0.0461936	0.91728	-0.127137
	0.922133	-0.131905	0.922133	-0.146389	0.922133	-0.125289	0.922133	-0.151396	0.922133	-0.111699	0.922133	-0.113308	0.922133	-0.146627	0.922133	-0.0725985	0.922133	-0.153363
	0.926987	-0.155985	0.926987	-0.171542	0.926987	-0.14925	0.926987	-0.17494	0.926987	-0.137448	0.926987	-0.138938	0.926987	-0.171125	0.926987	-0.0978112	0.926987	-0.177979
	0.93184	-0.176787	0.93184	-0.193477	0.93184	-0.169933	0.93184	-0.195146	0.93184	-0.159919	0.93184	-0.161886	0.93184	-0.192583	0.93184	-0.120401	0.93184	-0.199735
	0.936693	-0.193596	0.936693	-0.211239	0.936693	-0.186265	0.936693	-0.211179	0.936693	-0.178456	0.936693	-0.181019	0.936693	-0.209928	0.936693	-0.139177	0.936693	-0.21708
	0.941547	-0.205934	0.941547	-0.224054	0.941547	-0.197887	0.941547	-0.222564	0.941547	-0.192344	0.941547	-0.195682	0.941547	-0.222862	0.941547	-0.153482	0.941547	-0.229418
	0.9464	-0.213444	0.9464	-0.231683	0.9464	-0.204444	0.9464	-0.229061	0.9464	-0.201166	0.9464	-0.205338	0.9464	-0.230908	0.9464	-0.162482	0.9464	-0.236213
	0.951253	-0.215888	0.951253	-0.233889	0.951253	-0.205934	0.951253	-0.230968	0.951253	-0.2051	0.951253	-0.209987	0.951253	-0.234127	0.951253	-0.166237	0.951253	-0.238001
	0.956107	-0.213265	0.956107	-0.231147	0.956107	-0.202417	0.956107	-0.228226	0.956107	-0.204206	0.956107	-0.209689	0.956107	-0.232518	0.956107	-0.165045	0.956107	-0.235081
	0.96096	-0.205934	0.96096	-0.223815	0.96096	-0.194669	0.96096	-0.221312	0.96096	-0.198483	0.96096	-0.204623	0.96096	-0.226736	0.96096	-0.159264	0.96096	-0.227869
	0.965813	-0.194252	0.965813	-0.212669	0.965813	-0.182986	0.965813	-0.210524	0.965813	-0.188708	0.965813	-0.195265	0.965813	-0.217319	0.965813	-0.149369	0.965813	-0.216901
	0.970667	-0.178754	0.970667	-0.198364	0.970667	-0.168681	0.970667	-0.196457	0.970667	-0.175297	0.970667	-0.182152	0.970667	-0.20498	0.970667	-0.136137	0.970667	-0.202775
	0.97552	-0.160158	0.97552	-0.181973	0.97552	-0.152647	0.97552	-0.180066	0.97552	-0.159323	0.97552	-0.166357	0.97552	-0.190318	0.97552	-0.119805	0.97552	-0.186026
	0.980373	-0.139236	0.980373	-0.16433	0.980373	-0.13572	0.980373	-0.162303	0.980373	-0.141799	0.980373	-0.148535	0.980373	-0.174105	0.980373	-0.100911	0.980373	-0.167131
	0.985227	-0.116646	0.985227	-0.14627	0.985227	-0.118434	0.985227	-0.144243	0.985227	-0.12368	0.985227	-0.129819	0.985227	-0.156999	0.985227	-0.079751	0.985227	-0.146627
	0.99008	-0.0926852	0.99008	-0.128508	0.99008	-0.101209	0.99008	-0.127077	0.99008	-0.105679	0.99008	-0.110745	0.99008	-0.139534	0.99008	-0.0567436	0.99008	-0.124991
	0.994933	-0.0678301	0.994933	-0.11158	0.994933	-0.0842214	0.994933	-0.111461	0.994933	-0.0881553	0.994933	-0.0919104	0.994933	-0.122607	0.994933	-0.0322461	0.994933	-0.102878
	0.999787	-0.0424385	0.999787	-0.0959635	0.999787	-0.0675917	0.999787	-0.0977516	0.999787	-0.0715256	0.999787	-0.0735521	0.999787	-0.106931	0.999787	-0.00691414	0.999787	-0.0807643
	1.00464	-0.0169277	1.00464	-0.0815988	1.00464	-0.051558	1.00464	-0.0860691	1.00464	-0.0559092	1.00464	-0.0557899	1.00464	-0.092864	1.00464	0.0185966	1.00464	-0.059247
	1.00949	0.00828505	1.00949	-0.0683665	1.00949	-0.0365376	1.00949	-0.0760555	1.00949	-0.0415444	1.00949	-0.0389814	1.00949	-0.0806451	1.00949	0.0434518	1.00949	-0.0388622
	1.01435	0.0323653	1.01435	-0.0562072	1.01435	-0.0229478	1.01435	-0.0674129	1.01435	-0.0289083	1.01435	-0.023365	1.01435	-0.0702143	1.01435	0.066936	1.01435	-0.0200868
	1.0192	0.0550151	1.0192	-0.0448823	1.0192	-0.0111461	1.0192	-0.0597835	1.0192	-0.0184178	1.0192	-0.00923872	1.0192	-0.0613332	1.0192	0.0879169	1.0192	-0.0038147
	1.02405	0.0756383	1.02405	-0.0342727	1.02405	-0.0012517	1.02405	-0.0526905	1.02405	-0.0100136	1.02405	0.00274181	1.02405	-0.0534654	1.02405	0.1055	1.02405	0.00959635
	1.02891	0.0940561	1.02891	-0.0241399	1.02891	0.00697374	1.02891	-0.046134	1.02891	-0.0038147	1.02891	0.0123978	1.02891	-0.0466108	1.02891	0.11903	1.02891	0.0197291
	1.03376	0.110388	1.03376	-0.0143051	1.03376	0.0137091	1.03376	-0.0398755	1.03376	0.000357628	1.03376	0.0194907	1.03376	-0.0405312	1.03376	0.127971	1.03376	0.0263453
	1.03861	0.124812	1.03861	-0.00464916	1.03861	0.0192523	1.03861	-0.0340939	1.03861	0.00315905	1.03861	0.0244975	1.03861	-0.0354052	1.03861	0.132501	1.03861	0.0295043
	1.04347	0.137985	1.04347	0.00476837	1.04347	0.0238419	1.04347	-0.0288486	1.04347	0.005126	1.04347	0.0277162	1.04347	-0.0314713	1.04347	0.133038	1.04347	0.0296831
	1.04832	0.150621	1.04832	0.0142455	1.04832	0.0274777	1.04832	-0.0244379	1.04832	0.00661612	1.04832	0.0295043	1.04832	-0.0287294	1.04832	0.130355	1.04832	0.0276566
	1.05317	0.163138	1.05317	0.0235438	1.05317	0.0303984	1.05317	-0.0207424	1.05317	0.00798702	1.05317	0.0301003	1.05317	-0.0271201	1.05317	0.125408	1.05317	0.0241995
	1.05803	0.17637	1.05803	0.0328422	1.05803	0.0327229	1.05803	-0.017643	1.05803	0.00935793	1.05803	0.03016	1.05803	-0.0264049	1.05803	0.119328	1.05803	0.0199676
	1.06288	0.190735	1.06288	0.0423193	1.06288	0.0346303	1.06288	-0.0151396	1.06288	0.0106692	1.06288	0.0298023	1.06288	-0.0260472	1.06288	0.112534	1.06288	0.0157952
	1.06773	0.206828	1.06773	0.0520945	1.06773	0.0365376	1.06773	-0.0128746	1.06773	0.0121593	1.06773	0.0292063	1.06773	-0.0257492	1.06773	0.105917	1.06773	0.0121593
	1.07259	0.225067	1.07259	0.0625849	1.07259	0.0383854	1.07259	-0.0107288	1.07259	0.013411	1.07259	0.0289679	1.07259	-0.0251532	1.07259	0.099659	1.07259	0.00959635
	1.07744	0.245571	1.07744	0.0743866	1.07744	0.0408292	1.07744	-0.00852346	1.07744	0.0146031	1.07744	0.0290275	1.07744	-0.0240207	1.07744	0.0941753	1.07744	0.00798702
	1.08229	0.268817	1.08229	0.0876188	1.08229	0.0437498	1.08229	-0.00596046	1.08229	0.0155568	1.08229	0.0297427	1.08229	-0.022471	1.08229	0.0894666	1.08229	0.00739098
	1.08715	0.294566	1.08715	0.10252	1.08715	0.0473261	1.08715	-0.00303984	1.08715	0.0165701	1.08715	0.0309348	1.08715	-0.0206232	1.08715	0.0854135	1.08715	0.00780821
	1.092	0.322521	1.092	0.11909	1.092	0.0513196	1.092	0.000238419	1.092	0.0175834	1.092	0.0326633	1.092	-0.0184178	1.092	0.0821948	1.092	0.0090003
	1.09685	0.352442	1.09685	0.136673	1.09685	0.0556707	1.09685	0.00399351	1.09685	0.0186563	1.09685	0.0348091	1.09685	-0.0159144	1.09685	0.079751	1.09685	0.0107288
	1.10171	0.383258	1.10171	0.154793	1.10171	0.0604391	1.10171	0.00816584	1.10171	0.0202656	1.10171	0.0369549	1.10171	-0.0131726	1.10171	0.0781417	1.10171	0.0124574
	1.10656	0.414133	1.10656	0.172555	1.10656	0.0652671	1.10656	0.0128746	1.10656	0.0224113	1.10656	0.039041	1.10656	-0.0101328	1.10656	0.0773072	1.10656	0.0141859
	1.11141	0.443459	1.11141	0.189185	1.11141	0.0703931	1.11141	0.0178814	1.11141	0.0251532	1.11141	0.0409484	1.11141	-0.00679493	1.11141	0.0770688	1.11141	0.015676
	1.11627	0.469923	1.11627	0.203907	1.11627	0.0753999	1.11627	0.0229478	1.11627	0.0284314	1.11627	0.0427365	1.11627	-0.00321865	1.11627	0.0774264	1.11627	0.0168085
	1.12112	0.491858	1.12112	0.216603	1.12112	0.0802875	1.12112	0.0280142	1.12112	0.0320673	1.12112	0.0444055	1.12112	0.000298023	1.12112	0.0780821	1.12112	0.017643
	1.12597	0.508547	1.12597	0.226676	1.12597	0.0847578	1.12597	0.0327826	1.12597	0.035584	1.12597	0.046134	1.12597	0.00363588	1.12597	0.0789762	1.12597	0.018239
	1.13083	0.518978	1.13083	0.234246	1.13083	0.0887513	1.13083	0.0367761	1.13083	0.0389814	1.13083	0.0477433	1.13083	0.00679493	1.13083	0.0798106	1.13083	0.0187755
	1.13568	0.523448	1.13568	0.239372	1.13568	0.0919104	1.13568	0.0402927	1.13568	0.0419021	1.13568	0.0493526	1.13568	0.00947714	1.13568	0.0805259	1.13568	0.0194311
	1.14053	0.522494	1.14053	0.242114	1.14053	0.0940561	1.14053	0.0431538	1.14053	0.0441074	1.14053	0.0506639	1.14053	0.0119209	1.14053	0.0811815	1.14053	0.0203848
	1.14539	0.51707	1.14539	0.242651	1.14539	0.0950694	1.14539	0.0454187	1.14539	0.045836	1.14539	0.0516772	1.14539	0.0140071	1.14539	0.0815988	1.14539	0.0216365
	1.15024	0.50813	1.15024	0.24128	1.15024	0.0953674	1.15024	0.0473261	1.15024	0.0470877	1.15024	0.0522137	1.15024	0.0160336	1.15024	0.0817776	1.15024	0.0228882
	1.15509	0.496864	1.15509	0.23824	1.15509	0.0948906	1.15509	0.048697	1.15509	0.0479817	1.15509	0.0523925	1.15509	0.0178814	1.15509	0.0816584	1.15509	0.0241399
	1.15995	0.484288	1.15995	0.234067	1.15995	0.0937581	1.15995	0.0497103	1.15995	0.0485182	1.15995	0.0521541	1.15995	0.0196099	1.15995	0.0811219	1.15995	0.0249147
	1.1648	0.471115	1.1648	0.229061	1.1648	0.0925064	1.1648	0.0504255	1.1648	0.0490546	1.1648	0.0517368	1.1648	0.0211596	1.1648	0.0801086	1.1648	0.0253916
	1.16965	0.457883	1.16965	0.223994	1.16965	0.0910759	1.16965	0.0510216	1.16965	0.0495315	1.16965	0.0514388	1.16965	0.022471	1.16965	0.0785589	1.16965	0.0250936
	1.17451	0.445068	1.17451	0.219345	1.17451	0.0898838	1.17451	0.051558	1.17451	0.0501871	1.17451	0.0513792	1.17451	0.023663	1.17451	0.0767708	1.17451	0.0243783
	1.17936	0.433147	1.17936	0.215411	1.17936	0.0888705	1.17936	0.0521541	1.17936	0.0510812	1.17936	0.0517368	1.17936	0.0245571	1.17936	0.0748038	1.17936	0.0233054
	1.18421	0.422239	1.18421	0.212193	1.18421	0.0879765	1.18421	0.0529289	1.18421	0.0521541	1.18421	0.0525713	1.18421	0.0253916	1.18421	0.0725985	1.18421	0.0222325
	1.18907	0.412226	1.18907	0.20963	1.18907	0.0872016	1.18907	0.053525	1.18907	0.0530481	1.18907	0.0535846	1.18907	0.0260472	1.18907	0.0706315	1.18907	0.0215769
	1.19392	0.403166	1.19392	0.207365	1.19392	0.0864267	1.19392	0.0540018	1.19392	0.0537634	1.19392	0.0545382	1.19392	0.0264049	1.19392	0.0687838	1.19392	0.0212193
	1.19877	0.39494	1.19877	0.204742	1.19877	0.0854135	1.19877	0.0540614	1.19877	0.0540018	1.19877	0.0553727	1.19877	0.0263453	1.19877	0.0670552	1.19877	0.0212193
	1.20363	0.387132	1.20363	0.201583	1.20363	0.084281	1.20363	0.0537038	1.20363	0.0534654	1.20363	0.0557899	1.20363	0.0259876	1.20363	0.0655055	1.20363	0.0215173
	1.20848	0.379622	1.20848	0.19753	1.20848	0.0828505	1.20848	0.0531077	1.20848	0.0526905	1.20848	0.0556111	1.20848	0.0250936	1.20848	0.0641346	1.20848	0.0218153
	1.21333	0.372112	1.21333	0.19294	1.21333	0.0814199	1.21333	0.0523329	1.21333	0.051856	1.21333	0.0547767	1.21333	0.0239015	1.21333	0.0628829	1.21333	0.0218153
	1.21819	0.364661	1.21819	0.187695	1.21819	0.0801682	1.21819	0.0516772	1.21819	0.0510812	1.21819	0.0532866	1.21819	0.0225306	1.21819	0.0615716	1.21819	0.0213385
	1.22304	0.357151	1.22304	0.182331	1.22304	0.0789165	1.22304	0.0512004	1.22304	0.0504255	1.22304	0.0513196	1.22304	0.0215769	1.22304	0.0601411	1.22304	0.0201464
	1.22789	0.34976	1.22789	0.177264	1.22789	0.0779033	1.22789	0.0508428	1.22789	0.0500083	1.22789	0.0492334	1.22789	0.0208616	1.22789	0.0585318	1.22789	0.0184178
	1.23275	0.342607	1.23275	0.172675	1.23275	0.0770688	1.23275	0.0506639	1.23275	0.0497103	1.23275	0.0472665	1.23275	0.020504	1.23275	0.056684	1.23275	0.0160933
	1.2376	0.336111	1.2376	0.16892	1.2376	0.0762343	1.2376	0.0507236	1.2376	0.0490546	1.2376	0.0457764	1.2376	0.0203848	1.2376	0.0545979	1.2376	0.0134706
	1.24245	0.330269	1.24245	0.165701	1.24245	0.0753403	1.24245	0.0507236	1.24245	0.0482202	1.24245	0.0447631	1.24245	0.0200868	1.24245	0.0524521	1.24245	0.0107288
	1.24731	0.325143	1.24731	0.162899	1.24731	0.0744462	1.24731	0.0508428	1.24731	0.0473261	1.24731	0.0445247	1.24731	0.0195503	1.24731	0.0503063	1.24731	0.00834465
	1.25216	0.320852	1.25216	0.160098	1.25216	0.0733733	1.25216	0.0509024	1.25216	0.0464916	1.25216	0.0448227	1.25216	0.0185966	1.25216	0.0482202	1.25216	0.00625849
	1.25701	0.317216	1.25701	0.157118	1.25701	0.0721812	1.25701	0.0510216	1.25701	0.0457764	1.25701	0.0454783	1.25701	0.0174642	1.25701	0.0466108	1.25701	0.00476837
	1.26187	0.313818	1.26187	0.153601	1.26187	0.0711083	1.26187	0.0510812	1.26187	0.0452399	1.26187	0.0462532	1.26187	0.0160336	1.26187	0.0453591	1.26187	0.00357628
	1.26672	0.310779	1.26672	0.149548	1.26672	0.0699162	1.26672	0.0508428	1.26672	0.0447631	1.26672	0.0469089	1.26672	0.0145435	1.26672	0.0443459	1.26672	0.00274181
	1.27157	0.30762	1.27157	0.145257	1.27157	0.068903	1.27157	0.0502467	1.27157	0.0442863	1.27157	0.0472069	1.27157	0.0130534	1.27157	0.0436306	1.27157	0.00208616
	1.27643	0.30452	1.27643	0.141025	1.27643	0.0677109	1.27643	0.0491738	1.27643	0.0437498	1.27643	0.0471473	1.27643	0.0116229	1.27643	0.0426769	1.27643	0.00166893
	1.28128	0.301123	1.28128	0.136912	1.28128	0.0664592	1.28128	0.0477433	1.28128	0.043273	1.28128	0.046432	1.28128	0.0104904	1.28128	0.0415444	1.28128	0.0012517
	1.28613	0.297546	1.28613	0.133157	1.28613	0.0649691	1.28613	0.0460744	1.28613	0.0428557	1.28613	0.0453591	1.28613	0.00971556	1.28613	0.0400543	1.28613	0.00107288
	1.29099	0.293732	1.29099	0.129879	1.29099	0.0633001	1.29099	0.0442266	1.29099	0.0427961	1.29099	0.0438094	1.29099	0.00923872	1.29099	0.0385046	1.29099	0.000953674
	1.29584	0.289679	1.29584	0.126958	1.29584	0.0616312	1.29584	0.0425577	1.29584	0.0428557	1.29584	0.0420213	1.29584	0.00923872	1.29584	0.0367761	1.29584	0.0012517
	1.30069	0.285327	1.30069	0.124216	1.30069	0.0600219	1.30069	0.0411272	1.30069	0.0430346	1.30069	0.0402331	1.30069	0.00935793	1.30069	0.0353456	1.30069	0.00160933
	1.30555	0.28044	1.30555	0.121713	1.30555	0.058651	1.30555	0.0398755	1.30555	0.0430346	1.30555	0.0385046	1.30555	0.00947714	1.30555	0.0343323	1.30555	0.00196695
	1.3104	0.275195	1.3104	0.119328	1.3104	0.0573993	1.3104	0.0386238	1.3104	0.0425577	1.3104	0.0370145	1.3104	0.0090003	1.3104	0.0337958	1.3104	0.00208616
	1.31525	0.269413	1.31525	0.116944	1.31525	0.056386	1.31525	0.0371933	1.31525	0.0419021	1.31525	0.0357032	1.31525	0.00816584	1.31525	0.0334382	1.31525	0.00190735
	1.32011	0.263035	1.32011	0.114679	1.32011	0.0554919	1.32011	0.0357032	1.32011	0.0410676	1.32011	0.0345707	1.32011	0.00667572	1.32011	0.033021	1.32011	0.0012517
	1.32496	0.256181	1.32496	0.112474	1.32496	0.0547171	1.32496	0.0342727	1.32496	0.0403523	1.32496	0.0334382	1.32496	0.00476837	1.32496	0.0322461	1.32496	0.000178814
	1.32981	0.248909	1.32981	0.110447	1.32981	0.053823	1.32981	0.0331402	1.32981	0.0397563	1.32981	0.0320077	1.32981	0.00280142	1.32981	0.0309348	1.32981	-0.00113249
	1.33467	0.241637	1.33467	0.108361	1.33467	0.0531673	1.33467	0.0327229	1.33467	0.0395775	1.33467	0.0303984	1.33467	0.00113249	1.33467	0.0292063	1.33467	-0.00244379
	1.33952	0.234306	1.33952	0.106335	1.33952	0.0524521	1.33952	0.0330806	1.33952	0.0396371	1.33952	0.028491	1.33952	-0.000178814	1.33952	0.0274181	1.33952	-0.00363588
	1.34437	0.227571	1.34437	0.104547	1.34437	0.0519156	1.34437	0.0340343	1.34437	0.0396967	1.34437	0.0266433	1.34437	-0.000953674	1.34437	0.0257492	1.34437	-0.00476837
	1.34923	0.221193	1.34923	0.102758	1.34923	0.0513792	1.34923	0.0351071	1.34923	0.0394583	1.34923	0.0248551	1.34923	-0.00137091	1.34923	0.0244975	1.34923	-0.00566244
	1.35408	0.215471	1.35408	0.101149	1.35408	0.0510812	1.35408	0.0357628	1.35408	0.0386834	1.35408	0.0235438	1.35408	-0.0013113	1.35408	0.0237226	1.35408	-0.00667572
	1.35893	0.210524	1.35893	0.099659	1.35893	0.0506639	1.35893	0.0357032	1.35893	0.0373125	1.35893	0.0225902	1.35893	-0.0013113	1.35893	0.0230074	1.35893	-0.00798702
	1.36379	0.206649	1.36379	0.0983477	1.36379	0.0504255	1.36379	0.0347495	1.36379	0.0354648	1.36379	0.0220537	1.36379	-0.00143051	1.36379	0.0222325	1.36379	-0.00935793
	1.36864	0.205934	1.36864	0.0979304	1.36864	0.0503659	1.36864	0.0334978	1.36864	0.0333786	1.36864	0.0217557	1.36864	-0.00166893	1.36864	0.0211596	1.36864	-0.0110269
	1.37349	0.213265	1.37349	0.100434	1.37349	0.0512004	1.37349	0.0324845	1.37349	0.0314116	1.37349	0.0213981	1.37349	-0.00202656	1.37349	0.0197887	1.37349	-0.0128746
	1.37835	0.241041	1.37835	0.110865	1.37835	0.0545382	1.37835	0.0331998	1.37835	0.0299215	1.37835	0.0211	1.37835	-0.00268221	1.37835	0.018239	1.37835	-0.014782
	1.3832	0.316143	1.3832	0.141382	1.3832	0.0644922	1.3832	0.0375509	1.3832	0.0293851	1.3832	0.0209212	1.3832	-0.00345707	1.3832	0.0170469	1.3832	-0.0165105
	1.38805	0.494242	1.38805	0.217855	1.38805	0.089705	1.38805	0.0501871	1.38805	0.030458	1.38805	0.0213981	1.38805	-0.00429153	1.38805	0.0163913	1.38805	-0.0178814
	1.39291	0.880837	1.39291	0.392199	1.39291	0.148177	1.39291	0.079751	1.39291	0.0339746	1.39291	0.0231266	1.39291	-0.00452995	1.39291	0.0164509	1.39291	-0.0189543
	1.39776	1.66523	1.39776	0.76282	1.39776	0.273168	1.39776	0.143111	1.39776	0.0423789	1.39776	0.0274777	1.39776	-0.00399351	1.39776	0.0175238	1.39776	-0.0193715
	1.40261	3.16566	1.40261	1.5021	1.40261	0.523865	1.40261	0.269771	1.40261	0.0594854	1.40261	0.0364184	1.40261	-0.00214577	1.40261	0.0194311	1.40261	-0.0191927
	1.40747	5.88608	1.40747	2.89476	1.40747	0.996947	1.40747	0.50813	1.40747	0.092268	1.40747	0.0535846	1.40747	0.00208616	1.40747	0.0228286	1.40747	-0.018239
	1.41232	10.5783	1.41232	5.38206	1.41232	1.84149	1.41232	0.931561	1.41232	0.151992	1.41232	0.0843406	1.41232	0.0100136	1.41232	0.028491	1.41232	-0.0162721
	1.41717	18.3011	1.41717	9.60666	1.41717	3.27069	1.41717	1.64384	1.41717	0.255644	1.41717	0.137389	1.41717	0.023663	1.41717	0.0377893	1.41717	-0.0127554
	1.42203	30.4637	1.42203	16.4474	1.42203	5.56868	1.42203	2.78074	1.42203	0.427067	1.42203	0.224292	1.42203	0.0456572	1.42203	0.0525713	1.42203	-0.00721216
	1.42688	48.839	1.42688	27.0322	1.42688	9.08554	1.42688	4.50617	1.42688	0.696659	1.42688	0.36031	1.42688	0.0795126	1.42688	0.0750422	1.42688	0.00077486
	1.43173	75.5336	1.43173	42.7137	1.43173	14.217	1.43173	7.00092	1.43173	1.10108	1.43173	0.562668	1.43173	0.1297	1.43173	0.107467	1.43173	0.0119805
	1.43659	112.904	1.43659	64.9957	1.43659	21.3646	1.43659	10.4425	1.43659	1.679	1.43659	0.849187	1.43659	0.20057	1.43659	0.152051	1.43659	0.0268817
	1.44144	163.416	1.44144	95.4027	1.44144	30.8801	1.44144	14.9776	1.44144	2.46757	1.44144	1.23638	1.44144	0.296354	1.44144	0.210166	1.44144	0.0459552
	1.44629	229.445	1.44629	135.295	1.44629	42.9986	1.44629	20.6921	1.44629	3.49486	1.44629	1.73545	1.44629	0.419915	1.44629	0.283003	1.44629	0.0694394
	1.45115	313.022	1.45115	185.645	1.45115	57.773	1.45115	27.5814	1.45115	4.7738	1.45115	2.35051	1.45115	0.572503	1.45115	0.369906	1.45115	0.0971556
	1.456	415.543	1.456	246.8	1.456	75.0217	1.456	35.5301	1.456	6.2964	1.456	3.07518	1.456	0.75227	1.456	0.469089	1.456	0.128508
	1.46085	537.451	1.46085	318.276	1.46085	94.3031	1.46085	44.3053	1.46085	8.03024	1.46085	3.89218	1.46085	0.954866	1.46085	0.57739	1.46085	0.162303
	1.46571	677.938	1.46571	398.617	1.46571	114.927	1.46571	53.5676	1.46571	9.91827	1.46571	4.77338	1.46571	1.1729	1.46571	0.690162	1.46571	0.197232
	1.47056	834.698	1.47056	485.366	1.47056	136.003	1.47056	62.8994	1.47056	11.8822	1.47056	5.68151	1.47056	1.39701	1.47056	0.8021	1.47056	0.231385
	1.47541	1003.8	1.47541	575.176	1.47541	156.528	1.47541	71.8465	1.47541	13.8307	1.47541	6.57374	1.47541	1.61624	1.47541	0.9076	1.47541	0.262856
	1.48027	1179.74	1.48027	664.064	1.48027	175.488	1.48027	79.9683	1.48027	15.6679	1.48027	7.40671	1.48027	1.82003	1.48027	1.0013	1.48027	0.290155
	1.48512	1355.7	1.48512	747.771	1.48512	191.971	1.48512	86.8834	1.48512	17.3047	1.48512	8.14021	1.48512	1.99866	1.48512	1.0792	1.48512	0.311852
	1.48997	1524.05	1.48997	822.198	1.48997	205.257	1.48997	92.3094	1.48997	18.6676	1.48997	8.74215	1.48997	2.14446	1.48997	1.13839	1.48997	0.327349
	1.49483	1676.98	1.49483	883.839	1.49483	214.886	1.49483	96.0846	1.49483	19.7051	1.49483	9.19098	1.49483	2.25258	1.49483	1.17749	1.49483	0.336647
	1.49968	1807.3	1.49968	930.14	1.49968	220.686	1.49968	98.1739	1.49968	20.3925	1.49968	9.47738	1.49968	2.32112	1.49968	1.19668	1.49968	0.339985
	1.50453	1909.15	1.50453	959.732	1.50453	222.761	1.50453	98.6579	1.50453	20.7304	1.50453	9.60404	1.50453	2.35099	1.50453	1.19728	1.50453	0.338256
	1.50939	1978.6	1.50939	972.498	1.50939	221.443	1.50939	97.7095	1.50939	20.7422	1.50939	9.58335	1.50939	2.34485	1.50939	1.18148	1.50939	0.332117
	1.51424	2014.02	1.51424	969.474	1.51424	217.234	1.51424	95.5631	1.51424	20.4684	1.51424	9.43524	1.51424	2.30753	1.51424	1.15228	1.51424	0.322402
	1.51909	2016.13	1.51909	952.624	1.51909	210.723	1.51909	92.4833	1.51909	19.9599	1.51909	9.18412	1.51909	2.24495	1.51909	1.11258	1.51909	0.309765
	1.52395	1987.83	1.52395	924.52	1.52395	202.526	1.52395	88.736	1.52395	19.2726	1.52395	8.85576	1.52395	2.16317	1.52395	1.06555	1.52395	0.295043
	1.5288	1933.69	1.5288	888.005	1.5288	193.224	1.5288	84.5666	1.5288	18.4605	1.5288	8.47453	1.5288	2.06822	1.5288	1.01441	1.5288	0.27889
	1.53365	1859.34	1.53365	845.887	1.53365	183.325	1.53365	80.1854	1.53365	17.5731	1.53365	8.06224	1.53365	1.9657	1.53365	0.961244	1.53365	0.262082
	1.53851	1770.79	1.53851	800.693	1.53851	173.24	1.53851	75.7599	1.53851	16.6517	1.53851	7.6372	1.53851	1.86032	1.53851	0.908256	1.53851	0.245392
	1.54336	1673.85	1.54336	754.523	1.54336	163.283	1.54336	71.4152	1.54336	15.7292	1.54336	7.21347	1.54336	1.75554	1.54336	0.856698	1.54336	0.229359
	1.54821	1573.59	1.54821	708.979	1.54821	153.67	1.54821	67.2362	1.54821	14.8294	1.54821	6.80107	1.54821	1.65373	1.54821	0.807405	1.54821	0.214279
	1.55307	1474.07	1.55307	665.176	1.55307	144.536	1.55307	63.274	1.55307	13.9678	1.55307	6.40678	1.55307	1.5564	1.55307	0.760853	1.55307	0.200391
	1.55792	1378.23	1.55792	623.798	1.55792	135.952	1.55792	59.5533	1.55792	13.153	1.55792	6.03426	1.55792	1.46425	1.55792	0.716746	1.55792	0.187516
	1.56277	1287.93	1.56277	585.178	1.56277	127.937	1.56277	56.0794	1.56277	12.3887	1.56277	5.68479	1.56277	1.37734	1.56277	0.675023	1.56277	0.175655
	1.56763	1204.12	1.56763	549.393	1.56763	120.479	1.56763	52.8445	1.56763	11.6748	1.56763	5.3584	1.56763	1.2958	1.56763	0.635505	1.56763	0.164628
	1.57248	1127.04	1.57248	516.347	1.57248	113.546	1.57248	49.8328	1.57248	11.0086	1.57248	5.05376	1.57248	1.21933	1.57248	0.598311	1.57248	0.154436
	1.57733	1056.45	1.57733	485.841	1.57733	107.092	1.57733	47.0247	1.57733	10.3869	1.57733	4.76968	1.57733	1.14793	1.57733	0.563264	1.57733	0.144839
	1.58219	991.846	1.58219	457.627	1.58219	101.07	1.58219	44.3998	1.58219	9.80574	1.58219	4.5042	1.58219	1.08129	1.58219	0.530839	1.58219	0.135899
	1.58704	932.565	1.58704	431.444	1.58704	95.433	1.58704	41.938	1.58704	9.26125	1.58704	4.25547	1.58704	1.01924	1.58704	0.500858	1.58704	0.127077
	1.59189	877.933	1.59189	407.043	1.59189	90.1376	1.59189	39.6214	1.59189	8.7499	1.59189	4.02206	1.59189	0.961661	1.59189	0.47332	1.59189	0.118494
	1.59675	827.316	1.59675	384.202	1.59675	85.146	1.59675	37.4345	1.59675	8.2683	1.59675	3.80206	1.59675	0.908017	1.59675	0.448048	1.59675	0.109911
	1.6016	780.151	1.6016	362.727	1.6016	80.426	1.6016	35.3639	1.6016	7.81363	1.6016	3.59404	1.6016	0.858009	1.6016	0.424504	1.6016	0.101507
	1.60645	735.963	1.60645	342.457	1.60645	75.9509	1.60645	33.3989	1.60645	7.38323	1.60645	3.39669	1.60645	0.81104	1.60645	0.402272	1.60645	0.0934601
	1.61131	694.362	1.61131	323.261	1.61131	71.6987	1.61131	31.5304	1.61131	6.97488	1.61131	3.20888	1.61131	0.766635	1.61131	0.380933	1.61131	0.0858903
	1.61616	655.038	1.61616	305.034	1.61616	67.652	1.61616	29.7515	1.61616	6.58673	1.61616	3.02982	1.61616	0.724256	1.61616	0.360668	1.61616	0.0789165
	1.62101	617.747	1.62101	287.696	1.62101	63.7969	1.62101	28.0563	1.62101	6.2173	1.62101	2.85918	1.62101	0.683606	1.62101	0.341296	1.62101	0.0725389
	1.62587	582.3	1.62587	271.182	1.62587	60.1224	1.62587	26.4403	1.62587	5.86545	1.62587	2.69634	1.62587	0.644624	1.62587	0.323057	1.62587	0.0668168
	1.63072	548.554	1.63072	255.442	1.63072	56.6194	1.63072	24.8995	1.63072	5.52994	1.63072	2.5413	1.63072	0.607193	1.63072	0.30601	1.63072	0.0614524
	1.63557	516.403	1.63557	240.438	1.63557	53.2807	1.63557	23.4308	1.63557	5.20992	1.63557	2.39372	1.63557	0.571072	1.63557	0.289917	1.63557	0.0565052
	1.64043	485.762	1.64043	226.137	1.64043	50.0999	1.64043	22.0312	1.64043	4.90463	1.64043	2.25329	1.64043	0.536561	1.64043	0.274479	1.64043	0.0519156
	1.64528	456.566	1.64528	212.512	1.64528	47.0711	1.64528	20.6984	1.64528	4.61334	1.64528	2.1196	1.64528	0.503659	1.64528	0.259578	1.64528	0.0477433
	1.65013	428.761	1.65013	199.541	1.65013	44.1889	1.65013	19.4299	1.65013	4.3357	1.65013	1.99234	1.65013	0.472367	1.65013	0.244737	1.65013	0.043869
	1.65499	402.301	1.65499	187.2	1.65499	41.4475	1.65499	18.2237	1.65499	4.0713	1.65499	1.87111	1.65499	0.442624	1.65499	0.230193	1.65499	0.0402331
	1.65984	377.141	1.65984	175.469	1.65984	38.8423	1.65984	17.0776	1.65984	3.8197	1.65984	1.75571	1.65984	0.41467	1.65984	0.215888	1.65984	0.0367761
	1.66469	353.241	1.66469	164.329	1.66469	36.3678	1.66469	15.9897	1.66469	3.58063	1.66469	1.64592	1.66469	0.388563	1.66469	0.20206	1.66469	0.033319
	1.66955	330.561	1.66955	153.76	1.66955	34.0203	1.66955	14.9581	1.66955	3.35366	1.66955	1.54167	1.66955	0.364125	1.66955	0.189066	1.66955	0.0299811
	1.6744	309.061	1.6744	143.742	1.6744	31.7956	1.6744	13.9807	1.6744	3.13848	1.6744	1.44279	1.6744	0.341177	1.6744	0.176787	1.6744	0.0264645
	1.67925	288.7	1.67925	134.256	1.67925	29.6901	1.67925	13.0557	1.67925	2.93469	1.67925	1.34909	1.67925	0.319362	1.67925	0.165403	1.67925	0.023067
	1.68411	269.439	1.68411	125.284	1.68411	27.7004	1.68411	12.1814	1.68411	2.74199	1.68411	1.26046	1.68411	0.298321	1.68411	0.154674	1.68411	0.0197887
	1.68896	251.24	1.68896	116.811	1.68896	25.8229	1.68896	11.3559	1.68896	2.55996	1.68896	1.1766	1.68896	0.277758	1.68896	0.14466	1.68896	0.0168085
	1.69381	234.066	1.69381	108.818	1.69381	24.0541	1.69381	10.5776	1.69381	2.38824	1.69381	1.09744	1.69381	0.257671	1.69381	0.135303	1.69381	0.0142455
	1.69867	217.88	1.69867	101.29	1.69867	22.3898	1.69867	9.84496	1.69867	2.22653	1.69867	1.02305	1.69867	0.238359	1.69867	0.126541	1.69867	0.012219
	1.70352	202.649	1.70352	94.2103	1.70352	20.8263	1.70352	9.15664	1.70352	2.07436	1.70352	0.952959	1.70352	0.219941	1.70352	0.118375	1.70352	0.0107288
	1.70837	188.338	1.70837	87.5633	1.70837	19.3595	1.70837	8.51065	1.70837	1.93119	1.70837	0.887275	1.70837	0.202537	1.70837	0.110745	1.70837	0.00953674
	1.71323	174.91	1.71323	81.3315	1.71323	17.9853	1.71323	7.90566	1.71323	1.79684	1.71323	0.825644	1.71323	0.186443	1.71323	0.103414	1.71323	0.00870228
	1.71808	162.332	1.71808	75.4972	1.71808	16.6993	1.71808	7.3396	1.71808	1.6709	1.71808	0.767887	1.71808	0.171304	1.71808	0.0966191	1.71808	0.00786781
	1.72293	150.565	1.72293	70.042	1.72293	15.4969	1.72293	6.81078	1.72293	1.5533	1.72293	0.713468	1.72293	0.157177	1.72293	0.0903606	1.72293	0.00697374
	1.72779	139.574	1.72779	64.9475	1.72779	14.3741	1.72779	6.31708	1.72779	1.44356	1.72779	0.662446	1.72779	0.143826	1.72779	0.084579	1.72779	0.00590086
	1.73264	129.319	1.73264	60.1951	1.73264	13.3263	1.73264	5.85657	1.73264	1.34116	1.73264	0.614703	1.73264	0.131488	1.73264	0.0795126	1.73264	0.00470877
	1.73749	119.764	1.73749	55.7662	1.73749	12.3496	1.73749	5.42742	1.73749	1.24586	1.73749	0.570178	1.73749	0.119984	1.73749	0.074923	1.73749	0.00327826
	1.74235	110.869	1.74235	51.6431	1.74235	11.4402	1.74235	5.02783	1.74235	1.15681	1.74235	0.528693	1.74235	0.109732	1.74235	0.0706911	1.74235	0.00184774
	1.7472	102.599	1.7472	47.8083	1.7472	10.5947	1.7472	4.65626	1.7472	1.07366	1.7472	0.490308	1.7472	0.100553	1.7472	0.066638	1.7472	0.000238419
	1.75205	94.9166	1.75205	44.2456	1.75205	9.80973	1.75205	4.31103	1.75205	0.995874	1.75205	0.454783	1.75205	0.0924468	1.75205	0.0625849	1.75205	-0.00137091
	1.75691	87.7883	1.75691	40.9393	1.75691	9.08202	1.75691	3.99107	1.75691	0.923038	1.75691	0.42212	1.75691	0.0850558	1.75691	0.0583529	1.75691	-0.00315905
	1.76176	81.181	1.76176	37.8743	1.76176	8.40777	1.76176	3.69489	1.76176	0.855148	1.76176	0.39202	1.76176	0.0782609	1.76176	0.0537634	1.76176	-0.00530481
	1.76661	75.0632	1.76661	35.036	1.76661	7.78359	1.76661	3.42125	1.76661	0.792205	1.76661	0.364304	1.76661	0.0718832	1.76661	0.0490546	1.76661	-0.00780821
	1.77147	69.4041	1.77147	32.4103	1.77147	7.20608	1.77147	3.16846	1.77147	0.73421	1.77147	0.338852	1.77147	0.0655651	1.77147	0.0444055	1.77147	-0.0106096
	1.77632	64.1741	1.77632	29.9839	1.77632	6.67191	1.77632	2.93505	1.77632	0.680864	1.77632	0.315249	1.77632	0.059545	1.77632	0.0399947	1.77632	-0.0135303
	1.78117	59.3446	1.78117	27.7432	1.78117	6.1779	1.78117	2.71976	1.78117	0.632107	1.78117	0.293314	1.78117	0.0539422	1.78117	0.0362992	1.78117	-0.0162125
	1.78603	54.8882	1.78603	25.6752	1.78603	5.72145	1.78603	2.52074	1.78603	0.587344	1.78603	0.272572	1.78603	0.0486374	1.78603	0.0332594	1.78603	-0.0184178
	1.79088	50.7787	1.79088	23.7675	1.79088	5.30016	1.79088	2.33698	1.79088	0.546336	1.79088	0.252962	1.79088	0.0439286	1.79088	0.0309944	1.79088	-0.0199676
	1.79573	46.9913	1.79573	22.0087	1.79573	4.9116	1.79573	2.16711	1.79573	0.508547	1.79573	0.234485	1.79573	0.0397563	1.79573	0.0292659	1.79573	-0.0207424
	1.80059	43.5027	1.80059	20.3875	1.80059	4.55332	1.80059	2.01005	1.80059	0.473499	1.80059	0.216842	1.80059	0.0360608	1.80059	0.027895	1.80059	-0.0208616
	1.80544	40.2912	1.80544	18.8936	1.80544	4.22305	1.80544	1.86497	1.80544	0.440955	1.80544	0.20045	1.80544	0.0329614	1.80544	0.0266433	1.80544	-0.0206828
	1.81029	37.3366	1.81029	17.5177	1.81029	3.91877	1.81029	1.7308	1.81029	0.410736	1.81029	0.185311	1.81029	0.030458	1.81029	0.0254512	1.81029	-0.0201464
	1.81515	34.6196	1.81515	16.2511	1.81515	3.63833	1.81515	1.60682	1.81515	0.382781	1.81515	0.171542	1.81515	0.028193	1.81515	0.0243783	1.81515	-0.0196695
	1.82	32.1226	1.82	15.0859	1.82	3.38	1.82	1.4925	1.82	0.356793	1.82	0.159085	1.82	0.0261068	1.82	0.0234246	1.82	-0.0194311
	1.82485	29.8289	1.82485	14.0147	1.82485	3.1423	1.82485	1.38736	1.82485	0.332832	1.82485	0.14782	1.82485	0.0238419	1.82485	0.0225902	1.82485	-0.0191331
	1.82971	27.723	1.82971	13.0302	1.82971	2.92367	1.82971	1.29104	1.82971	0.310719	1.82971	0.137448	1.82971	0.0214577	1.82971	0.0218153	1.82971	-0.0191331
	1.83456	25.79	1.83456	12.1261	1.83456	2.72304	1.83456	1.20288	1.83456	0.290275	1.83456	0.127792	1.83456	0.0187159	1.83456	0.0210404	1.83456	-0.0191331
	1.83941	24.016	1.83941	11.2962	1.83941	2.53916	1.83941	1.12236	1.83941	0.271261	1.83941	0.118732	1.83941	0.015676	1.83941	0.019908	1.83941	-0.0192523
	1.84427	22.3878	1.84427	10.5342	1.84427	2.37048	1.84427	1.04886	1.84427	0.25332	1.84427	0.110269	1.84427	0.0124574	1.84427	0.0187755	1.84427	-0.0194311
	1.84912	20.893	1.84912	9.83459	1.84912	2.21586	1.84912	0.98151	1.84912	0.23669	1.84912	0.10246	1.84912	0.00947714	1.84912	0.0174642	1.84912	-0.0197887
	1.85397	19.5203	1.85397	9.19211	1.85397	2.07382	1.85397	0.919402	1.85397	0.221312	1.85397	0.095129	1.85397	0.00685453	1.85397	0.0163317	1.85397	-0.0199676
	1.85883	18.2592	1.85883	8.60161	1.85883	1.94317	1.85883	0.862181	1.85883	0.207186	1.85883	0.0887513	1.85883	0.00482798	1.85883	0.0156164	1.85883	-0.0200868
	1.86368	17.1002	1.86368	8.05849	1.86368	1.82265	1.86368	0.809371	1.86368	0.194311	1.86368	0.0831485	1.86368	0.00333786	1.86368	0.0153184	1.86368	-0.0201464
	1.86853	16.0347	1.86853	7.5587	1.86853	1.71131	1.86853	0.760615	1.86853	0.182688	1.86853	0.0782013	1.86853	0.00238419	1.86853	0.015378	1.86853	-0.0200272
	1.87339	15.0549	1.87339	7.0985	1.87339	1.60831	1.87339	0.715852	1.87339	0.172198	1.87339	0.0738502	1.87339	0.00160933	1.87339	0.0158548	1.87339	-0.019908
	1.87824	14.1536	1.87824	6.67465	1.87824	1.51312	1.87824	0.674605	1.87824	0.162721	1.87824	0.0698566	1.87824	0.00107288	1.87824	0.0164509	1.87824	-0.0197887
	1.88309	13.324	1.88309	6.28406	1.88309	1.42533	1.88309	0.636816	1.88309	0.15384	1.88309	0.0661612	1.88309	0.000417233	1.88309	0.0169873	1.88309	-0.0197887
	1.88795	12.5599	1.88795	5.92417	1.88795	1.34438	1.88795	0.601888	1.88795	0.145674	1.88795	0.0625849	1.88795	-0.000238419	1.88795	0.0171661	1.88795	-0.0197887
	1.8928	11.8557	1.8928	5.59217	1.8928	1.27006	1.8928	0.569701	1.8928	0.138104	1.8928	0.0593066	1.8928	-0.00077486	1.8928	0.0170469	1.8928	-0.019908
	1.89765	11.2058	1.89765	5.28568	1.89765	1.20169	1.89765	0.539839	1.89765	0.13113	1.89765	0.0562668	1.89765	-0.00119209	1.89765	0.0161529	1.89765	-0.0202656
	1.90251	10.6056	1.90251	5.00256	1.90251	1.13881	1.90251	0.512123	1.90251	0.124753	1.90251	0.053525	1.90251	-0.00149012	1.90251	0.0146031	1.90251	-0.020802
	1.90736	10.0506	1.90736	4.74066	1.90736	1.08069	1.90736	0.486314	1.90736	0.118852	1.90736	0.0511408	1.90736	-0.00178814	1.90736	0.0124574	1.90736	-0.0217557
	1.91221	9.5368	1.91221	4.49777	1.91221	1.02669	1.91221	0.462174	1.91221	0.113487	1.91221	0.0489354	1.91221	-0.00214577	1.91221	0.0101328	1.91221	-0.0230074
	1.91707	9.0602	1.91707	4.27252	1.91707	0.976384	1.91707	0.439346	1.91707	0.108421	1.91707	0.0467896	1.91707	-0.002563	1.91707	0.00798702	1.91707	-0.0244975
	1.92192	8.61758	1.92192	4.06301	1.92192	0.929356	1.92192	0.417829	1.92192	0.103533	1.92192	0.0445843	1.92192	-0.00315905	1.92192	0.00625849	1.92192	-0.025928
	1.92677	8.20559	1.92677	3.86792	1.92677	0.885546	1.92677	0.397444	1.92677	0.0988245	1.92677	0.0422597	1.92677	-0.00369549	1.92677	0.00506639	1.92677	-0.0270009
	1.93163	7.8215	1.93163	3.68607	1.93163	0.844657	1.93163	0.378191	1.93163	0.0942945	1.93163	0.0398159	1.93163	-0.00447035	1.93163	0.00458956	1.93163	-0.0277162
	1.93648	7.46298	1.93648	3.51638	1.93648	0.80663	1.93648	0.36037	1.93648	0.090003	1.93648	0.0373125	1.93648	-0.0051856	1.93648	0.00458956	1.93648	-0.0278354
	1.94133	7.12806	1.94133	3.35789	1.94133	0.771463	1.94133	0.344098	1.94133	0.0861883	1.94133	0.0351071	1.94133	-0.00590086	1.94133	0.00494719	1.94133	-0.027597
	1.94619	6.81496	1.94619	3.20983	1.94619	0.738621	1.94619	0.329614	1.94619	0.0828505	1.94619	0.033319	1.94619	-0.00655651	1.94619	0.0051856	1.94619	-0.0272393
	1.95104	6.52188	1.95104	3.07143	1.95104	0.707805	1.95104	0.31662	1.95104	0.0799298	1.95104	0.0320077	1.95104	-0.00721216	1.95104	0.00536442	1.95104	-0.0268817
	1.95589	6.24728	1.95589	2.9422	1.95589	0.67848	1.95589	0.304699	1.95589	0.077486	1.95589	0.031054	1.95589	-0.007689	1.95589	0.00536442	1.95589	-0.0268221
	1.96075	5.98967	1.96075	2.82127	1.96075	0.650585	1.96075	0.293612	1.96075	0.0753403	1.96075	0.0305772	1.96075	-0.00804663	1.96075	0.005126	1.96075	-0.0268817
	1.9656	5.74738	1.9656	2.7079	1.9656	0.623941	1.9656	0.282824	1.9656	0.0732541	1.9656	0.0301003	1.9656	-0.00828505	1.9656	0.00464916	1.9656	-0.0272393
	1.97045	5.51927	1.97045	2.60127	1.97045	0.598371	1.97045	0.272155	1.97045	0.0711679	1.97045	0.0296235	1.97045	-0.00840425	1.97045	0.0038743	1.97045	-0.0277758
	1.97531	5.30392	1.97531	2.50065	1.97531	0.574231	1.97531	0.261545	1.97531	0.068903	1.97531	0.028789	1.97531	-0.00858307	1.97531	0.00286102	1.97531	-0.0284314
	1.98016	5.10067	1.98016	2.40552	1.98016	0.551403	1.98016	0.251591	1.98016	0.0663996	1.98016	0.0278354	1.98016	-0.00858307	1.98016	0.00178814	1.98016	-0.0292063
	1.98501	4.90874	1.98501	2.31528	1.98501	0.530183	1.98501	0.242233	1.98501	0.0638962	1.98501	0.0270009	1.98501	-0.00858307	1.98501	0.00077486	1.98501	-0.0301003
	1.98987	4.7276	1.98987	2.22969	1.98987	0.510097	1.98987	0.233531	1.98987	0.0612736	1.98987	0.0261664	1.98987	-0.00846386	1.98987	0.000238419	1.98987	-0.0308752
	1.99472	4.55654	1.99472	2.14833	1.99472	0.491261	1.99472	0.225544	1.99472	0.058651	1.99472	0.0254512	1.99472	-0.00810623	1.99472	0.000298023	1.99472	-0.0316501
	1.99957	4.39477	1.99957	2.0709	1.99957	0.473559	1.99957	0.217915	1.99957	0.0563264	1.99957	0.0248551	1.99957	-0.00762939	1.99957	0.00107288	1.99957	-0.0323653
	2.00443	4.24153	2.00443	1.99699	2.00443	0.457048	2.00443	0.210702	2.00443	0.054121	2.00443	0.0243187	2.00443	-0.00715256	2.00443	0.00220537	2.00443	-0.0329018
	2.00928	4.09579	2.00928	1.92654	2.00928	0.441492	2.00928	0.203729	2.00928	0.0520349	2.00928	0.0237823	2.00928	-0.00697374	2.00928	0.00339746	2.00928	-0.0330806
	2.01413	3.95685	2.01413	1.85931	2.01413	0.427008	2.01413	0.197053	2.01413	0.0500083	2.01413	0.023365	2.01413	-0.00709295	2.01413	0.00435114	2.01413	-0.033021
	2.01899	3.82406	2.01899	1.79535	2.01899	0.413656	2.01899	0.190854	2.01899	0.0480413	2.01899	0.022769	2.01899	-0.00762939	2.01899	0.00470877	2.01899	-0.0327826
	2.02384	3.69686	2.02384	1.73467	2.02384	0.401139	2.02384	0.185251	2.02384	0.046134	2.02384	0.0222325	2.02384	-0.00858307	2.02384	0.00441074	2.02384	-0.0322461
	2.02869	3.57503	2.02869	1.67727	2.02869	0.389159	2.02869	0.180185	2.02869	0.0442863	2.02869	0.0215173	2.02869	-0.0100732	2.02869	0.00363588	2.02869	-0.0315309
	2.03355	3.45844	2.03355	1.62327	2.03355	0.377417	2.03355	0.175476	2.03355	0.0426173	2.03355	0.0205636	2.03355	-0.0116825	2.03355	0.0025034	2.03355	-0.030756
	2.0384	3.34698	2.0384	1.57225	2.0384	0.365734	2.0384	0.170827	2.0384	0.0411868	2.0384	0.0193119	2.0384	-0.0134706	2.0384	0.00143051	2.0384	-0.0300407
	2.04325	3.24076	2.04325	1.52391	2.04325	0.353992	2.04325	0.166178	2.04325	0.0399947	2.04325	0.017941	2.04325	-0.0151396	2.04325	0.000476837	2.04325	-0.0293851
	2.04811	3.13938	2.04811	1.47784	2.04811	0.342369	2.04811	0.161171	2.04811	0.0391006	2.04811	0.0164509	2.04811	-0.0167489	2.04811	-0.000238419	2.04811	-0.0289679
	2.05296	3.04276	2.05296	1.43379	2.05296	0.331044	2.05296	0.156164	2.05296	0.0383258	2.05296	0.01508	2.05296	-0.0178814	2.05296	-0.000655651	2.05296	-0.0284314
	2.05781	2.95049	2.05781	1.39147	2.05781	0.320315	2.05781	0.150919	2.05781	0.0377893	2.05781	0.0138283	2.05781	-0.0185966	2.05781	-0.000953674	2.05781	-0.0280738
	2.06267	2.86222	2.06267	1.35058	2.06267	0.310183	2.06267	0.145793	2.06267	0.0372529	2.06267	0.0129938	2.06267	-0.0188351	2.06267	-0.00107288	2.06267	-0.0276566
	2.06752	2.77758	2.06752	1.31136	2.06752	0.300944	2.06752	0.140965	2.06752	0.0366569	2.06752	0.012517	2.06752	-0.018537	2.06752	-0.00119209	2.06752	-0.0274181
	2.07237	2.69651	2.07237	1.27351	2.07237	0.292301	2.07237	0.136435	2.07237	0.0360012	2.07237	0.012517	2.07237	-0.017941	2.07237	-0.00119209	2.07237	-0.0272989
	2.07723	2.61885	2.07723	1.23715	2.07723	0.284314	2.07723	0.132084	2.07723	0.0351667	2.07723	0.0127554	2.07723	-0.0171661	2.07723	-0.0013113	2.07723	-0.0273585
	2.08208	2.54452	2.08208	1.20205	2.08208	0.276744	2.08208	0.127912	2.08208	0.0341535	2.08208	0.0131726	2.08208	-0.0164509	2.08208	-0.00137091	2.08208	-0.0277758
	2.08693	2.47365	2.08693	1.16825	2.08693	0.269473	2.08693	0.123858	2.08693	0.0330806	2.08693	0.013411	2.08693	-0.0159144	2.08693	-0.00160933	2.08693	-0.028491
	2.09179	2.40564	2.09179	1.13583	2.09179	0.262618	2.09179	0.120163	2.09179	0.0320077	2.09179	0.0136495	2.09179	-0.0156164	2.09179	-0.00178814	2.09179	-0.0294447
	2.09664	2.34056	2.09664	1.10459	2.09664	0.256002	2.09664	0.116646	2.09664	0.0309944	2.09664	0.0133514	2.09664	-0.015676	2.09664	-0.00184774	2.09664	-0.0306368
	2.10149	2.27809	2.10149	1.07485	2.10149	0.249803	2.10149	0.113487	2.10149	0.03016	2.10149	0.0125766	2.10149	-0.0158548	2.10149	-0.00178814	2.10149	-0.0320673
	2.10635	2.21801	2.10635	1.04624	2.10635	0.243962	2.10635	0.110626	2.10635	0.0294447	2.10635	0.0114441	2.10635	-0.0161529	2.10635	-0.00172853	2.10635	-0.0332594
	2.1112	2.16037	2.1112	1.019	2.1112	0.238359	2.1112	0.108182	2.1112	0.0287294	2.1112	0.0103116	2.1112	-0.0165701	2.1112	-0.00178814	2.1112	-0.0344515
	2.11605	2.10506	2.11605	0.993013	2.11605	0.233054	2.11605	0.106215	2.11605	0.0280142	2.11605	0.00911951	2.11605	-0.0168085	2.11605	-0.00208616	2.11605	-0.0351667
	2.12091	2.05213	2.12091	0.968039	2.12091	0.228107	2.12091	0.104487	2.12091	0.0272989	2.12091	0.00804663	2.12091	-0.0169873	2.12091	-0.00244379	2.12091	-0.0354648
	2.12576	2.00146	2.12576	0.944138	2.12576	0.223696	2.12576	0.103056	2.12576	0.0264645	2.12576	0.00745058	2.12576	-0.0168085	2.12576	-0.00298023	2.12576	-0.0355244
	2.13061	1.95289	2.13061	0.921369	2.13061	0.219762	2.13061	0.101507	2.13061	0.0258684	2.13061	0.00715256	2.13061	-0.0163913	2.13061	-0.00345707	2.13061	-0.0352859
	2.13547	1.90634	2.13547	0.899673	2.13547	0.216424	2.13547	0.099957	2.13547	0.02563	2.13547	0.00733137	2.13547	-0.0159144	2.13547	-0.00369549	2.13547	-0.0348687
	2.14032	1.86181	2.14032	0.87899	2.14032	0.213683	2.14032	0.0982285	2.14032	0.0255108	2.14032	0.00745058	2.14032	-0.015378	2.14032	-0.00393391	2.14032	-0.0343323
	2.14517	1.81949	2.14517	0.85932	2.14517	0.211418	2.14517	0.0963211	2.14517	0.0253916	2.14517	0.0077486	2.14517	-0.0150204	2.14517	-0.00393391	2.14517	-0.0336766
	2.15003	1.77932	2.15003	0.840843	2.15003	0.209451	2.15003	0.094533	2.15003	0.0252128	2.15003	0.0077486	2.15003	-0.0148416	2.15003	-0.00405312	2.15003	-0.0329018
	2.15488	1.74195	2.15488	0.823617	2.15488	0.20802	2.15488	0.0930429	2.15488	0.0247359	2.15488	0.007689	2.15488	-0.0149608	2.15488	-0.00435114	2.15488	-0.0317693
	2.15973	1.70726	2.15973	0.807703	2.15973	0.206947	2.15973	0.0920892	2.15973	0.0239611	2.15973	0.00733137	2.15973	-0.0153184	2.15973	-0.00482798	2.15973	-0.0306964
	2.16459	1.67531	2.16459	0.793397	2.16459	0.20653	2.16459	0.0918508	2.16459	0.0230074	2.16459	0.00721216	2.16459	-0.0159144	2.16459	-0.00524521	2.16459	-0.0294447
	2.16944	1.64592	2.16944	0.780582	2.16944	0.206828	2.16944	0.0924468	2.16944	0.0221133	2.16944	0.00727177	2.16944	-0.0168085	2.16944	-0.00530481	2.16944	-0.0285506
	2.17429	1.6188	2.17429	0.769019	2.17429	0.207961	2.17429	0.0934601	2.17429	0.0215173	2.17429	0.00745058	2.17429	-0.0177026	2.17429	-0.00506639	2.17429	-0.028193
	2.17915	1.59353	2.17915	0.758588	2.17915	0.209928	2.17915	0.0947118	2.17915	0.0214577	2.17915	0.00780821	2.17915	-0.0188351	2.17915	-0.00447035	2.17915	-0.0282526
	2.184	1.56963	2.184	0.748932	2.184	0.212431	2.184	0.0960231	2.184	0.0218153	2.184	0.00804663	2.184	-0.0198483	2.184	-0.00375509	2.184	-0.0286698
	2.18885	1.54686	2.18885	0.739515	2.18885	0.215471	2.18885	0.097096	2.18885	0.022769	2.18885	0.00786781	2.18885	-0.0210404	2.18885	-0.00315905	2.18885	-0.0291467
	2.19371	1.52493	2.19371	0.730276	2.19371	0.21863	2.19371	0.09799	2.19371	0.0241399	2.19371	0.00709295	2.19371	-0.0220537	2.19371	-0.00268221	2.19371	-0.0296235
	2.19856	1.50347	2.19856	0.721157	2.19856	0.221789	2.19856	0.0988245	2.19856	0.0255704	2.19856	0.00590086	2.19856	-0.0229478	2.19856	-0.00268221	2.19856	-0.0296831
	2.20341	1.48213	2.20341	0.712097	2.20341	0.22465	2.20341	0.0998378	2.20341	0.0270009	2.20341	0.00458956	2.20341	-0.0237226	2.20341	-0.00280142	2.20341	-0.0293851
	2.20827	1.46055	2.20827	0.703037	2.20827	0.227034	2.20827	0.10103	2.20827	0.0281334	2.20827	0.00327826	2.20827	-0.0244379	2.20827	-0.00309944	2.20827	-0.0288486
	2.21312	1.43856	2.21312	0.693977	2.21312	0.229061	2.21312	0.102699	2.21312	0.0290275	2.21312	0.00244379	2.21312	-0.0252128	2.21312	-0.00327826	2.21312	-0.0281334
	2.21797	1.41603	2.21797	0.684798	2.21797	0.230372	2.21797	0.104606	2.21797	0.0296235	2.21797	0.00220537	2.21797	-0.0258088	2.21797	-0.00333786	2.21797	-0.0274181
	2.22283	1.39272	2.22283	0.67544	2.22283	0.230908	2.22283	0.106633	2.22283	0.0298619	2.22283	0.00232458	2.22283	-0.0261664	2.22283	-0.00327826	2.22283	-0.0267029
	2.22768	1.36888	2.22768	0.665784	2.22768	0.23067	2.22768	0.10854	2.22768	0.0302196	2.22768	0.00280142	2.22768	-0.0260472	2.22768	-0.00309944	2.22768	-0.0261664
	2.23253	1.34468	2.23253	0.65589	2.23253	0.229359	2.23253	0.11003	2.23253	0.0306964	2.23253	0.00327826	2.23253	-0.0252724	2.23253	-0.00298023	2.23253	-0.0256896
	2.23739	1.32024	2.23739	0.645578	2.23739	0.226855	2.23739	0.110924	2.23739	0.0314116	2.23739	0.00363588	2.23739	-0.023663	2.23739	-0.00280142	2.23739	-0.025332
	2.24224	1.29563	2.24224	0.634968	2.24224	0.223398	2.24224	0.110984	2.24224	0.0321269	2.24224	0.00363588	2.24224	-0.0213981	2.24224	-0.002563	2.24224	-0.0252128
	2.24709	1.27095	2.24709	0.62412	2.24709	0.218987	2.24709	0.110209	2.24709	0.0326037	2.24709	0.00333786	2.24709	-0.0191331	2.24709	-0.00232458	2.24709	-0.0252128
	2.25195	1.24615	2.25195	0.612915	2.25195	0.214279	2.25195	0.10854	2.25195	0.0329614	2.25195	0.00280142	2.25195	-0.0171661	2.25195	-0.00184774	2.25195	-0.0252724
	2.2568	1.22118	2.2568	0.601411	2.2568	0.20951	2.2568	0.106156	2.2568	0.0327826	2.2568	0.00208616	2.2568	-0.0162125	2.2568	-0.0012517	2.2568	-0.0254512
	2.26165	1.19603	2.26165	0.589848	2.26165	0.2051	2.26165	0.103295	2.26165	0.0320673	2.26165	0.00137091	2.26165	-0.0164509	2.26165	-0.000715256	2.26165	-0.0255108
	2.26651	1.17081	2.26651	0.578046	2.26651	0.201285	2.26651	0.100017	2.26651	0.031054	2.26651	0.000715256	2.26651	-0.0177026	2.26651	-0.000119209	2.26651	-0.02563
	2.27136	1.14578	2.27136	0.566125	2.27136	0.198007	2.27136	0.0964999	2.27136	0.0298619	2.27136	0.000476837	2.27136	-0.0195503	2.27136	0.000357628	2.27136	-0.0258684
	2.27621	1.12098	2.27621	0.554025	2.27621	0.194728	2.27621	0.0929236	2.27621	0.0286698	2.27621	0.000476837	2.27621	-0.0213385	2.27621	0.000834465	2.27621	-0.0262856
	2.28107	1.09684	2.28107	0.541627	2.28107	0.191331	2.28107	0.0892878	2.28107	0.0274777	2.28107	0.00077486	2.28107	-0.0222325	2.28107	0.00119209	2.28107	-0.0270605
	2.28592	1.07312	2.28592	0.52911	2.28592	0.187397	2.28592	0.0854731	2.28592	0.0262856	2.28592	0.00143051	2.28592	-0.0222921	2.28592	0.0013113	2.28592	-0.027895
	2.29077	1.04988	2.29077	0.516593	2.29077	0.182986	2.29077	0.0817776	2.29077	0.0252724	2.29077	0.00214577	2.29077	-0.0215769	2.29077	0.0013113	2.29077	-0.0286698
	2.29563	1.02705	2.29563	0.504255	2.29563	0.178099	2.29563	0.0780821	2.29563	0.0244379	2.29563	0.00286102	2.29563	-0.0205636	2.29563	0.00101328	2.29563	-0.0292063
	2.30048	1.00476	2.30048	0.492632	2.30048	0.173032	2.30048	0.0748038	2.30048	0.0239015	2.30048	0.00339746	2.30048	-0.0197291	2.30048	0.000417233	2.30048	-0.0294447
	2.30533	0.98294	2.30533	0.481546	2.30533	0.167906	2.30533	0.0721812	2.30533	0.0237823	2.30533	0.0038147	2.30533	-0.0194907	2.30533	-0.000417233	2.30533	-0.0292659
	2.31019	0.961721	2.31019	0.471413	2.31019	0.162899	2.31019	0.0702739	2.31019	0.0241399	2.31019	0.0038743	2.31019	-0.0198483	2.31019	-0.00137091	2.31019	-0.0288486
	2.31504	0.941396	2.31504	0.461638	2.31504	0.157833	2.31504	0.0690222	2.31504	0.0247359	2.31504	0.00375509	2.31504	-0.0207424	2.31504	-0.00232458	2.31504	-0.0287294
	2.31989	0.922203	2.31989	0.452399	2.31989	0.152946	2.31989	0.0681281	2.31989	0.0252128	2.31989	0.00333786	2.31989	-0.0217557	2.31989	-0.00315905	2.31989	-0.0290871
	2.32475	0.903964	2.32475	0.44328	2.32475	0.148118	2.32475	0.067234	2.32475	0.0252724	2.32475	0.00286102	2.32475	-0.022769	2.32475	-0.00375509	2.32475	-0.0299811
	2.3296	0.886917	2.3296	0.43416	2.3296	0.14329	2.3296	0.0659227	2.3296	0.0247955	2.3296	0.00226498	2.3296	-0.0237226	2.3296	-0.00417233	2.3296	-0.0312924
	2.33445	0.870824	2.33445	0.42516	2.33445	0.138819	2.33445	0.0641346	2.33445	0.0237823	2.33445	0.00154972	2.33445	-0.0243783	2.33445	-0.00399351	2.33445	-0.0327826
	2.33931	0.855505	2.33931	0.416219	2.33931	0.134647	2.33931	0.0618696	2.33931	0.0223517	2.33931	0.000834465	2.33931	-0.0247359	2.33931	-0.00339746	2.33931	-0.0339746
	2.34416	0.840843	2.34416	0.407457	2.34416	0.130773	2.34416	0.0591874	2.34416	0.0208616	2.34416	0.000238419	2.34416	-0.0248551	2.34416	-0.00232458	2.34416	-0.0345111
	2.34901	0.826716	2.34901	0.398934	2.34901	0.127316	2.34901	0.0565648	2.34901	0.0194311	2.34901	-0.000238419	2.34901	-0.0247955	2.34901	-0.0012517	2.34901	-0.0341535
	2.35387	0.812829	2.35387	0.390589	2.35387	0.124097	2.35387	0.0543594	2.35387	0.0184178	2.35387	-0.000417233	2.35387	-0.0247359	2.35387	-0.000417233	2.35387	-0.033021
	2.35872	0.799119	2.35872	0.382483	2.35872	0.120997	2.35872	0.0526309	2.35872	0.0177026	2.35872	-0.000417233	2.35872	-0.0246763	2.35872	0	2.35872	-0.0315905
	2.36357	0.785649	2.36357	0.374794	2.36357	0.118196	2.36357	0.0514388	2.36357	0.0172257	2.36357	-0.000298023	2.36357	-0.0247359	2.36357	-0.000357628	2.36357	-0.0299811
	2.36843	0.772297	2.36843	0.367582	2.36843	0.115454	2.36843	0.0507236	2.36843	0.0168085	2.36843	-5.96046e-05	2.36843	-0.0249147	2.36843	-0.00137091	2.36843	-0.0286698
	2.37328	0.759184	2.37328	0.360727	2.37328	0.112891	2.37328	0.0501871	2.37328	0.0166297	2.37328	0.000119209	2.37328	-0.025332	2.37328	-0.00268221	2.37328	-0.0278354
	2.37813	0.746489	2.37813	0.354409	2.37813	0.110507	2.37813	0.0498891	2.37813	0.0163913	2.37813	0.000178814	2.37813	-0.025928	2.37813	-0.00411272	2.37813	-0.0275373
	2.38299	0.73415	2.38299	0.348628	2.38299	0.108182	2.38299	0.0494719	2.38299	0.015974	2.38299	5.96046e-05	2.38299	-0.0262856	2.38299	-0.00524521	2.38299	-0.0277162
	2.38784	0.722051	2.38784	0.343204	2.38784	0.105798	2.38784	0.0491142	2.38784	0.0155568	2.38784	-5.96046e-05	2.38784	-0.0264645	2.38784	-0.00566244	2.38784	-0.0279546
	2.39269	0.710189	2.39269	0.338078	2.39269	0.103533	2.39269	0.0486374	2.39269	0.01508	2.39269	-0.000298023	2.39269	-0.0264049	2.39269	-0.00560284	2.39269	-0.0279546
	2.39755	0.698805	2.39755	0.333011	2.39755	0.101447	2.39755	0.0481009	2.39755	0.0145435	2.39755	-0.000596046	2.39755	-0.0261664	2.39755	-0.00500679	2.39755	-0.0276566
	2.4024	0.687897	2.4024	0.328183	2.4024	0.0995994	2.4024	0.0471473	2.4024	0.0141263	2.4024	-0.00089407	2.4024	-0.0256896	2.4024	-0.00417233	2.4024	-0.0269413
	2.40725	0.677705	2.40725	0.323355	2.40725	0.0979304	2.40725	0.0458956	2.40725	0.0140667	2.40725	-0.00119209	2.40725	-0.0251532	2.40725	-0.00321865	2.40725	-0.0260472
	2.41211	0.668108	2.41211	0.318468	2.41211	0.0964999	2.41211	0.0442266	2.41211	0.0144839	2.41211	-0.00172853	2.41211	-0.0244975	2.41211	-0.0025034	2.41211	-0.025034
	2.41696	0.659227	2.41696	0.313759	2.41696	0.094831	2.41696	0.0424385	2.41696	0.0151396	2.41696	-0.00238419	2.41696	-0.0238419	2.41696	-0.00208616	2.41696	-0.0243783
	2.42181	0.650883	2.42181	0.309169	2.42181	0.0929832	2.42181	0.0405908	2.42181	0.0157356	2.42181	-0.00292063	2.42181	-0.0230074	2.42181	-0.00196695	2.42181	-0.0244975
	2.42667	0.643134	2.42667	0.304759	2.42667	0.0907779	2.42667	0.039041	2.42667	0.0162125	2.42667	-0.00333786	2.42667	-0.0221729	2.42667	-0.00214577	2.42667	-0.0252724
	2.43152	0.635624	2.43152	0.300705	2.43152	0.0882149	2.43152	0.0380874	2.43152	0.0161529	2.43152	-0.00345707	2.43152	-0.0212193	2.43152	-0.00238419	2.43152	-0.0264049
	2.43637	0.628471	2.43637	0.29695	2.43637	0.0855327	2.43637	0.0376105	2.43637	0.0155568	2.43637	-0.00333786	2.43637	-0.020206	2.43637	-0.00274181	2.43637	-0.0274777
	2.44123	0.621438	2.44123	0.293374	2.44123	0.0830293	2.44123	0.0373721	2.44123	0.0144243	2.44123	-0.00303984	2.44123	-0.0193119	2.44123	-0.00309944	2.44123	-0.0281334
	2.44608	0.614464	2.44608	0.290096	2.44608	0.0808835	2.44608	0.0371933	2.44608	0.0129938	2.44608	-0.00268221	2.44608	-0.0184178	2.44608	-0.00315905	2.44608	-0.027895
	2.45093	0.607252	2.45093	0.286698	2.45093	0.0792742	2.45093	0.0367165	2.45093	0.0116825	2.45093	-0.0025034	2.45093	-0.0175238	2.45093	-0.00292063	2.45093	-0.0268817
	2.45579	0.59998	2.45579	0.283301	2.45579	0.0779033	2.45579	0.0357032	2.45579	0.0107884	2.45579	-0.002563	2.45579	-0.0166893	2.45579	-0.00244379	2.45579	-0.0254512
	2.46064	0.592589	2.46064	0.279605	2.46064	0.0766516	2.46064	0.0343323	2.46064	0.0103712	2.46064	-0.00315905	2.46064	-0.015974	2.46064	-0.00166893	2.46064	-0.0237823
	2.46549	0.585198	2.46549	0.275612	2.46549	0.0756383	2.46549	0.0327229	2.46549	0.0104308	2.46549	-0.0038743	2.46549	-0.0154376	2.46549	-0.000655651	2.46549	-0.022471
	2.47035	0.577807	2.47035	0.271082	2.47035	0.0745058	2.47035	0.0312328	2.47035	0.0109673	2.47035	-0.00470877	2.47035	-0.0151992	2.47035	0.000476837	2.47035	-0.0217557
	2.4752	0.570476	2.4752	0.266314	2.4752	0.0732541	2.4752	0.03016	2.4752	0.0116825	2.4752	-0.00536442	2.4752	-0.0153184	2.4752	0.00149012	2.4752	-0.0218153
	2.48005	0.563323	2.48005	0.261366	2.48005	0.0720024	2.48005	0.0296235	2.48005	0.0122786	2.48005	-0.00554323	2.48005	-0.0156164	2.48005	0.00214577	2.48005	-0.0221133
	2.48491	0.555873	2.48491	0.256538	2.48491	0.0710487	2.48491	0.0298023	2.48491	0.0126362	2.48491	-0.00536442	2.48491	-0.0165105	2.48491	0.00226498	2.48491	-0.022769
	2.48976	0.548124	2.48976	0.252128	2.48976	0.0703335	2.48976	0.030458	2.48976	0.0129938	2.48976	-0.00476837	2.48976	-0.0175834	2.48976	0.00166893	2.48976	-0.0232458
	2.49461	0.540316	2.49461	0.248551	2.49461	0.0699162	2.49461	0.0314713	2.49461	0.013113	2.49461	-0.00405312	2.49461	-0.0188351	2.49461	0.000655651	2.49461	-0.023663
	2.49947	0.532389	2.49947	0.24575	2.49947	0.0697374	2.49947	0.0323057	2.49947	0.0133514	2.49947	-0.00345707	2.49947	-0.0200868	2.49947	-0.000655651	2.49947	-0.0237823
	2.50432	0.52464	2.50432	0.243664	2.50432	0.0697374	2.50432	0.0328422	2.50432	0.0137091	2.50432	-0.00303984	2.50432	-0.0210404	2.50432	-0.00166893	2.50432	-0.0237823
	2.50917	0.517309	2.50917	0.241995	2.50917	0.0696182	2.50917	0.033021	2.50917	0.0143647	2.50917	-0.00286102	2.50917	-0.0215769	2.50917	-0.00208616	2.50917	-0.0235438
	2.51403	0.510335	2.51403	0.240266	2.51403	0.0692606	2.51403	0.0326037	2.51403	0.0151992	2.51403	-0.00286102	2.51403	-0.0216365	2.51403	-0.00178814	2.51403	-0.023365
	2.51888	0.503778	2.51888	0.238538	2.51888	0.0688434	2.51888	0.0319481	2.51888	0.0160336	2.51888	-0.00298023	2.51888	-0.0212193	2.51888	-0.00077486	2.51888	-0.023067
	2.52373	0.497699	2.52373	0.236511	2.52373	0.0682473	2.52373	0.0311732	2.52373	0.0167489	2.52373	-0.00303984	2.52373	-0.020504	2.52373	0.000536442	2.52373	-0.0227094
	2.52859	0.491798	2.52859	0.234723	2.52859	0.0678301	2.52859	0.0305772	2.52859	0.0171065	2.52859	-0.00309944	2.52859	-0.0199676	2.52859	0.00178814	2.52859	-0.0222921
	2.53344	0.486255	2.53344	0.233233	2.53344	0.0675321	2.53344	0.0303984	2.53344	0.0171065	2.53344	-0.00268221	2.53344	-0.0194907	2.53344	0.00268221	2.53344	-0.0218153
	2.53829	0.481129	2.53829	0.232339	2.53829	0.0673532	2.53829	0.0305176	2.53829	0.0169277	2.53829	-0.00232458	2.53829	-0.0194311	2.53829	0.00298023	2.53829	-0.0215173
	2.54315	0.476539	2.54315	0.231743	2.54315	0.067234	2.54315	0.0308156	2.54315	0.0166297	2.54315	-0.00190735	2.54315	-0.0196695	2.54315	0.0025034	2.54315	-0.0212789
	2.548	0.472546	2.548	0.231385	2.548	0.066936	2.548	0.0309944	2.548	0.0164509	2.548	-0.00166893	2.548	-0.020206	2.548	0.00160933	2.548	-0.0211
	2.55285	0.469089	2.55285	0.230849	2.55285	0.0662804	2.55285	0.0308156	2.55285	0.0163317	2.55285	-0.00149012	2.55285	-0.0207424	2.55285	0.000417233	2.55285	-0.0211
	2.55771	0.46593	2.55771	0.229776	2.55771	0.0653267	2.55771	0.030458	2.55771	0.0163913	2.55771	-0.0013113	2.55771	-0.0211596	2.55771	-0.000834465	2.55771	-0.0210404
	2.56256	0.462711	2.56256	0.227928	2.56256	0.0642538	2.56256	0.0298023	2.56256	0.0164509	2.56256	-0.00119209	2.56256	-0.0212789	2.56256	-0.00202656	2.56256	-0.0209212
	2.56741	0.459194	2.56741	0.225544	2.56741	0.0631213	2.56741	0.0291467	2.56741	0.0166297	2.56741	-0.000953674	2.56741	-0.0211	2.56741	-0.00303984	2.56741	-0.0204444
	2.57227	0.455141	2.57227	0.222623	2.57227	0.0621676	2.57227	0.0286698	2.57227	0.0165105	2.57227	-0.000476837	2.57227	-0.0206828	2.57227	-0.00375509	2.57227	-0.0197291
	2.57712	0.450313	2.57712	0.219345	2.57712	0.0613928	2.57712	0.0283718	2.57712	0.0163317	2.57712	0.000357628	2.57712	-0.0200272	2.57712	-0.00423193	2.57712	-0.0188947
	2.58197	0.445008	2.58197	0.215709	2.58197	0.0606775	2.58197	0.0282526	2.58197	0.0160336	2.58197	0.00119209	2.58197	-0.0193119	2.58197	-0.00464916	2.58197	-0.0181198
	2.58683	0.439405	2.58683	0.211835	2.58683	0.0597835	2.58683	0.0281334	2.58683	0.0156164	2.58683	0.00184774	2.58683	-0.018537	2.58683	-0.00470877	2.58683	-0.0175238
	2.59168	0.433803	2.59168	0.207901	2.59168	0.0588298	2.59168	0.0279546	2.59168	0.0149012	2.59168	0.00208616	2.59168	-0.017941	2.59168	-0.00452995	2.59168	-0.0174642
	2.59653	0.428438	2.59653	0.203788	2.59653	0.0576973	2.59653	0.0274181	2.59653	0.0140071	2.59653	0.00184774	2.59653	-0.0174046	2.59653	-0.00411272	2.59653	-0.0180006
	2.60139	0.42361	2.60139	0.199676	2.60139	0.0565052	2.60139	0.0267029	2.60139	0.0129342	2.60139	0.00113249	2.60139	-0.0171661	2.60139	-0.00369549	2.60139	-0.0190735
	2.60624	0.419259	2.60624	0.196099	2.60624	0.0553727	2.60624	0.0257492	2.60624	0.0116229	2.60624	0.000178814	2.60624	-0.0171661	2.60624	-0.00321865	2.60624	-0.0205636
	2.61109	0.415146	2.61109	0.193059	2.61109	0.0545382	2.61109	0.0246167	2.61109	0.0103116	2.61109	-0.000834465	2.61109	-0.0172257	2.61109	-0.00298023	2.61109	-0.0219941
	2.61595	0.411212	2.61595	0.190854	2.61595	0.0538826	2.61595	0.0234246	2.61595	0.00905991	2.61595	-0.00154972	2.61595	-0.0174642	2.61595	-0.00321865	2.61595	-0.023365
	2.6208	0.407338	2.6208	0.189543	2.6208	0.0535846	2.6208	0.0221133	2.6208	0.00798702	2.6208	-0.00184774	2.6208	-0.0180006	2.6208	-0.00369549	2.6208	-0.0244379
	2.62565	0.403583	2.62565	0.188708	2.62565	0.0532269	2.62565	0.0207424	2.62565	0.00751019	2.62565	-0.00149012	2.62565	-0.0188351	2.62565	-0.00429153	2.62565	-0.025034
	2.63051	0.399888	2.63051	0.188291	2.63051	0.0528693	2.63051	0.0194907	2.63051	0.00751019	2.63051	-0.00077486	2.63051	-0.0200868	2.63051	-0.00524521	2.63051	-0.0250936
	2.63536	0.396013	2.63536	0.187874	2.63536	0.0524521	2.63536	0.0184774	2.63536	0.0077486	2.63536	0.000298023	2.63536	-0.0216365	2.63536	-0.00625849	2.63536	-0.0247955
	2.64021	0.392318	2.64021	0.187218	2.64021	0.0519753	2.64021	0.0177026	2.64021	0.00828505	2.64021	0.00137091	2.64021	-0.0231266	2.64021	-0.00745058	2.64021	-0.0242591
	2.64507	0.388503	2.64507	0.186205	2.64507	0.0512004	2.64507	0.0174046	2.64507	0.00882149	2.64507	0.00232458	2.64507	-0.0245571	2.64507	-0.00852346	2.64507	-0.0236034
	2.64992	0.384629	2.64992	0.184715	2.64992	0.0504255	2.64992	0.0177026	2.64992	0.0090003	2.64992	0.00298023	2.64992	-0.0253916	2.64992	-0.00953674	2.64992	-0.0231266
	2.65477	0.380933	2.65477	0.183105	2.65477	0.0495315	2.65477	0.0181794	2.65477	0.00905991	2.65477	0.00333786	2.65477	-0.0254512	2.65477	-0.0101924	2.65477	-0.0230074
	2.65963	0.377655	2.65963	0.181317	2.65963	0.0484586	2.65963	0.0188947	2.65963	0.00888109	2.65963	0.00333786	2.65963	-0.0248551	2.65963	-0.0107288	2.65963	-0.023067
	2.66448	0.374913	2.66448	0.179529	2.66448	0.0475049	2.66448	0.0195503	2.66448	0.00864267	2.66448	0.00309944	2.66448	-0.0234842	2.66448	-0.0107288	2.66448	-0.023365
	2.66933	0.372887	2.66933	0.17792	2.66933	0.0465512	2.66933	0.0200868	2.66933	0.00864267	2.66933	0.0025034	2.66933	-0.0217557	2.66933	-0.0104308	2.66933	-0.0237226
	2.67419	0.371635	2.67419	0.17643	2.67419	0.0457764	2.67419	0.0203848	2.67419	0.00876188	2.67419	0.00202656	2.67419	-0.019908	2.67419	-0.00989437	2.67419	-0.0241995
	2.67904	0.37086	2.67904	0.174999	2.67904	0.0452995	2.67904	0.0206232	2.67904	0.00905991	2.67904	0.0012517	2.67904	-0.0184178	2.67904	-0.00911951	2.67904	-0.0247955
	2.68389	0.370264	2.68389	0.173807	2.68389	0.0448823	2.68389	0.0207424	2.68389	0.00959635	2.68389	0.000536442	2.68389	-0.0175834	2.68389	-0.00834465	2.68389	-0.0255108
	2.68875	0.36943	2.68875	0.172734	2.68875	0.0445843	2.68875	0.0206828	2.68875	0.010252	2.68875	-0.000357628	2.68875	-0.0174046	2.68875	-0.00780821	2.68875	-0.0263453
	2.6936	0.368059	2.6936	0.171661	2.6936	0.0442863	2.6936	0.0203252	2.6936	0.0107884	2.6936	-0.00143051	2.6936	-0.0178814	2.6936	-0.00745058	2.6936	-0.0274777
	2.69845	0.366271	2.69845	0.170827	2.69845	0.043869	2.69845	0.0198483	2.69845	0.0112057	2.69845	-0.0026226	2.69845	-0.0186563	2.69845	-0.00739098	2.69845	-0.0286698
	2.70331	0.364006	2.70331	0.169992	2.70331	0.0432134	2.70331	0.0189543	2.70331	0.0115633	2.70331	-0.00399351	2.70331	-0.0196695	2.70331	-0.007689	2.70331	-0.0296235
	2.70816	0.361741	2.70816	0.169158	2.70816	0.0420809	2.70816	0.0180602	2.70816	0.0115633	2.70816	-0.00536442	2.70816	-0.0205636	2.70816	-0.00840425	2.70816	-0.0303388
	2.71301	0.359595	2.71301	0.168145	2.71301	0.04071	2.71301	0.0171065	2.71301	0.0116229	2.71301	-0.00661612	2.71301	-0.0211596	2.71301	-0.00917912	2.71301	-0.0308156
	2.71787	0.357389	2.71787	0.167191	2.71787	0.0391603	2.71787	0.0163913	2.71787	0.0115633	2.71787	-0.00762939	2.71787	-0.0216961	2.71787	-0.00995398	2.71787	-0.0311732
	2.72272	0.355303	2.72272	0.166237	2.72272	0.0377297	2.72272	0.0157952	2.72272	0.0116229	2.72272	-0.00864267	2.72272	-0.0219941	2.72272	-0.0106692	2.72272	-0.0315309
	2.72757	0.353217	2.72757	0.165343	2.72757	0.0366569	2.72757	0.015378	2.72757	0.0117421	2.72757	-0.00941753	2.72757	-0.0220537	2.72757	-0.0111461	2.72757	-0.0320077
	2.73243	0.350714	2.73243	0.164866	2.73243	0.0359416	2.73243	0.0153184	2.73243	0.0117421	2.73243	-0.0101328	2.73243	-0.0218749	2.73243	-0.0110269	2.73243	-0.0324249
	2.73728	0.348091	2.73728	0.164509	2.73728	0.0356436	2.73728	0.0153184	2.73728	0.0116229	2.73728	-0.0106692	2.73728	-0.0212193	2.73728	-0.01055	2.73728	-0.0326633
	2.74213	0.345349	2.74213	0.16433	2.74213	0.0357032	2.74213	0.015676	2.74213	0.0113249	2.74213	-0.0109076	2.74213	-0.0203848	2.74213	-0.00971556	2.74213	-0.0326037
	2.74699	0.342965	2.74699	0.163853	2.74699	0.0360012	2.74699	0.0162721	2.74699	0.0107288	2.74699	-0.010848	2.74699	-0.0196099	2.74699	-0.00864267	2.74699	-0.0321269
	2.75184	0.340879	2.75184	0.163019	2.75184	0.0365973	2.75184	0.0169277	2.75184	0.0101924	2.75184	-0.0104308	2.75184	-0.0189543	2.75184	-0.00727177	2.75184	-0.0309944
	2.75669	0.339448	2.75669	0.161529	2.75669	0.0371933	2.75669	0.0174046	2.75669	0.00959635	2.75669	-0.00971556	2.75669	-0.0190139	2.75669	-0.00607967	2.75669	-0.0295639
	2.76155	0.338376	2.76155	0.159621	2.76155	0.0379682	2.76155	0.0177622	2.76155	0.00923872	2.76155	-0.0090003	2.76155	-0.0194311	2.76155	-0.00476837	2.76155	-0.028193
	2.7664	0.33778	2.7664	0.157297	2.7664	0.0389814	2.7664	0.0177622	2.7664	0.00917912	2.7664	-0.00834465	2.7664	-0.020206	2.7664	-0.00369549	2.7664	-0.0268817
	2.77125	0.337481	2.77125	0.154853	2.77125	0.0401735	2.77125	0.0172257	2.77125	0.00923872	2.77125	-0.00792742	2.77125	-0.0209808	2.77125	-0.00274181	2.77125	-0.0259876
	2.77611	0.337303	2.77611	0.152767	2.77611	0.0413656	2.77611	0.0162721	2.77611	0.00953674	2.77611	-0.00798702	2.77611	-0.0215173	2.77611	-0.00220537	2.77611	-0.0254512
	2.78096	0.337124	2.78096	0.151217	2.78096	0.0422597	2.78096	0.0151396	2.78096	0.00977516	2.78096	-0.00852346	2.78096	-0.0215769	2.78096	-0.00196695	2.78096	-0.025332
	2.78581	0.336885	2.78581	0.150502	2.78581	0.0427961	2.78581	0.0140667	2.78581	0.0100732	2.78581	-0.00923872	2.78581	-0.0218153	2.78581	-0.00208616	2.78581	-0.0252724
	2.79067	0.336528	2.79067	0.150383	2.79067	0.0427961	2.79067	0.0134706	2.79067	0.0104308	2.79067	-0.00995398	2.79067	-0.0221729	2.79067	-0.00226498	2.79067	-0.0250936
	2.79552	0.335872	2.79552	0.15074	2.79552	0.0422001	2.79552	0.0135303	2.79552	0.010848	2.79552	-0.0104904	2.79552	-0.0229478	2.79552	-0.0026226	2.79552	-0.0247359
	2.80037	0.334859	2.80037	0.151217	2.80037	0.0414252	2.80037	0.0141859	2.80037	0.0115037	2.80037	-0.01055	2.80037	-0.0241995	2.80037	-0.00286102	2.80037	-0.0243187
	2.80523	0.333309	2.80523	0.151515	2.80523	0.0403523	2.80523	0.015378	2.80523	0.012219	2.80523	-0.0101924	2.80523	-0.0256896	2.80523	-0.00298023	2.80523	-0.0238419
	2.81008	0.331461	2.81008	0.151277	2.81008	0.0393391	2.81008	0.0166297	2.81008	0.0129938	2.81008	-0.00959635	2.81008	-0.0271201	2.81008	-0.00309944	2.81008	-0.0234842
	2.81493	0.329375	2.81493	0.150502	2.81493	0.0382662	2.81493	0.0177622	2.81493	0.0134706	2.81493	-0.0089407	2.81493	-0.0282526	2.81493	-0.00321865	2.81493	-0.023365
	2.81979	0.327408	2.81979	0.14919	2.81979	0.0373721	2.81979	0.0184178	2.81979	0.0137687	2.81979	-0.00840425	2.81979	-0.0288486	2.81979	-0.00327826	2.81979	-0.0234842
	2.82464	0.325799	2.82464	0.147939	2.82464	0.0362992	2.82464	0.0185966	2.82464	0.0135303	2.82464	-0.00822544	2.82464	-0.0289679	2.82464	-0.00339746	2.82464	-0.023663
	2.82949	0.324488	2.82949	0.146806	2.82949	0.0353456	2.82949	0.0183582	2.82949	0.012815	2.82949	-0.00834465	2.82949	-0.0287294	2.82949	-0.00351667	2.82949	-0.0239611
	2.83435	0.323653	2.83435	0.146091	2.83435	0.0343919	2.83435	0.0178218	2.83435	0.0118017	2.83435	-0.00852346	2.83435	-0.0280738	2.83435	-0.00375509	2.83435	-0.0242591
	2.8392	0.323176	2.8392	0.145912	2.8392	0.0334978	2.8392	0.0171065	2.8392	0.0106692	2.8392	-0.00858307	2.8392	-0.0270605	2.8392	-0.00405312	2.8392	-0.0247359
	2.84405	0.322759	2.84405	0.145853	2.84405	0.0329614	2.84405	0.0164509	2.84405	0.00941753	2.84405	-0.00846386	2.84405	-0.0258088	2.84405	-0.00458956	2.84405	-0.025332
	2.84891	0.32258	2.84891	0.145912	2.84891	0.0326037	2.84891	0.0155568	2.84891	0.00816584	2.84891	-0.00810623	2.84891	-0.0243187	2.84891	-0.00524521	2.84891	-0.0259876
	2.85376	0.322163	2.85376	0.145555	2.85376	0.0326037	2.85376	0.0143647	2.85376	0.00733137	2.85376	-0.007689	2.85376	-0.0229478	2.85376	-0.00596046	2.85376	-0.0267029
	2.85861	0.321686	2.85861	0.145018	2.85861	0.0328422	2.85861	0.0131726	2.85861	0.00661612	2.85861	-0.00739098	2.85861	-0.0218153	2.85861	-0.00667572	2.85861	-0.0272989
	2.86347	0.32115	2.86347	0.144243	2.86347	0.0331998	2.86347	0.0119209	2.86347	0.00631809	2.86347	-0.00739098	2.86347	-0.0211	2.86347	-0.00709295	2.86347	-0.0277162
	2.86832	0.320256	2.86832	0.143528	2.86832	0.0335574	2.86832	0.0109673	2.86832	0.00607967	2.86832	-0.007689	2.86832	-0.0209212	2.86832	-0.00709295	2.86832	-0.027895
	2.87317	0.319064	2.87317	0.14317	2.87317	0.0337958	2.87317	0.0103712	2.87317	0.00607967	2.87317	-0.00804663	2.87317	-0.0210404	2.87317	-0.00685453	2.87317	-0.0278354
	2.87803	0.317335	2.87803	0.143051	2.87803	0.0337362	2.87803	0.010252	2.87803	0.00602007	2.87803	-0.00846386	2.87803	-0.0215173	2.87803	-0.00602007	2.87803	-0.0277758
	2.88288	0.315309	2.88288	0.143349	2.88288	0.0334382	2.88288	0.0106692	2.88288	0.00578165	2.88288	-0.00870228	2.88288	-0.0219941	2.88288	-0.0051856	2.88288	-0.027597
	2.88773	0.313282	2.88773	0.143707	2.88773	0.033021	2.88773	0.0112653	2.88773	0.00548363	2.88773	-0.00858307	2.88773	-0.0224113	2.88773	-0.00423193	2.88773	-0.0273585
	2.89259	0.311494	2.89259	0.144064	2.89259	0.0324845	2.89259	0.0116825	2.89259	0.00500679	2.89259	-0.00834465	2.89259	-0.0227094	2.89259	-0.00357628	2.89259	-0.0271201
	2.89744	0.310063	2.89744	0.144184	2.89744	0.0319481	2.89744	0.0117421	2.89744	0.00452995	2.89744	-0.00798702	2.89744	-0.0228882	2.89744	-0.00327826	2.89744	-0.0270009
	2.90229	0.309289	2.90229	0.143945	2.90229	0.0315905	2.90229	0.0114441	2.90229	0.00435114	2.90229	-0.007689	2.90229	-0.0229478	2.90229	-0.00351667	2.90229	-0.0267625
	2.90715	0.30899	2.90715	0.143468	2.90715	0.0312924	2.90715	0.0109076	2.90715	0.00441074	2.90715	-0.00751019	2.90715	-0.023067	2.90715	-0.00369549	2.90715	-0.0264645
	2.912	0.308812	2.912	0.142694	2.912	0.0312328	2.912	0.0101924	2.912	0.00494719	2.912	-0.00745058	2.912	-0.0229478	2.912	-0.00411272	2.912	-0.026226
	2.91685	0.308275	2.91685	0.14174	2.91685	0.0311732	2.91685	0.00959635	2.91685	0.00578165	2.91685	-0.00745058	2.91685	-0.0225902	2.91685	-0.00435114	2.91685	-0.0257492
	2.92171	0.307083	2.92171	0.140727	2.92171	0.0311136	2.92171	0.00935793	2.92171	0.00691414	2.92171	-0.00733137	2.92171	-0.0219941	2.92171	-0.00423193	2.92171	-0.025034
	2.92656	0.305176	2.92656	0.139654	2.92656	0.0311136	2.92656	0.00935793	2.92656	0.00816584	2.92656	-0.00697374	2.92656	-0.0213981	2.92656	-0.0038147	2.92656	-0.0241399
	2.93141	0.302851	2.93141	0.138462	2.93141	0.0309348	2.93141	0.00965595	2.93141	0.00965595	2.93141	-0.0063777	2.93141	-0.0208616	2.93141	-0.00309944	2.93141	-0.0234842
	2.93627	0.300288	2.93627	0.13715	2.93627	0.0303388	2.93627	0.0101924	2.93627	0.0112057	2.93627	-0.00584126	2.93627	-0.020802	2.93627	-0.00238419	2.93627	-0.0230074
	2.94112	0.297606	2.94112	0.135779	2.94112	0.0294447	2.94112	0.0104904	2.94112	0.0125766	2.94112	-0.00542402	2.94112	-0.0211596	2.94112	-0.00184774	2.94112	-0.0228882
	2.94597	0.295043	2.94597	0.134289	2.94597	0.0281334	2.94597	0.0106096	2.94597	0.0140071	2.94597	-0.00536442	2.94597	-0.0222325	2.94597	-0.00160933	2.94597	-0.0231266
	2.95083	0.292897	2.95083	0.132799	2.95083	0.0268817	2.95083	0.0104308	2.95083	0.0150204	2.95083	-0.00578165	2.95083	-0.0236034	2.95083	-0.00196695	2.95083	-0.0234842
	2.95568	0.290573	2.95568	0.131249	2.95568	0.02563	2.95568	0.0100136	2.95568	0.0154972	2.95568	-0.0064373	2.95568	-0.0249147	2.95568	-0.00268221	2.95568	-0.0238419
	2.96053	0.288188	2.96053	0.1297	2.96053	0.0247359	2.96053	0.00917912	2.96053	0.0151396	2.96053	-0.00721216	2.96053	-0.025928	2.96053	-0.00363588	2.96053	-0.0239611
	2.96539	0.285685	2.96539	0.128269	2.96539	0.0243187	2.96539	0.00822544	2.96539	0.0141859	2.96539	-0.007689	2.96539	-0.0265837	2.96539	-0.00464916	2.96539	-0.023663
	2.97024	0.283122	2.97024	0.126839	2.97024	0.0243187	2.97024	0.00709295	2.97024	0.0126958	2.97024	-0.007689	2.97024	-0.0266433	2.97024	-0.00566244	2.97024	-0.0232458
	2.97509	0.280559	2.97509	0.125349	2.97509	0.0247359	2.97509	0.00596046	2.97509	0.0109673	2.97509	-0.00739098	2.97509	-0.0264645	2.97509	-0.0063777	2.97509	-0.0226498
	2.97995	0.278234	2.97995	0.124037	2.97995	0.0252128	2.97995	0.00482798	2.97995	0.00917912	2.97995	-0.00685453	2.97995	-0.0261068	2.97995	-0.00691414	2.97995	-0.0222325
	2.9848	0.276208	2.9848	0.122964	2.9848	0.0258684	2.9848	0.0038147	2.9848	0.00762939	2.9848	-0.0063777	2.9848	-0.025928	2.9848	-0.00721216	2.9848	-0.0221133
	2.98965	0.274837	2.98965	0.122249	2.98965	0.0264645	2.98965	0.00315905	2.98965	0.00673532	2.98965	-0.00625849	2.98965	-0.025928	2.98965	-0.00721216	2.98965	-0.0223517
	2.99451	0.274062	2.99451	0.121772	2.99451	0.0270009	2.99451	0.0026226	2.99451	0.0064373	2.99451	-0.0064373	2.99451	-0.0258684	2.99451	-0.00715256	2.99451	-0.023067
	2.99936	0.274003	2.99936	0.121713	2.99936	0.0274181	2.99936	0.00268221	2.99936	0.00655651	2.99936	-0.00685453	2.99936	-0.0258684	2.99936	-0.00697374	2.99936	-0.0241399
	3.00421	0.27442	3.00421	0.121772	3.00421	0.0277162	3.00421	0.00315905	3.00421	0.00715256	3.00421	-0.00721216	3.00421	-0.02563	3.00421	-0.00673532	3.00421	-0.025332
	3.00907	0.275373	3.00907	0.121772	3.00907	0.0279546	3.00907	0.00399351	3.00907	0.00786781	3.00907	-0.00733137	3.00907	-0.0252724	3.00907	-0.00655651	3.00907	-0.0265241
	3.01392	0.276268	3.01392	0.121415	3.01392	0.0282526	3.01392	0.00500679	3.01392	0.00870228	3.01392	-0.00721216	3.01392	-0.0245571	3.01392	-0.0064373	3.01392	-0.0277162
	3.01877	0.276864	3.01877	0.120699	3.01877	0.0286698	3.01877	0.00584126	3.01877	0.00923872	3.01877	-0.00679493	3.01877	-0.0236034	3.01877	-0.00661612	3.01877	-0.0286102
	3.02363	0.276566	3.02363	0.119567	3.02363	0.0291467	3.02363	0.00625849	3.02363	0.00935793	3.02363	-0.00631809	3.02363	-0.0226498	3.02363	-0.00703335	3.02363	-0.0290871
	3.02848	0.275433	3.02848	0.118017	3.02848	0.0295639	3.02848	0.00625849	3.02848	0.00911951	3.02848	-0.00590086	3.02848	-0.0217557	3.02848	-0.00780821	3.02848	-0.0292659
	3.03333	0.273585	3.03333	0.116408	3.03333	0.0296235	3.03333	0.00590086	3.03333	0.00852346	3.03333	-0.00596046	3.03333	-0.0211596	3.03333	-0.00882149	3.03333	-0.0291467
	3.03819	0.271261	3.03819	0.115097	3.03819	0.0291467	3.03819	0.00536442	3.03819	0.00780821	3.03819	-0.0063777	3.03819	-0.0208616	3.03819	-0.00989437	3.03819	-0.028789
	3.04304	0.269055	3.04304	0.114262	3.04304	0.028193	3.04304	0.00482798	3.04304	0.00727177	3.04304	-0.00715256	3.04304	-0.0207424	3.04304	-0.0109673	3.04304	-0.0281334
	3.04789	0.267088	3.04789	0.114202	3.04789	0.0268817	3.04789	0.00464916	3.04789	0.00709295	3.04789	-0.00822544	3.04789	-0.0209212	3.04789	-0.0115633	3.04789	-0.0274777
	3.05275	0.265658	3.05275	0.114799	3.05275	0.0254512	3.05275	0.00482798	3.05275	0.00727177	3.05275	-0.00923872	3.05275	-0.0211596	3.05275	-0.0118017	3.05275	-0.0268817
	3.0576	0.264585	3.0576	0.115812	3.0576	0.0243187	3.0576	0.0051856	3.0576	0.00792742	3.0576	-0.0101328	3.0576	-0.0215173	3.0576	-0.0116825	3.0576	-0.0265241
	3.06245	0.26387	3.06245	0.117004	3.06245	0.0237226	3.06245	0.00548363	3.06245	0.00888109	3.06245	-0.0106692	3.06245	-0.0218749	3.06245	-0.0110269	3.06245	-0.0267029
	3.06731	0.263274	3.06731	0.118136	3.06731	0.0236034	3.06731	0.00578165	3.06731	0.00983477	3.06731	-0.0109673	3.06731	-0.0222325	3.06731	-0.00995398	3.06731	-0.0270605
	3.07216	0.262678	3.07216	0.118971	3.07216	0.0237226	3.07216	0.00584126	3.07216	0.010848	3.07216	-0.0110865	3.07216	-0.0226498	3.07216	-0.00858307	3.07216	-0.0274777
	3.07701	0.262022	3.07701	0.119448	3.07701	0.0239611	3.07701	0.00590086	3.07701	0.0114441	3.07701	-0.0112057	3.07701	-0.023067	3.07701	-0.00745058	3.07701	-0.0277758
	3.08187	0.261426	3.08187	0.119567	3.08187	0.0240803	3.08187	0.00596046	3.08187	0.0117421	3.08187	-0.0112653	3.08187	-0.0234842	3.08187	-0.00649691	3.08187	-0.0277758
	3.08672	0.26089	3.08672	0.119269	3.08672	0.0239015	3.08672	0.00602007	3.08672	0.0116229	3.08672	-0.0113845	3.08672	-0.0239611	3.08672	-0.00602007	3.08672	-0.0272393
	3.09157	0.260592	3.09157	0.118911	3.09157	0.0234842	3.09157	0.00625849	3.09157	0.0111461	3.09157	-0.0114441	3.09157	-0.0246167	3.09157	-0.00578165	3.09157	-0.0264645
	3.09643	0.259936	3.09643	0.118315	3.09643	0.0229478	3.09643	0.0063777	3.09643	0.0104308	3.09643	-0.0115037	3.09643	-0.0252128	3.09643	-0.00584126	3.09643	-0.02563
	3.10128	0.259101	3.10128	0.117898	3.10128	0.0225306	3.10128	0.0063777	3.10128	0.00959635	3.10128	-0.0113845	3.10128	-0.025928	3.10128	-0.00596046	3.10128	-0.0251532
	3.10613	0.257909	3.10613	0.1176	3.10613	0.0221729	3.10613	0.00607967	3.10613	0.00864267	3.10613	-0.0112653	3.10613	-0.0266433	3.10613	-0.00572205	3.10613	-0.0250936
	3.11099	0.256538	3.11099	0.117421	3.11099	0.0218749	3.11099	0.00566244	3.11099	0.00780821	3.11099	-0.0110269	3.11099	-0.0273585	3.11099	-0.005126	3.11099	-0.0252724
	3.11584	0.255108	3.11584	0.117421	3.11584	0.0216961	3.11584	0.00500679	3.11584	0.00697374	3.11584	-0.0110865	3.11584	-0.0280738	3.11584	-0.00441074	3.11584	-0.0255704
	3.12069	0.254035	3.12069	0.117362	3.12069	0.0216365	3.12069	0.00429153	3.12069	0.00613928	3.12069	-0.0109673	3.12069	-0.0286102	3.12069	-0.00363588	3.12069	-0.025928
	3.12555	0.253439	3.12555	0.117123	3.12555	0.0217557	3.12555	0.00357628	3.12555	0.00530481	3.12555	-0.0109076	3.12555	-0.0289083	3.12555	-0.00309944	3.12555	-0.0258684
	3.1304	0.253499	3.1304	0.116646	3.1304	0.0219345	3.1304	0.00298023	3.1304	0.00452995	3.1304	-0.010848	3.1304	-0.0289083	3.1304	-0.00333786	3.1304	-0.02563
	3.13525	0.253975	3.13525	0.116169	3.13525	0.0223517	3.13525	0.002563	3.13525	0.00399351	3.13525	-0.0106692	3.13525	-0.0284314	3.13525	-0.00435114	3.13525	-0.0251532
	3.14011	0.254452	3.14011	0.115633	3.14011	0.0229478	3.14011	0.00220537	3.14011	0.00375509	3.14011	-0.01055	3.14011	-0.027597	3.14011	-0.00602007	3.14011	-0.0247359
	3.14496	0.254631	3.14496	0.115037	3.14496	0.0237226	3.14496	0.00208616	3.14496	0.00393391	3.14496	-0.0104308	3.14496	-0.0265837	3.14496	-0.00804663	3.14496	-0.0246167
	3.14981	0.254333	3.14981	0.114441	3.14981	0.0244975	3.14981	0.00214577	3.14981	0.00447035	3.14981	-0.0104904	3.14981	-0.0255108	3.14981	-0.0100136	3.14981	-0.025034
	3.15467	0.253379	3.15467	0.113785	3.15467	0.0252128	3.15467	0.002563	3.15467	0.0051856	3.15467	-0.0107288	3.15467	-0.0246167	3.15467	-0.0114441	3.15467	-0.0259876
	3.15952	0.25171	3.15952	0.11307	3.15952	0.02563	3.15952	0.00309944	3.15952	0.00613928	3.15952	-0.0110865	3.15952	-0.0241995	3.15952	-0.0121593	3.15952	-0.0272989
	3.16437	0.249624	3.16437	0.112236	3.16437	0.0259876	3.16437	0.00369549	3.16437	0.00673532	3.16437	-0.0113249	3.16437	-0.0240207	3.16437	-0.0122786	3.16437	-0.0288486
	3.16923	0.247419	3.16923	0.111163	3.16923	0.0258684	3.16923	0.00405312	3.16923	0.00703335	3.16923	-0.0116229	3.16923	-0.0240803	3.16923	-0.0119209	3.16923	-0.0303388
	3.17408	0.245094	3.17408	0.110209	3.17408	0.02563	3.17408	0.00429153	3.17408	0.00703335	3.17408	-0.0119209	3.17408	-0.0241399	3.17408	-0.0115037	3.17408	-0.031352
	3.17893	0.243127	3.17893	0.109315	3.17893	0.025332	3.17893	0.00411272	3.17893	0.00667572	3.17893	-0.0122786	3.17893	-0.0241995	3.17893	-0.0110865	3.17893	-0.0317097
	3.18379	0.24128	3.18379	0.108182	3.18379	0.025034	3.18379	0.00369549	3.18379	0.00607967	3.18379	-0.0127554	3.18379	-0.0239611	3.18379	-0.0109673	3.18379	-0.0312924
	3.18864	0.239789	3.18864	0.10711	3.18864	0.0246763	3.18864	0.00315905	3.18864	0.00548363	3.18864	-0.0132918	3.18864	-0.023663	3.18864	-0.0109076	3.18864	-0.03016
	3.19349	0.238597	3.19349	0.105619	3.19349	0.0241399	3.19349	0.00274181	3.19349	0.005126	3.19349	-0.0137091	3.19349	-0.023365	3.19349	-0.010848	3.19349	-0.0286698
	3.19835	0.237584	3.19835	0.103951	3.19835	0.023365	3.19835	0.00268221	3.19835	0.00530481	3.19835	-0.0137687	3.19835	-0.0232458	3.19835	-0.0107884	3.19835	-0.0267625
	3.2032	0.236511	3.2032	0.101924	3.2032	0.0224113	3.2032	0.00298023	3.2032	0.00590086	3.2032	-0.013411	3.2032	-0.0233054	3.2032	-0.0106096	3.2032	-0.025034
	3.20805	0.235438	3.20805	0.099957	3.20805	0.0211596	3.20805	0.00345707	3.20805	0.00709295	3.20805	-0.0124574	3.20805	-0.023663	3.20805	-0.0106096	3.20805	-0.0234842
	3.21291	0.234425	3.21291	0.0982881	3.21291	0.0199676	3.21291	0.0038743	3.21291	0.00852346	3.21291	-0.0110269	3.21291	-0.0241995	3.21291	-0.01055	3.21291	-0.0225306
	3.21776	0.233352	3.21776	0.097096	3.21776	0.0190139	3.21776	0.00399351	3.21776	0.00989437	3.21776	-0.00953674	3.21776	-0.0246763	3.21776	-0.010848	3.21776	-0.0219941
	3.22261	0.232518	3.22261	0.0963211	3.22261	0.0184178	3.22261	0.00375509	3.22261	0.010848	3.22261	-0.00834465	3.22261	-0.0250936	3.22261	-0.0113249	3.22261	-0.0219345
	3.22747	0.231862	3.22747	0.0958443	3.22747	0.018239	3.22747	0.00321865	3.22747	0.0109673	3.22747	-0.00780821	3.22747	-0.0252128	3.22747	-0.0118613	3.22747	-0.0222325
	3.23232	0.231504	3.23232	0.0953674	3.23232	0.0182986	3.23232	0.0025034	3.23232	0.010252	3.23232	-0.00816584	3.23232	-0.0251532	3.23232	-0.012219	3.23232	-0.0227094
	3.23717	0.231206	3.23717	0.0950098	3.23717	0.018537	3.23717	0.00178814	3.23717	0.00870228	3.23717	-0.00911951	3.23717	-0.0246167	3.23717	-0.0123978	3.23717	-0.023067
	3.24203	0.230968	3.24203	0.094533	3.24203	0.0185966	3.24203	0.00137091	3.24203	0.00691414	3.24203	-0.0104904	3.24203	-0.0237823	3.24203	-0.0123382	3.24203	-0.023067
	3.24688	0.230432	3.24688	0.0942349	3.24688	0.0187159	3.24688	0.0013113	3.24688	0.0051856	3.24688	-0.0115037	3.24688	-0.0225902	3.24688	-0.0120401	3.24688	-0.0228286
	3.25173	0.229955	3.25173	0.0942349	3.25173	0.0186563	3.25173	0.00154972	3.25173	0.00411272	3.25173	-0.0118613	3.25173	-0.0212193	3.25173	-0.0115633	3.25173	-0.0222921
	3.25659	0.22912	3.25659	0.0944734	3.25659	0.0186563	3.25659	0.00190735	3.25659	0.00369549	3.25659	-0.0113249	3.25659	-0.0197291	3.25659	-0.010848	3.25659	-0.0214577
	3.26144	0.228286	3.26144	0.0950694	3.26144	0.018537	3.26144	0.00226498	3.26144	0.00411272	3.26144	-0.0103116	3.26144	-0.0184774	3.26144	-0.00995398	3.26144	-0.0204444
	3.26629	0.227273	3.26629	0.0956655	3.26629	0.018537	3.26629	0.0026226	3.26629	0.00500679	3.26629	-0.00905991	3.26629	-0.0178814	3.26629	-0.00888109	3.26629	-0.0194311
	3.27115	0.226259	3.27115	0.0960231	3.27115	0.0186563	3.27115	0.00280142	3.27115	0.00596046	3.27115	-0.00798702	3.27115	-0.0180006	3.27115	-0.007689	3.27115	-0.0186563
	3.276	0.225246	3.276	0.0960231	3.276	0.0188351	3.276	0.00309944	3.276	0.00667572	3.276	-0.00756979	3.276	-0.0191331	3.276	-0.00661612	3.276	-0.0183582
	3.28085	0.224173	3.28085	0.0954866	3.28085	0.0190139	3.28085	0.00363588	3.28085	0.00703335	3.28085	-0.00786781	3.28085	-0.0211596	3.28085	-0.00584126	3.28085	-0.018239
	3.28571	0.223219	3.28571	0.094533	3.28571	0.0193119	3.28571	0.00423193	3.28571	0.00691414	3.28571	-0.00876188	3.28571	-0.023663	3.28571	-0.00560284	3.28571	-0.0184178
	3.29056	0.222325	3.29056	0.0932813	3.29056	0.0195503	3.29056	0.00500679	3.29056	0.00661612	3.29056	-0.0100732	3.29056	-0.026226	3.29056	-0.00572205	3.29056	-0.0189543
	3.29541	0.221729	3.29541	0.0923276	3.29541	0.0197887	3.29541	0.00554323	3.29541	0.00613928	3.29541	-0.0112653	3.29541	-0.028491	3.29541	-0.00625849	3.29541	-0.0196099
	3.30027	0.221431	3.30027	0.0917912	3.30027	0.0199676	3.30027	0.00578165	3.30027	0.00596046	3.30027	-0.0123978	3.30027	-0.0301003	3.30027	-0.00685453	3.30027	-0.0201464
	3.30512	0.221372	3.30512	0.0919104	3.30512	0.020206	3.30512	0.00566244	3.30512	0.00596046	3.30512	-0.0131726	3.30512	-0.0309348	3.30512	-0.00739098	3.30512	-0.0209808
	3.30997	0.22155	3.30997	0.0924468	3.30997	0.0203252	3.30997	0.00500679	3.30997	0.0063777	3.30997	-0.0138283	3.30997	-0.031054	3.30997	-0.00780821	3.30997	-0.0218749
	3.31483	0.221848	3.31483	0.0930429	3.31483	0.0205636	3.31483	0.00399351	3.31483	0.00697374	3.31483	-0.0146627	3.31483	-0.0306368	3.31483	-0.00810623	3.31483	-0.022769
	3.31968	0.222147	3.31968	0.0936389	3.31968	0.020802	3.31968	0.00298023	3.31968	0.00756979	3.31968	-0.0154972	3.31968	-0.0296235	3.31968	-0.00834465	3.31968	-0.0235438
	3.32453	0.222266	3.32453	0.0938773	3.32453	0.0210404	3.32453	0.00220537	3.32453	0.00816584	3.32453	-0.0164509	3.32453	-0.0283122	3.32453	-0.00864267	3.32453	-0.0240803
	3.32939	0.222325	3.32939	0.0936985	3.32939	0.0213981	3.32939	0.00154972	3.32939	0.00834465	3.32939	-0.0175238	3.32939	-0.0269413	3.32939	-0.00905991	3.32939	-0.0243187
	3.33424	0.222206	3.33424	0.0933409	3.33424	0.0216365	3.33424	0.00113249	3.33424	0.00816584	3.33424	-0.0183582	3.33424	-0.0256896	3.33424	-0.00959635	3.33424	-0.0241995
	3.33909	0.221968	3.33909	0.0928044	3.33909	0.0216365	3.33909	0.000953674	3.33909	0.00751019	3.33909	-0.0190139	3.33909	-0.0247359	3.33909	-0.0100136	3.33909	-0.0237823
	3.34395	0.221848	3.34395	0.0923276	3.34395	0.0214577	3.34395	0.000655651	3.34395	0.00649691	3.34395	-0.0190139	3.34395	-0.0243783	3.34395	-0.0106692	3.34395	-0.0233054
	3.3488	0.222027	3.3488	0.0919104	3.3488	0.0212193	3.3488	0.000298023	3.3488	0.00554323	3.3488	-0.0187159	3.3488	-0.0245571	3.3488	-0.0112653	3.3488	-0.023067
	3.35365	0.222266	3.35365	0.0916123	3.35365	0.020802	3.35365	5.96046e-05	3.35365	0.00470877	3.35365	-0.0178218	3.35365	-0.025332	3.35365	-0.0118613	3.35365	-0.023067
	3.35851	0.222445	3.35851	0.0912547	3.35851	0.0202656	3.35851	0	3.35851	0.00429153	3.35851	-0.0165105	3.35851	-0.0262856	3.35851	-0.0124574	3.35851	-0.023365
	3.36336	0.222802	3.36336	0.0908375	3.36336	0.0199676	3.36336	-5.96046e-05	3.36336	0.00447035	3.36336	-0.0149012	3.36336	-0.0271797	3.36336	-0.0126958	3.36336	-0.0239015
	3.36821	0.222802	3.36821	0.0906587	3.36821	0.0199676	3.36821	5.96046e-05	3.36821	0.005126	3.36821	-0.0131726	3.36821	-0.0278354	3.36821	-0.0123382	3.36821	-0.0243783
	3.37307	0.222564	3.37307	0.0905991	3.37307	0.0200868	3.37307	0.000178814	3.37307	0.00590086	3.37307	-0.0115037	3.37307	-0.028193	3.37307	-0.0114441	3.37307	-0.0246167
	3.37792	0.222147	3.37792	0.0908375	3.37792	0.0202656	3.37792	0.000238419	3.37792	0.00679493	3.37792	-0.00995398	3.37792	-0.0280142	3.37792	-0.00989437	3.37792	-0.0243187
	3.38277	0.22161	3.38277	0.0911355	3.38277	0.0205636	3.38277	0.000417233	3.38277	0.00762939	3.38277	-0.0089407	3.38277	-0.027597	3.38277	-0.00804663	3.38277	-0.0237226
	3.38763	0.221431	3.38763	0.0913739	3.38763	0.0208616	3.38763	0.000536442	3.38763	0.00816584	3.38763	-0.00840425	3.38763	-0.0270605	3.38763	-0.00596046	3.38763	-0.0229478
	3.39248	0.22161	3.39248	0.0912547	3.39248	0.0211	3.39248	0.000953674	3.39248	0.00822544	3.39248	-0.00858307	3.39248	-0.0263453	3.39248	-0.00417233	3.39248	-0.0222921
	3.39733	0.222325	3.39733	0.0908375	3.39733	0.0213385	3.39733	0.00178814	3.39733	0.00828505	3.39733	-0.00929832	3.39733	-0.0258684	3.39733	-0.00286102	3.39733	-0.0218749
	3.40219	0.223339	3.40219	0.0902414	3.40219	0.0216961	3.40219	0.00286102	3.40219	0.00822544	3.40219	-0.01055	3.40219	-0.02563	3.40219	-0.00214577	3.40219	-0.0218153
	3.40704	0.22471	3.40704	0.0894666	3.40704	0.0222325	3.40704	0.00423193	3.40704	0.00828505	3.40704	-0.0120401	3.40704	-0.0256896	3.40704	-0.00190735	3.40704	-0.0219345
	3.41189	0.22608	3.41189	0.0887513	3.41189	0.0228286	3.41189	0.00560284	3.41189	0.00846386	3.41189	-0.0135303	3.41189	-0.0260472	3.41189	-0.00232458	3.41189	-0.0221729
	3.41675	0.227213	3.41675	0.0885725	3.41675	0.0233054	3.41675	0.00679493	3.41675	0.0090003	3.41675	-0.0147223	3.41675	-0.0265837	3.41675	-0.00321865	3.41675	-0.0222325
	3.4216	0.228047	3.4216	0.0886917	3.4216	0.0237823	3.4216	0.00762939	3.4216	0.00953674	3.4216	-0.0154972	3.4216	-0.0272393	3.4216	-0.00452995	3.4216	-0.0223517
	3.42645	0.228465	3.42645	0.0891685	3.42645	0.0241399	3.42645	0.00804663	3.42645	0.0101328	3.42645	-0.015676	3.42645	-0.027597	3.42645	-0.00596046	3.42645	-0.022471
	3.43131	0.228584	3.43131	0.0902414	3.43131	0.0245571	3.43131	0.00810623	3.43131	0.0104904	3.43131	-0.0152588	3.43131	-0.027895	3.43131	-0.00721216	3.43131	-0.0228882
	3.43616	0.228345	3.43616	0.0915527	3.43616	0.025034	3.43616	0.00792742	3.43616	0.0103712	3.43616	-0.0144839	3.43616	-0.0280142	3.43616	-0.00798702	3.43616	-0.0234246
	3.44101	0.227869	3.44101	0.0930429	3.44101	0.0255704	3.44101	0.00762939	3.44101	0.00983477	3.44101	-0.0132918	3.44101	-0.0279546	3.44101	-0.00834465	3.44101	-0.0240803
	3.44587	0.227213	3.44587	0.0944138	3.44587	0.0262856	3.44587	0.00756979	3.44587	0.00888109	3.44587	-0.0122786	3.44587	-0.0280142	3.44587	-0.00816584	3.44587	-0.0242591
	3.45072	0.226438	3.45072	0.0957847	3.45072	0.0268817	3.45072	0.00745058	3.45072	0.0077486	3.45072	-0.0113249	3.45072	-0.0281334	3.45072	-0.007689	3.45072	-0.0239611
	3.45557	0.225604	3.45557	0.0966787	3.45557	0.0272393	3.45557	0.00745058	3.45557	0.00667572	3.45557	-0.0106096	3.45557	-0.0281334	3.45557	-0.00715256	3.45557	-0.0228882
	3.46043	0.225008	3.46043	0.0972152	3.46043	0.0271201	3.46043	0.00745058	3.46043	0.00590086	3.46043	-0.0101924	3.46043	-0.0281334	3.46043	-0.00685453	3.46043	-0.0213981
	3.46528	0.22465	3.46528	0.0975728	3.46528	0.0267625	3.46528	0.00739098	3.46528	0.00560284	3.46528	-0.00995398	3.46528	-0.0277758	3.46528	-0.00673532	3.46528	-0.0199676
	3.47013	0.224233	3.47013	0.0978708	3.47013	0.0262856	3.47013	0.00715256	3.47013	0.00590086	3.47013	-0.00965595	3.47013	-0.0274181	3.47013	-0.00661612	3.47013	-0.0187755
	3.47499	0.223994	3.47499	0.0985265	3.47499	0.0258684	3.47499	0.00703335	3.47499	0.00673532	3.47499	-0.00911951	3.47499	-0.0268817	3.47499	-0.00649691	3.47499	-0.0181198
	3.47984	0.223696	3.47984	0.0993013	3.47984	0.0257492	3.47984	0.00697374	3.47984	0.007689	3.47984	-0.00852346	3.47984	-0.0265241	3.47984	-0.00596046	3.47984	-0.0180602
	3.48469	0.223339	3.48469	0.100255	3.48469	0.0258684	3.48469	0.00715256	3.48469	0.00858307	3.48469	-0.0077486	3.48469	-0.0261664	3.48469	-0.005126	3.48469	-0.018537
	3.48955	0.222921	3.48955	0.100911	3.48955	0.026226	3.48955	0.00727177	3.48955	0.0090003	3.48955	-0.00715256	3.48955	-0.0261664	3.48955	-0.00435114	3.48955	-0.0194907
	3.4944	0.222564	3.4944	0.10103	3.4944	0.0265241	3.4944	0.00762939	3.4944	0.00864267	3.4944	-0.00667572	3.4944	-0.026226	3.4944	-0.00375509	3.4944	-0.0204444
	3.49925	0.222325	3.49925	0.100195	3.49925	0.0266433	3.49925	0.00786781	3.49925	0.00756979	3.49925	-0.00667572	3.49925	-0.0263453	3.49925	-0.00357628	3.49925	-0.0215173
	3.50411	0.222147	3.50411	0.0985861	3.50411	0.0265837	3.50411	0.00786781	3.50411	0.00590086	3.50411	-0.00721216	3.50411	-0.0262856	3.50411	-0.0038743	3.50411	-0.0222921
	3.50896	0.222027	3.50896	0.0963807	3.50896	0.0264645	3.50896	0.00780821	3.50896	0.0038743	3.50896	-0.00840425	3.50896	-0.0259876	3.50896	-0.00464916	3.50896	-0.0227094
	3.51381	0.22161	3.51381	0.0939965	3.51381	0.0264645	3.51381	0.00739098	3.51381	0.00190735	3.51381	-0.0100732	3.51381	-0.0255704	3.51381	-0.00560284	3.51381	-0.022769
	3.51867	0.220954	3.51867	0.09197	3.51867	0.0265241	3.51867	0.00679493	3.51867	0.000357628	3.51867	-0.0121593	3.51867	-0.0252128	3.51867	-0.00661612	3.51867	-0.0224113
	3.52352	0.219822	3.52352	0.0905395	3.52352	0.0267625	3.52352	0.00602007	3.52352	-0.000536442	3.52352	-0.0141859	3.52352	-0.0252128	3.52352	-0.00739098	3.52352	-0.0217557
	3.52837	0.218511	3.52837	0.0901222	3.52837	0.0272989	3.52837	0.005126	3.52837	-0.000596046	3.52837	-0.0159144	3.52837	-0.02563	3.52837	-0.00798702	3.52837	-0.0210404
	3.53323	0.217021	3.53323	0.0904202	3.53323	0.0279546	3.53323	0.00405312	3.53323	-5.96046e-05	3.53323	-0.0170469	3.53323	-0.0265241	3.53323	-0.00822544	3.53323	-0.020504
	3.53808	0.21565	3.53808	0.0913143	3.53808	0.0286698	3.53808	0.00321865	3.53808	0.00119209	3.53808	-0.0172257	3.53808	-0.0276566	3.53808	-0.00834465	3.53808	-0.0203252
	3.54293	0.214219	3.54293	0.0925064	3.54293	0.0293255	3.54293	0.00274181	3.54293	0.0026226	3.54293	-0.0166893	3.54293	-0.0285506	3.54293	-0.00846386	3.54293	-0.0204444
	3.54779	0.212848	3.54779	0.0935793	3.54779	0.0297427	3.54779	0.0026226	3.54779	0.00411272	3.54779	-0.0154972	3.54779	-0.0290275	3.54779	-0.00864267	3.54779	-0.0206828
	3.55264	0.211596	3.55264	0.0942349	3.55264	0.0299811	3.55264	0.00298023	3.55264	0.00524521	3.55264	-0.0140071	3.55264	-0.0290275	3.55264	-0.00905991	3.55264	-0.0209212
	3.55749	0.210106	3.55749	0.0941157	3.55749	0.0298619	3.55749	0.00375509	3.55749	0.00596046	3.55749	-0.012517	3.55749	-0.0283718	3.55749	-0.00953674	3.55749	-0.0210404
	3.56235	0.208676	3.56235	0.0934005	3.56235	0.0295043	3.56235	0.00458956	3.56235	0.00619888	3.56235	-0.0112653	3.56235	-0.027597	3.56235	-0.0100732	3.56235	-0.0211
	3.5672	0.207186	3.5672	0.0922084	3.5672	0.0289679	3.5672	0.00554323	3.5672	0.00607967	3.5672	-0.0104308	3.5672	-0.0267625	3.5672	-0.0106692	3.5672	-0.0209808
	3.57205	0.205815	3.57205	0.0907183	3.57205	0.0281334	3.57205	0.00619888	3.57205	0.00554323	3.57205	-0.0101924	3.57205	-0.0261068	3.57205	-0.0110269	3.57205	-0.0212193
	3.57691	0.204563	3.57691	0.0892282	3.57691	0.0274181	3.57691	0.00673532	3.57691	0.00476837	3.57691	-0.01055	3.57691	-0.025928	3.57691	-0.0112057	3.57691	-0.0215769
	3.58176	0.20355	3.58176	0.0880957	3.58176	0.0266433	3.58176	0.00703335	3.58176	0.0038743	3.58176	-0.0111461	3.58176	-0.0256896	3.58176	-0.0111461	3.58176	-0.022471
	3.58661	0.202835	3.58661	0.08744	3.58661	0.0261664	3.58661	0.00721216	3.58661	0.00309944	3.58661	-0.0117421	3.58661	-0.02563	3.58661	-0.0107884	3.58661	-0.0234842
	3.59147	0.202477	3.59147	0.087142	3.59147	0.02563	3.59147	0.00733137	3.59147	0.00244379	3.59147	-0.0120401	3.59147	-0.02563	3.59147	-0.0103712	3.59147	-0.0245571
	3.59632	0.202239	3.59632	0.0870824	3.59632	0.0252128	3.59632	0.00727177	3.59632	0.00208616	3.59632	-0.0119209	3.59632	-0.02563	3.59632	-0.00965595	3.59632	-0.0255108
	3.60117	0.202179	3.60117	0.0872612	3.60117	0.0246763	3.60117	0.00691414	3.60117	0.00208616	3.60117	-0.0113249	3.60117	-0.02563	3.60117	-0.00888109	3.60117	-0.0262856
	3.60603	0.202119	3.60603	0.08744	3.60603	0.0241995	3.60603	0.00613928	3.60603	0.00244379	3.60603	-0.0104308	3.60603	-0.0258684	3.60603	-0.00828505	3.60603	-0.0268221
	3.61088	0.201881	3.61088	0.0873804	3.61088	0.0235438	3.61088	0.00524521	3.61088	0.00292063	3.61088	-0.00953674	3.61088	-0.0264645	3.61088	-0.00739098	3.61088	-0.0270009
	3.61573	0.201404	3.61573	0.0872016	3.61573	0.0228286	3.61573	0.00423193	3.61573	0.00345707	3.61573	-0.0090003	3.61573	-0.0271797	3.61573	-0.0063777	3.61573	-0.0271797
	3.62059	0.200629	3.62059	0.0869632	3.62059	0.0221729	3.62059	0.00327826	3.62059	0.00393391	3.62059	-0.00911951	3.62059	-0.0276566	3.62059	-0.00536442	3.62059	-0.0271201
	3.62544	0.199437	3.62544	0.0867248	3.62544	0.0216961	3.62544	0.0025034	3.62544	0.00423193	3.62544	-0.00983477	3.62544	-0.0278354	3.62544	-0.00435114	3.62544	-0.0269413
	3.63029	0.197887	3.63029	0.0863075	3.63029	0.0213981	3.63029	0.00196695	3.63029	0.00417233	3.63029	-0.0109076	3.63029	-0.0276566	3.63029	-0.00351667	3.63029	-0.0268221
	3.63515	0.195801	3.63515	0.0855923	3.63515	0.0213385	3.63515	0.00172853	3.63515	0.00363588	3.63515	-0.0121593	3.63515	-0.0271201	3.63515	-0.00321865	3.63515	-0.0265241
	3.64	0.193536	3.64	0.0846386	3.64	0.0214577	3.64	0.00160933	3.64	0.00292063	3.64	-0.0132918	3.64	-0.026226	3.64	-0.00363588	3.64	-0.0264049
	3.64485	0.191271	3.64485	0.0831485	3.64485	0.0216365	3.64485	0.00196695	3.64485	0.00190735	3.64485	-0.0140071	3.64485	-0.0253916	3.64485	-0.00482798	3.64485	-0.0261664
	3.64971	0.189126	3.64971	0.0811219	3.64971	0.0219345	3.64971	0.00238419	3.64971	0.000655651	3.64971	-0.0143051	3.64971	-0.0247359	3.64971	-0.00655651	3.64971	-0.0259876
	3.65456	0.187159	3.65456	0.0784993	3.65456	0.0221729	3.65456	0.00309944	3.65456	-0.000417233	3.65456	-0.0142455	3.65456	-0.0245571	3.65456	-0.00852346	3.65456	-0.0258088
	3.65941	0.18537	3.65941	0.0758767	3.65941	0.0224113	3.65941	0.00393391	3.65941	-0.00107288	3.65941	-0.0139475	3.65941	-0.025034	3.65941	-0.0103712	3.65941	-0.0253916
	3.66427	0.184	3.66427	0.0734925	3.66427	0.022769	3.66427	0.00452995	3.66427	-0.00149012	3.66427	-0.0135899	3.66427	-0.026226	3.66427	-0.0115633	3.66427	-0.0247359
	3.66912	0.182688	3.66912	0.0716448	3.66912	0.0228286	3.66912	0.005126	3.66912	-0.0013113	3.66912	-0.013113	3.66912	-0.0278354	3.66912	-0.0121593	3.66912	-0.0238419
	3.67397	0.181675	3.67397	0.0705719	3.67397	0.0225902	3.67397	0.00560284	3.67397	-0.000715256	3.67397	-0.0127554	3.67397	-0.0295043	3.67397	-0.0120401	3.67397	-0.0227094
	3.67883	0.180721	3.67883	0.0702143	3.67883	0.0219345	3.67883	0.00584126	3.67883	0.000119209	3.67883	-0.0123978	3.67883	-0.0308752	3.67883	-0.0115633	3.67883	-0.0216961
	3.68368	0.179887	3.68368	0.0704527	3.68368	0.0210404	3.68368	0.00590086	3.68368	0.00119209	3.68368	-0.0119805	3.68368	-0.0319481	3.68368	-0.0107884	3.68368	-0.0208616
	3.68853	0.179172	3.68853	0.0707507	3.68853	0.0197291	3.68853	0.00596046	3.68853	0.00220537	3.68853	-0.0116825	3.68853	-0.0323057	3.68853	-0.0101328	3.68853	-0.0204444
	3.69339	0.178695	3.69339	0.0708103	3.69339	0.0185966	3.69339	0.00602007	3.69339	0.00333786	3.69339	-0.0113845	3.69339	-0.0320673	3.69339	-0.00977516	3.69339	-0.0204444
	3.69824	0.178277	3.69824	0.0706315	3.69824	0.0175238	3.69824	0.00590086	3.69824	0.00423193	3.69824	-0.0111461	3.69824	-0.0314713	3.69824	-0.00947714	3.69824	-0.0209212
	3.70309	0.17786	3.70309	0.0700355	3.70309	0.0168085	3.70309	0.00566244	3.70309	0.005126	3.70309	-0.0110865	3.70309	-0.0306368	3.70309	-0.00917912	3.70309	-0.0216365
	3.70795	0.177383	3.70795	0.069201	3.70795	0.0164509	3.70795	0.00530481	3.70795	0.00590086	3.70795	-0.0111461	3.70795	-0.0298619	3.70795	-0.00870228	3.70795	-0.0224113
	3.7128	0.176728	3.7128	0.0683069	3.7128	0.0165701	3.7128	0.00488758	3.7128	0.00649691	3.7128	-0.0116229	3.7128	-0.0292063	3.7128	-0.00786781	3.7128	-0.022769
	3.71765	0.175893	3.71765	0.0674129	3.71765	0.0169277	3.71765	0.00435114	3.71765	0.00697374	3.71765	-0.0121593	3.71765	-0.0286698	3.71765	-0.00685453	3.71765	-0.0226498
	3.72251	0.17494	3.72251	0.0665784	3.72251	0.0174046	3.72251	0.00405312	3.72251	0.00709295	3.72251	-0.012815	3.72251	-0.028491	3.72251	-0.00607967	3.72251	-0.0220537
	3.72736	0.173867	3.72736	0.0657439	3.72736	0.0180602	3.72736	0.00399351	3.72736	0.00709295	3.72736	-0.0134706	3.72736	-0.0283718	3.72736	-0.00560284	3.72736	-0.0211
	3.73221	0.172853	3.73221	0.0648499	3.73221	0.0184774	3.73221	0.00411272	3.73221	0.00673532	3.73221	-0.0140071	3.73221	-0.028491	3.73221	-0.00566244	3.73221	-0.0199676
	3.73707	0.171721	3.73707	0.0642538	3.73707	0.0185966	3.73707	0.00423193	3.73707	0.00596046	3.73707	-0.0143647	3.73707	-0.0286698	3.73707	-0.00584126	3.73707	-0.0190735
	3.74192	0.170767	3.74192	0.0639558	3.74192	0.0184774	3.74192	0.00417233	3.74192	0.00488758	3.74192	-0.0144839	3.74192	-0.0289679	3.74192	-0.00625849	3.74192	-0.0186563
	3.74677	0.169814	3.74677	0.0641942	3.74677	0.0184178	3.74677	0.00369549	3.74677	0.00345707	3.74677	-0.0142455	3.74677	-0.0293851	3.74677	-0.00649691	3.74677	-0.0186563
	3.75163	0.16892	3.75163	0.0650883	3.75163	0.018239	3.75163	0.00286102	3.75163	0.00196695	3.75163	-0.0140071	3.75163	-0.0299215	3.75163	-0.00625849	3.75163	-0.0190139
	3.75648	0.168085	3.75648	0.0663996	3.75648	0.0181794	3.75648	0.00160933	3.75648	0.000536442	3.75648	-0.0137687	3.75648	-0.030458	3.75648	-0.00572205	3.75648	-0.0193715
	3.76133	0.167251	3.76133	0.0678897	3.76133	0.0181794	3.76133	5.96046e-05	3.76133	-0.000655651	3.76133	-0.0137091	3.76133	-0.0312328	3.76133	-0.00494719	3.76133	-0.0197291
	3.76619	0.166476	3.76619	0.0690222	3.76619	0.018239	3.76619	-0.00119209	3.76619	-0.00137091	3.76619	-0.0136495	3.76619	-0.0319481	3.76619	-0.00417233	3.76619	-0.019908
	3.77104	0.165522	3.77104	0.0697374	3.77104	0.0180006	3.77104	-0.00220537	3.77104	-0.00172853	3.77104	-0.0138283	3.77104	-0.0324845	3.77104	-0.00375509	3.77104	-0.019908
	3.77589	0.164688	3.77589	0.0695586	3.77589	0.0174046	3.77589	-0.0026226	3.77589	-0.00160933	3.77589	-0.0138879	3.77589	-0.0329614	3.77589	-0.00351667	3.77589	-0.0197291
	3.78075	0.163972	3.78075	0.0687242	3.78075	0.0162125	3.78075	-0.0026226	3.78075	-0.00119209	3.78075	-0.0138283	3.78075	-0.033021	3.78075	-0.00357628	3.78075	-0.0195503
	3.7856	0.163376	3.7856	0.0673532	3.7856	0.0147223	3.7856	-0.00220537	3.7856	-0.00089407	3.7856	-0.013411	3.7856	-0.0327826	3.7856	-0.00399351	3.7856	-0.0191927
	3.79045	0.162899	3.79045	0.0657439	3.79045	0.0130534	3.79045	-0.00172853	3.79045	-0.00077486	3.79045	-0.012815	3.79045	-0.0321269	3.79045	-0.00464916	3.79045	-0.0184774
	3.79531	0.162542	3.79531	0.064075	3.79531	0.0115633	3.79531	-0.00119209	3.79531	-0.00107288	3.79531	-0.0121593	3.79531	-0.0314116	3.79531	-0.00560284	3.79531	-0.017345
	3.80016	0.162065	3.80016	0.0625253	3.80016	0.0103116	3.80016	-0.00101328	3.80016	-0.00160933	3.80016	-0.0115633	3.80016	-0.0306368	3.80016	-0.00685453	3.80016	-0.0160336
	3.80501	0.16135	3.80501	0.0611544	3.80501	0.00929832	3.80501	-0.000953674	3.80501	-0.00244379	3.80501	-0.0115633	3.80501	-0.0299215	3.80501	-0.00810623	3.80501	-0.0149608
	3.80987	0.160515	3.80987	0.0600219	3.80987	0.00858307	3.80987	-0.000953674	3.80987	-0.00333786	3.80987	-0.0120997	3.80987	-0.0293851	3.80987	-0.00929832	3.80987	-0.0141859
	3.81472	0.159502	3.81472	0.0591278	3.81472	0.00798702	3.81472	-0.00089407	3.81472	-0.00417233	3.81472	-0.0130534	3.81472	-0.0290871	3.81472	-0.0101924	3.81472	-0.0140071
	3.81957	0.158429	3.81957	0.0587106	3.81957	0.00756979	3.81957	-0.000596046	3.81957	-0.00470877	3.81957	-0.0142455	3.81957	-0.0287294	3.81957	-0.0107288	3.81957	-0.0146627
	3.82443	0.157475	3.82443	0.0587702	3.82443	0.00733137	3.82443	-0.000119209	3.82443	-0.00476837	3.82443	-0.0154376	3.82443	-0.028491	3.82443	-0.010848	3.82443	-0.0157356
	3.82928	0.15682	3.82928	0.0591278	3.82928	0.00739098	3.82928	0.000417233	3.82928	-0.00464916	3.82928	-0.0162721	3.82928	-0.0282526	3.82928	-0.0106692	3.82928	-0.0172257
	3.83413	0.156581	3.83413	0.0598431	3.83413	0.00786781	3.83413	0.00089407	3.83413	-0.00441074	3.83413	-0.0167489	3.83413	-0.0281334	3.83413	-0.0103712	3.83413	-0.0184774
	3.83899	0.15682	3.83899	0.0607371	3.83899	0.00888109	3.83899	0.00113249	3.83899	-0.00399351	3.83899	-0.0169873	3.83899	-0.0284314	3.83899	-0.0100732	3.83899	-0.0194907
	3.84384	0.157297	3.84384	0.0616908	3.84384	0.0100732	3.84384	0.00107288	3.84384	-0.00363588	3.84384	-0.0170469	3.84384	-0.0289083	3.84384	-0.00977516	3.84384	-0.0197887
	3.84869	0.158072	3.84869	0.0625849	3.84869	0.0115633	3.84869	0.000834465	3.84869	-0.00345707	3.84869	-0.0172257	3.84869	-0.0297427	3.84869	-0.00953674	3.84869	-0.0195503
	3.85355	0.158787	3.85355	0.0634193	3.85355	0.0126362	3.85355	0.000417233	3.85355	-0.00351667	3.85355	-0.0175238	3.85355	-0.030458	3.85355	-0.00947714	3.85355	-0.0187159
	3.8584	0.159144	3.8584	0.0641346	3.8584	0.0131726	3.8584	0.000119209	3.8584	-0.00351667	3.8584	-0.0180006	3.8584	-0.0311136	3.8584	-0.00953674	3.8584	-0.0177026
	3.86325	0.159144	3.86325	0.064671	3.86325	0.013113	3.86325	-0.000178814	3.86325	-0.00345707	3.86325	-0.0185966	3.86325	-0.0314116	3.86325	-0.00977516	3.86325	-0.0166297
	3.86811	0.158608	3.86811	0.0649691	3.86811	0.0126362	3.86811	-0.000476837	3.86811	-0.00280142	3.86811	-0.0190735	3.86811	-0.0315309	3.86811	-0.00995398	3.86811	-0.0156164
	3.87296	0.157535	3.87296	0.0649691	3.87296	0.0117421	3.87296	-0.000655651	3.87296	-0.00184774	3.87296	-0.0194907	3.87296	-0.0316501	3.87296	-0.0100136	3.87296	-0.0152588
	3.87781	0.155985	3.87781	0.0647902	3.87781	0.0109673	3.87781	-0.00089407	3.87781	-0.000655651	3.87781	-0.0196695	3.87781	-0.0317693	3.87781	-0.00995398	3.87781	-0.0153184
	3.88267	0.154197	3.88267	0.064373	3.88267	0.0104904	3.88267	-0.0013113	3.88267	0.000715256	3.88267	-0.0197887	3.88267	-0.0322461	3.88267	-0.00953674	3.88267	-0.0157356
	3.88752	0.152349	3.88752	0.0638366	3.88752	0.0101924	3.88752	-0.00184774	3.88752	0.00196695	3.88752	-0.0200868	3.88752	-0.0329614	3.88752	-0.00888109	3.88752	-0.0166893
	3.89237	0.15074	3.89237	0.0632405	3.89237	0.010252	3.89237	-0.00238419	3.89237	0.00274181	3.89237	-0.020206	3.89237	-0.0337362	3.89237	-0.00798702	3.89237	-0.0175238
	3.89723	0.149548	3.89723	0.0628829	3.89723	0.0103712	3.89723	-0.00292063	3.89723	0.00303984	3.89723	-0.0202656	3.89723	-0.0344515	3.89723	-0.00721216	3.89723	-0.0182986
	3.90208	0.148892	3.90208	0.0625849	3.90208	0.0104308	3.90208	-0.00327826	3.90208	0.00292063	3.90208	-0.0201464	3.90208	-0.0346303	3.90208	-0.00667572	3.90208	-0.0185966
	3.90693	0.148535	3.90693	0.062108	3.90693	0.0103116	3.90693	-0.00321865	3.90693	0.00274181	3.90693	-0.0196695	3.90693	-0.0346303	3.90693	-0.00649691	3.90693	-0.0184774
	3.91179	0.148654	3.91179	0.061512	3.91179	0.00989437	3.91179	-0.00280142	3.91179	0.00268221	3.91179	-0.0189543	3.91179	-0.0342727	3.91179	-0.00661612	3.91179	-0.0181198
	3.91664	0.149071	3.91664	0.0606179	3.91664	0.00935793	3.91664	-0.00202656	3.91664	0.00286102	3.91664	-0.0180602	3.91664	-0.0337958	3.91664	-0.00691414	3.91664	-0.0178218
	3.92149	0.149488	3.92149	0.0593662	3.92149	0.00888109	3.92149	-0.00077486	3.92149	0.00345707	3.92149	-0.0169873	3.92149	-0.033319	3.92149	-0.00727177	3.92149	-0.017643
	3.92635	0.149667	3.92635	0.0579357	3.92635	0.00846386	3.92635	0.000536442	3.92635	0.00405312	3.92635	-0.0160933	3.92635	-0.0331402	3.92635	-0.00727177	3.92635	-0.017941
	3.9312	0.149429	3.9312	0.0566244	3.9312	0.00816584	3.9312	0.00184774	3.9312	0.00464916	3.9312	-0.0153184	3.9312	-0.0333786	3.9312	-0.00697374	3.9312	-0.0186563
	3.93605	0.148833	3.93605	0.0554323	3.93605	0.00822544	3.93605	0.00303984	3.93605	0.00494719	3.93605	-0.014782	3.93605	-0.0337958	3.93605	-0.00625849	3.93605	-0.0197291
	3.94091	0.14776	3.94091	0.0547171	3.94091	0.00840425	3.94091	0.00399351	3.94091	0.00464916	3.94091	-0.0144243	3.94091	-0.0343323	3.94091	-0.00548363	3.94091	-0.0208616
	3.94576	0.146389	3.94576	0.0542402	3.94576	0.00888109	3.94576	0.00482798	3.94576	0.00405312	3.94576	-0.0141263	3.94576	-0.0348687	3.94576	-0.00458956	3.94576	-0.0218153
	3.95061	0.144839	3.95061	0.0540614	3.95061	0.00935793	3.95061	0.0051856	3.95061	0.00321865	3.95061	-0.0138283	3.95061	-0.0349879	3.95061	-0.0038147	3.95061	-0.022471
	3.95547	0.143468	3.95547	0.0540614	3.95547	0.00983477	3.95547	0.00530481	3.95547	0.0025034	3.95547	-0.0135899	3.95547	-0.0346303	3.95547	-0.00327826	3.95547	-0.0224113
	3.96032	0.142336	3.96032	0.0542402	3.96032	0.0100732	3.96032	0.005126	3.96032	0.00190735	3.96032	-0.013411	3.96032	-0.0337362	3.96032	-0.00286102	3.96032	-0.0218749
	3.96517	0.141561	3.96517	0.0545382	3.96517	0.0100136	3.96517	0.00452995	3.96517	0.00172853	3.96517	-0.0132322	3.96517	-0.0324845	3.96517	-0.00268221	3.96517	-0.0205636
	3.97003	0.141203	3.97003	0.0547767	3.97003	0.00965595	3.97003	0.00345707	3.97003	0.00196695	3.97003	-0.0132322	3.97003	-0.0311732	3.97003	-0.0026226	3.97003	-0.0189543
	3.97488	0.141263	3.97488	0.0548363	3.97488	0.0089407	3.97488	0.00202656	3.97488	0.00238419	3.97488	-0.013411	3.97488	-0.0300407	3.97488	-0.00268221	3.97488	-0.0172257
	3.97973	0.14168	3.97973	0.0548363	3.97973	0.00804663	3.97973	0.000417233	3.97973	0.00286102	3.97973	-0.0135899	3.97973	-0.0293851	3.97973	-0.00286102	3.97973	-0.0158548
	3.98459	0.142038	3.98459	0.0544786	3.98459	0.00703335	3.98459	-0.00107288	3.98459	0.00315905	3.98459	-0.0140071	3.98459	-0.0292063	3.98459	-0.00315905	3.98459	-0.01508
	3.98944	0.142336	3.98944	0.0540614	3.98944	0.00631809	3.98944	-0.00232458	3.98944	0.00303984	3.98944	-0.0147223	3.98944	-0.0296235	3.98944	-0.00369549	3.98944	-0.0150204
	3.99429	0.142455	3.99429	0.0533462	3.99429	0.00596046	3.99429	-0.00309944	3.99429	0.00268221	3.99429	-0.0155568	3.99429	-0.030458	3.99429	-0.00429153	3.99429	-0.015676
	3.99915	0.142217	3.99915	0.0528097	3.99915	0.00613928	3.99915	-0.00339746	3.99915	0.00196695	3.99915	-0.0163913	3.99915	-0.0314116	3.99915	-0.00500679	3.99915	-0.0166893
	4.004	0.141501	4.004	0.0523329	4.004	0.00679493	4.004	-0.00351667	4.004	0.000953674	4.004	-0.0169277	4.004	-0.0324249	4.004	-0.00566244	4.004	-0.0175238
	4.00885	0.140548	4.00885	0.0521541	4.00885	0.00798702	4.00885	-0.00339746	4.00885	-0.000178814	4.00885	-0.0171065	4.00885	-0.033319	4.00885	-0.00607967	4.00885	-0.017643
	4.01371	0.139296	4.01371	0.0521541	4.01371	0.00941753	4.01371	-0.00315905	4.01371	-0.00149012	4.01371	-0.0168681	4.01371	-0.033915	4.01371	-0.00625849	4.01371	-0.0169873
	4.01856	0.138044	4.01856	0.0520945	4.01856	0.0106096	4.01856	-0.00286102	4.01856	-0.0026226	4.01856	-0.0162721	4.01856	-0.0343323	4.01856	-0.0063777	4.01856	-0.0155568
	4.02341	0.136912	4.02341	0.0517368	4.02341	0.0118017	4.02341	-0.0026226	4.02341	-0.00327826	4.02341	-0.015676	4.02341	-0.0345707	4.02341	-0.00649691	4.02341	-0.0140071
	4.02827	0.136077	4.02827	0.0511408	4.02827	0.0122786	4.02827	-0.00244379	4.02827	-0.00339746	4.02827	-0.0153184	4.02827	-0.0345111	4.02827	-0.00661612	4.02827	-0.0125766
	4.03312	0.13572	4.03312	0.0501275	4.03312	0.0124574	4.03312	-0.00226498	4.03312	-0.00280142	4.03312	-0.0154972	4.03312	-0.0343323	4.03312	-0.00691414	4.03312	-0.0119209
	4.03797	0.135958	4.03797	0.0490546	4.03797	0.0120997	4.03797	-0.00232458	4.03797	-0.00172853	4.03797	-0.0159144	4.03797	-0.033915	4.03797	-0.00751019	4.03797	-0.0118613
	4.04283	0.136733	4.04283	0.0480413	4.04283	0.0113845	4.04283	-0.00232458	4.04283	-0.000476837	4.04283	-0.0163913	4.04283	-0.0333786	4.04283	-0.00816584	4.04283	-0.0123978
	4.04768	0.137925	4.04768	0.0473261	4.04768	0.0106692	4.04768	-0.00238419	4.04768	0.000655651	4.04768	-0.0165701	4.04768	-0.0327229	4.04768	-0.00858307	4.04768	-0.0131726
	4.05253	0.139356	4.05253	0.0468493	4.05253	0.00989437	4.05253	-0.0026226	4.05253	0.00160933	4.05253	-0.0162721	4.05253	-0.0321865	4.05253	-0.00858307	4.05253	-0.0134706
	4.05739	0.140548	4.05739	0.0468493	4.05739	0.00917912	4.05739	-0.00274181	4.05739	0.00208616	4.05739	-0.0154972	4.05739	-0.0316501	4.05739	-0.00804663	4.05739	-0.0134706
	4.06224	0.141084	4.06224	0.0470281	4.06224	0.00882149	4.06224	-0.00268221	4.06224	0.00214577	4.06224	-0.0145435	4.06224	-0.0312924	4.06224	-0.00721216	4.06224	-0.0130534
	4.06709	0.140965	4.06709	0.0473261	4.06709	0.00870228	4.06709	-0.00244379	4.06709	0.00226498	4.06709	-0.0137687	4.06709	-0.031054	4.06709	-0.00613928	4.06709	-0.012517
	4.07195	0.14025	4.07195	0.0477433	4.07195	0.00882149	4.07195	-0.00190735	4.07195	0.00232458	4.07195	-0.013411	4.07195	-0.030756	4.07195	-0.0051856	4.07195	-0.0122786
	4.0768	0.138938	4.0768	0.0480413	4.0768	0.00947714	4.0768	-0.00143051	4.0768	0.0025034	4.0768	-0.0136495	4.0768	-0.0303984	4.0768	-0.00452995	4.0768	-0.0123978
	4.08165	0.137627	4.08165	0.0482202	4.08165	0.0101924	4.08165	-0.00107288	4.08165	0.00274181	4.08165	-0.0144243	4.08165	-0.0298619	4.08165	-0.00441074	4.08165	-0.0129938
	4.08651	0.136435	4.08651	0.0482202	4.08651	0.0112653	4.08651	-0.000715256	4.08651	0.00280142	4.08651	-0.0154972	4.08651	-0.0293255	4.08651	-0.00452995	4.08651	-0.0138283
	4.09136	0.135601	4.09136	0.0480413	4.09136	0.0122786	4.09136	-0.000655651	4.09136	0.0026226	4.09136	-0.0167489	4.09136	-0.0286698	4.09136	-0.00494719	4.09136	-0.0146627
	4.09621	0.134945	4.09621	0.0478029	4.09621	0.0133514	4.09621	-0.000715256	4.09621	0.00208616	4.09621	-0.0180602	4.09621	-0.028193	4.09621	-0.00530481	4.09621	-0.0151396
	4.10107	0.134468	4.10107	0.0475645	4.10107	0.0139475	4.10107	-0.00101328	4.10107	0.00143051	4.10107	-0.0191927	4.10107	-0.0279546	4.10107	-0.00536442	4.10107	-0.0151396
	4.10592	0.133812	4.10592	0.0473261	4.10592	0.0140667	4.10592	-0.00113249	4.10592	0.000536442	4.10592	-0.0202656	4.10592	-0.0280142	4.10592	-0.00536442	4.10592	-0.014782
	4.11077	0.133097	4.11077	0.0472665	4.11077	0.0139475	4.11077	-0.0012517	4.11077	-0.000417233	4.11077	-0.0211596	4.11077	-0.0286698	4.11077	-0.00530481	4.11077	-0.0140667
	4.11563	0.13262	4.11563	0.0473261	4.11563	0.0134706	4.11563	-0.00113249	4.11563	-0.0012517	4.11563	-0.0218153	4.11563	-0.0297427	4.11563	-0.0051856	4.11563	-0.0133514
	4.12048	0.13262	4.12048	0.0475049	4.12048	0.0128746	4.12048	-0.000953674	4.12048	-0.00196695	4.12048	-0.0221133	4.12048	-0.0312328	4.12048	-0.00542402	4.12048	-0.0128746
	4.12533	0.133097	4.12533	0.0478625	4.12533	0.0122786	4.12533	-0.00077486	4.12533	-0.00274181	4.12533	-0.0223517	4.12533	-0.0330806	4.12533	-0.00596046	4.12533	-0.0129342
	4.13019	0.134587	4.13019	0.0481606	4.13019	0.0115037	4.13019	-0.000476837	4.13019	-0.00309944	4.13019	-0.0222921	4.13019	-0.0346303	4.13019	-0.00685453	4.13019	-0.0135899
	4.13504	0.136554	4.13504	0.0484586	4.13504	0.01055	4.13504	-0.000178814	4.13504	-0.00327826	4.13504	-0.0221133	4.13504	-0.035584	4.13504	-0.00798702	4.13504	-0.0146627
	4.13989	0.138342	4.13989	0.0485182	4.13989	0.00941753	4.13989	0.000119209	4.13989	-0.00315905	4.13989	-0.0219345	4.13989	-0.0356436	4.13989	-0.00905991	4.13989	-0.015974
	4.14475	0.139594	4.14475	0.0481606	4.14475	0.00798702	4.14475	0.000417233	4.14475	-0.00292063	4.14475	-0.0216961	4.14475	-0.0348687	4.14475	-0.0100732	4.14475	-0.0171065
	4.1496	0.139773	4.1496	0.0473261	4.1496	0.00655651	4.1496	0.00077486	4.1496	-0.0026226	4.1496	-0.0212789	4.1496	-0.0334978	4.1496	-0.010848	4.1496	-0.017643
	4.15445	0.138819	4.15445	0.046134	4.15445	0.00524521	4.15445	0.00101328	4.15445	-0.00220537	4.15445	-0.0206828	4.15445	-0.0320077	4.15445	-0.0113249	4.15445	-0.017345
	4.15931	0.136733	4.15931	0.0447631	4.15931	0.00447035	4.15931	0.000953674	4.15931	-0.00190735	4.15931	-0.0200868	4.15931	-0.0308752	4.15931	-0.0115037	4.15931	-0.0161529
	4.16416	0.133991	4.16416	0.0435114	4.16416	0.00441074	4.16416	0.000834465	4.16416	-0.00160933	4.16416	-0.0194907	4.16416	-0.0305772	4.16416	-0.0114441	4.16416	-0.0143647
	4.16901	0.131488	4.16901	0.0424981	4.16901	0.00482798	4.16901	0.000536442	4.16901	-0.00119209	4.16901	-0.0188947	4.16901	-0.031054	4.16901	-0.0113845	4.16901	-0.012219
	4.17387	0.129521	4.17387	0.0418425	4.17387	0.00572205	4.17387	0.000298023	4.17387	-0.00077486	4.17387	-0.0184774	4.17387	-0.0323057	4.17387	-0.0114441	4.17387	-0.0100136
	4.17872	0.128329	4.17872	0.0416636	4.17872	0.00673532	4.17872	0	4.17872	-0.000119209	4.17872	-0.0182986	4.17872	-0.0336766	4.17872	-0.0114441	4.17872	-0.00828505
	4.18357	0.127971	4.18357	0.0418425	4.18357	0.00745058	4.18357	-0.000476837	4.18357	0.000655651	4.18357	-0.0184178	4.18357	-0.0351071	4.18357	-0.0116825	4.18357	-0.00715256
	4.18843	0.12815	4.18843	0.0424385	4.18843	0.00780821	4.18843	-0.00089407	4.18843	0.00160933	4.18843	-0.0187159	4.18843	-0.0361204	4.18843	-0.0121593	4.18843	-0.00679493
	4.19328	0.128567	4.19328	0.0433326	4.19328	0.00780821	4.19328	-0.00166893	4.19328	0.00232458	4.19328	-0.0191331	4.19328	-0.0367165	4.19328	-0.0126362	4.19328	-0.00703335
	4.19813	0.128984	4.19813	0.0444651	4.19813	0.00751019	4.19813	-0.00268221	4.19813	0.00286102	4.19813	-0.0196099	4.19813	-0.0371337	4.19813	-0.0128746	4.19813	-0.00804663
	4.20299	0.129342	4.20299	0.0456572	4.20299	0.00721216	4.20299	-0.0038147	4.20299	0.00280142	4.20299	-0.020206	4.20299	-0.0372529	4.20299	-0.0127554	4.20299	-0.00917912
	4.20784	0.129461	4.20784	0.0467896	4.20784	0.00691414	4.20784	-0.00494719	4.20784	0.00226498	4.20784	-0.0206828	4.20784	-0.0371933	4.20784	-0.0123978	4.20784	-0.0104904
	4.21269	0.129223	4.21269	0.0475645	4.21269	0.00655651	4.21269	-0.00584126	4.21269	0.0013113	4.21269	-0.0210404	4.21269	-0.0368357	4.21269	-0.0118017	4.21269	-0.0118613
	4.21755	0.128746	4.21755	0.0478029	4.21755	0.00625849	4.21755	-0.0063777	4.21755	5.96046e-05	4.21755	-0.0213981	4.21755	-0.03618	4.21755	-0.0112057	4.21755	-0.0131726
	4.2224	0.128031	4.2224	0.0474453	4.2224	0.00572205	4.2224	-0.0063777	4.2224	-0.00101328	4.2224	-0.0214577	4.2224	-0.0355244	4.2224	-0.0106096	4.2224	-0.0145435
	4.22725	0.127017	4.22725	0.0467896	4.22725	0.005126	4.22725	-0.00602007	4.22725	-0.00166893	4.22725	-0.0212789	4.22725	-0.0348091	4.22725	-0.0103116	4.22725	-0.0159144
	4.23211	0.126123	4.23211	0.045836	4.23211	0.00423193	4.23211	-0.00536442	4.23211	-0.00172853	4.23211	-0.020802	4.23211	-0.0342131	4.23211	-0.0104308	4.23211	-0.0174046
	4.23696	0.125468	4.23696	0.0451803	4.23696	0.00333786	4.23696	-0.00470877	4.23696	-0.00149012	4.23696	-0.020206	4.23696	-0.0340939	4.23696	-0.0107288	4.23696	-0.0189543
	4.24181	0.125229	4.24181	0.0447631	4.24181	0.0025034	4.24181	-0.00429153	4.24181	-0.00113249	4.24181	-0.0196099	4.24181	-0.0343919	4.24181	-0.0112653	4.24181	-0.0203848
	4.24667	0.125587	4.24667	0.0447035	4.24667	0.00178814	4.24667	-0.00405312	4.24667	-0.000715256	4.24667	-0.0192523	4.24667	-0.0351071	4.24667	-0.0116825	4.24667	-0.0215769
	4.25152	0.126421	4.25152	0.0449419	4.25152	0.00107288	4.25152	-0.0038743	4.25152	-0.000417233	4.25152	-0.0193119	4.25152	-0.03618	4.25152	-0.0119805	4.25152	-0.0223517
	4.25637	0.127494	4.25637	0.0454187	4.25637	0.000238419	4.25637	-0.00369549	4.25637	-0.000298023	4.25637	-0.0200272	4.25637	-0.0371933	4.25637	-0.0120401	4.25637	-0.022769
	4.26123	0.128567	4.26123	0.0462532	4.26123	-0.000476837	4.26123	-0.00315905	4.26123	-0.000238419	4.26123	-0.0212789	4.26123	-0.0379682	4.26123	-0.0115633	4.26123	-0.0225902
	4.26608	0.129104	4.26608	0.0470281	4.26608	-0.00119209	4.26608	-0.00244379	4.26608	5.96046e-05	4.26608	-0.022769	4.26608	-0.0383854	4.26608	-0.0107884	4.26608	-0.0219941
	4.27093	0.129223	4.27093	0.0478625	4.27093	-0.00178814	4.27093	-0.00137091	4.27093	0.000596046	4.27093	-0.0241995	4.27093	-0.0383854	4.27093	-0.00965595	4.27093	-0.0210404
	4.27579	0.128806	4.27579	0.0485182	4.27579	-0.00202656	4.27579	-5.96046e-05	4.27579	0.00107288	4.27579	-0.0251532	4.27579	-0.0380874	4.27579	-0.00828505	4.27579	-0.0200868
	4.28064	0.127792	4.28064	0.048995	4.28064	-0.00166893	4.28064	0.0012517	4.28064	0.0013113	4.28064	-0.0257492	4.28064	-0.0377893	4.28064	-0.00703335	4.28064	-0.0193119
	4.28549	0.1266	4.28549	0.0489354	4.28549	-0.000715256	4.28549	0.00220537	4.28549	0.00119209	4.28549	-0.0255108	4.28549	-0.0376701	4.28549	-0.00590086	4.28549	-0.0188947
	4.29035	0.125527	4.29035	0.0485778	4.29035	0.000715256	4.29035	0.00280142	4.29035	0.000655651	4.29035	-0.0248551	4.29035	-0.0377297	4.29035	-0.0051856	4.29035	-0.0188947
	4.2952	0.124931	4.2952	0.0478029	4.2952	0.00238419	4.2952	0.00298023	4.2952	-0.000298023	4.2952	-0.0240207	4.2952	-0.0379086	4.2952	-0.00494719	4.2952	-0.0190735
	4.30005	0.124991	4.30005	0.0468493	4.30005	0.00393391	4.30005	0.00274181	4.30005	-0.00137091	4.30005	-0.0230074	4.30005	-0.0379682	4.30005	-0.00500679	4.30005	-0.0195503
	4.30491	0.125706	4.30491	0.0457168	4.30491	0.00506639	4.30491	0.00220537	4.30491	-0.00208616	4.30491	-0.0219941	4.30491	-0.0378489	4.30491	-0.00536442	4.30491	-0.0200868
	4.30976	0.127077	4.30976	0.0445843	4.30976	0.00566244	4.30976	0.00160933	4.30976	-0.00196695	4.30976	-0.0210404	4.30976	-0.0374913	4.30976	-0.00572205	4.30976	-0.0205636
	4.31461	0.128806	4.31461	0.0432134	4.31461	0.00542402	4.31461	0.00113249	4.31461	-0.00107288	4.31461	-0.0200868	4.31461	-0.0367165	4.31461	-0.00602007	4.31461	-0.0210404
	4.31947	0.130653	4.31947	0.0418425	4.31947	0.00458956	4.31947	0.00089407	4.31947	0.000596046	4.31947	-0.0192523	4.31947	-0.0360608	4.31947	-0.0063777	4.31947	-0.0213981
	4.32432	0.132143	4.32432	0.0403523	4.32432	0.00357628	4.32432	0.00089407	4.32432	0.00268221	4.32432	-0.0185966	4.32432	-0.0356436	4.32432	-0.00703335	4.32432	-0.0215769
	4.32917	0.133276	4.32917	0.039041	4.32917	0.0025034	4.32917	0.000953674	4.32917	0.00476837	4.32917	-0.018239	4.32917	-0.0359416	4.32917	-0.0077486	4.32917	-0.0216365
	4.33403	0.133634	4.33403	0.038147	4.33403	0.00143051	4.33403	0.00113249	4.33403	0.00631809	4.33403	-0.0181198	4.33403	-0.0366569	4.33403	-0.00870228	4.33403	-0.0214577
	4.33888	0.133216	4.33888	0.0379086	4.33888	0.000715256	4.33888	0.0012517	4.33888	0.00697374	4.33888	-0.0182986	4.33888	-0.0378489	4.33888	-0.00935793	4.33888	-0.0210404
	4.34373	0.132263	4.34373	0.0383258	4.34373	0.000298023	4.34373	0.0013113	4.34373	0.00661612	4.34373	-0.018537	4.34373	-0.0389814	4.34373	-0.00977516	4.34373	-0.0203252
	4.34859	0.130951	4.34859	0.0392199	4.34859	0.000238419	4.34859	0.0012517	4.34859	0.00578165	4.34859	-0.0186563	4.34859	-0.0399351	4.34859	-0.00983477	4.34859	-0.0194311
	4.35344	0.129402	4.35344	0.0401735	4.35344	0.000536442	4.35344	0.00119209	4.35344	0.00464916	4.35344	-0.018537	4.35344	-0.0405908	4.35344	-0.00959635	4.35344	-0.0187755
	4.35829	0.127971	4.35829	0.0408888	4.35829	0.00137091	4.35829	0.00137091	4.35829	0.00363588	4.35829	-0.0181198	4.35829	-0.0407696	4.35829	-0.00923872	4.35829	-0.0181794
	4.36315	0.1266	4.36315	0.0408292	4.36315	0.0025034	4.36315	0.00160933	4.36315	0.00298023	4.36315	-0.0174642	4.36315	-0.0406504	4.36315	-0.0089407	4.36315	-0.017941
	4.368	0.125706	4.368	0.0402331	4.368	0.0038743	4.368	0.00178814	4.368	0.0026226	4.368	-0.0167489	4.368	-0.0401735	4.368	-0.0090003	4.368	-0.0180006
	4.37285	0.124991	4.37285	0.0391006	4.37285	0.00506639	4.37285	0.00190735	4.37285	0.0026226	4.37285	-0.0159144	4.37285	-0.0394583	4.37285	-0.00923872	4.37285	-0.0183582
	4.37771	0.124574	4.37771	0.0380874	4.37771	0.00578165	4.37771	0.00178814	4.37771	0.00268221	4.37771	-0.0153184	4.37771	-0.0385642	4.37771	-0.00971556	4.37771	-0.0190139
	4.38256	0.124454	4.38256	0.0372529	4.38256	0.00590086	4.38256	0.00143051	4.38256	0.00274181	4.38256	-0.0150204	4.38256	-0.0376105	4.38256	-0.0100732	4.38256	-0.0197887
	4.38741	0.124693	4.38741	0.0368953	4.38741	0.0051856	4.38741	0.00107288	4.38741	0.00298023	4.38741	-0.0149608	4.38741	-0.0366569	4.38741	-0.0104308	4.38741	-0.0203848
	4.39227	0.125051	4.39227	0.0371337	4.39227	0.00399351	4.39227	0.000834465	4.39227	0.00309944	4.39227	-0.01508	4.39227	-0.035882	4.39227	-0.01055	4.39227	-0.0206828
	4.39712	0.125468	4.39712	0.0380874	4.39712	0.00244379	4.39712	0.000834465	4.39712	0.00327826	4.39712	-0.0152588	4.39712	-0.0353456	4.39712	-0.0107288	4.39712	-0.0205636
	4.40197	0.125885	4.40197	0.0393391	4.40197	0.00113249	4.40197	0.000953674	4.40197	0.00339746	4.40197	-0.0156164	4.40197	-0.0351667	4.40197	-0.0107288	4.40197	-0.0199676
	4.40683	0.126004	4.40683	0.04071	4.40683	0.000178814	4.40683	0.00101328	4.40683	0.00357628	4.40683	-0.0157356	4.40683	-0.0354052	4.40683	-0.0107288	4.40683	-0.0191331
	4.41168	0.125766	4.41168	0.0420213	4.41168	-0.000357628	4.41168	0.000417233	4.41168	0.00375509	4.41168	-0.0157952	4.41168	-0.035882	4.41168	-0.0107288	4.41168	-0.0183582
	4.41653	0.125408	4.41653	0.0430346	4.41653	-0.000417233	4.41653	-0.000596046	4.41653	0.00399351	4.41653	-0.0157952	4.41653	-0.0362992	4.41653	-0.0106692	4.41653	-0.0178814
	4.42139	0.124753	4.42139	0.0433922	4.42139	-5.96046e-05	4.42139	-0.00226498	4.42139	0.00429153	4.42139	-0.0157952	4.42139	-0.0366569	4.42139	-0.0104904	4.42139	-0.0177622
	4.42624	0.124037	4.42624	0.043273	4.42624	0.000655651	4.42624	-0.00405312	4.42624	0.00464916	4.42624	-0.0157952	4.42624	-0.0369549	4.42624	-0.010252	4.42624	-0.0181794
	4.43109	0.12356	4.43109	0.0427365	4.43109	0.00143051	4.43109	-0.00548363	4.43109	0.00488758	4.43109	-0.0157952	4.43109	-0.0370741	4.43109	-0.00989437	4.43109	-0.0188351
	4.43595	0.123441	4.43595	0.0418425	4.43595	0.00208616	4.43595	-0.00607967	4.43595	0.00500679	4.43595	-0.0157356	4.43595	-0.0371337	4.43595	-0.00941753	4.43595	-0.0197887
	4.4408	0.12356	4.4408	0.0409484	4.4408	0.00244379	4.4408	-0.00590086	4.4408	0.00476837	4.4408	-0.0157952	4.4408	-0.0371337	4.4408	-0.0090003	4.4408	-0.0205636
	4.44565	0.123739	4.44565	0.0401735	4.44565	0.00244379	4.44565	-0.00506639	4.44565	0.00423193	4.44565	-0.015974	4.44565	-0.0372529	4.44565	-0.00864267	4.44565	-0.0211
	4.45051	0.12368	4.45051	0.0393987	4.45051	0.00202656	4.45051	-0.0038743	4.45051	0.00309944	4.45051	-0.0163317	4.45051	-0.0374913	4.45051	-0.00834465	4.45051	-0.0213981
	4.45536	0.123322	4.45536	0.0388622	4.45536	0.00113249	4.45536	-0.00292063	4.45536	0.00166893	4.45536	-0.0171065	4.45536	-0.0377297	4.45536	-0.00840425	4.45536	-0.0214577
	4.46021	0.122547	4.46021	0.0383258	4.46021	0.000119209	4.46021	-0.00238419	4.46021	0.000119209	4.46021	-0.0183582	4.46021	-0.0379086	4.46021	-0.00876188	4.46021	-0.0213385
	4.46507	0.121474	4.46507	0.0374913	4.46507	-0.000953674	4.46507	-0.00232458	4.46507	-0.00143051	4.46507	-0.0197887	4.46507	-0.0382662	4.46507	-0.00935793	4.46507	-0.020802
	4.46992	0.120401	4.46992	0.0365376	4.46992	-0.00184774	4.46992	-0.0026226	4.46992	-0.00286102	4.46992	-0.0212193	4.46992	-0.0386238	4.46992	-0.00995398	4.46992	-0.020206
	4.47477	0.119448	4.47477	0.0355244	4.47477	-0.00244379	4.47477	-0.00303984	4.47477	-0.00375509	4.47477	-0.0225902	4.47477	-0.0388622	4.47477	-0.0104308	4.47477	-0.0193119
	4.47963	0.118732	4.47963	0.0344515	4.47963	-0.00280142	4.47963	-0.00327826	4.47963	-0.00423193	4.47963	-0.0234246	4.47963	-0.0392199	4.47963	-0.0106096	4.47963	-0.0181794
	4.48448	0.118256	4.48448	0.0334978	4.48448	-0.00292063	4.48448	-0.00321865	4.48448	-0.00417233	4.48448	-0.0239611	4.48448	-0.0395775	4.48448	-0.01055	4.48448	-0.0169873
	4.48933	0.117958	4.48933	0.0326633	4.48933	-0.00280142	4.48933	-0.00274181	4.48933	-0.00369549	4.48933	-0.0239611	4.48933	-0.0399351	4.48933	-0.0103116	4.48933	-0.0159144
	4.49419	0.11754	4.49419	0.0321865	4.49419	-0.0025034	4.49419	-0.00208616	4.49419	-0.00298023	4.49419	-0.0237226	4.49419	-0.0399947	4.49419	-0.010252	4.49419	-0.0148416
	4.49904	0.117183	4.49904	0.0318885	4.49904	-0.00202656	4.49904	-0.00107288	4.49904	-0.00220537	4.49904	-0.023365	4.49904	-0.0398755	4.49904	-0.010252	4.49904	-0.0140667
	4.50389	0.116587	4.50389	0.0319481	4.50389	-0.00113249	4.50389	-0.000119209	4.50389	-0.0013113	4.50389	-0.0229478	4.50389	-0.0396371	4.50389	-0.0104904	4.50389	-0.0135899
	4.50875	0.11611	4.50875	0.0322461	4.50875	-0.000357628	4.50875	0.000953674	4.50875	-0.000596046	4.50875	-0.0226498	4.50875	-0.0394583	4.50875	-0.0106096	4.50875	-0.013411
	4.5136	0.115812	4.5136	0.0329614	4.5136	0.000596046	4.5136	0.00184774	4.5136	0	4.5136	-0.0227094	4.5136	-0.0391603	4.5136	-0.0107288	4.5136	-0.0133514
	4.51845	0.115812	4.51845	0.0337958	4.51845	0.00143051	4.51845	0.00238419	4.51845	0.000417233	4.51845	-0.0228286	4.51845	-0.039041	4.51845	-0.01055	4.51845	-0.0136495
	4.52331	0.115931	4.52331	0.0348091	4.52331	0.00214577	4.52331	0.0025034	4.52331	0.000715256	4.52331	-0.0231266	4.52331	-0.0389814	4.52331	-0.0104308	4.52331	-0.0141859
	4.52816	0.116229	4.52816	0.0354648	4.52816	0.00274181	4.52816	0.00238419	4.52816	0.00077486	4.52816	-0.0236034	4.52816	-0.0389218	4.52816	-0.0103116	4.52816	-0.0149608
	4.53301	0.116348	4.53301	0.0360608	4.53301	0.00327826	4.53301	0.00202656	4.53301	0.000596046	4.53301	-0.0239015	4.53301	-0.0386238	4.53301	-0.0106096	4.53301	-0.0158548
	4.53787	0.115931	4.53787	0.0364184	4.53787	0.00363588	4.53787	0.00149012	4.53787	0.000238419	4.53787	-0.0240803	4.53787	-0.0380278	4.53787	-0.0113845	4.53787	-0.0169277
	4.54272	0.115156	4.54272	0.036478	4.54272	0.0038147	4.54272	0.000953674	4.54272	-0.000238419	4.54272	-0.0240207	4.54272	-0.0370741	4.54272	-0.0124574	4.54272	-0.0177026
	4.54757	0.113964	4.54757	0.0365376	4.54757	0.00357628	4.54757	0.000536442	4.54757	-0.000834465	4.54757	-0.0237823	4.54757	-0.0359416	4.54757	-0.0138283	4.54757	-0.0181794
	4.55243	0.112295	4.55243	0.0367761	4.55243	0.00298023	4.55243	-5.96046e-05	4.55243	-0.00143051	4.55243	-0.0234842	4.55243	-0.0349879	4.55243	-0.0152588	4.55243	-0.018239
	4.55728	0.110626	4.55728	0.0372529	4.55728	0.00226498	4.55728	-0.000417233	4.55728	-0.00190735	4.55728	-0.0230074	4.55728	-0.0343323	4.55728	-0.0166893	4.55728	-0.017941
	4.56213	0.108898	4.56213	0.0378489	4.56213	0.00154972	4.56213	-0.000596046	4.56213	-0.00220537	4.56213	-0.0227094	4.56213	-0.0342727	4.56213	-0.018239	4.56213	-0.017345
	4.56699	0.107646	4.56699	0.0383258	4.56699	0.000953674	4.56699	-0.000536442	4.56699	-0.00220537	4.56699	-0.022471	4.56699	-0.0347495	4.56699	-0.0197291	4.56699	-0.0168681
	4.57184	0.106812	4.57184	0.0386834	4.57184	0.000834465	4.57184	-0.000417233	4.57184	-0.00208616	4.57184	-0.0223517	4.57184	-0.0355244	4.57184	-0.0213981	4.57184	-0.0166893
	4.57669	0.106454	4.57669	0.0386834	4.57669	0.00107288	4.57669	-0.000119209	4.57669	-0.00166893	4.57669	-0.0223517	4.57669	-0.036478	4.57669	-0.0229478	4.57669	-0.0168681
	4.58155	0.106692	4.58155	0.0382662	4.58155	0.00154972	4.58155	0.000238419	4.58155	-0.00113249	4.58155	-0.022471	4.58155	-0.0375509	4.58155	-0.0243187	4.58155	-0.017345
	4.5864	0.107169	4.5864	0.0376701	4.5864	0.00196695	4.5864	0.000476837	4.5864	-0.000476837	4.5864	-0.0225902	4.5864	-0.0385046	4.5864	-0.0250936	4.5864	-0.0178814
	4.59125	0.107706	4.59125	0.0370741	4.59125	0.00214577	4.59125	0.000715256	4.59125	-0.000119209	4.59125	-0.022471	4.59125	-0.0392199	4.59125	-0.0251532	4.59125	-0.0182986
	4.59611	0.108063	4.59611	0.0365376	4.59611	0.00202656	4.59611	0.00107288	4.59611	5.96046e-05	4.59611	-0.0222921	4.59611	-0.0398159	4.59611	-0.0244379	4.59611	-0.0185966
	4.60096	0.108182	4.60096	0.0360608	4.60096	0.00154972	4.60096	0.0013113	4.60096	-5.96046e-05	4.60096	-0.0218153	4.60096	-0.0401735	4.60096	-0.0231266	4.60096	-0.0187159
	4.60581	0.108123	4.60581	0.0355244	4.60581	0.000596046	4.60581	0.0013113	4.60581	-0.000536442	4.60581	-0.0213385	4.60581	-0.0402331	4.60581	-0.0214577	4.60581	-0.0187159
	4.61067	0.107825	4.61067	0.0348687	4.61067	-0.000596046	4.61067	0.0012517	4.61067	-0.0012517	4.61067	-0.0211	4.61067	-0.0401139	4.61067	-0.0198483	4.61067	-0.0185966
	4.61552	0.107527	4.61552	0.0340343	4.61552	-0.00184774	4.61552	0.000953674	4.61552	-0.00190735	4.61552	-0.0210404	4.61552	-0.0398755	4.61552	-0.0185966	4.61552	-0.0186563
	4.62037	0.107467	4.62037	0.0331402	4.62037	-0.00303984	4.62037	0.000238419	4.62037	-0.00238419	4.62037	-0.0212789	4.62037	-0.0395775	4.62037	-0.017643	4.62037	-0.0188947
	4.62523	0.107646	4.62523	0.0325441	4.62523	-0.0038147	4.62523	-0.000715256	4.62523	-0.00268221	4.62523	-0.0219941	4.62523	-0.0395179	4.62523	-0.0171065	4.62523	-0.0190735
	4.63008	0.107884	4.63008	0.0322461	4.63008	-0.00393391	4.63008	-0.00184774	4.63008	-0.002563	4.63008	-0.0231266	4.63008	-0.0397563	4.63008	-0.0171065	4.63008	-0.0192523
	4.63493	0.108242	4.63493	0.0323057	4.63493	-0.00339746	4.63493	-0.00280142	4.63493	-0.00202656	4.63493	-0.0243783	4.63493	-0.0399947	4.63493	-0.0172257	4.63493	-0.0194907
	4.63979	0.10854	4.63979	0.0328422	4.63979	-0.00232458	4.63979	-0.00339746	4.63979	-0.0013113	4.63979	-0.0256896	4.63979	-0.0401139	4.63979	-0.0175834	4.63979	-0.0194907
	4.64464	0.10854	4.64464	0.0335574	4.64464	-0.00101328	4.64464	-0.00351667	4.64464	-0.000417233	4.64464	-0.0268221	4.64464	-0.0399947	4.64464	-0.0181794	4.64464	-0.0194311
	4.64949	0.1086	4.64949	0.0342131	4.64949	0	4.64949	-0.00298023	4.64949	0.000417233	4.64949	-0.0278354	4.64949	-0.0395179	4.64949	-0.0189543	4.64949	-0.0191927
	4.65435	0.108421	4.65435	0.0346303	4.65435	0.000417233	4.65435	-0.00226498	4.65435	0.00107288	4.65435	-0.0283718	4.65435	-0.0389814	4.65435	-0.0197887	4.65435	-0.0188351
	4.6592	0.108123	4.6592	0.0347495	4.6592	0.000357628	4.6592	-0.00143051	4.6592	0.00143051	4.6592	-0.0283718	4.6592	-0.0386834	4.6592	-0.0207424	4.6592	-0.0184178
	4.66405	0.107706	4.66405	0.0343323	4.66405	-0.000238419	4.66405	-0.000655651	4.66405	0.00166893	4.66405	-0.0280142	4.66405	-0.038743	4.66405	-0.0216961	4.66405	-0.0181198
	4.66891	0.10711	4.66891	0.0336766	4.66891	-0.000834465	4.66891	-0.000119209	4.66891	0.00178814	4.66891	-0.027597	4.66891	-0.0393391	4.66891	-0.022471	4.66891	-0.017941
	4.67376	0.106215	4.67376	0.0328422	4.67376	-0.00137091	4.67376	0.000357628	4.67376	0.00196695	4.67376	-0.0270009	4.67376	-0.0402331	4.67376	-0.0229478	4.67376	-0.0180006
	4.67861	0.105143	4.67861	0.0320673	4.67861	-0.00149012	4.67861	0.000476837	4.67861	0.00214577	4.67861	-0.0268817	4.67861	-0.0411868	4.67861	-0.0229478	4.67861	-0.0181794
	4.68347	0.104308	4.68347	0.0317097	4.68347	-0.0013113	4.68347	0.000596046	4.68347	0.00238419	4.68347	-0.0271201	4.68347	-0.0417233	4.68347	-0.0226498	4.68347	-0.0183582
	4.68832	0.103533	4.68832	0.0317693	4.68832	-0.00113249	4.68832	0.000655651	4.68832	0.0026226	4.68832	-0.0277162	4.68832	-0.0417233	4.68832	-0.0221133	4.68832	-0.0183582
	4.69317	0.103056	4.69317	0.0321269	4.69317	-0.000953674	4.69317	0.000596046	4.69317	0.002563	4.69317	-0.0286698	4.69317	-0.0410676	4.69317	-0.0213981	4.69317	-0.0180602
	4.69803	0.102878	4.69803	0.0327229	4.69803	-0.00101328	4.69803	0.000417233	4.69803	0.00214577	4.69803	-0.0296235	4.69803	-0.0401139	4.69803	-0.0205636	4.69803	-0.0175238
	4.70288	0.102758	4.70288	0.0331402	4.70288	-0.0012517	4.70288	0.000357628	4.70288	0.00137091	4.70288	-0.0303984	4.70288	-0.0391006	4.70288	-0.0199676	4.70288	-0.0169873
	4.70773	0.10246	4.70773	0.0334978	4.70773	-0.00154972	4.70773	5.96046e-05	4.70773	0.000238419	4.70773	-0.0308156	4.70773	-0.038445	4.70773	-0.0193715	4.70773	-0.0163317
	4.71259	0.101745	4.71259	0.033617	4.71259	-0.00196695	4.71259	-0.000238419	4.71259	-0.000953674	4.71259	-0.0306368	4.71259	-0.0382066	4.71259	-0.0188351	4.71259	-0.015676
	4.71744	0.100851	4.71744	0.0333786	4.71744	-0.00214577	4.71744	-0.000655651	4.71744	-0.00202656	4.71744	-0.0301003	4.71744	-0.0385046	4.71744	-0.0182986	4.71744	-0.0151396
	4.72229	0.0997782	4.72229	0.033319	4.72229	-0.00220537	4.72229	-0.00101328	4.72229	-0.00280142	4.72229	-0.0292659	4.72229	-0.0393391	4.72229	-0.0175834	4.72229	-0.014782
	4.72715	0.0985265	4.72715	0.033617	4.72715	-0.00202656	4.72715	-0.0012517	4.72715	-0.00345707	4.72715	-0.0283718	4.72715	-0.0404716	4.72715	-0.0168681	4.72715	-0.0144839
	4.732	0.0974536	4.732	0.0342131	4.732	-0.00172853	4.732	-0.00149012	4.732	-0.00375509	4.732	-0.0277758	4.732	-0.0415444	4.732	-0.0163317	4.732	-0.0143051
	4.73685	0.0967979	4.73685	0.0349879	4.73685	-0.0013113	4.73685	-0.00166893	4.73685	-0.00411272	4.73685	-0.0273585	4.73685	-0.0424981	4.73685	-0.015974	4.73685	-0.0141263
	4.74171	0.0966787	4.74171	0.0356436	4.74171	-0.000834465	4.74171	-0.00178814	4.74171	-0.00441074	4.74171	-0.0272989	4.74171	-0.0433922	4.74171	-0.0158548	4.74171	-0.0140667
	4.74656	0.097096	4.74656	0.035882	4.74656	-0.000357628	4.74656	-0.00184774	4.74656	-0.00482798	4.74656	-0.0274181	4.74656	-0.0439286	4.74656	-0.0162721	4.74656	-0.0138879
	4.75141	0.09799	4.75141	0.035584	4.75141	-5.96046e-05	4.75141	-0.00172853	4.75141	-0.00554323	4.75141	-0.0274777	4.75141	-0.0442266	4.75141	-0.0168681	4.75141	-0.0137687
	4.75627	0.0991225	4.75627	0.0347495	4.75627	5.96046e-05	4.75627	-0.00149012	4.75627	-0.00631809	4.75627	-0.0272989	4.75627	-0.044167	4.75627	-0.0177622	4.75627	-0.0140071
	4.76112	0.100493	4.76112	0.0335574	4.76112	0	4.76112	-0.00119209	4.76112	-0.00733137	4.76112	-0.0267625	4.76112	-0.043869	4.76112	-0.0184774	4.76112	-0.0144243
	4.76597	0.101507	4.76597	0.0320077	4.76597	-0.000178814	4.76597	-0.000655651	4.76597	-0.00846386	4.76597	-0.0258088	4.76597	-0.043273	4.76597	-0.0190139	4.76597	-0.015378
	4.77083	0.101984	4.77083	0.0306368	4.77083	-0.000655651	4.77083	-5.96046e-05	4.77083	-0.00947714	4.77083	-0.025034	4.77083	-0.0425577	4.77083	-0.0192523	4.77083	-0.0166893
	4.77568	0.101745	4.77568	0.0295043	4.77568	-0.00143051	4.77568	0.000357628	4.77568	-0.0103116	4.77568	-0.0244379	4.77568	-0.0417829	4.77568	-0.0192523	4.77568	-0.0180602
	4.78053	0.100911	4.78053	0.0288486	4.78053	-0.00214577	4.78053	0.000715256	4.78053	-0.010848	4.78053	-0.0243187	4.78053	-0.0411868	4.78053	-0.0189543	4.78053	-0.0195503
	4.78539	0.0995994	4.78539	0.0286698	4.78539	-0.00280142	4.78539	0.00089407	4.78539	-0.010848	4.78539	-0.0244975	4.78539	-0.0406504	4.78539	-0.018537	4.78539	-0.0206828
	4.79024	0.0980496	4.79024	0.0289083	4.79024	-0.00339746	4.79024	0.00089407	4.79024	-0.0103712	4.79024	-0.0249147	4.79024	-0.0404119	4.79024	-0.0180602	4.79024	-0.0215173
	4.79509	0.0966191	4.79509	0.0293851	4.79509	-0.00369549	4.79509	0.00077486	4.79509	-0.00965595	4.79509	-0.0253916	4.79509	-0.0403523	4.79509	-0.0177622	4.79509	-0.0219345
	4.79995	0.0957847	4.79995	0.0299215	4.79995	-0.00375509	4.79995	0.000536442	4.79995	-0.0090003	4.79995	-0.0254512	4.79995	-0.0406504	4.79995	-0.0177026	4.79995	-0.0219941
	4.8048	0.0956059	4.8048	0.0303984	4.8048	-0.00345707	4.8048	0.000417233	4.8048	-0.00852346	4.8048	-0.0251532	4.8048	-0.0413656	4.8048	-0.0178218	4.8048	-0.0217557
	4.80965	0.0961423	4.80965	0.0306368	4.80965	-0.00286102	4.80965	0.000298023	4.80965	-0.00840425	4.80965	-0.0246167	4.80965	-0.0424981	4.80965	-0.0181794	4.80965	-0.0211596
	4.81451	0.0971556	4.81451	0.0306964	4.81451	-0.00196695	4.81451	0.000238419	4.81451	-0.00882149	4.81451	-0.0239015	4.81451	-0.0436902	4.81451	-0.0185966	4.81451	-0.0203848
	4.81936	0.0983477	4.81936	0.030458	4.81936	-0.000953674	4.81936	0.000238419	4.81936	-0.00947714	4.81936	-0.0233054	4.81936	-0.0447035	4.81936	-0.0189543	4.81936	-0.0195503
	4.82421	0.0993013	4.82421	0.0300407	4.82421	0.000119209	4.82421	0.000238419	4.82421	-0.0100136	4.82421	-0.0228882	4.82421	-0.0452995	4.82421	-0.0193119	4.82421	-0.0187159
	4.82907	0.099957	4.82907	0.0298023	4.82907	0.00089407	4.82907	0.000119209	4.82907	-0.0103116	4.82907	-0.0225902	4.82907	-0.0451803	4.82907	-0.0196099	4.82907	-0.0181794
	4.83392	0.099957	4.83392	0.0296235	4.83392	0.0012517	4.83392	-0.000178814	4.83392	-0.00995398	4.83392	-0.0222921	4.83392	-0.0442863	4.83392	-0.0196099	4.83392	-0.0180006
	4.83877	0.099659	4.83877	0.0293851	4.83877	0.00107288	4.83877	-0.000655651	4.83877	-0.00911951	4.83877	-0.0221729	4.83877	-0.0427961	4.83877	-0.0197887	4.83877	-0.018239
	4.84363	0.0989437	4.84363	0.0292063	4.84363	0.000417233	4.84363	-0.0012517	4.84363	-0.00798702	4.84363	-0.0219941	4.84363	-0.0412464	4.84363	-0.019908	4.84363	-0.0188351
	4.84848	0.0980496	4.84848	0.0290275	4.84848	-0.000596046	4.84848	-0.00190735	4.84848	-0.00673532	4.84848	-0.0221133	4.84848	-0.0398755	4.84848	-0.0203252	4.84848	-0.0196695
	4.85333	0.0970364	4.85333	0.0288486	4.85333	-0.00172853	4.85333	-0.00244379	4.85333	-0.00566244	4.85333	-0.0225306	4.85333	-0.0388622	4.85333	-0.0208616	4.85333	-0.0203848
	4.85819	0.0959635	4.85819	0.0285506	4.85819	-0.00280142	4.85819	-0.00286102	4.85819	-0.00494719	4.85819	-0.0233054	4.85819	-0.0382662	4.85819	-0.0213385	4.85819	-0.0209212
	4.86304	0.0950694	4.86304	0.0284314	4.86304	-0.00351667	4.86304	-0.00303984	4.86304	-0.00488758	4.86304	-0.0242591	4.86304	-0.0380278	4.86304	-0.0216365	4.86304	-0.0211596
	4.86789	0.0941753	4.86789	0.0286698	4.86789	-0.00405312	4.86789	-0.00321865	4.86789	-0.00524521	4.86789	-0.0252128	4.86789	-0.0378489	4.86789	-0.0215769	4.86789	-0.0212193
	4.87275	0.0935197	4.87275	0.0291467	4.87275	-0.00423193	4.87275	-0.00327826	4.87275	-0.00619888	4.87275	-0.0260472	4.87275	-0.0376105	4.87275	-0.0212789	4.87275	-0.0212193
	4.8776	0.0931621	4.8776	0.0299215	4.8776	-0.00423193	4.8776	-0.00351667	4.8776	-0.00727177	4.8776	-0.0264645	4.8776	-0.0371337	4.8776	-0.0207424	4.8776	-0.0211596
	4.88245	0.092864	4.88245	0.0308156	4.88245	-0.00417233	4.88245	-0.0038147	4.88245	-0.00858307	4.88245	-0.0266433	4.88245	-0.0369549	4.88245	-0.0200272	4.88245	-0.0211
	4.88731	0.0928044	4.88731	0.0318885	4.88731	-0.00393391	4.88731	-0.00411272	4.88731	-0.00983477	4.88731	-0.0265837	4.88731	-0.0366569	4.88731	-0.0196099	4.88731	-0.0209212
	4.89216	0.0927448	4.89216	0.0324845	4.89216	-0.0038147	4.89216	-0.00411272	4.89216	-0.0106096	4.89216	-0.0265241	4.89216	-0.0366569	4.89216	-0.0194907	4.89216	-0.020802
	4.89701	0.0928044	4.89701	0.0326633	4.89701	-0.00351667	4.89701	-0.0038147	4.89701	-0.0107288	4.89701	-0.0265241	4.89701	-0.0367761	4.89701	-0.0196099	4.89701	-0.0203252
	4.90187	0.0928044	4.90187	0.0323057	4.90187	-0.00321865	4.90187	-0.00309944	4.90187	-0.0101328	4.90187	-0.0264049	4.90187	-0.0370741	4.90187	-0.0200272	4.90187	-0.0197291
	4.90672	0.0926852	4.90672	0.0315309	4.90672	-0.00292063	4.90672	-0.00214577	4.90672	-0.00888109	4.90672	-0.0263453	4.90672	-0.0374317	4.90672	-0.0203252	4.90672	-0.0190139
	4.91157	0.092566	4.91157	0.0305772	4.91157	-0.0026226	4.91157	-0.00119209	4.91157	-0.00709295	4.91157	-0.0259876	4.91157	-0.0377893	4.91157	-0.0209212	4.91157	-0.0180006
	4.91643	0.0924468	4.91643	0.0296235	4.91643	-0.0025034	4.91643	-0.000417233	4.91643	-0.00548363	4.91643	-0.0255704	4.91643	-0.0382066	4.91643	-0.0215769	4.91643	-0.0169277
	4.92128	0.0923872	4.92128	0.028789	4.92128	-0.00226498	4.92128	5.96046e-05	4.92128	-0.00429153	4.92128	-0.025034	4.92128	-0.038743	4.92128	-0.0222921	4.92128	-0.0159144
	4.92613	0.092566	4.92613	0.028193	4.92613	-0.00214577	4.92613	0.000298023	4.92613	-0.00399351	4.92613	-0.0244379	4.92613	-0.0393391	4.92613	-0.0232458	4.92613	-0.0151396
	4.93099	0.0926852	4.93099	0.0277162	4.93099	-0.00184774	4.93099	0.000238419	4.93099	-0.00470877	4.93099	-0.0240803	4.93099	-0.0398159	4.93099	-0.0243187	4.93099	-0.0146627
	4.93584	0.0931025	4.93584	0.0273585	4.93584	-0.00154972	4.93584	5.96046e-05	4.93584	-0.00625849	4.93584	-0.0239611	4.93584	-0.0400543	4.93584	-0.0252128	4.93584	-0.0146031
	4.94069	0.0935793	4.94069	0.0268817	4.94069	-0.0012517	4.94069	-0.000298023	4.94069	-0.00834465	4.94069	-0.0240803	4.94069	-0.0399351	4.94069	-0.0258088	4.94069	-0.0151992
	4.94555	0.0941753	4.94555	0.0265241	4.94555	-0.00101328	4.94555	-0.00077486	4.94555	-0.0104904	4.94555	-0.0244379	4.94555	-0.0394583	4.94555	-0.025928	4.94555	-0.0163913
	4.9504	0.0947118	4.9504	0.0261664	4.9504	-0.00107288	4.9504	-0.00149012	4.9504	-0.0125766	4.9504	-0.0251532	4.9504	-0.0389218	4.9504	-0.0254512	4.9504	-0.0180006
	4.95525	0.095427	4.95525	0.0259876	4.95525	-0.00113249	4.95525	-0.00238419	4.95525	-0.0141859	4.95525	-0.0259876	4.95525	-0.038147	4.95525	-0.0244975	4.95525	-0.0195503
	4.96011	0.0960231	4.96011	0.0258684	4.96011	-0.0012517	4.96011	-0.00333786	4.96011	-0.0156164	4.96011	-0.0271201	4.96011	-0.0377297	4.96011	-0.0234246	4.96011	-0.0209212
	4.96496	0.0964999	4.96496	0.0260472	4.96496	-0.00137091	4.96496	-0.00417233	4.96496	-0.0166297	4.96496	-0.0283718	4.96496	-0.0376701	4.96496	-0.0224113	4.96496	-0.0219345
	4.96981	0.0969172	4.96981	0.0261068	4.96981	-0.00143051	4.96981	-0.00464916	4.96981	-0.0174046	4.96981	-0.0296235	4.96981	-0.0379086	4.96981	-0.0217557	4.96981	-0.0222325
	4.97467	0.097096	4.97467	0.026226	4.97467	-0.0013113	4.97467	-0.00488758	4.97467	-0.0175834	4.97467	-0.030756	4.97467	-0.0382066	4.97467	-0.0216961	4.97467	-0.0219941
	4.97952	0.097096	4.97952	0.0261068	4.97952	-0.00137091	4.97952	-0.00488758	4.97952	-0.0171065	4.97952	-0.0315905	4.97952	-0.0386238	4.97952	-0.0221133	4.97952	-0.0215769
	4.98437	0.0970364	4.98437	0.0259876	4.98437	-0.00137091	4.98437	-0.00476837	4.98437	-0.0160336	4.98437	-0.0322461	4.98437	-0.039041	4.98437	-0.0229478	4.98437	-0.0211596
	4.98923	0.0968575	4.98923	0.0260472	4.98923	-0.00160933	4.98923	-0.00458956	4.98923	-0.0143647	4.98923	-0.0324249	4.98923	-0.0392795	4.98923	-0.0238419	4.98923	-0.0209212
	4.99408	0.0967979	4.99408	0.0262856	4.99408	-0.00196695	4.99408	-0.00423193	4.99408	-0.0126362	4.99408	-0.0323653	4.99408	-0.0393391	4.99408	-0.0244975	4.99408	-0.020802
	4.99893	0.0966191	4.99893	0.0271201	4.99893	-0.00226498	4.99893	-0.00369549	4.99893	-0.0110269	4.99893	-0.0321269	4.99893	-0.0392795	4.99893	-0.0246167	4.99893	-0.020802
	5.00379	0.0965595	5.00379	0.028193	5.00379	-0.002563	5.00379	-0.00292063	5.00379	-0.00989437	5.00379	-0.0321269	5.00379	-0.0391603	5.00379	-0.0242591	5.00379	-0.0207424
	5.00864	0.0962019	5.00864	0.0295043	5.00864	-0.00280142	5.00864	-0.00190735	5.00864	-0.00941753	5.00864	-0.0323057	5.00864	-0.0389218	5.00864	-0.0237226	5.00864	-0.0203848
	5.01349	0.0957847	5.01349	0.030756	5.01349	-0.00274181	5.01349	-0.00101328	5.01349	-0.00941753	5.01349	-0.0326037	5.01349	-0.0388622	5.01349	-0.0231862	5.01349	-0.0197887
	5.01835	0.0953078	5.01835	0.0315905	5.01835	-0.00280142	5.01835	-0.000655651	5.01835	-0.00959635	5.01835	-0.033021	5.01835	-0.0388622	5.01835	-0.0229478	5.01835	-0.0189543
	5.0232	0.0950098	5.0232	0.0318289	5.0232	-0.00298023	5.0232	-0.00089407	5.0232	-0.00947714	5.0232	-0.0334382	5.0232	-0.0392199	5.0232	-0.0231862	5.0232	-0.0180006
	5.02805	0.0950694	5.02805	0.0312924	5.02805	-0.00315905	5.02805	-0.00184774	5.02805	-0.00917912	5.02805	-0.033617	5.02805	-0.0398159	5.02805	-0.0240803	5.02805	-0.0171065
	5.03291	0.0953674	5.03291	0.0303984	5.03291	-0.00375509	5.03291	-0.00339746	5.03291	-0.00876188	5.03291	-0.0334382	5.03291	-0.0404119	5.03291	-0.0252128	5.03291	-0.0160933
	5.03776	0.0958443	5.03776	0.0291467	5.03776	-0.00435114	5.03776	-0.00506639	5.03776	-0.00846386	5.03776	-0.0331402	5.03776	-0.041008	5.03776	-0.0264049	5.03776	-0.0151992
	5.04261	0.0961423	5.04261	0.0280142	5.04261	-0.0051856	5.04261	-0.00667572	5.04261	-0.00864267	5.04261	-0.0328422	5.04261	-0.0412464	5.04261	-0.0272393	5.04261	-0.0147223
	5.04747	0.0961423	5.04747	0.0273585	5.04747	-0.00590086	5.04747	-0.00804663	5.04747	-0.00947714	5.04747	-0.0324249	5.04747	-0.0414848	5.04747	-0.0272989	5.04747	-0.0144839
	5.05232	0.0955462	5.05232	0.0272393	5.05232	-0.0064373	5.05232	-0.00888109	5.05232	-0.0107884	5.05232	-0.0321269	5.05232	-0.041306	5.05232	-0.0267029	5.05232	-0.014782
	5.05717	0.0943542	5.05717	0.0274777	5.05717	-0.00667572	5.05717	-0.00905991	5.05717	-0.0123382	5.05717	-0.0317097	5.05717	-0.0409484	5.05717	-0.0252128	5.05717	-0.0154376
	5.06203	0.0926852	5.06203	0.0280142	5.06203	-0.00661612	5.06203	-0.00870228	5.06203	-0.0137687	5.06203	-0.0311732	5.06203	-0.04071	5.06203	-0.023365	5.06203	-0.0163913
	5.06688	0.0905991	5.06688	0.0284314	5.06688	-0.00607967	5.06688	-0.00810623	5.06688	-0.0146031	5.06688	-0.030458	5.06688	-0.0405312	5.06688	-0.0213981	5.06688	-0.0174046
	5.07173	0.0883937	5.07173	0.0286102	5.07173	-0.0051856	5.07173	-0.00727177	5.07173	-0.0149012	5.07173	-0.0296235	5.07173	-0.0405908	5.07173	-0.0193715	5.07173	-0.0180602
	5.07659	0.0864267	5.07659	0.0283718	5.07659	-0.00393391	5.07659	-0.00661612	5.07659	-0.014782	5.07659	-0.0289083	5.07659	-0.0405908	5.07659	-0.017643	5.07659	-0.0182986
	5.08144	0.084877	5.08144	0.0277758	5.08144	-0.00244379	5.08144	-0.00631809	5.08144	-0.0141263	5.08144	-0.0283718	5.08144	-0.04071	5.08144	-0.0163317	5.08144	-0.0180602
	5.08629	0.0841022	5.08629	0.0270009	5.08629	-0.000953674	5.08629	-0.0063777	5.08629	-0.0132918	5.08629	-0.0280142	5.08629	-0.0407696	5.08629	-0.0156164	5.08629	-0.0175834
	5.09115	0.0841618	5.09115	0.0259876	5.09115	0.000476837	5.09115	-0.00685453	5.09115	-0.0123978	5.09115	-0.0279546	5.09115	-0.04071	5.09115	-0.0154376	5.09115	-0.0169873
	5.096	0.084877	5.096	0.0248551	5.096	0.00166893	5.096	-0.00756979	5.096	-0.0112653	5.096	-0.028193	5.096	-0.0404716	5.096	-0.015676	5.096	-0.0166297
	5.10085	0.0860095	5.10085	0.0237226	5.10085	0.0026226	5.10085	-0.00822544	5.10085	-0.0101924	5.10085	-0.0286102	5.10085	-0.0400543	5.10085	-0.0163913	5.10085	-0.0165105
	5.10571	0.0870824	5.10571	0.0225902	5.10571	0.00345707	5.10571	-0.00870228	5.10571	-0.00911951	5.10571	-0.0295043	5.10571	-0.0396967	5.10571	-0.0174046	5.10571	-0.0166297
	5.11056	0.0876188	5.11056	0.0214577	5.11056	0.00399351	5.11056	-0.0090003	5.11056	-0.00828505	5.11056	-0.0305772	5.11056	-0.0392199	5.11056	-0.0185966	5.11056	-0.0170469
	5.11541	0.0875592	5.11541	0.0206232	5.11541	0.00405312	5.11541	-0.00911951	5.11541	-0.00786781	5.11541	-0.0319481	5.11541	-0.039041	5.11541	-0.0196099	5.11541	-0.0175238
	5.12027	0.0869036	5.12027	0.020206	5.12027	0.00363588	5.12027	-0.00917912	5.12027	-0.0077486	5.12027	-0.0334978	5.12027	-0.0391006	5.12027	-0.0205636	5.12027	-0.0180602
	5.12512	0.0858903	5.12512	0.0200272	5.12512	0.00274181	5.12512	-0.0089407	5.12512	-0.00798702	5.12512	-0.0348091	5.12512	-0.0394583	5.12512	-0.0212789	5.12512	-0.0184774
	5.12997	0.0851154	5.12997	0.0202656	5.12997	0.00119209	5.12997	-0.00852346	5.12997	-0.00870228	5.12997	-0.0357032	5.12997	-0.0399947	5.12997	-0.0219345	5.12997	-0.0188351
	5.13483	0.0847578	5.13483	0.0209212	5.13483	-0.000536442	5.13483	-0.007689	5.13483	-0.00965595	5.13483	-0.0361204	5.13483	-0.0405908	5.13483	-0.022471	5.13483	-0.0187159
	5.13968	0.0850558	5.13968	0.0216961	5.13968	-0.00220537	5.13968	-0.0064373	5.13968	-0.0107884	5.13968	-0.0360012	5.13968	-0.0408292	5.13968	-0.0229478	5.13968	-0.018239
	5.14453	0.0858307	5.14453	0.0222921	5.14453	-0.00363588	5.14453	-0.00494719	5.14453	-0.0119805	5.14453	-0.0355244	5.14453	-0.0408292	5.14453	-0.0235438	5.14453	-0.0174046
	5.14939	0.0869036	5.14939	0.0226498	5.14939	-0.00470877	5.14939	-0.00357628	5.14939	-0.0130534	5.14939	-0.0346899	5.14939	-0.0404119	5.14939	-0.0240207	5.14939	-0.0163913
	5.15424	0.0877976	5.15424	0.0226498	5.15424	-0.005126	5.15424	-0.00226498	5.15424	-0.0138879	5.15424	-0.0338554	5.15424	-0.0398159	5.15424	-0.0246167	5.15424	-0.0155568
	5.15909	0.0883937	5.15909	0.0221133	5.15909	-0.005126	5.15909	-0.00137091	5.15909	-0.0144839	5.15909	-0.0330806	5.15909	-0.0391006	5.15909	-0.0250936	5.15909	-0.0151396
	5.16395	0.0885129	5.16395	0.0209808	5.16395	-0.00488758	5.16395	-0.00107288	5.16395	-0.0147223	5.16395	-0.0323057	5.16395	-0.0386834	5.16395	-0.0253916	5.16395	-0.0151992
	5.1688	0.0884533	5.1688	0.0195503	5.1688	-0.00488758	5.1688	-0.0012517	5.1688	-0.0146627	5.1688	-0.0315905	5.1688	-0.0385642	5.1688	-0.025332	5.1688	-0.0158548
	5.17365	0.0884533	5.17365	0.0178814	5.17365	-0.00494719	5.17365	-0.00190735	5.17365	-0.0144839	5.17365	-0.0309348	5.17365	-0.0386238	5.17365	-0.025034	5.17365	-0.0165701
	5.17851	0.0885725	5.17851	0.0163913	5.17851	-0.0051856	5.17851	-0.00286102	5.17851	-0.0142455	5.17851	-0.0303388	5.17851	-0.038743	5.17851	-0.0241399	5.17851	-0.0174046
	5.18336	0.0886917	5.18336	0.0153184	5.18336	-0.00584126	5.18336	-0.00411272	5.18336	-0.0141859	5.18336	-0.0299215	5.18336	-0.038743	5.18336	-0.0230074	5.18336	-0.0178814
	5.18821	0.0887513	5.18821	0.0149608	5.18821	-0.00649691	5.18821	-0.00530481	5.18821	-0.0143647	5.18821	-0.0298023	5.18821	-0.0385046	5.18821	-0.0219345	5.18821	-0.017941
	5.19307	0.0885725	5.19307	0.015378	5.19307	-0.00715256	5.19307	-0.00649691	5.19307	-0.0148416	5.19307	-0.0301003	5.19307	-0.0382066	5.19307	-0.0211	5.19307	-0.0175238
	5.19792	0.0880957	5.19792	0.0165105	5.19792	-0.007689	5.19792	-0.00751019	5.19792	-0.0155568	5.19792	-0.0306964	5.19792	-0.0378489	5.19792	-0.0206232	5.19792	-0.0168085
	5.20277	0.0873208	5.20277	0.0184178	5.20277	-0.00810623	5.20277	-0.00834465	5.20277	-0.0165105	5.20277	-0.0317097	5.20277	-0.0376105	5.20277	-0.020504	5.20277	-0.0160336
	5.20763	0.0866652	5.20763	0.0205636	5.20763	-0.00846386	5.20763	-0.0089407	5.20763	-0.0175834	5.20763	-0.0329018	5.20763	-0.0375509	5.20763	-0.0203252	5.20763	-0.015378
	5.21248	0.0862479	5.21248	0.022769	5.21248	-0.00888109	5.21248	-0.00935793	5.21248	-0.018537	5.21248	-0.0339746	5.21248	-0.0375509	5.21248	-0.0199676	5.21248	-0.0150204
	5.21733	0.0863075	5.21733	0.0246763	5.21733	-0.00929832	5.21733	-0.00977516	5.21733	-0.0191927	5.21733	-0.0348091	5.21733	-0.0374913	5.21733	-0.0194311	5.21733	-0.0149012
	5.22219	0.0866055	5.22219	0.0259876	5.22219	-0.00965595	5.22219	-0.0100136	5.22219	-0.0194907	5.22219	-0.0353456	5.22219	-0.0374913	5.22219	-0.0189543	5.22219	-0.0151992
	5.22704	0.0869632	5.22704	0.0268817	5.22704	-0.00977516	5.22704	-0.0101924	5.22704	-0.0193715	5.22704	-0.0354052	5.22704	-0.0371337	5.22704	-0.0184774	5.22704	-0.0160933
	5.23189	0.0873804	5.23189	0.0275373	5.23189	-0.00971556	5.23189	-0.0100732	5.23189	-0.0189543	5.23189	-0.0351071	5.23189	-0.0366569	5.23189	-0.0184774	5.23189	-0.0172853
	5.23675	0.08744	5.23675	0.0280142	5.23675	-0.00923872	5.23675	-0.00965595	5.23675	-0.0184774	5.23675	-0.0347495	5.23675	-0.0362396	5.23675	-0.0189543	5.23675	-0.0187159
	5.2416	0.0873208	5.2416	0.0285506	5.2416	-0.00834465	5.2416	-0.00882149	5.2416	-0.0180006	5.2416	-0.0343919	5.2416	-0.0361204	5.2416	-0.0201464	5.2416	-0.0200272
	5.24645	0.0870228	5.24645	0.0290275	5.24645	-0.00727177	5.24645	-0.007689	5.24645	-0.017643	5.24645	-0.0344515	5.24645	-0.036478	5.24645	-0.0215173	5.24645	-0.0211
	5.25131	0.0866055	5.25131	0.0295639	5.25131	-0.00596046	5.25131	-0.0063777	5.25131	-0.0174046	5.25131	-0.0348687	5.25131	-0.0371337	5.25131	-0.0230074	5.25131	-0.0216961
	5.25616	0.0861883	5.25616	0.0299811	5.25616	-0.00488758	5.25616	-0.00500679	5.25616	-0.0172257	5.25616	-0.0356436	5.25616	-0.0380874	5.25616	-0.0243187	5.25616	-0.0219345
	5.26101	0.0858307	5.26101	0.0300407	5.26101	-0.00411272	5.26101	-0.00393391	5.26101	-0.0169873	5.26101	-0.0368357	5.26101	-0.0391603	5.26101	-0.025332	5.26101	-0.0218749
	5.26587	0.0857711	5.26587	0.0300407	5.26587	-0.0038743	5.26587	-0.00333786	5.26587	-0.0168085	5.26587	-0.0378489	5.26587	-0.0400543	5.26587	-0.0259876	5.26587	-0.0216961
	5.27072	0.0857711	5.27072	0.0297427	5.27072	-0.00417233	5.27072	-0.00327826	5.27072	-0.0165701	5.27072	-0.0389814	5.27072	-0.0407696	5.27072	-0.0263453	5.27072	-0.0214577
	5.27557	0.0856519	5.27557	0.0292063	5.27557	-0.00488758	5.27557	-0.00375509	5.27557	-0.0163913	5.27557	-0.0396967	5.27557	-0.041008	5.27557	-0.0266433	5.27557	-0.0212193
	5.28043	0.0855923	5.28043	0.028491	5.28043	-0.00584126	5.28043	-0.00458956	5.28043	-0.0165105	5.28043	-0.0400543	5.28043	-0.0408888	5.28043	-0.0270009	5.28043	-0.0207424
	5.28528	0.0854135	5.28528	0.0277758	5.28528	-0.00697374	5.28528	-0.00560284	5.28528	-0.0172257	5.28528	-0.0401139	5.28528	-0.0404716	5.28528	-0.0273585	5.28528	-0.0200868
	5.29013	0.0849962	5.29013	0.0268817	5.29013	-0.00786781	5.29013	-0.00649691	5.29013	-0.018239	5.29013	-0.0397563	5.29013	-0.0398159	5.29013	-0.0278354	5.29013	-0.0190735
	5.29499	0.084281	5.29499	0.0260472	5.29499	-0.00834465	5.29499	-0.00715256	5.29499	-0.0196099	5.29499	-0.0391006	5.29499	-0.0391603	5.29499	-0.0284314	5.29499	-0.0180006
	5.29984	0.0832081	5.29984	0.0249743	5.29984	-0.00852346	5.29984	-0.00745058	5.29984	-0.0211596	5.29984	-0.0383854	5.29984	-0.0386238	5.29984	-0.0289679	5.29984	-0.0169277
	5.30469	0.0821948	5.30469	0.0240207	5.30469	-0.00822544	5.30469	-0.00756979	5.30469	-0.0225902	5.30469	-0.0376701	5.30469	-0.038445	5.30469	-0.0295043	5.30469	-0.0162721
	5.30955	0.0808239	5.30955	0.0232458	5.30955	-0.00786781	5.30955	-0.00756979	5.30955	-0.0237226	5.30955	-0.0370145	5.30955	-0.0385642	5.30955	-0.0299215	5.30955	-0.0162721
	5.3144	0.0796914	5.3144	0.0225902	5.3144	-0.007689	5.3144	-0.007689	5.3144	-0.0243783	5.3144	-0.0367165	5.3144	-0.0388026	5.3144	-0.0300407	5.3144	-0.0167489
	5.31925	0.0786781	5.31925	0.0221133	5.31925	-0.0077486	5.31925	-0.00798702	5.31925	-0.0245571	5.31925	-0.0366569	5.31925	-0.0392199	5.31925	-0.0300407	5.31925	-0.0177622
	5.32411	0.0779629	5.32411	0.0219941	5.32411	-0.00810623	5.32411	-0.00852346	5.32411	-0.0241995	5.32411	-0.0365973	5.32411	-0.0395179	5.32411	-0.0299811	5.32411	-0.0190735
	5.32896	0.0775456	5.32896	0.0221729	5.32896	-0.00876188	5.32896	-0.00929832	5.32896	-0.0234842	5.32896	-0.0362992	5.32896	-0.0397563	5.32896	-0.0299215	5.32896	-0.0200868
	5.33381	0.0774264	5.33381	0.0225306	5.33381	-0.00953674	5.33381	-0.0103116	5.33381	-0.0225306	5.33381	-0.0360012	5.33381	-0.0398159	5.33381	-0.0298619	5.33381	-0.020802
	5.33867	0.0776052	5.33867	0.023067	5.33867	-0.0100136	5.33867	-0.0115633	5.33867	-0.0213981	5.33867	-0.0353456	5.33867	-0.0396967	5.33867	-0.0300407	5.33867	-0.0209808
	5.34352	0.0780821	5.34352	0.0238419	5.34352	-0.0101924	5.34352	-0.0128746	5.34352	-0.020206	5.34352	-0.0346303	5.34352	-0.0395775	5.34352	-0.0303984	5.34352	-0.0206828
	5.34837	0.0786185	5.34837	0.0247359	5.34837	-0.0100136	5.34837	-0.0142455	5.34837	-0.0189543	5.34837	-0.0338554	5.34837	-0.0395775	5.34837	-0.0308156	5.34837	-0.0200272
	5.35323	0.0792146	5.35323	0.0257492	5.35323	-0.00941753	5.35323	-0.0154972	5.35323	-0.0180006	5.35323	-0.033319	5.35323	-0.0395775	5.35323	-0.0311136	5.35323	-0.0193119
	5.35808	0.0796318	5.35808	0.0266433	5.35808	-0.00858307	5.35808	-0.0164509	5.35808	-0.017345	5.35808	-0.0331402	5.35808	-0.0395775	5.35808	-0.0312924	5.35808	-0.0187755
	5.36293	0.0798702	5.36293	0.0273585	5.36293	-0.00756979	5.36293	-0.0171661	5.36293	-0.0169277	5.36293	-0.0332594	5.36293	-0.0396371	5.36293	-0.031054	5.36293	-0.0187755
	5.36779	0.0798702	5.36779	0.0275373	5.36779	-0.00631809	5.36779	-0.017345	5.36779	-0.0168085	5.36779	-0.0336766	5.36779	-0.0396371	5.36779	-0.0308156	5.36779	-0.0191927
	5.37264	0.0796914	5.37264	0.0272989	5.37264	-0.00500679	5.37264	-0.0174046	5.37264	-0.0169277	5.37264	-0.0343323	5.37264	-0.0396371	5.37264	-0.030458	5.37264	-0.0199676
	5.37749	0.079751	5.37749	0.0263453	5.37749	-0.00369549	5.37749	-0.0170469	5.37749	-0.0171065	5.37749	-0.0348687	5.37749	-0.0398755	5.37749	-0.0302196	5.37749	-0.0208616
	5.38235	0.0801682	5.38235	0.0247359	5.38235	-0.00220537	5.38235	-0.0163913	5.38235	-0.0171661	5.38235	-0.0351667	5.38235	-0.0404119	5.38235	-0.0302792	5.38235	-0.0215769
	5.3872	0.0810623	5.3872	0.0228286	5.3872	-0.00101328	5.3872	-0.0156164	5.3872	-0.0169873	5.3872	-0.0353456	5.3872	-0.0412464	5.3872	-0.0305176	5.3872	-0.0220537
	5.39205	0.0825524	5.39205	0.0210404	5.39205	-0.000178814	5.39205	-0.0151396	5.39205	-0.0165701	5.39205	-0.0352859	5.39205	-0.0421405	5.39205	-0.0308752	5.39205	-0.0218749
	5.39691	0.0844002	5.39691	0.0193715	5.39691	0.000178814	5.39691	-0.0148416	5.39691	-0.0160336	5.39691	-0.0351071	5.39691	-0.0430346	5.39691	-0.0311136	5.39691	-0.0213385
	5.40176	0.0863671	5.40176	0.0181198	5.40176	-5.96046e-05	5.40176	-0.0146031	5.40176	-0.0151992	5.40176	-0.0352859	5.40176	-0.0434518	5.40176	-0.0312924	5.40176	-0.0208616
	5.40661	0.0879169	5.40661	0.0171065	5.40661	-0.000596046	5.40661	-0.0145435	5.40661	-0.0144839	5.40661	-0.0362396	5.40661	-0.0433922	5.40661	-0.0311136	5.40661	-0.020504
	5.41147	0.0887513	5.41147	0.0163317	5.41147	-0.00113249	5.41147	-0.0143647	5.41147	-0.0140071	5.41147	-0.0377297	5.41147	-0.0427365	5.41147	-0.0308156	5.41147	-0.0206232
	5.41632	0.0888705	5.41632	0.0157356	5.41632	-0.00166893	5.41632	-0.0135899	5.41632	-0.0137687	5.41632	-0.0395775	5.41632	-0.0416636	5.41632	-0.030458	5.41632	-0.0211596
	5.42117	0.0882149	5.42117	0.0149012	5.42117	-0.00196695	5.42117	-0.012517	5.42117	-0.0138879	5.42117	-0.0413656	5.42117	-0.0404119	5.42117	-0.0299215	5.42117	-0.0218749
	5.42603	0.0870824	5.42603	0.0142455	5.42603	-0.00208616	5.42603	-0.0112653	5.42603	-0.0144839	5.42603	-0.0424981	5.42603	-0.0391006	5.42603	-0.0295043	5.42603	-0.022471
	5.43088	0.0855327	5.43088	0.0138879	5.43088	-0.00238419	5.43088	-0.0101328	5.43088	-0.0154376	5.43088	-0.0426769	5.43088	-0.0378489	5.43088	-0.0290275	5.43088	-0.022471
	5.43573	0.0839233	5.43573	0.0138283	5.43573	-0.00274181	5.43573	-0.00947714	5.43573	-0.0166297	5.43573	-0.0417233	5.43573	-0.0367761	5.43573	-0.0286698	5.43573	-0.0220537
	5.44059	0.0824332	5.44059	0.0142455	5.44059	-0.00345707	5.44059	-0.00947714	5.44059	-0.0180006	5.44059	-0.0399947	5.44059	-0.035882	5.44059	-0.0283122	5.44059	-0.0209808
	5.44544	0.0810027	5.44544	0.0151396	5.44544	-0.00441074	5.44544	-0.0101924	5.44544	-0.0192523	5.44544	-0.0380874	5.44544	-0.0351667	5.44544	-0.027895	5.44544	-0.0197887
	5.45029	0.079751	5.45029	0.0163317	5.45029	-0.00548363	5.45029	-0.0112057	5.45029	-0.020504	5.45029	-0.0363588	5.45029	-0.0344515	5.45029	-0.0275373	5.45029	-0.018537
	5.45515	0.0788569	5.45515	0.0174642	5.45515	-0.00631809	5.45515	-0.012219	5.45515	-0.0214577	5.45515	-0.0352263	5.45515	-0.0338554	5.45515	-0.0272393	5.45515	-0.0175834
	5.46	0.0783205	5.46	0.0184178	5.46	-0.00673532	5.46	-0.0128746	5.46	-0.0220537	5.46	-0.0349283	5.46	-0.0334978	5.46	-0.0270605	5.46	-0.0169277
	5.46485	0.0782609	5.46485	0.0189543	5.46485	-0.00679493	5.46485	-0.0130534	5.46485	-0.0221729	5.46485	-0.0352859	5.46485	-0.0332594	5.46485	-0.0268221	5.46485	-0.0168085
	5.46971	0.0787377	5.46971	0.0192523	5.46971	-0.00619888	5.46971	-0.012815	5.46971	-0.0216365	5.46971	-0.0361204	5.46971	-0.033617	5.46971	-0.0268221	5.46971	-0.0170469
	5.47456	0.0796914	5.47456	0.0191331	5.47456	-0.0051856	5.47456	-0.0123382	5.47456	-0.020504	5.47456	-0.0372529	5.47456	-0.0341535	5.47456	-0.0269413	5.47456	-0.0175238
	5.47941	0.0808835	5.47941	0.0188947	5.47941	-0.00423193	5.47941	-0.0118613	5.47941	-0.0188947	5.47941	-0.0382066	5.47941	-0.0350475	5.47941	-0.0271201	5.47941	-0.018239
	5.48427	0.082016	5.48427	0.0184178	5.48427	-0.00357628	5.48427	-0.0117421	5.48427	-0.0169873	5.48427	-0.0388026	5.48427	-0.0359416	5.48427	-0.0272989	5.48427	-0.0190139
	5.48912	0.0826716	5.48912	0.017941	5.48912	-0.00363588	5.48912	-0.0118613	5.48912	-0.0151396	5.48912	-0.0389814	5.48912	-0.0368357	5.48912	-0.0274181	5.48912	-0.0197291
	5.49397	0.0830889	5.49397	0.0174046	5.49397	-0.00435114	5.49397	-0.0120997	5.49397	-0.0133514	5.49397	-0.0383854	5.49397	-0.0374317	5.49397	-0.0272393	5.49397	-0.0202656
	5.49883	0.0827312	5.49883	0.0168085	5.49883	-0.00554323	5.49883	-0.0126958	5.49883	-0.0119805	5.49883	-0.0374913	5.49883	-0.0378489	5.49883	-0.0270605	5.49883	-0.0205636
	5.50368	0.0821352	5.50368	0.0163317	5.50368	-0.00691414	5.50368	-0.013411	5.50368	-0.0113249	5.50368	-0.0361204	5.50368	-0.0383258	5.50368	-0.0267625	5.50368	-0.0205636
	5.50853	0.0813007	5.50853	0.015974	5.50853	-0.00798702	5.50853	-0.0143647	5.50853	-0.0110865	5.50853	-0.0348091	5.50853	-0.0386834	5.50853	-0.0264049	5.50853	-0.020206
	5.51339	0.0805855	5.51339	0.0159144	5.51339	-0.00864267	5.51339	-0.0156164	5.51339	-0.0112653	5.51339	-0.0337958	5.51339	-0.0392795	5.51339	-0.0261664	5.51339	-0.0196695
	5.51824	0.0799298	5.51824	0.0161529	5.51824	-0.00864267	5.51824	-0.0170469	5.51824	-0.0120997	5.51824	-0.0334382	5.51824	-0.0398755	5.51824	-0.0259876	5.51824	-0.0190735
	5.52309	0.0795722	5.52309	0.0167489	5.52309	-0.00834465	5.52309	-0.0186563	5.52309	-0.013113	5.52309	-0.0335574	5.52309	-0.0403523	5.52309	-0.025928	5.52309	-0.0185966
	5.52795	0.0792742	5.52795	0.0174046	5.52795	-0.00786781	5.52795	-0.0201464	5.52795	-0.0143051	5.52795	-0.0343323	5.52795	-0.0405908	5.52795	-0.0258088	5.52795	-0.0184774
	5.5328	0.0792146	5.5328	0.0181198	5.5328	-0.00751019	5.5328	-0.0213981	5.5328	-0.0153184	5.5328	-0.0357032	5.5328	-0.0403523	5.5328	-0.0255108	5.5328	-0.018537
	5.53765	0.079155	5.53765	0.0187159	5.53765	-0.00697374	5.53765	-0.0222921	5.53765	-0.0161529	5.53765	-0.0373721	5.53765	-0.0397563	5.53765	-0.0252128	5.53765	-0.0188351
	5.54251	0.0792146	5.54251	0.0191331	5.54251	-0.0063777	5.54251	-0.0225306	5.54251	-0.0164509	5.54251	-0.0391603	5.54251	-0.038743	5.54251	-0.0247359	5.54251	-0.0194907
	5.54736	0.0793338	5.54736	0.0192523	5.54736	-0.00572205	5.54736	-0.0224113	5.54736	-0.0165701	5.54736	-0.0406504	5.54736	-0.0378489	5.54736	-0.0242591	5.54736	-0.020504
	5.55221	0.0796318	5.55221	0.0191331	5.55221	-0.00488758	5.55221	-0.0217557	5.55221	-0.0163913	5.55221	-0.0419021	5.55221	-0.0369549	5.55221	-0.0239611	5.55221	-0.0216365
	5.55707	0.080049	5.55707	0.0188947	5.55707	-0.00417233	5.55707	-0.0209212	5.55707	-0.0160336	5.55707	-0.0423789	5.55707	-0.0364184	5.55707	-0.0238419	5.55707	-0.0229478
	5.56192	0.0804663	5.56192	0.0185966	5.56192	-0.00363588	5.56192	-0.020206	5.56192	-0.0157952	5.56192	-0.0420809	5.56192	-0.0361204	5.56192	-0.0240803	5.56192	-0.0242591
	5.56677	0.0808835	5.56677	0.0182986	5.56677	-0.00357628	5.56677	-0.0197291	5.56677	-0.0154376	5.56677	-0.0408292	5.56677	-0.0360608	5.56677	-0.0245571	5.56677	-0.0252724
	5.57163	0.0815392	5.57163	0.0180602	5.57163	-0.0038147	5.57163	-0.0195503	5.57163	-0.0148416	5.57163	-0.0389218	5.57163	-0.035882	5.57163	-0.0250936	5.57163	-0.025928
	5.57648	0.0820756	5.57648	0.017941	5.57648	-0.00423193	5.57648	-0.0196099	5.57648	-0.0139475	5.57648	-0.0367165	5.57648	-0.0354052	5.57648	-0.0258088	5.57648	-0.0260472
	5.58133	0.0829101	5.58133	0.0180602	5.58133	-0.00464916	5.58133	-0.0195503	5.58133	-0.0129342	5.58133	-0.0344515	5.58133	-0.0348091	5.58133	-0.0264049	5.58133	-0.0258088
	5.58619	0.0836849	5.58619	0.0184774	5.58619	-0.00482798	5.58619	-0.0194311	5.58619	-0.0120401	5.58619	-0.0326633	5.58619	-0.0340939	5.58619	-0.0269413	5.58619	-0.0249743
	5.59104	0.0843406	5.59104	0.0191927	5.59104	-0.00458956	5.59104	-0.0190139	5.59104	-0.0115633	5.59104	-0.0315905	5.59104	-0.033319	5.59104	-0.0275373	5.59104	-0.0238419
	5.59589	0.0846982	5.59589	0.0201464	5.59589	-0.00417233	5.59589	-0.0181794	5.59589	-0.0115633	5.59589	-0.031352	5.59589	-0.0327826	5.59589	-0.0281334	5.59589	-0.022471
	5.60075	0.0846982	5.60075	0.0212193	5.60075	-0.00351667	5.60075	-0.0174642	5.60075	-0.0123382	5.60075	-0.0321865	5.60075	-0.0328422	5.60075	-0.0287294	5.60075	-0.0209212
	5.6056	0.084281	5.6056	0.0224113	5.6056	-0.00298023	5.6056	-0.0168681	5.6056	-0.0136495	5.6056	-0.0336766	5.6056	-0.0334382	5.6056	-0.0291467	5.6056	-0.0194907
	5.61045	0.0836849	5.61045	0.0232458	5.61045	-0.00268221	5.61045	-0.0163913	5.61045	-0.0151992	5.61045	-0.0354648	5.61045	-0.0348091	5.61045	-0.0293851	5.61045	-0.0183582
	5.61531	0.0832081	5.61531	0.0235438	5.61531	-0.0026226	5.61531	-0.0162721	5.61531	-0.0165105	5.61531	-0.0370741	5.61531	-0.036478	5.61531	-0.0292659	5.61531	-0.0177026
	5.62016	0.0829101	5.62016	0.0233054	5.62016	-0.00274181	5.62016	-0.0162125	5.62016	-0.017345	5.62016	-0.0382066	5.62016	-0.0382662	5.62016	-0.0288486	5.62016	-0.0178218
	5.62501	0.0829101	5.62501	0.0224113	5.62501	-0.00292063	5.62501	-0.0162721	5.62501	-0.0177026	5.62501	-0.0385046	5.62501	-0.0396967	5.62501	-0.028193	5.62501	-0.0184178
	5.62987	0.0833273	5.62987	0.0209808	5.62987	-0.00309944	5.62987	-0.0162125	5.62987	-0.0175238	5.62987	-0.0378489	5.62987	-0.0406504	5.62987	-0.0272393	5.62987	-0.0192523
	5.63472	0.0837445	5.63472	0.0194311	5.63472	-0.00357628	5.63472	-0.0161529	5.63472	-0.0168681	5.63472	-0.036478	5.63472	-0.0408888	5.63472	-0.0261664	5.63472	-0.0203252
	5.63957	0.0838637	5.63957	0.0181794	5.63957	-0.00405312	5.63957	-0.0161529	5.63957	-0.0160336	5.63957	-0.0346899	5.63957	-0.0406504	5.63957	-0.0249147	5.63957	-0.0211
	5.64443	0.0835061	5.64443	0.0174642	5.64443	-0.00452995	5.64443	-0.0162125	5.64443	-0.0148416	5.64443	-0.0325441	5.64443	-0.0399351	5.64443	-0.0238419	5.64443	-0.0216365
	5.64928	0.0827312	5.64928	0.0174642	5.64928	-0.00488758	5.64928	-0.0165105	5.64928	-0.0135899	5.64928	-0.0305176	5.64928	-0.0389218	5.64928	-0.0229478	5.64928	-0.0216961
	5.65413	0.0815988	5.65413	0.0180602	5.65413	-0.00524521	5.65413	-0.0169873	5.65413	-0.0122786	5.65413	-0.028491	5.65413	-0.0376701	5.65413	-0.0222325	5.65413	-0.0214577
	5.65899	0.0805259	5.65899	0.0191331	5.65899	-0.00542402	5.65899	-0.0174046	5.65899	-0.0110865	5.65899	-0.0268221	5.65899	-0.0362992	5.65899	-0.0217557	5.65899	-0.0210404
	5.66384	0.0798106	5.66384	0.0204444	5.66384	-0.00530481	5.66384	-0.0177026	5.66384	-0.0103116	5.66384	-0.0256896	5.66384	-0.0346303	5.66384	-0.0214577	5.66384	-0.0204444
	5.66869	0.0795722	5.66869	0.0216365	5.66869	-0.00488758	5.66869	-0.0178218	5.66869	-0.0101328	5.66869	-0.0251532	5.66869	-0.0328422	5.66869	-0.0213385	5.66869	-0.0196695
	5.67355	0.0796318	5.67355	0.0225902	5.67355	-0.00435114	5.67355	-0.0178218	5.67355	-0.0103116	5.67355	-0.0251532	5.67355	-0.0312328	5.67355	-0.0212789	5.67355	-0.0188351
	5.6784	0.0801086	5.6784	0.0232458	5.6784	-0.0038147	5.6784	-0.0177622	5.6784	-0.0110269	5.6784	-0.02563	5.6784	-0.0299811	5.6784	-0.0212193	5.6784	-0.0181794
	5.68325	0.0807047	5.68325	0.0237226	5.68325	-0.00339746	5.68325	-0.0177622	5.68325	-0.0120401	5.68325	-0.0265837	5.68325	-0.0294447	5.68325	-0.0210404	5.68325	-0.017643
	5.68811	0.0811219	5.68811	0.0240803	5.68811	-0.00309944	5.68811	-0.0180006	5.68811	-0.0130534	5.68811	-0.0277758	5.68811	-0.0295043	5.68811	-0.0208616	5.68811	-0.0174642
	5.69296	0.0814199	5.69296	0.0241995	5.69296	-0.00321865	5.69296	-0.0184178	5.69296	-0.0137687	5.69296	-0.0290275	5.69296	-0.0303388	5.69296	-0.0206232	5.69296	-0.0178218
	5.69781	0.0813603	5.69781	0.0239611	5.69781	-0.00369549	5.69781	-0.0190735	5.69781	-0.0144243	5.69781	-0.030458	5.69781	-0.0314116	5.69781	-0.0203252	5.69781	-0.0185966
	5.70267	0.0812411	5.70267	0.0234842	5.70267	-0.00429153	5.70267	-0.0200868	5.70267	-0.0148416	5.70267	-0.0319481	5.70267	-0.0327229	5.70267	-0.0200868	5.70267	-0.0196099
	5.70752	0.0811219	5.70752	0.0226498	5.70752	-0.00482798	5.70752	-0.0212193	5.70752	-0.0151396	5.70752	-0.033617	5.70752	-0.0338554	5.70752	-0.0199676	5.70752	-0.0208616
	5.71237	0.0811219	5.71237	0.0214577	5.71237	-0.0051856	5.71237	-0.0222921	5.71237	-0.0151396	5.71237	-0.0353456	5.71237	-0.0347495	5.71237	-0.0199676	5.71237	-0.0219941
	5.71723	0.0812411	5.71723	0.019908	5.71723	-0.00506639	5.71723	-0.0232458	5.71723	-0.0151992	5.71723	-0.0367761	5.71723	-0.0352263	5.71723	-0.0203252	5.71723	-0.0229478
	5.72208	0.0814795	5.72208	0.0182986	5.72208	-0.00458956	5.72208	-0.0241995	5.72208	-0.0153184	5.72208	-0.0376105	5.72208	-0.035584	5.72208	-0.0207424	5.72208	-0.0235438
	5.72693	0.081718	5.72693	0.0168085	5.72693	-0.00393391	5.72693	-0.0247955	5.72693	-0.0154972	5.72693	-0.0377297	5.72693	-0.0359416	5.72693	-0.0214577	5.72693	-0.0237823
	5.73179	0.0818372	5.73179	0.0155568	5.73179	-0.00339746	5.73179	-0.0252724	5.73179	-0.015974	5.73179	-0.0370145	5.73179	-0.0359416	5.73179	-0.0221729	5.73179	-0.0235438
	5.73664	0.081718	5.73664	0.0146627	5.73664	-0.00321865	5.73664	-0.0255704	5.73664	-0.0165701	5.73664	-0.035882	5.73664	-0.0360608	5.73664	-0.0228286	5.73664	-0.0229478
	5.74149	0.0813007	5.74149	0.0143051	5.74149	-0.00363588	5.74149	-0.02563	5.74149	-0.0175238	5.74149	-0.0345707	5.74149	-0.035882	5.74149	-0.0234246	5.74149	-0.0223517
	5.74635	0.0807047	5.74635	0.0144839	5.74635	-0.00452995	5.74635	-0.0254512	5.74635	-0.0184774	5.74635	-0.0333786	5.74635	-0.035584	5.74635	-0.0238419	5.74635	-0.0216961
	5.7512	0.0796914	5.7512	0.01508	5.7512	-0.00554323	5.7512	-0.0251532	5.7512	-0.0193119	5.7512	-0.0326037	5.7512	-0.0353456	5.7512	-0.0241995	5.7512	-0.0214577
	5.75605	0.0787377	5.75605	0.015676	5.75605	-0.00661612	5.75605	-0.0248551	5.75605	-0.0199676	5.75605	-0.0321269	5.75605	-0.0347495	5.75605	-0.0244379	5.75605	-0.0214577
	5.76091	0.0777245	5.76091	0.0160336	5.76091	-0.00745058	5.76091	-0.0246763	5.76091	-0.0203848	5.76091	-0.0318885	5.76091	-0.0341535	5.76091	-0.0247359	5.76091	-0.0217557
	5.76576	0.0767112	5.76576	0.0159144	5.76576	-0.00780821	5.76576	-0.0247359	5.76576	-0.0205636	5.76576	-0.0316501	5.76576	-0.0334382	5.76576	-0.0250936	5.76576	-0.0221133
	5.77061	0.0759959	5.77061	0.0153184	5.77061	-0.0077486	5.77061	-0.0249743	5.77061	-0.0205636	5.77061	-0.0316501	5.77061	-0.0329614	5.77061	-0.0255704	5.77061	-0.022471
	5.77547	0.0755787	5.77547	0.0143051	5.77547	-0.00727177	5.77547	-0.0254512	5.77547	-0.0202656	5.77547	-0.0318289	5.77547	-0.0326037	5.77547	-0.025928	5.77547	-0.022471
	5.78032	0.0755191	5.78032	0.0129938	5.78032	-0.00661612	5.78032	-0.0259876	5.78032	-0.0197887	5.78032	-0.0320673	5.78032	-0.0327826	5.78032	-0.0263453	5.78032	-0.0221729
	5.78517	0.0758171	5.78517	0.0118017	5.78517	-0.00590086	5.78517	-0.0265241	5.78517	-0.0191331	5.78517	-0.0323653	5.78517	-0.033319	5.78517	-0.0269413	5.78517	-0.0217557
	5.79003	0.0762939	5.79003	0.0109673	5.79003	-0.00542402	5.79003	-0.0269413	5.79003	-0.0182986	5.79003	-0.0324845	5.79003	-0.0343919	5.79003	-0.0276566	5.79003	-0.0215769
	5.79488	0.0769496	5.79488	0.0107884	5.79488	-0.0051856	5.79488	-0.0272393	5.79488	-0.0175834	5.79488	-0.0324845	5.79488	-0.0356436	5.79488	-0.0285506	5.79488	-0.0215769
	5.79973	0.077486	5.79973	0.0112653	5.79973	-0.00542402	5.79973	-0.0273585	5.79973	-0.0171065	5.79973	-0.0321865	5.79973	-0.0368357	5.79973	-0.0295639	5.79973	-0.0219941
	5.80459	0.0779629	5.80459	0.012517	5.80459	-0.00607967	5.80459	-0.0271797	5.80459	-0.0168681	5.80459	-0.0317097	5.80459	-0.0377893	5.80459	-0.0308156	5.80459	-0.0228882
	5.80944	0.0783205	5.80944	0.0143051	5.80944	-0.00685453	5.80944	-0.0266433	5.80944	-0.0171065	5.80944	-0.0312924	5.80944	-0.038445	5.80944	-0.0319481	5.80944	-0.0240207
	5.81429	0.0786781	5.81429	0.0161529	5.81429	-0.00792742	5.81429	-0.0260472	5.81429	-0.0174642	5.81429	-0.0309944	5.81429	-0.0385642	5.81429	-0.0327229	5.81429	-0.0249147
	5.81915	0.0789165	5.81915	0.0177026	5.81915	-0.00864267	5.81915	-0.0252128	5.81915	-0.0178814	5.81915	-0.0309348	5.81915	-0.0383854	5.81915	-0.0329018	5.81915	-0.0254512
	5.824	0.0790358	5.824	0.0187755	5.824	-0.0090003	5.824	-0.0243783	5.824	-0.0181794	5.824	-0.031054	5.824	-0.0377893	5.824	-0.0321865	5.824	-0.0255108
	5.82885	0.0790954	5.82885	0.0191927	5.82885	-0.00911951	5.82885	-0.0238419	5.82885	-0.0181794	5.82885	-0.0312924	5.82885	-0.0373721	5.82885	-0.0308752	5.82885	-0.0250936
	5.83371	0.0792146	5.83371	0.0188947	5.83371	-0.00888109	5.83371	-0.0235438	5.83371	-0.0180602	5.83371	-0.0315905	5.83371	-0.0368953	5.83371	-0.0290871	5.83371	-0.0242591
	5.83856	0.0790954	5.83856	0.0183582	5.83856	-0.00864267	5.83856	-0.0234842	5.83856	-0.0181198	5.83856	-0.0317097	5.83856	-0.0365973	5.83856	-0.0272393	5.83856	-0.0231862
	5.84341	0.0789762	5.84341	0.0178814	5.84341	-0.00864267	5.84341	-0.0234842	5.84341	-0.0182986	5.84341	-0.0318289	5.84341	-0.0360608	5.84341	-0.0257492	5.84341	-0.0222325
	5.84827	0.0788569	5.84827	0.0175834	5.84827	-0.00882149	5.84827	-0.023365	5.84827	-0.0185966	5.84827	-0.0320077	5.84827	-0.0356436	5.84827	-0.0246763	5.84827	-0.0217557
	5.85312	0.0786781	5.85312	0.017643	5.85312	-0.00923872	5.85312	-0.0231862	5.85312	-0.0190735	5.85312	-0.0324249	5.85312	-0.0352859	5.85312	-0.0239015	5.85312	-0.0217557
	5.85797	0.0784993	5.85797	0.017941	5.85797	-0.00977516	5.85797	-0.0231266	5.85797	-0.0193715	5.85797	-0.0330806	5.85797	-0.0347495	5.85797	-0.0232458	5.85797	-0.0221729
	5.86283	0.0782609	5.86283	0.0180602	5.86283	-0.0103116	5.86283	-0.0231266	5.86283	-0.0194311	5.86283	-0.0337362	5.86283	-0.0342131	5.86283	-0.0227094	5.86283	-0.023067
	5.86768	0.0777841	5.86768	0.0181794	5.86768	-0.0106096	5.86768	-0.0233054	5.86768	-0.0190139	5.86768	-0.0346303	5.86768	-0.0337362	5.86768	-0.0219941	5.86768	-0.0240207
	5.87253	0.077188	5.87253	0.0178814	5.87253	-0.0104904	5.87253	-0.0234842	5.87253	-0.0181198	5.87253	-0.0352263	5.87253	-0.0337362	5.87253	-0.0212789	5.87253	-0.0247359
	5.87739	0.0761151	5.87739	0.017345	5.87739	-0.0100732	5.87739	-0.023663	5.87739	-0.0172853	5.87739	-0.0353456	5.87739	-0.0340343	5.87739	-0.0209808	5.87739	-0.0252724
	5.88224	0.0750422	5.88224	0.0166297	5.88224	-0.00935793	5.88224	-0.0237226	5.88224	-0.0165105	5.88224	-0.0351667	5.88224	-0.0349283	5.88224	-0.0211596	5.88224	-0.0254512
	5.88709	0.0740886	5.88709	0.015676	5.88709	-0.00858307	5.88709	-0.0234842	5.88709	-0.0161529	5.88709	-0.0347495	5.88709	-0.0361204	5.88709	-0.0218153	5.88709	-0.0252128
	5.89195	0.0734329	5.89195	0.014782	5.89195	-0.00792742	5.89195	-0.023067	5.89195	-0.0163913	5.89195	-0.0342727	5.89195	-0.0374913	5.89195	-0.023067	5.89195	-0.0248551
	5.8968	0.0731945	5.8968	0.0137687	5.8968	-0.00751019	5.8968	-0.022471	5.8968	-0.0172257	5.8968	-0.033915	5.8968	-0.038743	5.8968	-0.0245571	5.8968	-0.0244975
	5.90165	0.0733137	5.90165	0.0128746	5.90165	-0.00739098	5.90165	-0.0219941	5.90165	-0.0184774	5.90165	-0.0337362	5.90165	-0.0396371	5.90165	-0.0259876	5.90165	-0.0242591
	5.90651	0.0737309	5.90651	0.012219	5.90651	-0.00762939	5.90651	-0.0216961	5.90651	-0.019908	5.90651	-0.0338554	5.90651	-0.0402331	5.90651	-0.0271797	5.90651	-0.0243187
	5.91136	0.074029	5.91136	0.0115633	5.91136	-0.00810623	5.91136	-0.0215769	5.91136	-0.0212789	5.91136	-0.0340939	5.91136	-0.0404119	5.91136	-0.027895	5.91136	-0.0243187
	5.91621	0.0742078	5.91621	0.0111461	5.91621	-0.00852346	5.91621	-0.0218153	5.91621	-0.0221133	5.91621	-0.0343919	5.91621	-0.0403523	5.91621	-0.0280738	5.91621	-0.0244975
	5.92107	0.074327	5.92107	0.0110269	5.92107	-0.0089407	5.92107	-0.0222325	5.92107	-0.022471	5.92107	-0.0346303	5.92107	-0.0403523	5.92107	-0.0279546	5.92107	-0.0242591
	5.92592	0.074327	5.92592	0.0110865	5.92592	-0.0089407	5.92592	-0.0225306	5.92592	-0.0221729	5.92592	-0.0349879	5.92592	-0.0404119	5.92592	-0.0275373	5.92592	-0.0238419
	5.93077	0.0743866	5.93077	0.0112057	5.93077	-0.00852346	5.93077	-0.0229478	5.93077	-0.0213981	5.93077	-0.0354052	5.93077	-0.04071	5.93077	-0.0268817	5.93077	-0.0231266
	5.93563	0.0745654	5.93563	0.0116229	5.93563	-0.00780821	5.93563	-0.0233054	5.93563	-0.0204444	5.93563	-0.0358224	5.93563	-0.0412464	5.93563	-0.0261664	5.93563	-0.0222325
	5.94048	0.0748634	5.94048	0.0119805	5.94048	-0.00709295	5.94048	-0.023663	5.94048	-0.0197291	5.94048	-0.0360608	5.94048	-0.0419617	5.94048	-0.0255704	5.94048	-0.0215173
	5.94533	0.0751019	5.94533	0.0123382	5.94533	-0.0063777	5.94533	-0.0241399	5.94533	-0.0193715	5.94533	-0.03618	5.94533	-0.0425577	5.94533	-0.0252128	5.94533	-0.0211596
	5.95019	0.0752211	5.95019	0.0127554	5.95019	-0.00596046	5.95019	-0.0246167	5.95019	-0.0193119	5.95019	-0.0362396	5.95019	-0.0428557	5.95019	-0.0252128	5.95019	-0.0212193
	5.95504	0.0752807	5.95504	0.0131726	5.95504	-0.00566244	5.95504	-0.0251532	5.95504	-0.0195503	5.95504	-0.0361204	5.95504	-0.0427961	5.95504	-0.0256896	5.95504	-0.0216961
	5.95989	0.0752211	5.95989	0.0134706	5.95989	-0.00566244	5.95989	-0.0255108	5.95989	-0.019908	5.95989	-0.0359416	5.95989	-0.0423789	5.95989	-0.0265241	5.95989	-0.0225306
	5.96475	0.0749826	5.96475	0.0138283	5.96475	-0.00584126	5.96475	-0.02563	5.96475	-0.0202656	5.96475	-0.0359416	5.96475	-0.041604	5.96475	-0.027597	5.96475	-0.0234842
	5.9696	0.0745058	5.9696	0.0141263	5.9696	-0.00596046	5.9696	-0.025332	5.9696	-0.020504	5.9696	-0.0360012	5.9696	-0.0405312	5.9696	-0.028491	5.9696	-0.0243187
	5.97445	0.0739098	5.97445	0.0143051	5.97445	-0.00625849	5.97445	-0.0245571	5.97445	-0.0206232	5.97445	-0.0364184	5.97445	-0.0392199	5.97445	-0.0292063	5.97445	-0.0249147
	5.97931	0.0730753	5.97931	0.0141859	5.97931	-0.00649691	5.97931	-0.023365	5.97931	-0.0206232	5.97931	-0.0365973	5.97931	-0.0377893	5.97931	-0.0298619	5.97931	-0.0253916
	5.98416	0.0721216	5.98416	0.0138879	5.98416	-0.00673532	5.98416	-0.0221729	5.98416	-0.020504	5.98416	-0.0368357	5.98416	-0.0365973	5.98416	-0.03016	5.98416	-0.0254512
	5.98901	0.0710487	5.98901	0.013411	5.98901	-0.00703335	5.98901	-0.0211596	5.98901	-0.020206	5.98901	-0.0368357	5.98901	-0.0354052	5.98901	-0.0303388	5.98901	-0.0254512
	5.99387	0.0698566	5.99387	0.0129342	5.99387	-0.00733137	5.99387	-0.0203252	5.99387	-0.0196695	5.99387	-0.036478	5.99387	-0.0346899	5.99387	-0.030458	5.99387	-0.025332
	5.99872	0.0688434	5.99872	0.0126362	5.99872	-0.007689	5.99872	-0.0197887	5.99872	-0.0187159	5.99872	-0.0360012	5.99872	-0.0342727	5.99872	-0.0305176	5.99872	-0.0252724
	6.00357	0.0680089	6.00357	0.012517	6.00357	-0.00798702	6.00357	-0.0194311	6.00357	-0.017643	6.00357	-0.0352859	6.00357	-0.0342727	6.00357	-0.030458	6.00357	-0.0252128
	6.00843	0.0675917	6.00843	0.0125766	6.00843	-0.00822544	6.00843	-0.0193715	6.00843	-0.0166297	6.00843	-0.0346303	6.00843	-0.0345111	6.00843	-0.0301003	6.00843	-0.0250936
	6.01328	0.0675321	6.01328	0.0129342	6.01328	-0.00828505	6.01328	-0.0193119	6.01328	-0.0156164	6.01328	-0.0341535	6.01328	-0.0346899	6.01328	-0.0296235	6.01328	-0.0249147
	6.01813	0.0679493	6.01813	0.0131726	6.01813	-0.00840425	6.01813	-0.0193119	6.01813	-0.0149012	6.01813	-0.033915	6.01813	-0.0347495	6.01813	-0.0290871	6.01813	-0.0247359
	6.02299	0.0684857	6.02299	0.0133514	6.02299	-0.00828505	6.02299	-0.0191927	6.02299	-0.0143051	6.02299	-0.0342131	6.02299	-0.0345707	6.02299	-0.0283718	6.02299	-0.0246167
	6.02784	0.0690222	6.02784	0.0135303	6.02784	-0.00804663	6.02784	-0.0190139	6.02784	-0.0136495	6.02784	-0.0348091	6.02784	-0.0342131	6.02784	-0.027597	6.02784	-0.0244975
	6.03269	0.0693202	6.03269	0.0134706	6.03269	-0.00762939	6.03269	-0.0188351	6.03269	-0.0130534	6.03269	-0.0356436	6.03269	-0.033915	6.03269	-0.0268817	6.03269	-0.0244379
	6.03755	0.0691414	6.03755	0.013411	6.03755	-0.00709295	6.03755	-0.0188351	6.03755	-0.0123382	6.03755	-0.0364184	6.03755	-0.0338554	6.03755	-0.0260472	6.03755	-0.0245571
	6.0424	0.0684261	6.0424	0.0131726	6.0424	-0.00655651	6.0424	-0.0188947	6.0424	-0.0115633	6.0424	-0.0372529	6.0424	-0.033915	6.0424	-0.0252724	6.0424	-0.0247359
	6.04725	0.0675321	6.04725	0.0129342	6.04725	-0.00607967	6.04725	-0.0193119	6.04725	-0.0107884	6.04725	-0.0379682	6.04725	-0.0340343	6.04725	-0.0245571	6.04725	-0.0249147
	6.05211	0.0666976	6.05211	0.012517	6.05211	-0.00602007	6.05211	-0.0198483	6.05211	-0.0104308	6.05211	-0.0383258	6.05211	-0.0342727	6.05211	-0.0239611	6.05211	-0.0252128
	6.05696	0.0662208	6.05696	0.0120997	6.05696	-0.00625849	6.05696	-0.0206232	6.05696	-0.01055	6.05696	-0.0385642	6.05696	-0.0342131	6.05696	-0.0231862	6.05696	-0.0253916
	6.06181	0.0661016	6.06181	0.0118017	6.06181	-0.00697374	6.06181	-0.0216365	6.06181	-0.0112057	6.06181	-0.038743	6.06181	-0.033915	6.06181	-0.0223517	6.06181	-0.0255108
	6.06667	0.0663996	6.06667	0.0117421	6.06667	-0.00798702	6.06667	-0.0226498	6.06667	-0.012219	6.06667	-0.0386834	6.06667	-0.0333786	6.06667	-0.0212193	6.06667	-0.0254512
	6.07152	0.066936	6.07152	0.0120997	6.07152	-0.00917912	6.07152	-0.0239015	6.07152	-0.0137091	6.07152	-0.0386238	6.07152	-0.0329018	6.07152	-0.0202656	6.07152	-0.0254512
	6.07637	0.0674129	6.07637	0.0128746	6.07637	-0.0104904	6.07637	-0.0253916	6.07637	-0.015378	6.07637	-0.0383258	6.07637	-0.0325441	6.07637	-0.0194907	6.07637	-0.0255108
	6.08123	0.0680089	6.08123	0.0138879	6.08123	-0.0116229	6.08123	-0.0270009	6.08123	-0.0170469	6.08123	-0.0379086	6.08123	-0.0327229	6.08123	-0.0190139	6.08123	-0.0255704
	6.08608	0.0684857	6.08608	0.01508	6.08608	-0.012517	6.08608	-0.0286698	6.08608	-0.0182986	6.08608	-0.0372529	6.08608	-0.0333786	6.08608	-0.0194311	6.08608	-0.0261068
	6.09093	0.0690818	6.09093	0.0162721	6.09093	-0.0130534	6.09093	-0.0302196	6.09093	-0.0193715	6.09093	-0.0365973	6.09093	-0.0345111	6.09093	-0.0203848	6.09093	-0.0267029
	6.09579	0.0697374	6.09579	0.0170469	6.09579	-0.0133514	6.09579	-0.0315309	6.09579	-0.0198483	6.09579	-0.0356436	6.09579	-0.0357032	6.09579	-0.0216961	6.09579	-0.0274181
	6.10064	0.0703335	6.10064	0.0174642	6.10064	-0.0133514	6.10064	-0.0323057	6.10064	-0.0198483	6.10064	-0.0346899	6.10064	-0.0365376	6.10064	-0.0231266	6.10064	-0.0282526
	6.10549	0.0706911	6.10549	0.0172257	6.10549	-0.0131726	6.10549	-0.0324249	6.10549	-0.0192523	6.10549	-0.033617	6.10549	-0.0369549	6.10549	-0.0242591	6.10549	-0.0291467
	6.11035	0.0710487	6.11035	0.0164509	6.11035	-0.0128746	6.11035	-0.0319481	6.11035	-0.0184178	6.11035	-0.0327229	6.11035	-0.0366569	6.11035	-0.0249147	6.11035	-0.0299215
	6.1152	0.0712872	6.1152	0.015378	6.1152	-0.0124574	6.1152	-0.031054	6.1152	-0.0174046	6.1152	-0.0318885	6.1152	-0.0359416	6.1152	-0.025034	6.1152	-0.0305176
	6.12005	0.0714064	6.12005	0.0140667	6.12005	-0.0119209	6.12005	-0.0297427	6.12005	-0.0163317	6.12005	-0.0309944	6.12005	-0.0351667	6.12005	-0.0246763	6.12005	-0.0309348
	6.12491	0.0714064	6.12491	0.0128746	6.12491	-0.0112057	6.12491	-0.0283718	6.12491	-0.015378	6.12491	-0.030458	6.12491	-0.0346303	6.12491	-0.0242591	6.12491	-0.0309348
	6.12976	0.0714064	6.12976	0.0119805	6.12976	-0.010252	6.12976	-0.0270009	6.12976	-0.0146031	6.12976	-0.0302792	6.12976	-0.0343323	6.12976	-0.023663	6.12976	-0.0306368
	6.13461	0.0712276	6.13461	0.0114441	6.13461	-0.00917912	6.13461	-0.0257492	6.13461	-0.0139475	6.13461	-0.0305176	6.13461	-0.0343323	6.13461	-0.0231862	6.13461	-0.0299215
	6.13947	0.0708699	6.13947	0.0113845	6.13947	-0.00822544	6.13947	-0.0246167	6.13947	-0.0132322	6.13947	-0.0311732	6.13947	-0.0345707	6.13947	-0.022769	6.13947	-0.0288486
	6.14432	0.0702143	6.14432	0.0118017	6.14432	-0.00751019	6.14432	-0.0237823	6.14432	-0.0122786	6.14432	-0.0321865	6.14432	-0.0349283	6.14432	-0.0223517	6.14432	-0.0275373
	6.14917	0.0696182	6.14917	0.0123978	6.14917	-0.00733137	6.14917	-0.0232458	6.14917	-0.0112057	6.14917	-0.0333786	6.14917	-0.0352859	6.14917	-0.0219345	6.14917	-0.0264049
	6.15403	0.0690818	6.15403	0.013113	6.15403	-0.0077486	6.15403	-0.023067	6.15403	-0.0101924	6.15403	-0.0344515	6.15403	-0.0357032	6.15403	-0.0215173	6.15403	-0.02563
	6.15888	0.0687242	6.15888	0.0137687	6.15888	-0.00870228	6.15888	-0.023067	6.15888	-0.00923872	6.15888	-0.0352859	6.15888	-0.0362992	6.15888	-0.0212789	6.15888	-0.025332
	6.16373	0.0685453	6.16373	0.0143051	6.16373	-0.00989437	6.16373	-0.0232458	6.16373	-0.00852346	6.16373	-0.0356436	6.16373	-0.0370741	6.16373	-0.0213385	6.16373	-0.02563
	6.16859	0.0684857	6.16859	0.0146031	6.16859	-0.0111461	6.16859	-0.0233054	6.16859	-0.00828505	6.16859	-0.0357032	6.16859	-0.0378489	6.16859	-0.0218153	6.16859	-0.0261068
	6.17344	0.0681877	6.17344	0.0147223	6.17344	-0.012219	6.17344	-0.0233054	6.17344	-0.00828505	6.17344	-0.0354648	6.17344	-0.0383258	6.17344	-0.0228286	6.17344	-0.0267029
	6.17829	0.0674725	6.17829	0.014782	6.17829	-0.0129342	6.17829	-0.0231862	6.17829	-0.00834465	6.17829	-0.0351667	6.17829	-0.0386834	6.17829	-0.0241399	6.17829	-0.0271201
	6.18315	0.0664592	6.18315	0.0148416	6.18315	-0.0132322	6.18315	-0.0232458	6.18315	-0.00840425	6.18315	-0.0348091	6.18315	-0.038743	6.18315	-0.0255704	6.18315	-0.0272989
	6.188	0.0649095	6.188	0.0149012	6.188	-0.0130534	6.188	-0.0234246	6.188	-0.00840425	6.188	-0.0345707	6.188	-0.0385642	6.188	-0.0267029	6.188	-0.0271797
	6.19285	0.0634193	6.19285	0.01508	6.19285	-0.0126958	6.19285	-0.0238419	6.19285	-0.00840425	6.19285	-0.0344515	6.19285	-0.0382662	6.19285	-0.0271797	6.19285	-0.0269413
	6.19771	0.062108	6.19771	0.0151992	6.19771	-0.0120401	6.19771	-0.0245571	6.19771	-0.00852346	6.19771	-0.0343919	6.19771	-0.0379086	6.19771	-0.0270605	6.19771	-0.0265241
	6.20256	0.0612736	6.20256	0.0154376	6.20256	-0.0112653	6.20256	-0.0255108	6.20256	-0.0090003	6.20256	-0.0345111	6.20256	-0.0373721	6.20256	-0.0261068	6.20256	-0.0261068
	6.20741	0.0611544	6.20741	0.0155568	6.20741	-0.01055	6.20741	-0.0264645	6.20741	-0.00977516	6.20741	-0.0345707	6.20741	-0.0366569	6.20741	-0.0247359	6.20741	-0.0256896
	6.21227	0.0616908	6.21227	0.015676	6.21227	-0.0100732	6.21227	-0.0271201	6.21227	-0.0107288	6.21227	-0.0345707	6.21227	-0.0357032	6.21227	-0.023365	6.21227	-0.0251532
	6.21712	0.0628829	6.21712	0.0155568	6.21712	-0.00971556	6.21712	-0.0273585	6.21712	-0.0116825	6.21712	-0.0343919	6.21712	-0.0346303	6.21712	-0.0221133	6.21712	-0.0246167
	6.22197	0.0645518	6.22197	0.0154972	6.22197	-0.00977516	6.22197	-0.0274181	6.22197	-0.0123382	6.22197	-0.0340343	6.22197	-0.0335574	6.22197	-0.0212789	6.22197	-0.0240803
	6.22683	0.0661612	6.22683	0.0154972	6.22683	-0.0101328	6.22683	-0.0271797	6.22683	-0.0126958	6.22683	-0.0335574	6.22683	-0.0327826	6.22683	-0.0209212	6.22683	-0.023663
	6.23168	0.0675321	6.23168	0.0152588	6.23168	-0.0107884	6.23168	-0.0268221	6.23168	-0.012815	6.23168	-0.033021	6.23168	-0.0324845	6.23168	-0.0210404	6.23168	-0.0232458
	6.23653	0.0683069	6.23653	0.0151396	6.23653	-0.0116229	6.23653	-0.0264049	6.23653	-0.0129938	6.23653	-0.0326633	6.23653	-0.0328422	6.23653	-0.0215769	6.23653	-0.023067
	6.24139	0.0685453	6.24139	0.0148416	6.24139	-0.0126362	6.24139	-0.0258684	6.24139	-0.0129342	6.24139	-0.0325441	6.24139	-0.033319	6.24139	-0.0222325	6.24139	-0.0231266
	6.24624	0.0680685	6.24624	0.0141859	6.24624	-0.0136495	6.24624	-0.0252724	6.24624	-0.0127554	6.24624	-0.0326633	6.24624	-0.0342131	6.24624	-0.0228882	6.24624	-0.0235438
	6.25109	0.0673532	6.25109	0.0132322	6.25109	-0.0144839	6.25109	-0.0246167	6.25109	-0.0123978	6.25109	-0.0329018	6.25109	-0.0349879	6.25109	-0.0234842	6.25109	-0.0241399
	6.25595	0.066638	6.25595	0.0119805	6.25595	-0.0150204	6.25595	-0.0239015	6.25595	-0.0118017	6.25595	-0.0331998	6.25595	-0.0355244	6.25595	-0.0239015	6.25595	-0.0248551
	6.2608	0.0661612	6.2608	0.0106096	6.2608	-0.015378	6.2608	-0.0231862	6.2608	-0.0107884	6.2608	-0.0333786	6.2608	-0.0357032	6.2608	-0.0239611	6.2608	-0.02563
	6.26565	0.0659823	6.26565	0.0090003	6.26565	-0.015676	6.26565	-0.0228882	6.26565	-0.00977516	6.26565	-0.0336766	6.26565	-0.0357628	6.26565	-0.0239015	6.26565	-0.0260472
	6.27051	0.0661612	6.27051	0.007689	6.27051	-0.0159144	6.27051	-0.023067	6.27051	-0.0089407	6.27051	-0.0339746	6.27051	-0.035584	6.27051	-0.023663	6.27051	-0.0261068
	6.27536	0.066638	6.27536	0.00673532	6.27536	-0.0161529	6.27536	-0.0239611	6.27536	-0.00846386	6.27536	-0.0344515	6.27536	-0.035584	6.27536	-0.0234246	6.27536	-0.0258088
	6.28021	0.067234	6.28021	0.00625849	6.28021	-0.0160933	6.28021	-0.0253916	6.28021	-0.00852346	6.28021	-0.0350475	6.28021	-0.0357032	6.28021	-0.0232458	6.28021	-0.0250936
	6.28507	0.0677109	6.28507	0.00631809	6.28507	-0.0160336	6.28507	-0.0269413	6.28507	-0.0089407	6.28507	-0.0357628	6.28507	-0.0359416	6.28507	-0.0231266	6.28507	-0.0241995
	6.28992	0.0677705	6.28992	0.00685453	6.28992	-0.0157356	6.28992	-0.0285506	6.28992	-0.00959635	6.28992	-0.0362396	6.28992	-0.036478	6.28992	-0.023365	6.28992	-0.0232458
	6.29477	0.0675321	6.29477	0.00798702	6.29477	-0.015378	6.29477	-0.0296831	6.29477	-0.0101924	6.29477	-0.0365973	6.29477	-0.0372529	6.29477	-0.0236034	6.29477	-0.0223517
	6.29963	0.0670552	6.29963	0.00959635	6.29963	-0.01508	6.29963	-0.0301003	6.29963	-0.0104308	6.29963	-0.0365376	6.29963	-0.0379086	6.29963	-0.0240803	6.29963	-0.0218153
	6.30448	0.0663996	6.30448	0.0114441	6.30448	-0.0153184	6.30448	-0.0300407	6.30448	-0.010252	6.30448	-0.035882	6.30448	-0.0386834	6.30448	-0.0244379	6.30448	-0.0215173
	6.30933	0.0657439	6.30933	0.0135303	6.30933	-0.0159144	6.30933	-0.0294447	6.30933	-0.00989437	6.30933	-0.0348091	6.30933	-0.0394583	6.30933	-0.0247359	6.30933	-0.0217557
	6.31419	0.0652075	6.31419	0.015378	6.31419	-0.0166893	6.31419	-0.0286698	6.31419	-0.00959635	6.31419	-0.0334382	6.31419	-0.0401139	6.31419	-0.0249147	6.31419	-0.0224113
	6.31904	0.0652075	6.31904	0.0168681	6.31904	-0.017345	6.31904	-0.0279546	6.31904	-0.00929832	6.31904	-0.0318885	6.31904	-0.04071	6.31904	-0.0247359	6.31904	-0.0234842
	6.32389	0.0655055	6.32389	0.0177026	6.32389	-0.0178814	6.32389	-0.027597	6.32389	-0.00917912	6.32389	-0.030458	6.32389	-0.0411272	6.32389	-0.0243187	6.32389	-0.0248551
	6.32875	0.06634	6.32875	0.0178218	6.32875	-0.0180006	6.32875	-0.0275373	6.32875	-0.00941753	6.32875	-0.0295043	6.32875	-0.0410676	6.32875	-0.023663	6.32875	-0.0261664
	6.3336	0.0676513	6.3336	0.0172257	6.3336	-0.0177026	6.3336	-0.0277758	6.3336	-0.00989437	6.3336	-0.0292063	6.3336	-0.04071	6.3336	-0.0229478	6.3336	-0.0271797
	6.33845	0.0691414	6.33845	0.0160933	6.33845	-0.0172853	6.33845	-0.028193	6.33845	-0.01055	6.33845	-0.0296235	6.33845	-0.0398755	6.33845	-0.022471	6.33845	-0.027895
	6.34331	0.0706315	6.34331	0.0148416	6.34331	-0.0171065	6.34331	-0.0285506	6.34331	-0.0113845	6.34331	-0.0305772	6.34331	-0.0388026	6.34331	-0.0221729	6.34331	-0.028193
	6.34816	0.0716448	6.34816	0.0135899	6.34816	-0.0171065	6.34816	-0.028789	6.34816	-0.0122786	6.34816	-0.0318885	6.34816	-0.0376701	6.34816	-0.0219941	6.34816	-0.0281334
	6.35301	0.0721216	6.35301	0.0126958	6.35301	-0.0175238	6.35301	-0.0288486	6.35301	-0.0132322	6.35301	-0.033021	6.35301	-0.0369549	6.35301	-0.0220537	6.35301	-0.027895
	6.35787	0.0722408	6.35787	0.0120997	6.35787	-0.0178814	6.35787	-0.0289679	6.35787	-0.0140667	6.35787	-0.0340343	6.35787	-0.0368953	6.35787	-0.0220537	6.35787	-0.0277162
	6.36272	0.072062	6.36272	0.0120401	6.36272	-0.018239	6.36272	-0.0290275	6.36272	-0.0145435	6.36272	-0.0348091	6.36272	-0.0373125	6.36272	-0.0219345	6.36272	-0.0277162
	6.36757	0.071764	6.36757	0.012219	6.36757	-0.0184178	6.36757	-0.0292659	6.36757	-0.0147223	6.36757	-0.0353456	6.36757	-0.0380874	6.36757	-0.0214577	6.36757	-0.0277758
	6.37243	0.0715852	6.37243	0.012815	6.37243	-0.018239	6.37243	-0.0295639	6.37243	-0.0144839	6.37243	-0.0359416	6.37243	-0.0389814	6.37243	-0.0209212	6.37243	-0.0278354
	6.37728	0.0716448	6.37728	0.0132918	6.37728	-0.0178814	6.37728	-0.0298619	6.37728	-0.0139475	6.37728	-0.0365376	6.37728	-0.0398159	6.37728	-0.0203252	6.37728	-0.0278354
	6.38213	0.0715852	6.38213	0.0137091	6.38213	-0.0174046	6.38213	-0.0299215	6.38213	-0.0129938	6.38213	-0.0373125	6.38213	-0.0402331	6.38213	-0.0196099	6.38213	-0.0277758
	6.38699	0.0715852	6.38699	0.0137091	6.38699	-0.0169277	6.38699	-0.0296831	6.38699	-0.0119209	6.38699	-0.0380278	6.38699	-0.0404119	6.38699	-0.0191331	6.38699	-0.027597
	6.39184	0.0715256	6.39184	0.0135303	6.39184	-0.0165701	6.39184	-0.0290871	6.39184	-0.0110269	6.39184	-0.0386834	6.39184	-0.0401735	6.39184	-0.0190139	6.39184	-0.0271201
	6.39669	0.0715256	6.39669	0.0129342	6.39669	-0.0163317	6.39669	-0.0282526	6.39669	-0.0106096	6.39669	-0.0391603	6.39669	-0.0397563	6.39669	-0.0191927	6.39669	-0.0266433
	6.40155	0.0715852	6.40155	0.0121593	6.40155	-0.0160336	6.40155	-0.027597	6.40155	-0.0107288	6.40155	-0.0395179	6.40155	-0.0392795	6.40155	-0.0194907	6.40155	-0.0261664
	6.4064	0.0716448	6.4064	0.0112057	6.4064	-0.0157952	6.4064	-0.0269413	6.4064	-0.0112653	6.4064	-0.0398159	6.4064	-0.0389218	6.4064	-0.0199676	6.4064	-0.0255704
	6.41125	0.0717044	6.41125	0.0103116	6.41125	-0.015378	6.41125	-0.0265241	6.41125	-0.012219	6.41125	-0.0397563	6.41125	-0.0388026	6.41125	-0.0203252	6.41125	-0.025034
	6.41611	0.0716448	6.41611	0.00947714	6.41611	-0.014782	6.41611	-0.026226	6.41611	-0.0130534	6.41611	-0.0393987	6.41611	-0.0389218	6.41611	-0.0203848	6.41611	-0.0244975
	6.42096	0.0711083	6.42096	0.00882149	6.42096	-0.0140071	6.42096	-0.0259876	6.42096	-0.0139475	6.42096	-0.0388622	6.42096	-0.0392795	6.42096	-0.0200272	6.42096	-0.0242591
	6.42581	0.0703931	6.42581	0.00828505	6.42581	-0.0132918	6.42581	-0.0257492	6.42581	-0.0144243	6.42581	-0.0380278	6.42581	-0.0396967	6.42581	-0.0193715	6.42581	-0.0240803
	6.43067	0.0693202	6.43067	0.00804663	6.43067	-0.0126958	6.43067	-0.0254512	6.43067	-0.0146627	6.43067	-0.0373125	6.43067	-0.0400543	6.43067	-0.0182986	6.43067	-0.0241399
	6.43552	0.0681281	6.43552	0.00804663	6.43552	-0.012517	6.43552	-0.0250936	6.43552	-0.0150204	6.43552	-0.0368953	6.43552	-0.0399351	6.43552	-0.0171661	6.43552	-0.0244379
	6.44037	0.0669956	6.44037	0.00834465	6.44037	-0.0124574	6.44037	-0.0246763	6.44037	-0.0154972	6.44037	-0.0369549	6.44037	-0.0395179	6.44037	-0.0160336	6.44037	-0.0249147
	6.44523	0.0659823	6.44523	0.00882149	6.44523	-0.0126958	6.44523	-0.0242591	6.44523	-0.0162721	6.44523	-0.0371933	6.44523	-0.0389814	6.44523	-0.015378	6.44523	-0.025332
	6.45008	0.0650883	6.45008	0.00941753	6.45008	-0.013113	6.45008	-0.0237823	6.45008	-0.0172853	6.45008	-0.0377893	6.45008	-0.0383854	6.45008	-0.0149608	6.45008	-0.0258088
	6.45493	0.0642538	6.45493	0.0101328	6.45493	-0.0135899	6.45493	-0.0234842	6.45493	-0.0184178	6.45493	-0.0385046	6.45493	-0.0380278	6.45493	-0.01508	6.45493	-0.0261664
	6.45979	0.0635386	6.45979	0.0109076	6.45979	-0.0138283	6.45979	-0.0235438	6.45979	-0.0193119	6.45979	-0.0389814	6.45979	-0.0382662	6.45979	-0.015974	6.45979	-0.0264049
	6.46464	0.0630617	6.46464	0.0118017	6.46464	-0.0137687	6.46464	-0.0237226	6.46464	-0.0196695	6.46464	-0.0391006	6.46464	-0.0389218	6.46464	-0.0175834	6.46464	-0.0265241
	6.46949	0.0627637	6.46949	0.0126362	6.46949	-0.0131726	6.46949	-0.0242591	6.46949	-0.0191927	6.46949	-0.0391603	6.46949	-0.0398755	6.46949	-0.0196695	6.46949	-0.0267029
	6.47435	0.0626445	6.47435	0.0133514	6.47435	-0.0121593	6.47435	-0.0249147	6.47435	-0.017941	6.47435	-0.039041	6.47435	-0.0408888	6.47435	-0.0221133	6.47435	-0.0270605
	6.4792	0.0627637	6.4792	0.0139475	6.4792	-0.0109673	6.4792	-0.02563	6.4792	-0.0160336	6.4792	-0.0386834	6.4792	-0.0417233	6.4792	-0.0244379	6.4792	-0.0275373
	6.48405	0.0630021	6.48405	0.0143051	6.48405	-0.00995398	6.48405	-0.0262856	6.48405	-0.0137687	6.48405	-0.0383258	6.48405	-0.0423193	6.48405	-0.0265241	6.48405	-0.028193
	6.48891	0.0632405	6.48891	0.0141859	6.48891	-0.00929832	6.48891	-0.0267029	6.48891	-0.0114441	6.48891	-0.0379086	6.48891	-0.0425577	6.48891	-0.0280142	6.48891	-0.0289679
	6.49376	0.0636578	6.49376	0.0135899	6.49376	-0.00917912	6.49376	-0.0269413	6.49376	-0.00959635	6.49376	-0.0373721	6.49376	-0.0427365	6.49376	-0.0289083	6.49376	-0.0297427
	6.49861	0.0643134	6.49861	0.0128746	6.49861	-0.00953674	6.49861	-0.0269413	6.49861	-0.00846386	6.49861	-0.0370145	6.49861	-0.0426769	6.49861	-0.0292659	6.49861	-0.0302196
	6.50347	0.0652075	6.50347	0.0119805	6.50347	-0.0101924	6.50347	-0.0267029	6.50347	-0.00828505	6.50347	-0.0367761	6.50347	-0.0425577	6.50347	-0.0291467	6.50347	-0.0303984
	6.50832	0.0664592	6.50832	0.0111461	6.50832	-0.0109673	6.50832	-0.026226	6.50832	-0.00905991	6.50832	-0.0365973	6.50832	-0.0423789	6.50832	-0.0287294	6.50832	-0.0302196
	6.51317	0.0677705	6.51317	0.01055	6.51317	-0.0113845	6.51317	-0.0255704	6.51317	-0.0107288	6.51317	-0.0365973	6.51317	-0.0419021	6.51317	-0.0283122	6.51317	-0.0298023
	6.51803	0.0690818	6.51803	0.0101924	6.51803	-0.0114441	6.51803	-0.0249743	6.51803	-0.0127554	6.51803	-0.0364184	6.51803	-0.0410676	6.51803	-0.0277162	6.51803	-0.0292659
	6.52288	0.0699759	6.52288	0.0100136	6.52288	-0.0112057	6.52288	-0.0243783	6.52288	-0.0148416	6.52288	-0.0360012	6.52288	-0.0401139	6.52288	-0.0271797	6.52288	-0.0289083
	6.52773	0.0703931	6.52773	0.00995398	6.52773	-0.0106096	6.52773	-0.0239611	6.52773	-0.0165105	6.52773	-0.0352859	6.52773	-0.0389814	6.52773	-0.0264645	6.52773	-0.0286102
	6.53259	0.0702143	6.53259	0.00989437	6.53259	-0.0100136	6.53259	-0.0238419	6.53259	-0.0177026	6.53259	-0.0343323	6.53259	-0.0380278	6.53259	-0.0257492	6.53259	-0.0284314
	6.53744	0.0696778	6.53744	0.00989437	6.53744	-0.00911951	6.53744	-0.0237226	6.53744	-0.018239	6.53744	-0.0335574	6.53744	-0.0372529	6.53744	-0.0250936	6.53744	-0.028193
	6.54229	0.0691414	6.54229	0.00965595	6.54229	-0.00846386	6.54229	-0.0237226	6.54229	-0.017941	6.54229	-0.0329614	6.54229	-0.0368953	6.54229	-0.0243783	6.54229	-0.027895
	6.54715	0.0685453	6.54715	0.00923872	6.54715	-0.00792742	6.54715	-0.0236034	6.54715	-0.0172853	6.54715	-0.0325441	6.54715	-0.0368953	6.54715	-0.0237823	6.54715	-0.0277162
	6.552	0.0681877	6.552	0.00882149	6.552	-0.00756979	6.552	-0.0235438	6.552	-0.0162721	6.552	-0.0326037	6.552	-0.0369549	6.552	-0.0234842	6.552	-0.027597
	6.55685	0.0679493	6.55685	0.00858307	6.55685	-0.00762939	6.55685	-0.0235438	6.55685	-0.01508	6.55685	-0.0327826	6.55685	-0.0371933	6.55685	-0.0234842	6.55685	-0.0274777
	6.56171	0.0676513	6.56171	0.00852346	6.56171	-0.00822544	6.56171	-0.023663	6.56171	-0.0139475	6.56171	-0.0330806	6.56171	-0.0372529	6.56171	-0.0237823	6.56171	-0.027597
	6.56656	0.0674129	6.56656	0.00870228	6.56656	-0.00917912	6.56656	-0.0240207	6.56656	-0.0129342	6.56656	-0.0332594	6.56656	-0.0374913	6.56656	-0.0242591	6.56656	-0.0277758
	6.57141	0.0670552	6.57141	0.00917912	6.57141	-0.0106096	6.57141	-0.0245571	6.57141	-0.0121593	6.57141	-0.033617	6.57141	-0.0374913	6.57141	-0.0247359	6.57141	-0.0280142
	6.57627	0.0665784	6.57627	0.00983477	6.57627	-0.012219	6.57627	-0.0252128	6.57627	-0.0118017	6.57627	-0.0340939	6.57627	-0.0374317	6.57627	-0.025034	6.57627	-0.027895
	6.58112	0.0661612	6.58112	0.010252	6.58112	-0.0138879	6.58112	-0.0258088	6.58112	-0.0116825	6.58112	-0.0346303	6.58112	-0.0372529	6.58112	-0.0249743	6.58112	-0.0277162
	6.58597	0.0656247	6.58597	0.0103712	6.58597	-0.0154972	6.58597	-0.026226	6.58597	-0.0119209	6.58597	-0.0352859	6.58597	-0.0368357	6.58597	-0.0246167	6.58597	-0.0273585
	6.59083	0.0651479	6.59083	0.0100732	6.59083	-0.0168085	6.59083	-0.0264049	6.59083	-0.0122786	6.59083	-0.0360012	6.59083	-0.0360608	6.59083	-0.0240803	6.59083	-0.0269413
	6.59568	0.0647902	6.59568	0.00929832	6.59568	-0.0177622	6.59568	-0.0261664	6.59568	-0.0125766	6.59568	-0.0364184	6.59568	-0.0351071	6.59568	-0.0234842	6.59568	-0.0265241
	6.60053	0.064671	6.60053	0.00816584	6.60053	-0.018239	6.60053	-0.0256896	6.60053	-0.0129342	6.60053	-0.0367165	6.60053	-0.0340343	6.60053	-0.0230074	6.60053	-0.0261664
	6.60539	0.0646114	6.60539	0.00685453	6.60539	-0.0182986	6.60539	-0.025034	6.60539	-0.0132322	6.60539	-0.0365973	6.60539	-0.033021	6.60539	-0.0228286	6.60539	-0.0258684
	6.61024	0.0646114	6.61024	0.00554323	6.61024	-0.0180602	6.61024	-0.0245571	6.61024	-0.0133514	6.61024	-0.0362396	6.61024	-0.0321865	6.61024	-0.0228882	6.61024	-0.0255704
	6.61509	0.0646114	6.61509	0.00452995	6.61509	-0.0175834	6.61509	-0.0241399	6.61509	-0.013411	6.61509	-0.035584	6.61509	-0.0318289	6.61509	-0.0231862	6.61509	-0.025332
	6.61995	0.0644922	6.61995	0.00405312	6.61995	-0.0169277	6.61995	-0.0239611	6.61995	-0.0133514	6.61995	-0.0350475	6.61995	-0.0318885	6.61995	-0.023663	6.61995	-0.0251532
	6.6248	0.0641942	6.6248	0.00417233	6.6248	-0.0162721	6.6248	-0.0239015	6.6248	-0.013411	6.6248	-0.0346303	6.6248	-0.0324249	6.6248	-0.0241399	6.6248	-0.0248551
	6.62965	0.063777	6.62965	0.00494719	6.62965	-0.0157356	6.62965	-0.0237226	6.62965	-0.0132918	6.62965	-0.0345707	6.62965	-0.033319	6.62965	-0.0247955	6.62965	-0.0246763
	6.63451	0.0630617	6.63451	0.00619888	6.63451	-0.0153184	6.63451	-0.0234246	6.63451	-0.0132322	6.63451	-0.0349879	6.63451	-0.0345707	6.63451	-0.025332	6.63451	-0.0244975
	6.63936	0.0625849	6.63936	0.00745058	6.63936	-0.01508	6.63936	-0.0228286	6.63936	-0.0132918	6.63936	-0.0357628	6.63936	-0.0357628	6.63936	-0.0258088	6.63936	-0.0244379
	6.64421	0.0622869	6.64421	0.00858307	6.64421	-0.0151396	6.64421	-0.0219345	6.64421	-0.0135303	6.64421	-0.0368357	6.64421	-0.0368953	6.64421	-0.0263453	6.64421	-0.0242591
	6.64907	0.0622869	6.64907	0.0089407	6.64907	-0.0151396	6.64907	-0.0211596	6.64907	-0.0137687	6.64907	-0.0380278	6.64907	-0.0376105	6.64907	-0.0268817	6.64907	-0.0244379
	6.65392	0.0623465	6.65392	0.00852346	6.65392	-0.01508	6.65392	-0.020504	6.65392	-0.0138283	6.65392	-0.0388622	6.65392	-0.0375509	6.65392	-0.0272989	6.65392	-0.0247359
	6.65877	0.0624061	6.65877	0.00762939	6.65877	-0.0149608	6.65877	-0.0202656	6.65877	-0.0140071	6.65877	-0.0391603	6.65877	-0.0367761	6.65877	-0.0278354	6.65877	-0.0252724
	6.66363	0.0622272	6.66363	0.00631809	6.66363	-0.0150204	6.66363	-0.0206232	6.66363	-0.0138879	6.66363	-0.0388622	6.66363	-0.0356436	6.66363	-0.0284314	6.66363	-0.0258088
	6.66848	0.0615716	6.66848	0.00524521	6.66848	-0.0153184	6.66848	-0.0213385	6.66848	-0.0138879	6.66848	-0.0379682	6.66848	-0.0342727	6.66848	-0.0290871	6.66848	-0.0261664
	6.67333	0.0604987	6.67333	0.00452995	6.67333	-0.0160336	6.67333	-0.0222921	6.67333	-0.0138879	6.67333	-0.0368357	6.67333	-0.0332594	6.67333	-0.0297427	6.67333	-0.0261664
	6.67819	0.059247	6.67819	0.00452995	6.67819	-0.0171065	6.67819	-0.0233054	6.67819	-0.0139475	6.67819	-0.035882	6.67819	-0.0327826	6.67819	-0.0301003	6.67819	-0.0258684
	6.68304	0.0578761	6.68304	0.00524521	6.68304	-0.0183582	6.68304	-0.0240803	6.68304	-0.0140667	6.68304	-0.0353456	6.68304	-0.0330806	6.68304	-0.0302196	6.68304	-0.0253916
	6.68789	0.056684	6.68789	0.00619888	6.68789	-0.0194311	6.68789	-0.0244379	6.68789	-0.0141859	6.68789	-0.0354648	6.68789	-0.0340343	6.68789	-0.0299215	6.68789	-0.025034
	6.69275	0.056088	6.69275	0.00727177	6.69275	-0.0201464	6.69275	-0.0242591	6.69275	-0.0141263	6.69275	-0.0359416	6.69275	-0.0352859	6.69275	-0.0292063	6.69275	-0.025034
	6.6976	0.056088	6.6976	0.00792742	6.6976	-0.0202656	6.6976	-0.0238419	6.6976	-0.0136495	6.6976	-0.036478	6.6976	-0.036478	6.6976	-0.0280738	6.6976	-0.0256896
	6.70245	0.0564456	6.70245	0.00828505	6.70245	-0.0198483	6.70245	-0.0231266	6.70245	-0.0129342	6.70245	-0.0370145	6.70245	-0.0374913	6.70245	-0.0267029	6.70245	-0.0268817
	6.70731	0.0572205	6.70731	0.00822544	6.70731	-0.0191927	6.70731	-0.0223517	6.70731	-0.0116825	6.70731	-0.0371933	6.70731	-0.0380278	6.70731	-0.025332	6.70731	-0.0283718
	6.71216	0.0579357	6.71216	0.00834465	6.71216	-0.0184178	6.71216	-0.0216365	6.71216	-0.0104904	6.71216	-0.0370741	6.71216	-0.0382662	6.71216	-0.0240803	6.71216	-0.0298619
	6.71701	0.0583529	6.71701	0.00858307	6.71701	-0.0178218	6.71701	-0.0211	6.71701	-0.00947714	6.71701	-0.0365376	6.71701	-0.0383258	6.71701	-0.0231862	6.71701	-0.031054
	6.72187	0.0582337	6.72187	0.00935793	6.72187	-0.0171661	6.72187	-0.0207424	6.72187	-0.00911951	6.72187	-0.0360608	6.72187	-0.038445	6.72187	-0.0228286	6.72187	-0.0316501
	6.72672	0.0576973	6.72672	0.0104308	6.72672	-0.0166297	6.72672	-0.0206232	6.72672	-0.00953674	6.72672	-0.0357032	6.72672	-0.0386834	6.72672	-0.0226498	6.72672	-0.0317693
	6.73157	0.0568628	6.73157	0.0117421	6.73157	-0.0160336	6.73157	-0.020802	6.73157	-0.0104904	6.73157	-0.0355244	6.73157	-0.0392795	6.73157	-0.0225902	6.73157	-0.0312924
	6.73643	0.0561476	6.73643	0.012815	6.73643	-0.015378	6.73643	-0.0210404	6.73643	-0.0117421	6.73643	-0.0352859	6.73643	-0.0399947	6.73643	-0.022471	6.73643	-0.0306368
	6.74128	0.056088	6.74128	0.0137091	6.74128	-0.014782	6.74128	-0.0213981	6.74128	-0.0129342	6.74128	-0.0349879	6.74128	-0.04071	6.74128	-0.0222325	6.74128	-0.0300407
	6.74613	0.0565648	6.74613	0.0140667	6.74613	-0.0145435	6.74613	-0.0214577	6.74613	-0.0137091	6.74613	-0.0345111	6.74613	-0.041306	6.74613	-0.0218153	6.74613	-0.0296831
	6.75099	0.0579953	6.75099	0.0138283	6.75099	-0.0146031	6.75099	-0.0213981	6.75099	-0.0137687	6.75099	-0.0339746	6.75099	-0.0418425	6.75099	-0.0213981	6.75099	-0.0296831
	6.75584	0.0596642	6.75584	0.0131726	6.75584	-0.0150204	6.75584	-0.0211	6.75584	-0.0132322	6.75584	-0.0333786	6.75584	-0.0419617	6.75584	-0.0212193	6.75584	-0.0299215
	6.76069	0.0616312	6.76069	0.012219	6.76069	-0.0157356	6.76069	-0.0206232	6.76069	-0.012219	6.76069	-0.0331998	6.76069	-0.0417233	6.76069	-0.0212789	6.76069	-0.0303388
	6.76555	0.0633001	6.76555	0.0112653	6.76555	-0.0166893	6.76555	-0.0201464	6.76555	-0.0107288	6.76555	-0.0332594	6.76555	-0.0412464	6.76555	-0.0218749	6.76555	-0.0308156
	6.7704	0.0645518	6.7704	0.010252	6.7704	-0.0177026	6.7704	-0.0197887	6.7704	-0.00905991	6.7704	-0.033617	6.7704	-0.0408292	6.7704	-0.0226498	6.7704	-0.031054
	6.77525	0.0653267	6.77525	0.00929832	6.77525	-0.0188351	6.77525	-0.0198483	6.77525	-0.00762939	6.77525	-0.0341535	6.77525	-0.0404716	6.77525	-0.0234842	6.77525	-0.0308752
	6.78011	0.0656247	6.78011	0.00870228	6.78011	-0.0196695	6.78011	-0.0200868	6.78011	-0.00649691	6.78011	-0.0347495	6.78011	-0.0404119	6.78011	-0.0241995	6.78011	-0.03016
	6.78496	0.0656247	6.78496	0.00840425	6.78496	-0.0203252	6.78496	-0.0207424	6.78496	-0.00572205	6.78496	-0.0353456	6.78496	-0.0404716	6.78496	-0.0246763	6.78496	-0.0288486
	6.78981	0.0652671	6.78981	0.00828505	6.78981	-0.020504	6.78981	-0.0216365	6.78981	-0.00542402	6.78981	-0.0360608	6.78981	-0.0408888	6.78981	-0.025034	6.78981	-0.0272989
	6.79467	0.0649095	6.79467	0.00840425	6.79467	-0.020206	6.79467	-0.0225902	6.79467	-0.00578165	6.79467	-0.0365973	6.79467	-0.0412464	6.79467	-0.0252128	6.79467	-0.025928
	6.79952	0.064373	6.79952	0.00864267	6.79952	-0.0195503	6.79952	-0.0237226	6.79952	-0.00685453	6.79952	-0.0372529	6.79952	-0.0414252	6.79952	-0.0255108	6.79952	-0.0250936
	6.80437	0.0638962	6.80437	0.00882149	6.80437	-0.0184774	6.80437	-0.0245571	6.80437	-0.00858307	6.80437	-0.0379682	6.80437	-0.041306	6.80437	-0.0258088	6.80437	-0.0248551
	6.80923	0.0634789	6.80923	0.00858307	6.80923	-0.017643	6.80923	-0.0250936	6.80923	-0.0106096	6.80923	-0.038445	6.80923	-0.04071	6.80923	-0.0263453	6.80923	-0.0252724
	6.81408	0.0630617	6.81408	0.00798702	6.81408	-0.0170469	6.81408	-0.0250936	6.81408	-0.0127554	6.81408	-0.0385642	6.81408	-0.0396371	6.81408	-0.0269413	6.81408	-0.0260472
	6.81893	0.0627637	6.81893	0.00709295	6.81893	-0.0170469	6.81893	-0.0244379	6.81893	-0.0146031	6.81893	-0.0383854	6.81893	-0.0382662	6.81893	-0.027597	6.81893	-0.0265837
	6.82379	0.0624657	6.82379	0.00572205	6.82379	-0.017643	6.82379	-0.0233054	6.82379	-0.015974	6.82379	-0.0377297	6.82379	-0.0368357	6.82379	-0.0281334	6.82379	-0.0265837
	6.82864	0.062108	6.82864	0.00435114	6.82864	-0.0185966	6.82864	-0.0218749	6.82864	-0.0162721	6.82864	-0.0368357	6.82864	-0.0357032	6.82864	-0.028491	6.82864	-0.0255704
	6.83349	0.0617504	6.83349	0.00321865	6.83349	-0.019908	6.83349	-0.020504	6.83349	-0.0159144	6.83349	-0.0360608	6.83349	-0.0352263	6.83349	-0.0286102	6.83349	-0.0240803
	6.83835	0.061214	6.83835	0.00238419	6.83835	-0.0209808	6.83835	-0.0195503	6.83835	-0.0149012	6.83835	-0.0355244	6.83835	-0.0352859	6.83835	-0.0282526	6.83835	-0.0222325
	6.8432	0.0607371	6.8432	0.00190735	6.8432	-0.0216961	6.8432	-0.0194311	6.8432	-0.0138283	6.8432	-0.0355244	6.8432	-0.0360608	6.8432	-0.0279546	6.8432	-0.0207424
	6.84805	0.0599027	6.84805	0.00172853	6.84805	-0.0216961	6.84805	-0.0198483	6.84805	-0.012815	6.84805	-0.035882	6.84805	-0.0373125	6.84805	-0.027597	6.84805	-0.0197291
	6.85291	0.0590086	6.85291	0.00172853	6.85291	-0.0212193	6.85291	-0.0205636	6.85291	-0.0123382	6.85291	-0.0367165	6.85291	-0.0389814	6.85291	-0.027597	6.85291	-0.0195503
	6.85776	0.0579953	6.85776	0.00166893	6.85776	-0.0203252	6.85776	-0.0216365	6.85776	-0.0124574	6.85776	-0.0376105	6.85776	-0.0404716	6.85776	-0.0279546	6.85776	-0.0201464
	6.86261	0.0570416	6.86261	0.00160933	6.86261	-0.0194907	6.86261	-0.0227094	6.86261	-0.0129342	6.86261	-0.038445	6.86261	-0.0417233	6.86261	-0.028491	6.86261	-0.0212789
	6.86747	0.0562668	6.86747	0.00172853	6.86747	-0.0187755	6.86747	-0.0235438	6.86747	-0.0135303	6.86747	-0.0389218	6.86747	-0.0423789	6.86747	-0.0290871	6.86747	-0.0227094
	6.87232	0.0559688	6.87232	0.00184774	6.87232	-0.0184178	6.87232	-0.0240803	6.87232	-0.0139475	6.87232	-0.0391006	6.87232	-0.0424981	6.87232	-0.0292063	6.87232	-0.0243783
	6.87717	0.0560284	6.87717	0.00244379	6.87717	-0.0184178	6.87717	-0.0244379	6.87717	-0.0139475	6.87717	-0.0386834	6.87717	-0.0419021	6.87717	-0.028491	6.87717	-0.0262856
	6.88203	0.056386	6.88203	0.00321865	6.88203	-0.0187159	6.88203	-0.0246167	6.88203	-0.0134706	6.88203	-0.0379682	6.88203	-0.0408888	6.88203	-0.0270605	6.88203	-0.028193
	6.88688	0.0568032	6.88688	0.00405312	6.88688	-0.0194311	6.88688	-0.0247955	6.88688	-0.0124574	6.88688	-0.0372529	6.88688	-0.0397563	6.88688	-0.0250936	6.88688	-0.0299215
	6.89173	0.0570416	6.89173	0.00482798	6.89173	-0.020206	6.89173	-0.0249743	6.89173	-0.0115633	6.89173	-0.0365376	6.89173	-0.0386834	6.89173	-0.023067	6.89173	-0.031352
	6.89659	0.0571609	6.89659	0.00560284	6.89659	-0.0210404	6.89659	-0.0249743	6.89659	-0.0107884	6.89659	-0.03618	6.89659	-0.0379682	6.89659	-0.0212193	6.89659	-0.0322461
	6.90144	0.0570416	6.90144	0.00631809	6.90144	-0.0218153	6.90144	-0.025034	6.90144	-0.01055	6.90144	-0.0361204	6.90144	-0.0379086	6.90144	-0.0199676	6.90144	-0.0322461
	6.90629	0.0571012	6.90629	0.00709295	6.90629	-0.022471	6.90629	-0.025034	6.90629	-0.0110269	6.90629	-0.0361204	6.90629	-0.0382662	6.90629	-0.0194311	6.90629	-0.0314713
	6.91115	0.0573993	6.91115	0.00792742	6.91115	-0.0228882	6.91115	-0.025034	6.91115	-0.0118613	6.91115	-0.0359416	6.91115	-0.0389218	6.91115	-0.0194311	6.91115	-0.0299215
	6.916	0.0580549	6.916	0.00876188	6.916	-0.0230074	6.916	-0.025332	6.916	-0.0131726	6.916	-0.035584	6.916	-0.0398159	6.916	-0.0199676	6.916	-0.0279546
	6.92085	0.0587106	6.92085	0.00941753	6.92085	-0.0230074	6.92085	-0.0257492	6.92085	-0.0143051	6.92085	-0.0348687	6.92085	-0.0404119	6.92085	-0.0206828	6.92085	-0.0261068
	6.92571	0.0590682	6.92571	0.00983477	6.92571	-0.022769	6.92571	-0.0261664	6.92571	-0.01508	6.92571	-0.0337362	6.92571	-0.0408292	6.92571	-0.0215173	6.92571	-0.0246763
	6.93056	0.0587702	6.93056	0.00965595	6.93056	-0.022471	6.93056	-0.0265241	6.93056	-0.0154376	6.93056	-0.0324249	6.93056	-0.0409484	6.93056	-0.0224113	6.93056	-0.0239015
	6.93541	0.0578165	6.93541	0.0089407	6.93541	-0.0222325	6.93541	-0.0265241	6.93541	-0.0151992	6.93541	-0.0311732	6.93541	-0.04071	6.93541	-0.023067	6.93541	-0.0238419
	6.94027	0.0564456	6.94027	0.00762939	6.94027	-0.0219941	6.94027	-0.0261664	6.94027	-0.0146031	6.94027	-0.0300407	6.94027	-0.0403523	6.94027	-0.0235438	6.94027	-0.0242591
	6.94512	0.0548959	6.94512	0.00619888	6.94512	-0.0216365	6.94512	-0.0255108	6.94512	-0.0137687	6.94512	-0.0294447	6.94512	-0.0398159	6.94512	-0.0236034	6.94512	-0.0247955
	6.94997	0.0537038	6.94997	0.00500679	6.94997	-0.0211596	6.94997	-0.0247359	6.94997	-0.013113	6.94997	-0.0293255	6.94997	-0.0394583	6.94997	-0.0232458	6.94997	-0.0252128
	6.95483	0.0534654	6.95483	0.00411272	6.95483	-0.0206828	6.95483	-0.0239015	6.95483	-0.0128746	6.95483	-0.0297427	6.95483	-0.0393391	6.95483	-0.0225306	6.95483	-0.025332
	6.95968	0.0540614	6.95968	0.00393391	6.95968	-0.0201464	6.95968	-0.0234842	6.95968	-0.0131726	6.95968	-0.0306368	6.95968	-0.0393987	6.95968	-0.0214577	6.95968	-0.0254512
	6.96453	0.0551939	6.96453	0.00417233	6.96453	-0.0198483	6.96453	-0.0234246	6.96453	-0.0140071	6.96453	-0.0319481	6.96453	-0.0397563	6.96453	-0.0203848	6.96453	-0.0255108
	6.96939	0.0565648	6.96939	0.00464916	6.96939	-0.0197291	6.96939	-0.0237226	6.96939	-0.01508	6.96939	-0.0332594	6.96939	-0.0401735	6.96939	-0.0195503	6.96939	-0.0258684
	6.97424	0.0577569	6.97424	0.00506639	6.97424	-0.0197887	6.97424	-0.0243187	6.97424	-0.0162721	6.97424	-0.0346303	6.97424	-0.04071	6.97424	-0.0189543	6.97424	-0.0263453
	6.97909	0.0584126	6.97909	0.005126	6.97909	-0.0199676	6.97909	-0.0248551	6.97909	-0.0171065	6.97909	-0.035584	6.97909	-0.0410676	6.97909	-0.0188947	6.97909	-0.0270605
	6.98395	0.058651	6.98395	0.005126	6.98395	-0.0200868	6.98395	-0.0252128	6.98395	-0.0174046	6.98395	-0.0362396	6.98395	-0.0414848	6.98395	-0.0190139	6.98395	-0.0278354
	6.9888	0.0584722	6.9888	0.00488758	6.9888	-0.0200272	6.9888	-0.025332	6.9888	-0.0171065	6.9888	-0.0362396	6.9888	-0.0419021	6.9888	-0.0194907	6.9888	-0.028491
	6.99365	0.0579953	6.99365	0.00470877	6.99365	-0.019908	6.99365	-0.0251532	6.99365	-0.0163317	6.99365	-0.0360608	6.99365	-0.0423193	6.99365	-0.0200272	6.99365	-0.0289083
	6.99851	0.0575781	6.99851	0.00458956	6.99851	-0.0197887	6.99851	-0.0246763	6.99851	-0.0153184	6.99851	-0.0352859	6.99851	-0.0429153	6.99851	-0.020504	6.99851	-0.0294447
	7.00336	0.0574589	7.00336	0.00458956	7.00336	-0.0199676	7.00336	-0.0241399	7.00336	-0.0144243	7.00336	-0.0343323	7.00336	-0.0434518	7.00336	-0.0208616	7.00336	-0.0299215
	7.00821	0.0576377	7.00821	0.00452995	7.00821	-0.0205636	7.00821	-0.0234842	7.00821	-0.0136495	7.00821	-0.033319	7.00821	-0.0439882	7.00821	-0.0211596	7.00821	-0.0302792
	7.01307	0.0581145	7.01307	0.00417233	7.01307	-0.0213981	7.01307	-0.0227094	7.01307	-0.013113	7.01307	-0.0324845	7.01307	-0.0442266	7.01307	-0.0214577	7.01307	-0.0306368
	7.01792	0.0587702	7.01792	0.00369549	7.01792	-0.0224113	7.01792	-0.0220537	7.01792	-0.0127554	7.01792	-0.0321865	7.01792	-0.0442266	7.01792	-0.0216961	7.01792	-0.030458
	7.02277	0.059545	7.02277	0.00280142	7.02277	-0.0234842	7.02277	-0.0215769	7.02277	-0.0126362	7.02277	-0.0324845	7.02277	-0.0438094	7.02277	-0.0218153	7.02277	-0.0300407
	7.02763	0.0602007	7.02763	0.00196695	7.02763	-0.0243187	7.02763	-0.0213385	7.02763	-0.0126958	7.02763	-0.0334382	7.02763	-0.0430942	7.02763	-0.0218153	7.02763	-0.0289083
	7.03248	0.0604391	7.03248	0.00113249	7.03248	-0.025034	7.03248	-0.0213385	7.03248	-0.0126958	7.03248	-0.0347495	7.03248	-0.0422001	7.03248	-0.0216961	7.03248	-0.0274777
	7.03733	0.0605583	7.03733	0.000655651	7.03733	-0.0254512	7.03733	-0.0216365	7.03733	-0.0128746	7.03733	-0.03618	7.03733	-0.041306	7.03733	-0.0214577	7.03733	-0.0258088
	7.04219	0.0606179	7.04219	0.000596046	7.04219	-0.0257492	7.04219	-0.0219941	7.04219	-0.013113	7.04219	-0.0373125	7.04219	-0.0403523	7.04219	-0.0210404	7.04219	-0.0240803
	7.04704	0.0605583	7.04704	0.00089407	7.04704	-0.0258684	7.04704	-0.0223517	7.04704	-0.0135899	7.04704	-0.0377297	7.04704	-0.0396371	7.04704	-0.0207424	7.04704	-0.0227094
	7.05189	0.0603795	7.05189	0.00178814	7.05189	-0.0260472	7.05189	-0.022471	7.05189	-0.0141859	7.05189	-0.0374317	7.05189	-0.0391006	7.05189	-0.0205636	7.05189	-0.0216961
	7.05675	0.0600815	7.05675	0.00303984	7.05675	-0.0261664	7.05675	-0.0224113	7.05675	-0.0149608	7.05675	-0.0365973	7.05675	-0.0386238	7.05675	-0.020802	7.05675	-0.0211596
	7.0616	0.0594854	7.0616	0.00435114	7.0616	-0.026226	7.0616	-0.0222921	7.0616	-0.015676	7.0616	-0.0354052	7.0616	-0.0383258	7.0616	-0.0213385	7.0616	-0.0211596
	7.06645	0.0585914	7.06645	0.00566244	7.06645	-0.0262856	7.06645	-0.0221729	7.06645	-0.0162125	7.06645	-0.0343919	7.06645	-0.038147	7.06645	-0.0221133	7.06645	-0.0217557
	7.07131	0.0576377	7.07131	0.00673532	7.07131	-0.0261664	7.07131	-0.0222325	7.07131	-0.0165701	7.07131	-0.0337958	7.07131	-0.0382066	7.07131	-0.0231862	7.07131	-0.0225306
	7.07616	0.0565648	7.07616	0.00721216	7.07616	-0.0258684	7.07616	-0.0224113	7.07616	-0.0166297	7.07616	-0.0337362	7.07616	-0.0382066	7.07616	-0.0241399	7.07616	-0.0234842
	7.08101	0.0558496	7.08101	0.00703335	7.08101	-0.0255704	7.08101	-0.0226498	7.08101	-0.0163317	7.08101	-0.0342727	7.08101	-0.0382066	7.08101	-0.0247955	7.08101	-0.0244379
	7.08587	0.0553131	7.08587	0.00631809	7.08587	-0.0252128	7.08587	-0.0228286	7.08587	-0.0160933	7.08587	-0.0352859	7.08587	-0.0383854	7.08587	-0.025034	7.08587	-0.025332
	7.09072	0.0552535	7.09072	0.005126	7.09072	-0.0248551	7.09072	-0.0229478	7.09072	-0.0158548	7.09072	-0.0362396	7.09072	-0.0383258	7.09072	-0.0245571	7.09072	-0.0260472
	7.09557	0.0555515	7.09557	0.0038743	7.09557	-0.0246167	7.09557	-0.0229478	7.09557	-0.0154972	7.09557	-0.0368953	7.09557	-0.0382662	7.09557	-0.023663	7.09557	-0.0265837
	7.10043	0.0557899	7.10043	0.00274181	7.10043	-0.0245571	7.10043	-0.0232458	7.10043	-0.0152588	7.10043	-0.0371933	7.10043	-0.0380874	7.10043	-0.0223517	7.10043	-0.0271797
	7.10528	0.0559688	7.10528	0.00202656	7.10528	-0.0246763	7.10528	-0.0236034	7.10528	-0.0149012	7.10528	-0.0368357	7.10528	-0.0379682	7.10528	-0.0211596	7.10528	-0.0277758
	7.11013	0.0562072	7.11013	0.00160933	7.11013	-0.025034	7.11013	-0.0242591	7.11013	-0.0144243	7.11013	-0.0360608	7.11013	-0.0380874	7.11013	-0.020504	7.11013	-0.0283122
	7.11499	0.0562072	7.11499	0.00160933	7.11499	-0.02563	7.11499	-0.0252128	7.11499	-0.0138283	7.11499	-0.0350475	7.11499	-0.038445	7.11499	-0.020504	7.11499	-0.0287294
	7.11984	0.0562072	7.11984	0.00184774	7.11984	-0.0261664	7.11984	-0.0261664	7.11984	-0.013113	7.11984	-0.0340939	7.11984	-0.0388026	7.11984	-0.0213981	7.11984	-0.0288486
	7.12469	0.056386	7.12469	0.00226498	7.12469	-0.0267625	7.12469	-0.0270605	7.12469	-0.012517	7.12469	-0.0333786	7.12469	-0.0391006	7.12469	-0.0228286	7.12469	-0.0287294
	7.12955	0.0567436	7.12955	0.00286102	7.12955	-0.0271201	7.12955	-0.0277758	7.12955	-0.0122786	7.12955	-0.033021	7.12955	-0.039041	7.12955	-0.0246763	7.12955	-0.028193
	7.1344	0.0573397	7.1344	0.00369549	7.1344	-0.0270009	7.1344	-0.0280738	7.1344	-0.0123382	7.1344	-0.0330806	7.1344	-0.0386238	7.1344	-0.0264049	7.1344	-0.0274181
	7.13925	0.0579953	7.13925	0.00441074	7.13925	-0.0267029	7.13925	-0.027895	7.13925	-0.012815	7.13925	-0.033319	7.13925	-0.0379086	7.13925	-0.0277162	7.13925	-0.0264645
	7.14411	0.0588298	7.14411	0.0051856	7.14411	-0.026226	7.14411	-0.0272989	7.14411	-0.013411	7.14411	-0.033617	7.14411	-0.0371337	7.14411	-0.0286102	7.14411	-0.0255108
	7.14896	0.059545	7.14896	0.00578165	7.14896	-0.0259876	7.14896	-0.0262856	7.14896	-0.0143647	7.14896	-0.0338554	7.14896	-0.0365973	7.14896	-0.0289083	7.14896	-0.0248551
	7.15381	0.0601411	7.15381	0.00619888	7.15381	-0.0260472	7.15381	-0.0250936	7.15381	-0.0151396	7.15381	-0.0339746	7.15381	-0.0364184	7.15381	-0.0289679	7.15381	-0.0245571
	7.15867	0.0604391	7.15867	0.00667572	7.15867	-0.0267029	7.15867	-0.0238419	7.15867	-0.0157356	7.15867	-0.0342131	7.15867	-0.0367165	7.15867	-0.0287294	7.15867	-0.0249147
	7.16352	0.0603199	7.16352	0.00703335	7.16352	-0.0279546	7.16352	-0.0225306	7.16352	-0.0160336	7.16352	-0.0345707	7.16352	-0.0371933	7.16352	-0.028193	7.16352	-0.0256896
	7.16837	0.0597835	7.16837	0.00739098	7.16837	-0.0291467	7.16837	-0.0216961	7.16837	-0.0162721	7.16837	-0.0352263	7.16837	-0.0379086	7.16837	-0.0274181	7.16837	-0.0268221
	7.17323	0.0588894	7.17323	0.00756979	7.17323	-0.03016	7.17323	-0.0212193	7.17323	-0.0164509	7.17323	-0.0360012	7.17323	-0.0386834	7.17323	-0.0265241	7.17323	-0.0279546
	7.17808	0.0576973	7.17808	0.00745058	7.17808	-0.0305772	7.17808	-0.0212789	7.17808	-0.0166297	7.17808	-0.0367761	7.17808	-0.0395179	7.17808	-0.0254512	7.17808	-0.0289083
	7.18293	0.056386	7.18293	0.00697374	7.18293	-0.030458	7.18293	-0.0216365	7.18293	-0.0171065	7.18293	-0.0374317	7.18293	-0.0402927	7.18293	-0.0245571	7.18293	-0.0295043
	7.18779	0.0551343	7.18779	0.00613928	7.18779	-0.0297427	7.18779	-0.0222325	7.18779	-0.017941	7.18779	-0.0377893	7.18779	-0.0408888	7.18779	-0.0239015	7.18779	-0.0296235
	7.19264	0.0542402	7.19264	0.00494719	7.19264	-0.0284314	7.19264	-0.0228286	7.19264	-0.0187755	7.19264	-0.0377297	7.19264	-0.0413656	7.19264	-0.0239015	7.19264	-0.0294447
	7.19749	0.0537038	7.19749	0.00369549	7.19749	-0.0270605	7.19749	-0.023365	7.19749	-0.0194311	7.19749	-0.0374317	7.19749	-0.0412464	7.19749	-0.0245571	7.19749	-0.0290275
	7.20235	0.0537038	7.20235	0.00286102	7.20235	-0.02563	7.20235	-0.023663	7.20235	-0.0196099	7.20235	-0.0368357	7.20235	-0.0408888	7.20235	-0.0256896	7.20235	-0.0286698
	7.2072	0.0542402	7.2072	0.00232458	7.2072	-0.0243783	7.2072	-0.0237226	7.2072	-0.0191927	7.2072	-0.03618	7.2072	-0.0399947	7.2072	-0.0268817	7.2072	-0.0284314
	7.21205	0.0548959	7.21205	0.00220537	7.21205	-0.0233054	7.21205	-0.0234842	7.21205	-0.0180006	7.21205	-0.0351667	7.21205	-0.0392199	7.21205	-0.0279546	7.21205	-0.028491
	7.21691	0.0554919	7.21691	0.00220537	7.21691	-0.0223517	7.21691	-0.023067	7.21691	-0.0163317	7.21691	-0.0340939	7.21691	-0.038743	7.21691	-0.028491	7.21691	-0.028789
	7.22176	0.0556707	7.22176	0.00214577	7.22176	-0.0217557	7.22176	-0.0225306	7.22176	-0.0146031	7.22176	-0.033021	7.22176	-0.0386238	7.22176	-0.028491	7.22176	-0.0293255
	7.22661	0.0555515	7.22661	0.00190735	7.22661	-0.0213385	7.22661	-0.0221133	7.22661	-0.0128746	7.22661	-0.0320077	7.22661	-0.039041	7.22661	-0.0279546	7.22661	-0.0298619
	7.23147	0.0548363	7.23147	0.00160933	7.23147	-0.0211	7.23147	-0.0218153	7.23147	-0.0118613	7.23147	-0.031352	7.23147	-0.0396371	7.23147	-0.0271797	7.23147	-0.0305176
	7.23632	0.0540614	7.23632	0.0012517	7.23632	-0.0210404	7.23632	-0.0216961	7.23632	-0.0114441	7.23632	-0.0311732	7.23632	-0.0404119	7.23632	-0.0262856	7.23632	-0.0311136
	7.24117	0.0534058	7.24117	0.000953674	7.24117	-0.0210404	7.24117	-0.0219345	7.24117	-0.0116229	7.24117	-0.031352	7.24117	-0.0409484	7.24117	-0.0255108	7.24117	-0.0315905
	7.24603	0.0532269	7.24603	0.00107288	7.24603	-0.0211	7.24603	-0.0222325	7.24603	-0.0121593	7.24603	-0.0319481	7.24603	-0.041306	7.24603	-0.0247955	7.24603	-0.0318885
	7.25088	0.053525	7.25088	0.00143051	7.25088	-0.0212789	7.25088	-0.022769	7.25088	-0.0128746	7.25088	-0.0326633	7.25088	-0.0414252	7.25088	-0.0243187	7.25088	-0.0319481
	7.25573	0.0543594	7.25573	0.00190735	7.25573	-0.0218153	7.25573	-0.0234246	7.25573	-0.0135899	7.25573	-0.033319	7.25573	-0.0414848	7.25573	-0.0240207	7.25573	-0.0316501
	7.26059	0.0553727	7.26059	0.00226498	7.26059	-0.0222921	7.26059	-0.0240207	7.26059	-0.0141263	7.26059	-0.033915	7.26059	-0.0413656	7.26059	-0.0240803	7.26059	-0.031054
	7.26544	0.056386	7.26544	0.00232458	7.26544	-0.0229478	7.26544	-0.0245571	7.26544	-0.0144839	7.26544	-0.0342727	7.26544	-0.0411272	7.26544	-0.0247955	7.26544	-0.0302196
	7.27029	0.056982	7.27029	0.00214577	7.27029	-0.0234842	7.27029	-0.0249743	7.27029	-0.0147223	7.27029	-0.0344515	7.27029	-0.0406504	7.27029	-0.0258684	7.27029	-0.0292659
	7.27515	0.0571609	7.27515	0.00149012	7.27515	-0.0237226	7.27515	-0.025034	7.27515	-0.0149012	7.27515	-0.0345111	7.27515	-0.0398755	7.27515	-0.0273585	7.27515	-0.0286102
	7.28	0.056982	7.28	0.000596046	7.28	-0.023663	7.28	-0.0248551	7.28	-0.0151992	7.28	-0.0341535	7.28	-0.0389814	7.28	-0.0291467	7.28	-0.028193
	7.28485	0.0565052	7.28485	-0.000238419	7.28485	-0.0231862	7.28485	-0.0243187	7.28485	-0.0155568	7.28485	-0.033617	7.28485	-0.0382066	7.28485	-0.0308156	7.28485	-0.0281334
	7.28971	0.056088	7.28971	-0.000834465	7.28971	-0.0223517	7.28971	-0.0234842	7.28971	-0.0158548	7.28971	-0.0329018	7.28971	-0.0374317	7.28971	-0.0321865	7.28971	-0.0283718
	7.29456	0.0557899	7.29456	-0.00089407	7.29456	-0.0213981	7.29456	-0.0225306	7.29456	-0.0161529	7.29456	-0.0323653	7.29456	-0.0371337	7.29456	-0.033021	7.29456	-0.0288486
	7.29941	0.0556111	7.29941	-0.000655651	7.29941	-0.0203252	7.29941	-0.0216961	7.29941	-0.0161529	7.29941	-0.0321269	7.29941	-0.0372529	7.29941	-0.033319	7.29941	-0.0293851
	7.30427	0.0554323	7.30427	-0.000119209	7.30427	-0.0194907	7.30427	-0.0212193	7.30427	-0.0158548	7.30427	-0.0326037	7.30427	-0.0377297	7.30427	-0.0329614	7.30427	-0.0299215
	7.30912	0.0551343	7.30912	0.000476837	7.30912	-0.0187755	7.30912	-0.0211596	7.30912	-0.015378	7.30912	-0.033617	7.30912	-0.038147	7.30912	-0.0321269	7.30912	-0.0303388
	7.31397	0.0545382	7.31397	0.000953674	7.31397	-0.018239	7.31397	-0.0213981	7.31397	-0.0148416	7.31397	-0.0351071	7.31397	-0.0383854	7.31397	-0.0309348	7.31397	-0.0308156
	7.31883	0.0538826	7.31883	0.0013113	7.31883	-0.0177622	7.31883	-0.0219345	7.31883	-0.0141263	7.31883	-0.0365376	7.31883	-0.0385642	7.31883	-0.0297427	7.31883	-0.031054
	7.32368	0.0532269	7.32368	0.00166893	7.32368	-0.017345	7.32368	-0.0225306	7.32368	-0.0136495	7.32368	-0.0377297	7.32368	-0.0386238	7.32368	-0.028789	7.32368	-0.0311732
	7.32853	0.0525713	7.32853	0.00220537	7.32853	-0.0167489	7.32853	-0.0231266	7.32853	-0.013411	7.32853	-0.038445	7.32853	-0.0386834	7.32853	-0.0283122	7.32853	-0.031054
	7.33339	0.0522137	7.33339	0.00309944	7.33339	-0.0161529	7.33339	-0.023663	7.33339	-0.0134706	7.33339	-0.0386834	7.33339	-0.038743	7.33339	-0.0282526	7.33339	-0.030756
	7.33824	0.051856	7.33824	0.00417233	7.33824	-0.0156164	7.33824	-0.0240803	7.33824	-0.0137687	7.33824	-0.0386238	7.33824	-0.0386238	7.33824	-0.028789	7.33824	-0.0305176
	7.34309	0.051558	7.34309	0.00536442	7.34309	-0.0156164	7.34309	-0.0242591	7.34309	-0.0141859	7.34309	-0.0386238	7.34309	-0.0383854	7.34309	-0.0294447	7.34309	-0.0303388
	7.34795	0.0510812	7.34795	0.0064373	7.34795	-0.015974	7.34795	-0.0242591	7.34795	-0.0144839	7.34795	-0.0389218	7.34795	-0.0379682	7.34795	-0.0299215	7.34795	-0.030458
	7.3528	0.0506639	7.3528	0.00697374	7.3528	-0.0168681	7.3528	-0.0239611	7.3528	-0.0145435	7.3528	-0.0394583	7.3528	-0.0368953	7.3528	-0.03016	7.3528	-0.0309348
	7.35765	0.0504255	7.35765	0.00685453	7.35765	-0.0180006	7.35765	-0.0235438	7.35765	-0.0144243	7.35765	-0.0401735	7.35765	-0.0356436	7.35765	-0.0300407	7.35765	-0.0316501
	7.36251	0.0504851	7.36251	0.00613928	7.36251	-0.0190735	7.36251	-0.022769	7.36251	-0.0144243	7.36251	-0.0405312	7.36251	-0.0344515	7.36251	-0.0295639	7.36251	-0.0327826
	7.36736	0.0509024	7.36736	0.00488758	7.36736	-0.0199676	7.36736	-0.0220537	7.36736	-0.0145435	7.36736	-0.0404119	7.36736	-0.033617	7.36736	-0.0290871	7.36736	-0.033915
	7.37221	0.051558	7.37221	0.00345707	7.37221	-0.0207424	7.37221	-0.0215173	7.37221	-0.01508	7.37221	-0.0399351	7.37221	-0.0330806	7.37221	-0.0286102	7.37221	-0.0352859
	7.37707	0.0523329	7.37707	0.00226498	7.37707	-0.0214577	7.37707	-0.0212789	7.37707	-0.0161529	7.37707	-0.039041	7.37707	-0.0329018	7.37707	-0.0282526	7.37707	-0.0365376
	7.38192	0.0529289	7.38192	0.00160933	7.38192	-0.022471	7.38192	-0.0215769	7.38192	-0.0172257	7.38192	-0.038147	7.38192	-0.033021	7.38192	-0.0278354	7.38192	-0.0376701
	7.38677	0.053525	7.38677	0.00160933	7.38677	-0.0237226	7.38677	-0.0225306	7.38677	-0.0182986	7.38677	-0.0376105	7.38677	-0.033021	7.38677	-0.0275373	7.38677	-0.0383854
	7.39163	0.054121	7.39163	0.00220537	7.39163	-0.0254512	7.39163	-0.0241399	7.39163	-0.0188947	7.39163	-0.0372529	7.39163	-0.0328422	7.39163	-0.0272393	7.39163	-0.038445
	7.39648	0.0546575	7.39648	0.00298023	7.39648	-0.0272393	7.39648	-0.0261664	7.39648	-0.0188351	7.39648	-0.0372529	7.39648	-0.0324249	7.39648	-0.0270009	7.39648	-0.0380278
	7.40133	0.0551939	7.40133	0.00375509	7.40133	-0.0289679	7.40133	-0.0282526	7.40133	-0.0181794	7.40133	-0.0371933	7.40133	-0.0320077	7.40133	-0.0269413	7.40133	-0.0370145
	7.40619	0.0556111	7.40619	0.00417233	7.40619	-0.0299811	7.40619	-0.0297427	7.40619	-0.0172257	7.40619	-0.0367761	7.40619	-0.0316501	7.40619	-0.0268817	7.40619	-0.035584
	7.41104	0.0558496	7.41104	0.00399351	7.41104	-0.030458	7.41104	-0.0305176	7.41104	-0.0160933	7.41104	-0.0359416	7.41104	-0.0318289	7.41104	-0.0269413	7.41104	-0.0341535
	7.41589	0.0558496	7.41589	0.00333786	7.41589	-0.0302196	7.41589	-0.0302196	7.41589	-0.0151396	7.41589	-0.0346899	7.41589	-0.0321269	7.41589	-0.0268221	7.41589	-0.0329614
	7.42075	0.0554919	7.42075	0.00232458	7.42075	-0.0293851	7.42075	-0.0291467	7.42075	-0.0146627	7.42075	-0.0331998	7.42075	-0.0327826	7.42075	-0.0265837	7.42075	-0.0324249
	7.4256	0.0550151	7.4256	0.00119209	7.4256	-0.0282526	7.4256	-0.027597	7.4256	-0.0145435	7.4256	-0.0319481	7.4256	-0.033617	7.4256	-0.0261664	7.4256	-0.0324249
	7.43045	0.0544786	7.43045	0	7.43045	-0.0270009	7.43045	-0.0259876	7.43045	-0.0147223	7.43045	-0.0309348	7.43045	-0.0343323	7.43045	-0.0257492	7.43045	-0.0330806
	7.43531	0.0540614	7.43531	-0.00101328	7.43531	-0.0256896	7.43531	-0.0249147	7.43531	-0.0150204	7.43531	-0.0303388	7.43531	-0.0350475	7.43531	-0.025332	7.43531	-0.033915
	7.44016	0.0539422	7.44016	-0.00184774	7.44016	-0.0246763	7.44016	-0.0244379	7.44016	-0.0153184	7.44016	-0.0299215	7.44016	-0.0356436	7.44016	-0.0251532	7.44016	-0.0346303
	7.44501	0.0541806	7.44501	-0.00214577	7.44501	-0.0238419	7.44501	-0.0244975	7.44501	-0.015676	7.44501	-0.0295639	7.44501	-0.0364184	7.44501	-0.0251532	7.44501	-0.0349879
	7.44987	0.0543594	7.44987	-0.00184774	7.44987	-0.0234246	7.44987	-0.0249743	7.44987	-0.0159144	7.44987	-0.0290871	7.44987	-0.0374317	7.44987	-0.0252128	7.44987	-0.0349283
	7.45472	0.0545979	7.45472	-0.00089407	7.45472	-0.0235438	7.45472	-0.0254512	7.45472	-0.0160933	7.45472	-0.0284314	7.45472	-0.0383854	7.45472	-0.0254512	7.45472	-0.0343323
	7.45957	0.0546575	7.45957	0.000476837	7.45957	-0.0239611	7.45957	-0.0257492	7.45957	-0.0160336	7.45957	-0.0277758	7.45957	-0.0395179	7.45957	-0.02563	7.45957	-0.033617
	7.46443	0.0545382	7.46443	0.00214577	7.46443	-0.0246763	7.46443	-0.0257492	7.46443	-0.0157356	7.46443	-0.0272989	7.46443	-0.0404119	7.46443	-0.0258088	7.46443	-0.0329018
	7.46928	0.0541806	7.46928	0.0038743	7.46928	-0.0254512	7.46928	-0.0256896	7.46928	-0.0151992	7.46928	-0.0272989	7.46928	-0.04071	7.46928	-0.0260472	7.46928	-0.0321269
	7.47413	0.0538826	7.47413	0.00488758	7.47413	-0.0261664	7.47413	-0.025332	7.47413	-0.0144839	7.47413	-0.0277758	7.47413	-0.0403523	7.47413	-0.0261664	7.47413	-0.0314116
	7.47899	0.053823	7.47899	0.00536442	7.47899	-0.0264049	7.47899	-0.0250936	7.47899	-0.0137687	7.47899	-0.028789	7.47899	-0.0392199	7.47899	-0.0262856	7.47899	-0.0305772
	7.48384	0.0540614	7.48384	0.00530481	7.48384	-0.0265837	7.48384	-0.0246763	7.48384	-0.0131726	7.48384	-0.0301003	7.48384	-0.0375509	7.48384	-0.026226	7.48384	-0.0298023
	7.48869	0.0544786	7.48869	0.00470877	7.48869	-0.0264645	7.48869	-0.0241399	7.48869	-0.012815	7.48869	-0.0317097	7.48869	-0.0352859	7.48869	-0.0259876	7.48869	-0.0290275
	7.49355	0.0550747	7.49355	0.00375509	7.49355	-0.0263453	7.49355	-0.0234842	7.49355	-0.0129342	7.49355	-0.0332594	7.49355	-0.0330806	7.49355	-0.0255704	7.49355	-0.0283718
	7.4984	0.0556707	7.4984	0.00274181	7.4984	-0.0261068	7.4984	-0.0225306	7.4984	-0.013113	7.4984	-0.0346899	7.4984	-0.0312328	7.4984	-0.025034	7.4984	-0.0280142
	7.50325	0.0563264	7.50325	0.00202656	7.50325	-0.0258684	7.50325	-0.0212789	7.50325	-0.013411	7.50325	-0.0359416	7.50325	-0.0301003	7.50325	-0.0244975	7.50325	-0.028193
	7.50811	0.0568032	7.50811	0.00160933	7.50811	-0.0253916	7.50811	-0.0201464	7.50811	-0.0135899	7.50811	-0.0368357	7.50811	-0.0295639	7.50811	-0.0239015	7.50811	-0.0290275
	7.51296	0.0572801	7.51296	0.00154972	7.51296	-0.0246167	7.51296	-0.0191331	7.51296	-0.0134706	7.51296	-0.0371933	7.51296	-0.0295639	7.51296	-0.0233054	7.51296	-0.03016
	7.51781	0.0578165	7.51781	0.00208616	7.51781	-0.0235438	7.51781	-0.0184178	7.51781	-0.013113	7.51781	-0.0370145	7.51781	-0.0299811	7.51781	-0.0228286	7.51781	-0.0314713
	7.52267	0.0583529	7.52267	0.00309944	7.52267	-0.0219941	7.52267	-0.0180602	7.52267	-0.0126362	7.52267	-0.0361204	7.52267	-0.0306368	7.52267	-0.0223517	7.52267	-0.0327229
	7.52752	0.059247	7.52752	0.00452995	7.52752	-0.020206	7.52752	-0.0181794	7.52752	-0.0120401	7.52752	-0.0343919	7.52752	-0.0309944	7.52752	-0.0218153	7.52752	-0.033617
	7.53237	0.0602603	7.53237	0.00631809	7.53237	-0.0183582	7.53237	-0.0183582	7.53237	-0.0112653	7.53237	-0.0321269	7.53237	-0.0312328	7.53237	-0.0212193	7.53237	-0.0339746
	7.53723	0.06181	7.53723	0.00828505	7.53723	-0.0164509	7.53723	-0.0186563	7.53723	-0.0104904	7.53723	-0.0293255	7.53723	-0.0311136	7.53723	-0.0206232	7.53723	-0.0333786
	7.54208	0.0635982	7.54208	0.01055	7.54208	-0.0144243	7.54208	-0.018537	7.54208	-0.00923872	7.54208	-0.026226	7.54208	-0.0303984	7.54208	-0.019908	7.54208	-0.0320077
	7.54693	0.0658035	7.54693	0.0127554	7.54693	-0.0123978	7.54693	-0.0177026	7.54693	-0.00786781	7.54693	-0.0229478	7.54693	-0.0291467	7.54693	-0.0192523	7.54693	-0.0298023
	7.55179	0.0684261	7.55179	0.0150204	7.55179	-0.0101924	7.55179	-0.0162125	7.55179	-0.00596046	7.55179	-0.0195503	7.55179	-0.0272393	7.55179	-0.0182986	7.55179	-0.0268221
	7.55664	0.0715256	7.55664	0.0174642	7.55664	-0.00786781	7.55664	-0.0135899	7.55664	-0.0038147	7.55664	-0.0162721	7.55664	-0.0246763	7.55664	-0.0171661	7.55664	-0.0233054
	7.56149	0.0751615	7.56149	0.0202656	7.56149	-0.00554323	7.56149	-0.0101924	7.56149	-0.00149012	7.56149	-0.013113	7.56149	-0.0216365	7.56149	-0.015676	7.56149	-0.0196695
	7.56635	0.0796318	7.56635	0.023365	7.56635	-0.00303984	7.56635	-0.00625849	7.56635	0.000715256	7.56635	-0.0100136	7.56635	-0.0183582	7.56635	-0.0136495	7.56635	-0.015974
	7.5712	0.0851154	7.5712	0.0269413	7.5712	-0.000417233	7.5712	-0.00226498	7.5712	0.00286102	7.5712	-0.00709295	7.5712	-0.0152588	7.5712	-0.0109673	7.5712	-0.0127554
	7.57605	0.0920892	7.57605	0.0309348	7.57605	0.00220537	7.57605	0.0012517	7.57605	0.00476837	7.57605	-0.00452995	7.57605	-0.0125766	7.57605	-0.00786781	7.57605	-0.0101328
	7.58091	0.101209	7.58091	0.0358224	7.58091	0.00447035	7.58091	0.00375509	7.58091	0.00619888	7.58091	-0.00274181	7.58091	-0.0110865	7.58091	-0.00458956	7.58091	-0.00846386
	7.58576	0.114083	7.58576	0.0419617	7.58576	0.00607967	7.58576	0.00464916	7.58576	0.00709295	7.58576	-0.002563	7.58576	-0.0110269	7.58576	-0.00166893	7.58576	-0.00816584
	7.59061	0.133395	7.59061	0.0501275	7.59061	0.00649691	7.59061	0.00333786	7.59061	0.00727177	7.59061	-0.00447035	7.59061	-0.0131726	7.59061	0.000119209	7.59061	-0.00995398
	7.59547	0.163496	7.59547	0.062108	7.59547	0.00572205	7.59547	-0.000536442	7.59547	0.0063777	7.59547	-0.00953674	7.59547	-0.0181198	7.59547	-0.000119209	7.59547	-0.0146031
	7.60032	0.210285	7.60032	0.080049	7.60032	0.00339746	7.60032	-0.00727177	7.60032	0.0038743	7.60032	-0.0185966	7.60032	-0.0264645	7.60032	-0.00309944	7.60032	-0.0228882
	7.60517	0.279963	7.60517	0.106573	7.60517	-0.000476837	7.60517	-0.0172853	7.60517	-0.000715256	7.60517	-0.0322461	7.60517	-0.0392795	7.60517	-0.00971556	7.60517	-0.035584
	7.61003	0.377595	7.61003	0.143349	7.61003	-0.00619888	7.61003	-0.031054	7.61003	-0.00870228	7.61003	-0.0508428	7.61003	-0.0572801	7.61003	-0.0209212	7.61003	-0.0534058
	7.61488	0.504911	7.61488	0.190914	7.61488	-0.0143051	7.61488	-0.0489354	7.61488	-0.0209808	7.61488	-0.0750422	7.61488	-0.0812411	7.61488	-0.0370741	7.61488	-0.0770688
	7.61973	0.659466	7.61973	0.247061	7.61973	-0.0260472	7.61973	-0.0719428	7.61973	-0.0388026	7.61973	-0.105441	7.61973	-0.111878	7.61973	-0.0591874	7.61973	-0.106692
	7.62459	0.833213	7.62459	0.307858	7.62459	-0.0428557	7.62459	-0.10103	7.62459	-0.0633001	7.62459	-0.142932	7.62459	-0.150025	7.62459	-0.0873804	7.62459	-0.143111
	7.62944	1.0137	7.62944	0.366747	7.62944	-0.066936	7.62944	-0.137389	7.62944	-0.0957251	7.62944	-0.188112	7.62944	-0.196099	7.62944	-0.122428	7.62944	-0.186443
	7.63429	1.18595	7.63429	0.416517	7.63429	-0.0997782	7.63429	-0.182211	7.63429	-0.136733	7.63429	-0.241518	7.63429	-0.25028	7.63429	-0.164866	7.63429	-0.237286
	7.63915	1.33449	7.63915	0.450015	7.63915	-0.142634	7.63915	-0.235975	7.63915	-0.186682	7.63915	-0.30303	7.63915	-0.312328	7.63915	-0.215054	7.63915	-0.295579
	7.644	1.44631	7.644	0.462174	7.644	-0.195801	7.644	-0.2985	7.644	-0.245452	7.644	-0.371754	7.644	-0.380993	7.644	-0.27287	7.644	-0.360966
	7.64885	1.51259	7.64885	0.449836	7.64885	-0.258207	7.64885	-0.368237	7.64885	-0.31203	7.64885	-0.445783	7.64885	-0.454664	7.64885	-0.337958	7.64885	-0.431836
	7.65371	1.52934	7.65371	0.412941	7.65371	-0.328004	7.65371	-0.44322	7.65371	-0.385046	7.65371	-0.522673	7.65371	-0.53066	7.65371	-0.408769	7.65371	-0.506341
	7.65856	1.49763	7.65856	0.353634	7.65856	-0.402391	7.65856	-0.520349	7.65856	-0.462174	7.65856	-0.599742	7.65856	-0.606358	7.65856	-0.483453	7.65856	-0.581741
	7.66341	1.42217	7.66341	0.275731	7.66341	-0.478268	7.66341	-0.596941	7.66341	-0.540614	7.66341	-0.674188	7.66341	-0.679135	7.66341	-0.559211	7.66341	-0.655472
	7.66827	1.31041	7.66827	0.183821	7.66827	-0.55325	7.66827	-0.670433	7.66827	-0.617802	7.66827	-0.744045	7.66827	-0.747204	7.66827	-0.633538	7.66827	-0.724971
	7.67312	1.17141	7.67312	0.0829101	7.67312	-0.625372	7.67312	-0.739098	7.67312	-0.691414	7.67312	-0.807881	7.67312	-0.80961	7.67312	-0.70411	7.67312	-0.789165
	7.67797	1.01411	7.67797	-0.0228286	7.67797	-0.69344	7.67797	-0.801742	7.67797	-0.759721	7.67797	-0.8654	7.67797	-0.866055	7.67797	-0.769317	7.67797	-0.847399
	7.68283	0.846863	7.68283	-0.129521	7.68283	-0.757158	7.68283	-0.858605	7.68283	-0.822067	7.68283	-0.916958	7.68283	-0.917315	7.68283	-0.828564	7.68283	-0.90009
	7.68768	0.677109	7.68768	-0.234365	7.68768	-0.816762	7.68768	-0.910103	7.68768	-0.878334	7.68768	-0.963449	7.68768	-0.964284	7.68768	-0.882089	7.68768	-0.948191
	7.69253	0.510454	7.69253	-0.335395	7.69253	-0.872672	7.69253	-0.957251	7.69253	-0.929177	7.69253	-1.00625	7.69253	-1.00791	7.69253	-0.930727	7.69253	-0.992835
	7.69739	0.351012	7.69739	-0.43118	7.69739	-0.925243	7.69739	-1.00094	7.69739	-0.97543	7.69739	-1.04612	7.69739	-1.0491	7.69739	-0.975609	7.69739	-1.03503
	7.70224	0.201881	7.70224	-0.520647	7.70224	-0.974596	7.70224	-1.04207	7.70224	-1.01793	7.70224	-1.08409	7.70224	-1.08844	7.70224	-1.01793	7.70224	-1.07521
	7.70709	0.0647902	7.70709	-0.603318	7.70709	-1.02055	7.70709	-1.08135	7.70709	-1.05739	7.70709	-1.12015	7.70709	-1.12605	7.70709	-1.05864	7.70709	-1.11365
	7.71195	-0.0597239	7.71195	-0.678957	7.71195	-1.06323	7.71195	-1.1189	7.71195	-1.09434	7.71195	-1.15466	7.71195	-1.16193	7.71195	-1.0981	7.71195	-1.15025
	7.7168	-0.171721	7.7168	-0.747621	7.7168	-1.10239	7.7168	-1.15472	7.7168	-1.12909	7.7168	-1.18709	7.7168	-1.19591	7.7168	-1.136	7.7168	-1.18482
	7.72165	-0.272214	7.72165	-0.809789	7.72165	-1.13803	7.72165	-1.18852	7.72165	-1.16193	7.72165	-1.21742	7.72165	-1.22792	7.72165	-1.17213	7.72165	-1.21725
	7.72651	-0.362456	7.72651	-0.865996	7.72651	-1.17064	7.72651	-1.22017	7.72651	-1.19293	7.72651	-1.24568	7.72651	-1.25748	7.72651	-1.20568	7.72651	-1.24735
	7.73136	-0.443876	7.73136	-0.917196	7.73136	-1.2005	7.73136	-1.24967	7.73136	-1.22213	7.73136	-1.27214	7.73136	-1.2849	7.73136	-1.23626	7.73136	-1.27506
	7.73621	-0.518143	7.73621	-0.963867	7.73621	-1.22815	7.73621	-1.27709	7.73621	-1.24985	7.73621	-1.29706	7.73621	-1.30981	7.73621	-1.2635	7.73621	-1.30045
	7.74107	-0.586271	7.74107	-1.00678	7.74107	-1.25408	7.74107	-1.30284	7.74107	-1.27572	7.74107	-1.3206	7.74107	-1.3327	7.74107	-1.28758	7.74107	-1.3234
	7.74592	-0.649035	7.74592	-1.0466	7.74592	-1.2784	7.74592	-1.32698	7.74592	-1.3001	7.74592	-1.34283	7.74592	-1.35356	7.74592	-1.30922	7.74592	-1.34397
	7.75077	-0.706911	7.75077	-1.08337	7.75077	-1.30117	7.75077	-1.34951	7.75077	-1.32293	7.75077	-1.36352	7.75077	-1.37264	7.75077	-1.32877	7.75077	-1.36209
	7.75563	-0.7599	7.75563	-1.11711	7.75563	-1.32221	7.75563	-1.37019	7.75563	-1.34408	7.75563	-1.38223	7.75563	-1.38968	7.75563	-1.34671	7.75563	-1.37764
	7.76048	-0.807822	7.76048	-1.14745	7.76048	-1.34093	7.76048	-1.38807	7.76048	-1.36352	7.76048	-1.39809	7.76048	-1.40423	7.76048	-1.36286	7.76048	-1.39028
	7.76533	-0.849724	7.76533	-1.17338	7.76533	-1.35624	7.76533	-1.40226	7.76533	-1.38086	7.76533	-1.41001	7.76533	-1.41567	7.76533	-1.37657	7.76533	-1.39928
	7.77019	-0.884771	7.77019	-1.19358	7.77019	-1.36679	7.77019	-1.41144	7.77019	-1.39529	7.77019	-1.41644	7.77019	-1.42241	7.77019	-1.3867	7.77019	-1.40357
	7.77504	-0.911117	7.77504	-1.2061	7.77504	-1.37091	7.77504	-1.414	7.77504	-1.4056	7.77504	-1.41549	7.77504	-1.423	7.77504	-1.39147	7.77504	-1.40172
	7.77989	-0.92721	7.77989	-1.20896	7.77989	-1.36679	7.77989	-1.40834	7.77989	-1.4106	7.77989	-1.40578	7.77989	-1.41555	7.77989	-1.38932	7.77989	-1.39177
	7.78475	-0.931263	7.78475	-1.2005	7.78475	-1.35261	7.78475	-1.39308	7.78475	-1.40834	7.78475	-1.38509	7.78475	-1.39832	7.78475	-1.37854	7.78475	-1.3721
	7.7896	-0.922143	7.7896	-1.17934	7.7896	-1.32704	7.7896	-1.36697	7.7896	-1.39707	7.7896	-1.35273	7.7896	-1.3696	7.7896	-1.35767	7.7896	-1.3411
	7.79445	-0.899553	7.79445	-1.14506	7.79445	-1.28949	7.79445	-1.32972	7.79445	-1.37538	7.79445	-1.30844	7.79445	-1.32883	7.79445	-1.32596	7.79445	-1.29819
	7.79931	-0.863969	7.79931	-1.09845	7.79931	-1.24055	7.79931	-1.28132	7.79931	-1.34224	7.79931	-1.25259	7.79931	-1.27625	7.79931	-1.28305	7.79931	-1.24329
	7.80416	-0.81712	7.80416	-1.04094	7.80416	-1.18148	7.80416	-1.22279	7.80416	-1.29747	7.80416	-1.18649	7.80416	-1.21325	7.80416	-1.22923	7.80416	-1.17761
	7.80901	-0.760615	7.80901	-0.974655	7.80901	-1.11413	7.80901	-1.15532	7.80901	-1.24186	7.80901	-1.11246	7.80901	-1.14185	7.80901	-1.16575	7.80901	-1.10328
	7.81387	-0.696719	7.81387	-0.901878	7.81387	-1.04052	7.81387	-1.08069	7.81387	-1.17654	7.81387	-1.03265	7.81387	-1.0643	7.81387	-1.09392	7.81387	-1.02252
	7.81872	-0.627279	7.81872	-0.82463	7.81872	-0.962317	7.81872	-1.0004	7.81872	-1.10328	7.81872	-0.948668	7.81872	-0.982642	7.81872	-1.01578	7.81872	-0.937641
	7.82357	-0.553548	7.82357	-0.744164	7.82357	-0.880718	7.82357	-0.915945	7.82357	-1.02377	7.82357	-0.861883	7.82357	-0.898302	7.82357	-0.933111	7.82357	-0.850618
	7.82843	-0.476658	7.82843	-0.661433	7.82843	-0.796258	7.82843	-0.828445	7.82843	-0.939786	7.82843	-0.773191	7.82843	-0.811696	7.82843	-0.847518	7.82843	-0.762701
	7.83328	-0.396907	7.83328	-0.576556	7.83328	-0.709057	7.83328	-0.738263	7.83328	-0.852644	7.83328	-0.682712	7.83328	-0.723183	7.83328	-0.760078	7.83328	-0.674427
	7.83813	-0.314593	7.83813	-0.489831	7.83813	-0.619233	7.83813	-0.645936	7.83813	-0.762999	7.83813	-0.590444	7.83813	-0.632524	7.83813	-0.671387	7.83813	-0.586271
	7.84299	-0.230074	7.84299	-0.401258	7.84299	-0.527024	7.84299	-0.551283	7.84299	-0.671685	7.84299	-0.496686	7.84299	-0.539899	7.84299	-0.581861	7.84299	-0.497878
	7.84784	-0.143647	7.84784	-0.311196	7.84784	-0.43273	7.84784	-0.454664	7.84784	-0.578821	7.84784	-0.401676	7.84784	-0.445247	7.84784	-0.4915	7.84784	-0.409365
	7.85269	-0.0559688	7.85269	-0.22006	7.85269	-0.337064	7.85269	-0.356436	7.85269	-0.484467	7.85269	-0.305712	7.85269	-0.349522	7.85269	-0.400722	7.85269	-0.320971
	7.85755	0.0325441	7.85755	-0.128448	7.85755	-0.240743	7.85755	-0.257194	7.85755	-0.38892	7.85755	-0.209451	7.85755	-0.252962	7.85755	-0.309765	7.85755	-0.232637
	7.8624	0.121236	7.8624	-0.0365376	7.8624	-0.144362	7.8624	-0.157952	7.8624	-0.292718	7.8624	-0.113547	7.8624	-0.156462	7.8624	-0.218868	7.8624	-0.144422
	7.86725	0.209689	7.86725	0.0553131	7.86725	-0.0482798	7.86725	-0.0591278	7.86725	-0.196397	7.86725	-0.0178218	7.86725	-0.0601411	7.86725	-0.128508	7.86725	-0.056386
	7.87211	0.297785	7.87211	0.147343	7.87211	0.0475049	7.87211	0.038743	7.87211	-0.100672	7.87211	0.077486	7.87211	0.0356436	7.87211	-0.0385046	7.87211	0.0316501
	7.87696	0.386	7.87696	0.240088	7.87696	0.14317	7.87696	0.13566	7.87696	-0.00590086	7.87696	0.172913	7.87696	0.130951	7.87696	0.0510812	7.87696	0.120342
	7.88181	0.474989	7.88181	0.334263	7.88181	0.239372	7.88181	0.231922	7.88181	0.0876188	7.88181	0.269175	7.88181	0.226319	7.88181	0.140965	7.88181	0.210285
	7.88667	0.565827	7.88667	0.430763	7.88667	0.337243	7.88667	0.329077	7.88667	0.180066	7.88667	0.367343	7.88667	0.3227	7.88667	0.231445	7.88667	0.302732
	7.89152	0.659883	7.89152	0.53072	7.89152	0.437617	7.89152	0.428081	7.89152	0.272095	7.89152	0.468552	7.89152	0.421166	7.89152	0.323713	7.89152	0.398159
	7.89637	0.758529	7.89637	0.635207	7.89637	0.541627	7.89637	0.530601	7.89637	0.365198	7.89637	0.573814	7.89637	0.523388	7.89637	0.418782	7.89637	0.497758
	7.90123	0.862718	7.90123	0.744939	7.90123	0.650167	7.90123	0.637531	7.90123	0.460684	7.90123	0.683904	7.90123	0.630379	7.90123	0.517786	7.90123	0.602186
	7.90608	0.972748	7.90608	0.859678	7.90608	0.763476	7.90608	0.749826	7.90608	0.560403	7.90608	0.798821	7.90608	0.742853	7.90608	0.621438	7.90608	0.711501
	7.91093	1.08796	7.91093	0.978708	7.91093	0.881374	7.91093	0.867069	7.91093	0.664949	7.91093	0.917792	7.91093	0.860512	7.91093	0.730276	7.91093	0.825405
	7.91579	1.20682	7.91579	1.10006	7.91579	1.00267	7.91579	0.988305	7.91579	0.775039	7.91579	1.03921	7.91579	0.981867	7.91579	0.844121	7.91579	0.942945
	7.92064	1.3265	7.92064	1.22154	7.92064	1.1254	7.92064	1.11115	7.92064	0.890136	7.92064	1.16074	7.92064	1.10441	7.92064	0.961781	7.92064	1.06239
	7.92549	1.44422	7.92549	1.34003	7.92549	1.24699	7.92549	1.23262	7.92549	1.00875	7.92549	1.27947	7.92549	1.22517	7.92549	1.08159	7.92549	1.18136
	7.93035	1.55628	7.93035	1.45274	7.93035	1.36417	7.93035	1.34975	7.93035	1.12861	7.93035	1.3926	7.93035	1.34063	7.93035	1.20097	7.93035	1.29718
	7.9352	1.65987	7.9352	1.55687	7.9352	1.47396	7.9352	1.459	7.9352	1.24669	7.9352	1.49733	7.9352	1.44798	7.9352	1.31696	7.9352	1.40697
	7.94005	1.75267	7.94005	1.65051	7.94005	1.57356	7.94005	1.55818	7.94005	1.36024	7.94005	1.5918	7.94005	1.54495	7.94005	1.4267	7.94005	1.50794
	7.94491	1.83308	7.94491	1.73241	7.94491	1.66124	7.94491	1.64539	7.94491	1.46604	7.94491	1.67435	7.94491	1.63019	7.94491	1.52737	7.94491	1.59818
	7.94976	1.90091	7.94976	1.80155	7.94976	1.7361	7.94976	1.71995	7.94976	1.56176	7.94976	1.74445	7.94976	1.70332	7.94976	1.61695	7.94976	1.67632
	7.95461	1.95652	7.95461	1.85835	7.95461	1.79809	7.95461	1.78212	7.95461	1.64598	7.95461	1.80209	7.95461	1.7643	7.95461	1.69432	7.95461	1.74195
	7.95947	2.00105	7.95947	1.90341	7.95947	1.8484	7.95947	1.83249	7.95947	1.71769	7.95947	1.8481	7.95947	1.81401	7.95947	1.75899	7.95947	1.79535
	7.96432	2.0358	7.96432	1.93757	7.96432	1.8881	7.96432	1.87236	7.96432	1.77705	7.96432	1.88375	7.96432	1.85359	7.96432	1.81168	7.96432	1.83773
	7.96917	2.06244	7.96917	1.96272	7.96917	1.91879	7.96917	1.90318	7.96917	1.8245	7.96917	1.91051	7.96917	1.88422	7.96917	1.85317	7.96917	1.87075
	7.97403	2.08217	7.97403	1.98042	7.97403	1.9418	7.97403	1.92642	7.97403	1.86157	7.97403	1.93006	7.97403	1.90705	7.97403	1.88506	7.97403	1.89584
	7.97888	2.09624	7.97888	1.99252	7.97888	1.95861	7.97888	1.94365	7.97888	1.88929	7.97888	1.94401	7.97888	1.92374	7.97888	1.90914	7.97888	1.91456
	7.98373	2.10607	7.98373	2.00093	7.98373	1.97041	7.98373	1.95622	7.98373	1.90973	7.98373	1.95372	7.98373	1.93554	7.98373	1.92678	7.98373	1.92851
	7.98859	2.11275	7.98859	2.00689	7.98859	1.97864	7.98859	1.96546	7.98859	1.92451	7.98859	1.96058	7.98859	1.94407	7.98859	1.93971	7.98859	1.939
	7.99344	2.11746	7.99344	2.01195	7.99344	1.98436	7.99344	1.97262	7.99344	1.93518	7.99344	1.96624	7.99344	1.95062	7.99344	1.94931	7.99344	1.94705
	7.99829	2.12139	7.99829	2.01702	7.99829	1.98907	7.99829	1.97881	7.99829	1.94341	7.99829	1.9719	7.99829	1.95646	7.99829	1.95676	7.99829	1.95372
	8.00315	2.12574	8.00315	2.02322	8.00315	1.99401	8.00315	1.98501	8.00315	1.9502	8.00315	1.97858	8.00315	1.96296	8.00315	1.96326	8.00315	1.9601
	8.008	2.13164	8.008	2.03133	8.008	2.00027	8.008	1.9924	8.008	1.95676	8.008	1.98716	8.008	1.97101	8.008	1.96999	8.008	1.96707
	8.01285	2.14022	8.01285	2.04223	8.01285	2.00903	8.01285	2.00194	8.01285	1.96373	8.01285	1.99866	8.01285	1.98156	8.01285	1.97774	8.01285	1.97577
	8.01771	2.15244	8.01771	2.05672	8.01771	2.02125	8.01771	2.01464	8.01771	1.97208	8.01771	2.01374	8.01771	1.99509	8.01771	1.98734	8.01771	1.9871
	8.02256	2.16919	8.02256	2.0752	8.02256	2.03747	8.02256	2.03139	8.02256	1.98257	8.02256	2.033	8.02256	2.01231	8.02256	1.9998	8.02256	2.00218
	8.02741	2.19136	8.02741	2.09814	8.02741	2.05821	8.02741	2.05284	8.02741	1.9961	8.02741	2.05731	8.02741	2.03377	8.02741	2.01583	8.02741	2.02191
	8.03227	2.21926	8.03227	2.12592	8.03227	2.0839	8.03227	2.07931	8.03227	2.01321	8.03227	2.087	8.03227	2.0597	8.03227	2.03609	8.03227	2.04706
	8.03712	2.2527	8.03712	2.1587	8.03712	2.11465	8.03712	2.11102	8.03712	2.03449	8.03712	2.1224	8.03712	2.09022	8.03712	2.06107	8.03712	2.07788
	8.04197	2.29138	8.04197	2.19643	8.04197	2.15042	8.04197	2.14785	8.04197	2.06041	8.04197	2.16317	8.04197	2.12574	8.04197	2.09099	8.04197	2.11424
	8.04683	2.33459	8.04683	2.23875	8.04683	2.19077	8.04683	2.1894	8.04683	2.09117	8.04683	2.20877	8.04683	2.16597	8.04683	2.12604	8.04683	2.15602
	8.05168	2.38127	8.05168	2.28524	8.05168	2.23523	8.05168	2.23529	8.05168	2.12681	8.05168	2.25812	8.05168	2.2108	8.05168	2.16633	8.05168	2.20227
	8.05653	2.43062	8.05653	2.33525	8.05653	2.28328	8.05653	2.28482	8.05653	2.16734	8.05653	2.31034	8.05653	2.25955	8.05653	2.21109	8.05653	2.25228
	8.06139	2.48212	8.06139	2.38794	8.06139	2.33394	8.06139	2.33757	8.06139	2.21241	8.06139	2.3644	8.06139	2.31135	8.06139	2.25985	8.06139	2.30503
	8.06624	2.53528	8.06624	2.44254	8.06624	2.38657	8.06624	2.39253	8.06624	2.26158	8.06624	2.41959	8.06624	2.36529	8.06624	2.31189	8.06624	2.35987
	8.07109	2.58964	8.07109	2.49815	8.07109	2.44063	8.07109	2.44898	8.07109	2.31403	8.07109	2.47556	8.07109	2.42066	8.07109	2.36619	8.07109	2.41607
	8.07595	2.64502	8.07595	2.55448	8.07595	2.49553	8.07595	2.50632	8.07595	2.36887	8.07595	2.53201	8.07595	2.47705	8.07595	2.42215	8.07595	2.47318
	8.0808	2.7011	8.0808	2.61086	8.0808	2.55114	8.0808	2.56389	8.0808	2.42507	8.0808	2.58869	8.0808	2.53379	8.0808	2.4789	8.0808	2.53052
	8.08565	2.75773	8.08565	2.66749	8.08565	2.60705	8.08565	2.62153	8.08565	2.48218	8.08565	2.64555	8.08565	2.59095	8.08565	2.536	8.08565	2.58756
	8.09051	2.81459	8.09051	2.72423	8.09051	2.66343	8.09051	2.67911	8.09051	2.53981	8.09051	2.70241	8.09051	2.64859	8.09051	2.59334	8.09051	2.64412
	8.09536	2.87181	8.09536	2.78109	8.09536	2.72012	8.09536	2.73681	8.09536	2.59793	8.09536	2.75946	8.09536	2.70683	8.09536	2.65074	8.09536	2.70021
	8.10021	2.92921	8.10021	2.83843	8.10021	2.77752	8.10021	2.79462	8.10021	2.65658	8.10021	2.81662	8.10021	2.76577	8.10021	2.7082	8.10021	2.75606
	8.10507	2.98721	8.10507	2.89631	8.10507	2.83557	8.10507	2.85316	8.10507	2.71589	8.10507	2.87408	8.10507	2.82532	8.10507	2.76613	8.10507	2.81191
	8.10992	3.04586	8.10992	2.95502	8.10992	2.8941	8.10992	2.91264	8.10992	2.77597	8.10992	2.93213	8.10992	2.8854	8.10992	2.82454	8.10992	2.86859
	8.11477	3.10546	8.11477	3.0145	8.11477	2.95371	8.11477	2.97326	8.11477	2.83694	8.11477	2.99096	8.11477	2.94626	8.11477	2.88391	8.11477	2.92671
	8.11963	3.16626	8.11963	3.07524	8.11963	3.01433	8.11963	3.03513	8.11963	2.89851	8.11963	3.05074	8.11963	3.00777	8.11963	2.94423	8.11963	2.98667
	8.12448	3.22855	8.12448	3.13705	8.12448	3.07596	8.12448	3.09825	8.12448	2.9611	8.12448	3.11172	8.12448	3.07047	8.12448	3.00586	8.12448	3.04866
	8.12933	3.2925	8.12933	3.19999	8.12933	3.13908	8.12933	3.16286	8.12933	3.02428	8.12933	3.17401	8.12933	3.13455	8.12933	3.06892	8.12933	3.11291
	8.13419	3.35807	8.13419	3.26467	8.13419	3.20375	8.13419	3.22896	8.13419	3.08859	8.13419	3.23772	8.13419	3.20059	8.13419	3.13342	8.13419	3.17901
	8.13904	3.42584	8.13904	3.33101	8.13904	3.27045	8.13904	3.29655	8.13904	3.15386	8.13904	3.30305	8.13904	3.2686	8.13904	3.19958	8.13904	3.24672
	8.14389	3.49545	8.14389	3.39943	8.14389	3.33911	8.14389	3.36599	8.14389	3.22026	8.14389	3.37023	8.14389	3.33881	8.14389	3.26747	8.14389	3.3161
	8.14875	3.5674	8.14875	3.47018	8.14875	3.40986	8.14875	3.43752	8.14875	3.28845	8.14875	3.43943	8.14875	3.41105	8.14875	3.33714	8.14875	3.38686
	8.1536	3.64131	8.1536	3.54338	8.1536	3.48264	8.1536	3.51107	8.1536	3.3583	8.1536	3.51089	8.1536	3.4852	8.1536	3.40879	8.1536	3.45886
	8.15845	3.71689	8.15845	3.61884	8.15845	3.55703	8.15845	3.58677	8.15845	3.43025	8.15845	3.58468	8.15845	3.56114	8.15845	3.48234	8.15845	3.53223
	8.16331	3.79384	8.16331	3.69608	8.16331	3.63272	8.16331	3.66437	8.16331	3.50428	8.16331	3.66074	8.16331	3.63863	8.16331	3.55774	8.16331	3.60668
	8.16816	3.87174	8.16816	3.7747	8.16816	3.7095	8.16816	3.74365	8.16816	3.58051	8.16816	3.73876	8.16816	3.71736	8.16816	3.63457	8.16816	3.68255
	8.17301	3.95018	8.17301	3.85422	8.17301	3.78698	8.17301	3.82406	8.17301	3.65829	8.17301	3.81857	8.17301	3.79717	8.17301	3.71259	8.17301	3.75986
	8.17787	4.02898	8.17787	3.93426	8.17787	3.86524	8.17787	3.90559	8.17787	3.73763	8.17787	3.89951	8.17787	3.8777	8.17787	3.79145	8.17787	3.83878
	8.18272	4.10831	8.18272	4.01491	8.18272	3.94422	8.18272	3.98773	8.18272	3.81809	8.18272	3.98129	8.18272	3.95888	8.18272	3.87108	8.18272	3.91912
	8.18757	4.18818	8.18757	4.09597	8.18757	4.02397	8.18757	4.07022	8.18757	3.89946	8.18757	4.06361	8.18757	4.04036	8.18757	3.95131	8.18757	4.0009
	8.19243	4.269	8.19243	4.17775	8.19243	4.10461	8.19243	4.15277	8.19243	3.98129	8.19243	4.1461	8.19243	4.12214	8.19243	4.03231	8.19243	4.08369
	8.19728	4.35054	8.19728	4.26	8.19728	4.18597	8.19728	4.23515	8.19728	4.06396	8.19728	4.22871	8.19728	4.20409	8.19728	4.11439	8.19728	4.1669
	8.20213	4.43274	8.20213	4.34238	8.20213	4.26781	8.20213	4.31734	8.20213	4.14705	8.20213	4.31114	8.20213	4.28653	8.20213	4.19712	8.20213	4.25047
	8.20699	4.51511	8.20699	4.42493	8.20699	4.35019	8.20699	4.39924	8.20699	4.2308	8.20699	4.39352	8.20699	4.36914	8.20699	4.28075	8.20699	4.33403
	8.21184	4.59731	8.21184	4.50718	8.21184	4.4325	8.21184	4.4809	8.21184	4.31478	8.21184	4.47553	8.21184	4.45193	8.21184	4.36491	8.21184	4.41754
	8.21669	4.67908	8.21669	4.58914	8.21669	4.51463	8.21669	4.5622	8.21669	4.39864	8.21669	4.55713	8.21669	4.5346	8.21669	4.44925	8.21669	4.50075
	8.22155	4.76056	8.22155	4.67056	8.22155	4.59611	8.22155	4.64362	8.22155	4.48239	8.22155	4.6382	8.22155	4.6168	8.22155	4.53365	8.22155	4.58348
	8.2264	4.84174	8.2264	4.75162	8.2264	4.67682	8.2264	4.72474	8.2264	4.56572	8.2264	4.71884	8.2264	4.69834	8.2264	4.61787	8.2264	4.66537
	8.23125	4.92269	8.23125	4.83251	8.23125	4.75711	8.23125	4.80592	8.23125	4.64845	8.23125	4.79919	8.23125	4.77916	8.23125	4.70179	8.23125	4.7465
	8.23611	5.00369	8.23611	4.91339	8.23611	4.83686	8.23611	4.88728	8.23611	4.73088	8.23611	4.87924	8.23611	4.85939	8.23611	4.7856	8.23611	4.82672
	8.24096	5.08457	8.24096	4.99421	8.24096	4.91655	8.24096	4.9687	8.24096	4.8129	8.24096	4.95958	8.24096	4.93944	8.24096	4.8691	8.24096	4.90654
	8.24581	5.16534	8.24581	5.07528	8.24581	4.99642	8.24581	5.05042	8.24581	4.89461	8.24581	5.04023	8.24581	5.01972	8.24581	4.95243	8.24581	4.98623
	8.25067	5.2461	8.25067	5.15676	8.25067	5.07635	8.25067	5.1322	8.25067	4.97621	8.25067	5.12117	8.25067	5.10037	8.25067	5.03546	8.25067	5.06634
	8.25552	5.32705	8.25552	5.23847	8.25552	5.15652	8.25552	5.21421	8.25552	5.05763	8.25552	5.20259	8.25552	5.18179	8.25552	5.11813	8.25552	5.1471
	8.26037	5.40829	8.26037	5.32031	8.26037	5.23698	8.26037	5.29593	8.26037	5.13893	8.26037	5.28443	8.26037	5.26381	8.26037	5.20039	8.26037	5.22852
	8.26523	5.48995	8.26523	5.40209	8.26523	5.31733	8.26523	5.37735	8.26523	5.22012	8.26523	5.36662	8.26523	5.346	8.26523	5.28258	8.26523	5.31048
	8.27008	5.5722	8.27008	5.48351	8.27008	5.39768	8.27008	5.45859	8.27008	5.30124	8.27008	5.44924	8.27008	5.42819	8.27008	5.36454	8.27008	5.39279
	8.27493	5.65517	8.27493	5.56457	8.27493	5.47808	8.27493	5.53966	8.27493	5.38254	8.27493	5.53197	8.27493	5.50991	8.27493	5.44673	8.27493	5.47516
	8.27979	5.7385	8.27979	5.64522	8.27979	5.55855	8.27979	5.6206	8.27979	5.46414	8.27979	5.61506	8.27979	5.59127	8.27979	5.52893	8.27979	5.5573
	8.28464	5.82194	8.28464	5.72574	8.28464	5.63908	8.28464	5.70166	8.28464	5.54621	8.28464	5.69832	8.28464	5.67228	8.28464	5.61118	8.28464	5.63943
	8.28949	5.90515	8.28949	5.80633	8.28949	5.71972	8.28949	5.78308	8.28949	5.62894	8.28949	5.78153	8.28949	5.7531	8.28949	5.6935	8.28949	5.72139
	8.29435	5.98794	8.29435	5.88697	8.29435	5.8006	8.29435	5.86492	8.29435	5.71221	8.29435	5.86468	8.29435	5.83392	8.29435	5.77581	8.29435	5.80323
	8.2992	6.06996	8.2992	5.96821	8.2992	5.88167	8.2992	5.94693	8.2992	5.79578	8.2992	5.94747	8.2992	5.91505	8.2992	5.85824	8.2992	5.88495
	8.30405	6.15144	8.30405	6.04999	8.30405	5.96309	8.30405	6.02913	8.30405	5.87952	8.30405	6.03014	8.30405	5.99653	8.30405	5.94091	8.30405	5.96666
	8.30891	6.23238	8.30891	6.13242	8.30891	6.04475	8.30891	6.11115	8.30891	5.96333	8.30891	6.11258	8.30891	6.07818	8.30891	6.02376	8.30891	6.0482
	8.31376	6.3132	8.31376	6.21533	8.31376	6.12664	8.31376	6.19286	8.31376	6.04695	8.31376	6.19489	8.31376	6.16026	8.31376	6.10715	8.31376	6.12986
	8.31861	6.39397	8.31861	6.29866	8.31861	6.2086	8.31861	6.27416	8.31861	6.13046	8.31861	6.27708	8.31861	6.24269	8.31861	6.1909	8.31861	6.21164
	8.32347	6.47479	8.32347	6.38217	8.32347	6.29061	8.32347	6.35517	8.32347	6.21367	8.32347	6.35922	8.32347	6.32542	8.32347	6.27482	8.32347	6.29359
	8.32832	6.55591	8.32832	6.46538	8.32832	6.37233	8.32832	6.43569	8.32832	6.29663	8.32832	6.44082	8.32832	6.40833	8.32832	6.35862	8.32832	6.37573
	8.33317	6.63728	8.33317	6.54811	8.33317	6.45387	8.33317	6.51604	8.33317	6.37931	8.33317	6.52224	8.33317	6.49142	8.33317	6.44231	8.33317	6.45792
	8.33803	6.7187	8.33803	6.63006	8.33803	6.53481	8.33803	6.59627	8.33803	6.46174	8.33803	6.60318	8.33803	6.57398	8.33803	6.52534	8.33803	6.53982
	8.34288	6.8	8.34288	6.71142	8.34288	6.61528	8.34288	6.67638	8.34288	6.54358	8.34288	6.68395	8.34288	6.65587	8.34288	6.60795	8.34288	6.62118
	8.34773	6.8813	8.34773	6.79207	8.34773	6.69515	8.34773	6.75607	8.34773	6.625	8.34773	6.76447	8.34773	6.73676	8.34773	6.68985	8.34773	6.70177
	8.35259	6.96218	8.35259	6.87182	8.35259	6.77431	8.35259	6.83558	8.35259	6.70606	8.35259	6.84464	8.35259	6.81651	8.35259	6.77109	8.35259	6.78158
	8.35744	7.04247	8.35744	6.9508	8.35744	6.85275	8.35744	6.91462	8.35744	6.7867	8.35744	6.92469	8.35744	6.89536	8.35744	6.85173	8.35744	6.86049
	8.36229	7.1221	8.36229	7.02864	8.36229	6.93065	8.36229	6.99317	8.36229	6.86717	8.36229	7.0042	8.36229	6.97309	8.36229	6.93166	8.36229	6.93852
	8.36715	7.20072	8.36715	7.10517	8.36715	7.00808	8.36715	7.07126	8.36715	6.94716	8.36715	7.08312	8.36715	7.05016	8.36715	7.01129	8.36715	7.016
	8.372	7.27814	8.372	7.18051	8.372	7.08503	8.372	7.14874	8.372	7.02685	8.372	7.1612	8.372	7.12639	8.372	7.09081	8.372	7.09289
	8.37685	7.3542	8.37685	7.25478	8.37685	7.16156	8.37685	7.22581	8.37685	7.10589	8.37685	7.23815	8.37685	7.20185	8.37685	7.17002	8.37685	7.16925
	8.38171	7.42865	8.38171	7.32863	8.38171	7.23755	8.38171	7.30234	8.38171	7.18403	8.38171	7.31403	8.38171	7.27654	8.38171	7.24906	8.38171	7.24518
	8.38656	7.50196	8.38656	7.4023	8.38656	7.31289	8.38656	7.37834	8.38656	7.26116	8.38656	7.38871	8.38656	7.35039	8.38656	7.32774	8.38656	7.32064
	8.39141	7.57438	8.39141	7.47615	8.39141	7.38734	8.39141	7.4538	8.39141	7.33733	8.39141	7.46244	8.39141	7.42364	8.39141	7.40582	8.39141	7.39551
	8.39627	7.6462	8.39627	7.55036	8.39627	7.46065	8.39627	7.52854	8.39627	7.41279	8.39627	7.5354	8.39627	7.49648	8.39627	7.48312	8.39627	7.46983
	8.40112	7.71785	8.40112	7.62439	8.40112	7.53289	8.40112	7.60239	8.40112	7.48765	8.40112	7.60764	8.40112	7.56872	8.40112	7.55948	8.40112	7.54339
	8.40597	7.78943	8.40597	7.698	8.40597	7.60418	8.40597	7.67511	8.40597	7.5621	8.40597	7.6794	8.40597	7.64036	8.40597	7.6347	8.40597	7.61598
	8.41083	7.86066	8.41083	7.77078	8.41083	7.67452	8.41083	7.74682	8.41083	7.63643	8.41083	7.75057	8.41083	7.71135	8.41083	7.70867	8.41083	7.68745
	8.41568	7.93123	8.41568	7.84218	8.41568	7.74395	8.41568	7.81709	8.41568	7.71028	8.41568	7.82108	8.41568	7.78133	8.41568	7.78145	8.41568	7.75784
	8.42053	8.00037	8.42053	7.91222	8.42053	7.81256	8.42053	7.88593	8.42053	7.78365	8.42053	7.8907	8.42053	7.85029	8.42053	7.85291	8.42053	7.82716
	8.42539	8.06797	8.42539	7.98094	8.42539	7.88027	8.42539	7.95329	8.42539	7.85601	8.42539	7.95907	8.42539	7.918	8.42539	7.92301	8.42539	7.89541
	8.43024	8.13395	8.43024	8.04836	8.43024	7.94685	8.43024	8.01945	8.43024	7.9273	8.43024	8.02588	8.43024	7.98476	8.43024	7.99173	8.43024	7.96258
	8.43509	8.19838	8.43509	8.11464	8.43509	8.01241	8.43509	8.08465	8.43509	7.99739	8.43509	8.09109	8.43509	8.0505	8.43509	8.0592	8.43509	8.02881
	8.43995	8.26168	8.43995	8.18002	8.43995	8.07714	8.43995	8.14891	8.43995	8.066	8.43995	8.15493	8.43995	8.11559	8.43995	8.12536	8.43995	8.09407
	8.4448	8.32438	8.4448	8.24451	8.4448	8.14098	8.4448	8.21269	8.4448	8.13323	8.4448	8.21739	8.4448	8.18002	8.4448	8.19027	8.4448	8.1585
	8.44965	8.38655	8.44965	8.30817	8.44965	8.20416	8.44965	8.27581	8.44965	8.19898	8.44965	8.27909	8.44965	8.24356	8.44965	8.25405	8.44965	8.22216
	8.45451	8.44818	8.45451	8.37117	8.45451	8.26663	8.45451	8.33815	8.45451	8.26323	8.45451	8.34012	8.45451	8.30662	8.45451	8.31693	8.45451	8.28516
	8.45936	8.50904	8.45936	8.4334	8.45936	8.3285	8.45936	8.39967	8.45936	8.32605	8.45936	8.40098	8.45936	8.36897	8.45936	8.37904	8.45936	8.34769
	8.46421	8.56912	8.46421	8.49438	8.46421	8.38965	8.46421	8.46004	8.46421	8.38768	8.46421	8.46153	8.46421	8.4306	8.46421	8.44067	8.46421	8.40962
	8.46907	8.62807	8.46907	8.55428	8.46907	8.44979	8.46907	8.51935	8.46907	8.44824	8.46907	8.52162	8.46907	8.49158	8.46907	8.50183	8.46907	8.47071
	8.47392	8.68583	8.47392	8.61281	8.47392	8.50904	8.47392	8.57753	8.47392	8.50791	8.47392	8.5808	8.47392	8.55172	8.47392	8.56268	8.47392	8.53091
	8.47877	8.74245	8.47877	8.67021	8.47877	8.56715	8.47877	8.63463	8.47877	8.56698	8.47877	8.63898	8.47877	8.61102	8.47877	8.62294	8.47877	8.58998
	8.48363	8.79818	8.48363	8.72678	8.48363	8.62437	8.48363	8.69113	8.48363	8.62545	8.48363	8.69596	8.48363	8.66908	8.48363	8.68243	8.48363	8.64774
	8.48848	8.8532	8.48848	8.78286	8.48848	8.68064	8.48848	8.7471	8.48848	8.6835	8.48848	8.75199	8.48848	8.726	8.48848	8.7412	8.48848	8.70442
	8.49333	8.90774	8.49333	8.83847	8.49333	8.73637	8.49333	8.80295	8.49333	8.7409	8.49333	8.807	8.49333	8.78179	8.49333	8.79896	8.49333	8.76021
	8.49819	8.96209	8.49819	8.89403	8.49819	8.79157	8.49819	8.85832	8.49819	8.79765	8.49819	8.8616	8.49819	8.83651	8.49819	8.85594	8.49819	8.81547
	8.50304	9.01628	8.50304	8.94922	8.50304	8.84652	8.50304	8.91358	8.50304	8.85385	8.50304	8.91578	8.50304	8.89039	8.50304	8.91209	8.50304	8.8703
	8.50789	9.07028	8.50789	9.00424	8.50789	8.90118	8.50789	8.96829	8.50789	8.90893	8.50789	8.9696	8.50789	8.94374	8.50789	8.9677	8.50789	8.92478
	8.51275	9.12392	8.51275	9.05895	8.51275	8.95566	8.51275	9.02241	8.51275	8.96335	8.51275	9.02289	8.51275	8.99661	8.51275	9.02289	8.51275	8.97908
	8.5176	9.17703	8.5176	9.11343	8.5176	9.00984	8.5176	9.07588	8.5176	9.01723	8.5176	9.0754	8.5176	9.04912	8.5176	9.07749	8.5176	9.03314
	8.52245	9.2293	8.52245	9.16749	8.52245	9.06348	8.52245	9.12851	8.52245	9.07087	8.52245	9.12708	8.52245	9.10133	8.52245	9.13149	8.52245	9.08703
	8.52731	9.28098	8.52731	9.22096	8.52731	9.11647	8.52731	9.18055	8.52731	9.12458	8.52731	9.17822	8.52731	9.15337	8.52731	9.18466	8.52731	9.14043
	8.53216	9.33182	8.53216	9.27341	8.53216	9.16868	8.53216	9.23181	8.53216	9.17864	8.53216	9.229	8.53216	9.20516	8.53216	9.23687	8.53216	9.1933
	8.53701	9.38207	8.53701	9.32491	8.53701	9.21994	8.53701	9.28241	8.53701	9.23276	8.53701	9.27967	8.53701	9.25648	8.53701	9.28813	8.53701	9.24575
	8.54187	9.43184	8.54187	9.37515	8.54187	9.27031	8.54187	9.33242	8.54187	9.28652	8.54187	9.33021	8.54187	9.30732	8.54187	9.33844	8.54187	9.29731
	8.54672	9.48095	8.54672	9.42415	8.54672	9.31978	8.54672	9.38177	8.54672	9.33945	8.54672	9.3807	8.54672	9.35751	8.54672	9.38773	8.54672	9.34792
	8.55157	9.52947	8.55157	9.47213	8.55157	9.36854	8.55157	9.43023	8.55157	9.39095	8.55157	9.43047	8.55157	9.40704	8.55157	9.43631	8.55157	9.39745
	8.55643	9.57716	8.55643	9.51916	8.55643	9.41682	8.55643	9.47791	8.55643	9.44072	8.55643	9.47934	8.55643	9.4555	8.55643	9.48417	8.55643	9.44585
	8.56128	9.62394	8.56128	9.56565	8.56128	9.4645	8.56128	9.52458	8.56128	9.48864	8.56128	9.52703	8.56128	9.50307	8.56128	9.53138	8.56128	9.49293
	8.56613	9.66972	8.56613	9.61149	8.56613	9.51153	8.56613	9.57018	8.56613	9.53507	8.56613	9.57328	8.56613	9.54962	8.56613	9.57799	8.56613	9.53889
	8.57099	9.71484	8.57099	9.65673	8.57099	9.5579	8.57099	9.61488	8.57099	9.58025	8.57099	9.61804	8.57099	9.59498	8.57099	9.62377	8.57099	9.58341
	8.57584	9.75901	8.57584	9.70113	8.57584	9.60332	8.57584	9.65852	8.57584	9.6246	8.57584	9.66138	8.57584	9.63926	8.57584	9.66877	8.57584	9.62692
	8.58069	9.80246	8.58069	9.74458	8.58069	9.64779	8.58069	9.70131	8.58069	9.66823	8.58069	9.70334	8.58069	9.68248	8.58069	9.71305	8.58069	9.6696
	8.58555	9.84502	8.58555	9.78661	8.58555	9.69124	8.58555	9.74315	8.58555	9.71133	8.58555	9.74429	8.58555	9.7248	8.58555	9.75645	8.58555	9.71138
	8.5904	9.88656	8.5904	9.82749	8.5904	9.73362	8.5904	9.78398	8.5904	9.75376	8.5904	9.78404	8.5904	9.76628	8.5904	9.79894	8.5904	9.75251
	8.59525	9.92727	8.59525	9.86731	8.59525	9.77486	8.59525	9.82368	8.59525	9.79567	8.59525	9.82308	8.59525	9.80699	8.59525	9.84091	8.59525	9.79304
	8.60011	9.96679	8.60011	9.90623	8.60011	9.81534	8.60011	9.86242	8.60011	9.83685	8.60011	9.86165	8.60011	9.84699	8.60011	9.88197	8.60011	9.8328
	8.60496	10.0051	8.60496	9.94444	8.60496	9.85509	8.60496	9.90015	8.60496	9.87726	8.60496	9.89962	8.60496	9.88626	8.60496	9.92215	8.60496	9.87172
	8.60981	10.0425	8.60981	9.98223	8.60981	9.89413	8.60981	9.93741	8.60981	9.91684	8.60981	9.93723	8.60981	9.92477	8.60981	9.96125	8.60981	9.90999
	8.61467	10.079	8.61467	10.0198	8.61467	9.93222	8.61467	9.9743	8.61467	9.95547	8.61467	9.97424	8.61467	9.96232	8.61467	9.99922	8.61467	9.9476
	8.61952	10.1148	8.61952	10.057	8.61952	9.96953	8.61952	10.0113	8.61952	9.99326	8.61952	10.0107	8.61952	9.99898	8.61952	10.0358	8.61952	9.98491
	8.62437	10.1503	8.62437	10.0939	8.62437	10.0061	8.62437	10.0486	8.62437	10.0303	8.62437	10.0467	8.62437	10.0346	8.62437	10.0713	8.62437	10.0219
	8.62923	10.1856	8.62923	10.1303	8.62923	10.0421	8.62923	10.0861	8.62923	10.0668	8.62923	10.082	8.62923	10.0694	8.62923	10.1058	8.62923	10.0586
	8.63408	10.2209	8.63408	10.1659	8.63408	10.0776	8.63408	10.1236	8.63408	10.1028	8.63408	10.1169	8.63408	10.1036	8.63408	10.1396	8.63408	10.0951
	8.63893	10.2562	8.63893	10.2007	8.63893	10.1128	8.63893	10.1608	8.63893	10.1386	8.63893	10.1516	8.63893	10.1373	8.63893	10.173	8.63893	10.131
	8.64379	10.2913	8.64379	10.2348	8.64379	10.1479	8.64379	10.197	8.64379	10.1741	8.64379	10.1861	8.64379	10.1708	8.64379	10.206	8.64379	10.1662
	8.64864	10.326	8.64864	10.2679	8.64864	10.1827	8.64864	10.2322	8.64864	10.2091	8.64864	10.2203	8.64864	10.2041	8.64864	10.2388	8.64864	10.2009
	8.65349	10.3601	8.65349	10.3004	8.65349	10.2171	8.65349	10.2661	8.65349	10.2436	8.65349	10.2543	8.65349	10.2375	8.65349	10.2714	8.65349	10.2347
	8.65835	10.394	8.65835	10.3322	8.65835	10.2509	8.65835	10.299	8.65835	10.2774	8.65835	10.288	8.65835	10.2709	8.65835	10.3038	8.65835	10.2678
	8.6632	10.4272	8.6632	10.3635	8.6632	10.2838	8.6632	10.3309	8.6632	10.3105	8.6632	10.3214	8.6632	10.3043	8.6632	10.3359	8.6632	10.3
	8.66805	10.4601	8.66805	10.3943	8.66805	10.316	8.66805	10.3622	8.66805	10.3428	8.66805	10.3545	8.66805	10.3377	8.66805	10.368	8.66805	10.3315
	8.67291	10.4926	8.67291	10.4248	8.67291	10.3477	8.67291	10.3931	8.67291	10.3747	8.67291	10.3871	8.67291	10.3708	8.67291	10.4001	8.67291	10.362
	8.67776	10.5247	8.67776	10.4553	8.67776	10.3791	8.67776	10.4237	8.67776	10.4063	8.67776	10.4194	8.67776	10.4037	8.67776	10.4322	8.67776	10.392
	8.68261	10.5562	8.68261	10.4856	8.68261	10.4105	8.68261	10.4537	8.68261	10.4378	8.68261	10.4511	8.68261	10.4362	8.68261	10.464	8.68261	10.4217
	8.68747	10.5873	8.68747	10.5157	8.68747	10.442	8.68747	10.4834	8.68747	10.4694	8.68747	10.4821	8.68747	10.4681	8.68747	10.4954	8.68747	10.4516
	8.69232	10.6179	8.69232	10.5457	8.69232	10.4737	8.69232	10.5128	8.69232	10.5011	8.69232	10.5122	8.69232	10.4994	8.69232	10.5262	8.69232	10.4817
	8.69717	10.6481	8.69717	10.5756	8.69717	10.5053	8.69717	10.542	8.69717	10.5329	8.69717	10.5417	8.69717	10.53	8.69717	10.5558	8.69717	10.512
	8.70203	10.678	8.70203	10.6055	8.70203	10.5367	8.70203	10.5712	8.70203	10.5646	8.70203	10.5708	8.70203	10.5598	8.70203	10.5847	8.70203	10.5425
	8.70688	10.7074	8.70688	10.6351	8.70688	10.5676	8.70688	10.6006	8.70688	10.5961	8.70688	10.5996	8.70688	10.5888	8.70688	10.6127	8.70688	10.5726
	8.71173	10.7364	8.71173	10.6645	8.71173	10.5978	8.71173	10.6301	8.71173	10.6272	8.71173	10.6285	8.71173	10.6173	8.71173	10.6404	8.71173	10.6023
	8.71659	10.7653	8.71659	10.6937	8.71659	10.6272	8.71659	10.6596	8.71659	10.6581	8.71659	10.6574	8.71659	10.6452	8.71659	10.6682	8.71659	10.6313
	8.72144	10.7937	8.72144	10.7225	8.72144	10.6558	8.72144	10.6884	8.72144	10.6883	8.72144	10.6864	8.72144	10.6726	8.72144	10.6956	8.72144	10.6594
	8.72629	10.822	8.72629	10.7506	8.72629	10.6838	8.72629	10.7164	8.72629	10.7177	8.72629	10.7152	8.72629	10.7	8.72629	10.7231	8.72629	10.6869
	8.73115	10.8502	8.73115	10.7784	8.73115	10.7113	8.73115	10.7433	8.73115	10.7463	8.73115	10.7437	8.73115	10.7273	8.73115	10.7502	8.73115	10.7136
	8.736	10.8781	8.736	10.8055	8.736	10.7386	8.736	10.7691	8.736	10.774	8.736	10.7714	8.736	10.7545	8.736	10.7769	8.736	10.7399
	8.74085	10.9057	8.74085	10.8324	8.74085	10.7659	8.74085	10.7941	8.74085	10.8008	8.74085	10.7986	8.74085	10.7819	8.74085	10.8031	8.74085	10.7657
	8.74571	10.9329	8.74571	10.8588	8.74571	10.7932	8.74571	10.8187	8.74571	10.8271	8.74571	10.8255	8.74571	10.8092	8.74571	10.8291	8.74571	10.7911
	8.75056	10.9591	8.75056	10.8849	8.75056	10.8207	8.75056	10.8432	8.75056	10.853	8.75056	10.852	8.75056	10.8364	8.75056	10.8548	8.75056	10.8163
	8.75541	10.9848	8.75541	10.9107	8.75541	10.848	8.75541	10.868	8.75541	10.8787	8.75541	10.8785	8.75541	10.8634	8.75541	10.8808	8.75541	10.8414
	8.76027	11.0096	8.76027	10.9363	8.76027	10.8752	8.76027	10.893	8.76027	10.9046	8.76027	10.9051	8.76027	10.8897	8.76027	10.9066	8.76027	10.8665
	8.76512	11.0341	8.76512	10.9614	8.76512	10.9018	8.76512	10.9181	8.76512	10.9307	8.76512	10.9318	8.76512	10.9156	8.76512	10.9326	8.76512	10.8917
	8.76997	11.0586	8.76997	10.9861	8.76997	10.9277	8.76997	10.9434	8.76997	10.9567	8.76997	10.9583	8.76997	10.9409	8.76997	10.9583	8.76997	10.9171
	8.77483	11.0832	8.77483	11.0106	8.77483	10.9528	8.77483	10.9684	8.77483	10.983	8.77483	10.9846	8.77483	10.9659	8.77483	10.9835	8.77483	10.9428
	8.77968	11.1082	8.77968	11.0348	8.77968	10.9771	8.77968	10.9931	8.77968	11.0093	8.77968	11.0104	8.77968	10.9906	8.77968	11.0083	8.77968	10.9686
	8.78453	11.1334	8.78453	11.0589	8.78453	11.0008	8.78453	11.0176	8.78453	11.0355	8.78453	11.0356	8.78453	11.0152	8.78453	11.0325	8.78453	10.9945
	8.78939	11.1588	8.78939	11.0831	8.78939	11.0242	8.78939	11.0417	8.78939	11.0615	8.78939	11.0602	8.78939	11.04	8.78939	11.0564	8.78939	11.0202
	8.79424	11.1843	8.79424	11.1076	8.79424	11.0478	8.79424	11.0652	8.79424	11.0874	8.79424	11.0844	8.79424	11.0651	8.79424	11.0801	8.79424	11.0456
	8.79909	11.2096	8.79909	11.1324	8.79909	11.0718	8.79909	11.0884	8.79909	11.1129	8.79909	11.1083	8.79909	11.0902	8.79909	11.1036	8.79909	11.0703
	8.80395	11.2346	8.80395	11.1575	8.80395	11.0965	8.80395	11.111	8.80395	11.1383	8.80395	11.1323	8.80395	11.1152	8.80395	11.1274	8.80395	11.0942
	8.8088	11.2591	8.8088	11.1828	8.8088	11.1218	8.8088	11.1331	8.8088	11.1633	8.8088	11.1565	8.8088	11.1398	8.8088	11.1512	8.8088	11.1172
	8.81365	11.2832	8.81365	11.2079	8.81365	11.1476	8.81365	11.155	8.81365	11.1881	8.81365	11.1811	8.81365	11.1638	8.81365	11.1756	8.81365	11.1396
	8.81851	11.3067	8.81851	11.2327	8.81851	11.1736	8.81851	11.1768	8.81851	11.2125	8.81851	11.2059	8.81851	11.1871	8.81851	11.2	8.81851	11.1618
	8.82336	11.3297	8.82336	11.2568	8.82336	11.1994	8.82336	11.1988	8.82336	11.2367	8.82336	11.2307	8.82336	11.2096	8.82336	11.2244	8.82336	11.184
	8.82821	11.3524	8.82821	11.2799	8.82821	11.2248	8.82821	11.2213	8.82821	11.2606	8.82821	11.2555	8.82821	11.2317	8.82821	11.2484	8.82821	11.2065
	8.83307	11.3748	8.83307	11.3021	8.83307	11.2494	8.83307	11.2442	8.83307	11.2841	8.83307	11.2799	8.83307	11.2534	8.83307	11.2717	8.83307	11.2293
	8.83792	11.3972	8.83792	11.3236	8.83792	11.2731	8.83792	11.2675	8.83792	11.3072	8.83792	11.3034	8.83792	11.2749	8.83792	11.2941	8.83792	11.2521
	8.84277	11.4198	8.84277	11.3447	8.84277	11.2963	8.84277	11.2908	8.84277	11.3299	8.84277	11.3261	8.84277	11.2964	8.84277	11.3157	8.84277	11.275
	8.84763	11.4425	8.84763	11.3657	8.84763	11.3187	8.84763	11.3137	8.84763	11.3522	8.84763	11.3481	8.84763	11.3178	8.84763	11.3365	8.84763	11.2976
	8.85248	11.4654	8.85248	11.3869	8.85248	11.3409	8.85248	11.3359	8.85248	11.3741	8.85248	11.3695	8.85248	11.3393	8.85248	11.3567	8.85248	11.3199
	8.85733	11.4881	8.85733	11.4081	8.85733	11.3627	8.85733	11.3572	8.85733	11.3955	8.85733	11.3906	8.85733	11.3607	8.85733	11.3767	8.85733	11.3418
	8.86219	11.5105	8.86219	11.4293	8.86219	11.3844	8.86219	11.3776	8.86219	11.4164	8.86219	11.4114	8.86219	11.3819	8.86219	11.3966	8.86219	11.3635
	8.86704	11.5322	8.86704	11.4502	8.86704	11.406	8.86704	11.3972	8.86704	11.4371	8.86704	11.4321	8.86704	11.4026	8.86704	11.4164	8.86704	11.3852
	8.87189	11.5535	8.87189	11.4707	8.87189	11.4273	8.87189	11.4161	8.87189	11.4575	8.87189	11.4526	8.87189	11.4232	8.87189	11.4362	8.87189	11.4068
	8.87675	11.574	8.87675	11.4908	8.87675	11.4484	8.87675	11.4346	8.87675	11.4781	8.87675	11.4726	8.87675	11.4434	8.87675	11.4558	8.87675	11.4284
	8.8816	11.5939	8.8816	11.5107	8.8816	11.4693	8.8816	11.4528	8.8816	11.4986	8.8816	11.4924	8.8816	11.4633	8.8816	11.4753	8.8816	11.4501
	8.88645	11.6131	8.88645	11.5304	8.88645	11.4899	8.88645	11.4713	8.88645	11.5191	8.88645	11.5119	8.88645	11.483	8.88645	11.4945	8.88645	11.4717
	8.89131	11.6318	8.89131	11.55	8.89131	11.5103	8.89131	11.4902	8.89131	11.5395	8.89131	11.5312	8.89131	11.5027	8.89131	11.5135	8.89131	11.4931
	8.89616	11.6502	8.89616	11.5696	8.89616	11.5303	8.89616	11.5098	8.89616	11.5597	8.89616	11.5506	8.89616	11.5223	8.89616	11.5322	8.89616	11.5142
	8.90101	11.6683	8.90101	11.5889	8.90101	11.5502	8.90101	11.5299	8.90101	11.5796	8.90101	11.57	8.90101	11.5417	8.90101	11.5508	8.90101	11.5349
	8.90587	11.6864	8.90587	11.6075	8.90587	11.5697	8.90587	11.5503	8.90587	11.5991	8.90587	11.5896	8.90587	11.5609	8.90587	11.5693	8.90587	11.555
	8.91072	11.7048	8.91072	11.6253	8.91072	11.5892	8.91072	11.5703	8.91072	11.6182	8.91072	11.6093	8.91072	11.5798	8.91072	11.5873	8.91072	11.5746
	8.91557	11.7234	8.91557	11.6423	8.91557	11.6084	8.91557	11.5896	8.91557	11.637	8.91557	11.6289	8.91557	11.5986	8.91557	11.605	8.91557	11.5938
	8.92043	11.7422	8.92043	11.6584	8.92043	11.6277	8.92043	11.6077	8.92043	11.6556	8.92043	11.6484	8.92043	11.6172	8.92043	11.6223	8.92043	11.6128
	8.92528	11.7612	8.92528	11.6741	8.92528	11.6469	8.92528	11.6248	8.92528	11.6742	8.92528	11.6676	8.92528	11.6355	8.92528	11.6391	8.92528	11.6317
	8.93013	11.7801	8.93013	11.6895	8.93013	11.6664	8.93013	11.6408	8.93013	11.6926	8.93013	11.6865	8.93013	11.6536	8.93013	11.6556	8.93013	11.6504
	8.93499	11.7987	8.93499	11.705	8.93499	11.6858	8.93499	11.6563	8.93499	11.7111	8.93499	11.7052	8.93499	11.6711	8.93499	11.672	8.93499	11.6689
	8.93984	11.817	8.93984	11.7209	8.93984	11.7052	8.93984	11.6714	8.93984	11.7294	8.93984	11.7235	8.93984	11.688	8.93984	11.6882	8.93984	11.6869
	8.94469	11.8349	8.94469	11.7368	8.94469	11.7242	8.94469	11.6863	8.94469	11.7474	8.94469	11.7417	8.94469	11.7042	8.94469	11.7044	8.94469	11.7046
	8.94955	11.8524	8.94955	11.7527	8.94955	11.7428	8.94955	11.7012	8.94955	11.7651	8.94955	11.7599	8.94955	11.7198	8.94955	11.7206	8.94955	11.7218
	8.9544	11.8698	8.9544	11.7685	8.9544	11.7609	8.9544	11.7161	8.9544	11.7825	8.9544	11.7779	8.9544	11.7349	8.9544	11.7368	8.9544	11.7388
	8.95925	11.8871	8.95925	11.7837	8.95925	11.7784	8.95925	11.7309	8.95925	11.7997	8.95925	11.7959	8.95925	11.7498	8.95925	11.7529	8.95925	11.7558
	8.96411	11.9041	8.96411	11.7986	8.96411	11.7956	8.96411	11.746	8.96411	11.8166	8.96411	11.8136	8.96411	11.7646	8.96411	11.7688	8.96411	11.7725
	8.96896	11.9209	8.96896	11.8129	8.96896	11.8125	8.96896	11.7614	8.96896	11.8333	8.96896	11.8308	8.96896	11.7798	8.96896	11.7845	8.96896	11.7891
	8.97381	11.9379	8.97381	11.827	8.97381	11.8295	8.97381	11.7774	8.97381	11.85	8.97381	11.8476	8.97381	11.795	8.97381	11.7999	8.97381	11.8055
	8.97867	11.9548	8.97867	11.8409	8.97867	11.8467	8.97867	11.7937	8.97867	11.8664	8.97867	11.8641	8.97867	11.8105	8.97867	11.8152	8.97867	11.8216
	8.98352	11.9718	8.98352	11.8549	8.98352	11.8641	8.98352	11.8104	8.98352	11.8827	8.98352	11.8803	8.98352	11.8261	8.98352	11.8304	8.98352	11.8373
	8.98837	11.9883	8.98837	11.8694	8.98837	11.8816	8.98837	11.8268	8.98837	11.8986	8.98837	11.8964	8.98837	11.8417	8.98837	11.8457	8.98837	11.8529
	8.99323	12.0047	8.99323	11.8845	8.99323	11.8991	8.99323	11.8428	8.99323	11.914	8.99323	11.9123	8.99323	11.8571	8.99323	11.8612	8.99323	11.8682
	8.99808	12.0208	8.99808	11.8999	8.99808	11.9163	8.99808	11.8583	8.99808	11.9289	8.99808	11.9278	8.99808	11.8724	8.99808	11.8768	8.99808	11.8836
	9.00293	12.0367	9.00293	11.9159	9.00293	11.9329	9.00293	11.8734	9.00293	11.9436	9.00293	11.943	9.00293	11.8874	9.00293	11.8926	9.00293	11.8991
	9.00779	12.0524	9.00779	11.9321	9.00779	11.949	9.00779	11.8881	9.00779	11.9581	9.00779	11.9579	9.00779	11.9023	9.00779	11.9085	9.00779	11.9144
	9.01264	12.0679	9.01264	11.9484	9.01264	11.9646	9.01264	11.9029	9.01264	11.9724	9.01264	11.973	9.01264	11.9172	9.01264	11.9241	9.01264	11.9296
	9.01749	12.0834	9.01749	11.9647	9.01749	11.9799	9.01749	11.9177	9.01749	11.9869	9.01749	11.9885	9.01749	11.9321	9.01749	11.9394	9.01749	11.9446
	9.02235	12.0985	9.02235	11.9811	9.02235	11.9951	9.02235	11.9329	9.02235	12.0015	9.02235	12.0047	9.02235	11.9472	9.02235	11.9546	9.02235	11.9592
	9.0272	12.1134	9.0272	11.9976	9.0272	12.0107	9.0272	11.9486	9.0272	12.0164	9.0272	12.0214	9.0272	11.9625	9.0272	11.9699	9.0272	11.9737
	9.03205	12.128	9.03205	12.0144	9.03205	12.0267	9.03205	11.9647	9.03205	12.0314	9.03205	12.0384	9.03205	11.9781	9.03205	11.9854	9.03205	11.9882
	9.03691	12.1426	9.03691	12.0315	9.03691	12.0431	9.03691	11.9812	9.03691	12.0465	9.03691	12.0551	9.03691	11.9939	9.03691	12.0015	9.03691	12.0031
	9.04176	12.1571	9.04176	12.0488	9.04176	12.0596	9.04176	11.9982	9.04176	12.0617	9.04176	12.0712	9.04176	12.0099	9.04176	12.0181	9.04176	12.0185
	9.04661	12.1719	9.04661	12.0661	9.04661	12.0761	9.04661	12.0155	9.04661	12.0772	9.04661	12.0863	9.04661	12.026	9.04661	12.0352	9.04661	12.0344
	9.05147	12.1868	9.05147	12.0834	9.05147	12.0923	9.05147	12.0328	9.05147	12.0928	9.05147	12.1008	9.05147	12.042	9.05147	12.0528	9.05147	12.0505
	9.05632	12.2019	9.05632	12.1004	9.05632	12.1079	9.05632	12.0502	9.05632	12.1087	9.05632	12.1147	9.05632	12.0582	9.05632	12.0705	9.05632	12.0665
	9.06117	12.2169	9.06117	12.1172	9.06117	12.1229	9.06117	12.0674	9.06117	12.1249	9.06117	12.1287	9.06117	12.0745	9.06117	12.0883	9.06117	12.0825
	9.06603	12.2321	9.06603	12.1338	9.06603	12.1374	9.06603	12.0847	9.06603	12.1413	9.06603	12.143	9.06603	12.091	9.06603	12.1059	9.06603	12.098
	9.07088	12.2472	9.07088	12.1505	9.07088	12.1518	9.07088	12.1018	9.07088	12.158	9.07088	12.1576	9.07088	12.108	9.07088	12.1232	9.07088	12.1133
	9.07573	12.2623	9.07573	12.1673	9.07573	12.1663	9.07573	12.1189	9.07573	12.1746	9.07573	12.1723	9.07573	12.1253	9.07573	12.1401	9.07573	12.1287
	9.08059	12.2776	9.08059	12.1844	9.08059	12.1813	9.08059	12.1362	9.08059	12.1909	9.08059	12.1873	9.08059	12.1433	9.08059	12.1568	9.08059	12.1442
	9.08544	12.2928	9.08544	12.2017	9.08544	12.1968	9.08544	12.1538	9.08544	12.2069	9.08544	12.2022	9.08544	12.1617	9.08544	12.1737	9.08544	12.1599
	9.09029	12.3079	9.09029	12.2194	9.09029	12.2127	9.09029	12.1716	9.09029	12.222	9.09029	12.2169	9.09029	12.1803	9.09029	12.1909	9.09029	12.1759
	9.09515	12.3227	9.09515	12.2373	9.09515	12.2288	9.09515	12.1897	9.09515	12.2367	9.09515	12.2313	9.09515	12.1992	9.09515	12.2089	9.09515	12.192
	9.1	12.3373	9.1	12.2555	9.1	12.2449	9.1	12.208	9.1	12.251	9.1	12.2456	9.1	12.218	9.1	12.2274	9.1	12.2079
	9.10485	12.3517	9.10485	12.274	9.10485	12.2609	9.10485	12.2262	9.10485	12.2652	9.10485	12.2598	9.10485	12.2367	9.10485	12.2464	9.10485	12.2236
	9.10971	12.3658	9.10971	12.2924	9.10971	12.2771	9.10971	12.2443	9.10971	12.2797	9.10971	12.2741	9.10971	12.2551	9.10971	12.2657	9.10971	12.2393
	9.11456	12.3799	9.11456	12.3107	9.11456	12.2933	9.11456	12.2623	9.11456	12.2947	9.11456	12.2887	9.11456	12.2733	9.11456	12.2852	9.11456	12.2551
	9.11941	12.3941	9.11941	12.3291	9.11941	12.3097	9.11941	12.2801	9.11941	12.3103	9.11941	12.3037	9.11941	12.2915	9.11941	12.3044	9.11941	12.2713
	9.12427	12.4084	9.12427	12.3475	9.12427	12.3264	9.12427	12.2981	9.12427	12.3262	9.12427	12.3188	9.12427	12.3099	9.12427	12.3235	9.12427	12.2881
	9.12912	12.4229	9.12912	12.3659	9.12912	12.3428	9.12912	12.3163	9.12912	12.3424	9.12912	12.3344	9.12912	12.3287	9.12912	12.3426	9.12912	12.3054
	9.13397	12.4379	9.13397	12.3846	9.13397	12.3594	9.13397	12.3354	9.13397	12.3586	9.13397	12.35	9.13397	12.3478	9.13397	12.3616	9.13397	12.3232
	9.13883	12.4535	9.13883	12.4037	9.13883	12.3758	9.13883	12.355	9.13883	12.3749	9.13883	12.3654	9.13883	12.3672	9.13883	12.3804	9.13883	12.3416
	9.14368	12.4698	9.14368	12.4233	9.14368	12.3924	9.14368	12.3755	9.14368	12.3911	9.14368	12.381	9.14368	12.3869	9.14368	12.399	9.14368	12.3607
	9.14853	12.4866	9.14853	12.4431	9.14853	12.4093	9.14853	12.3965	9.14853	12.4074	9.14853	12.3969	9.14853	12.4067	9.14853	12.4173	9.14853	12.3807
	9.15339	12.504	9.15339	12.4632	9.15339	12.4266	9.15339	12.4178	9.15339	12.4241	9.15339	12.4135	9.15339	12.4266	9.15339	12.4355	9.15339	12.4017
	9.15824	12.5217	9.15824	12.4834	9.15824	12.4444	9.15824	12.4391	9.15824	12.4409	9.15824	12.4309	9.15824	12.4469	9.15824	12.4537	9.15824	12.4233
	9.16309	12.5399	9.16309	12.5036	9.16309	12.4624	9.16309	12.4601	9.16309	12.4582	9.16309	12.4493	9.16309	12.4673	9.16309	12.4722	9.16309	12.4453
	9.16795	12.5584	9.16795	12.5236	9.16795	12.4807	9.16795	12.4808	9.16795	12.4757	9.16795	12.4683	9.16795	12.4878	9.16795	12.4913	9.16795	12.4673
	9.1728	12.577	9.1728	12.5435	9.1728	12.4988	9.1728	12.5009	9.1728	12.4935	9.1728	12.4876	9.1728	12.5083	9.1728	12.5108	9.1728	12.4888
	9.17765	12.5959	9.17765	12.5629	9.17765	12.5169	9.17765	12.5204	9.17765	12.5113	9.17765	12.5068	9.17765	12.5285	9.17765	12.5306	9.17765	12.5095
	9.18251	12.6147	9.18251	12.582	9.18251	12.5347	9.18251	12.539	9.18251	12.5289	9.18251	12.5255	9.18251	12.5483	9.18251	12.5502	9.18251	12.5296
	9.18736	12.6335	9.18736	12.6005	9.18736	12.5524	9.18736	12.5566	9.18736	12.5463	9.18736	12.5435	9.18736	12.5673	9.18736	12.5693	9.18736	12.5491
	9.19221	12.6517	9.19221	12.6184	9.19221	12.5702	9.19221	12.5733	9.19221	12.5635	9.19221	12.5608	9.19221	12.5858	9.19221	12.5877	9.19221	12.5682
	9.19707	12.6694	9.19707	12.6355	9.19707	12.5878	9.19707	12.5895	9.19707	12.5805	9.19707	12.5774	9.19707	12.6033	9.19707	12.6056	9.19707	12.5871
	9.20192	12.6866	9.20192	12.6519	9.20192	12.6052	9.20192	12.6053	9.20192	12.597	9.20192	12.5936	9.20192	12.6202	9.20192	12.6228	9.20192	12.6057
	9.20677	12.7032	9.20677	12.6677	9.20677	12.6223	9.20677	12.6213	9.20677	12.6132	9.20677	12.6095	9.20677	12.6362	9.20677	12.6397	9.20677	12.624
	9.21163	12.7195	9.21163	12.6831	9.21163	12.6389	9.21163	12.6375	9.21163	12.6289	9.21163	12.6252	9.21163	12.6517	9.21163	12.6561	9.21163	12.6418
	9.21648	12.7356	9.21648	12.6982	9.21648	12.6548	9.21648	12.6538	9.21648	12.6439	9.21648	12.6408	9.21648	12.6669	9.21648	12.6722	9.21648	12.659
	9.22133	12.7516	9.22133	12.7133	9.22133	12.6701	9.22133	12.6699	9.22133	12.6587	9.22133	12.656	9.22133	12.6817	9.22133	12.688	9.22133	12.6755
	9.22619	12.7676	9.22619	12.7283	9.22619	12.6847	9.22619	12.6857	9.22619	12.6731	9.22619	12.6709	9.22619	12.6963	9.22619	12.7033	9.22619	12.6912
	9.23104	12.7832	9.23104	12.7431	9.23104	12.6987	9.23104	12.7006	9.23104	12.6873	9.23104	12.6851	9.23104	12.711	9.23104	12.7183	9.23104	12.7062
	9.23589	12.7984	9.23589	12.7578	9.23589	12.7122	9.23589	12.7149	9.23589	12.7016	9.23589	12.6987	9.23589	12.7255	9.23589	12.733	9.23589	12.7205
	9.24075	12.8128	9.24075	12.772	9.24075	12.7255	9.24075	12.7285	9.24075	12.7159	9.24075	12.7116	9.24075	12.7398	9.24075	12.7476	9.24075	12.7341
	9.2456	12.8266	9.2456	12.7855	9.2456	12.7388	9.2456	12.7416	9.2456	12.7299	9.2456	12.7239	9.2456	12.7536	9.2456	12.7622	9.2456	12.747
	9.25045	12.8396	9.25045	12.7984	9.25045	12.7522	9.25045	12.7543	9.25045	12.7438	9.25045	12.7356	9.25045	12.7671	9.25045	12.7766	9.25045	12.7597
	9.25531	12.8519	9.25531	12.8108	9.25531	12.7661	9.25531	12.7667	9.25531	12.7573	9.25531	12.747	9.25531	12.78	9.25531	12.7908	9.25531	12.772
	9.26016	12.864	9.26016	12.8227	9.26016	12.7804	9.26016	12.7792	9.26016	12.7704	9.26016	12.7584	9.26016	12.7925	9.26016	12.8047	9.26016	12.7847
	9.26501	12.876	9.26501	12.8342	9.26501	12.7952	9.26501	12.7913	9.26501	12.7833	9.26501	12.7701	9.26501	12.8049	9.26501	12.8185	9.26501	12.7976
	9.26987	12.8881	9.26987	12.8456	9.26987	12.8098	9.26987	12.8036	9.26987	12.7959	9.26987	12.7822	9.26987	12.8174	9.26987	12.832	9.26987	12.8109
	9.27472	12.9005	9.27472	12.8568	9.27472	12.8243	9.27472	12.8157	9.27472	12.8086	9.27472	12.795	9.27472	12.8302	9.27472	12.8452	9.27472	12.8245
	9.27957	12.9132	9.27957	12.868	9.27957	12.8381	9.27957	12.8278	9.27957	12.8214	9.27957	12.8085	9.27957	12.8432	9.27957	12.8581	9.27957	12.8383
	9.28443	12.9263	9.28443	12.8791	9.28443	12.8512	9.28443	12.8397	9.28443	12.8345	9.28443	12.8225	9.28443	12.8562	9.28443	12.8706	9.28443	12.8519
	9.28928	12.9399	9.28928	12.8903	9.28928	12.8634	9.28928	12.8516	9.28928	12.8478	9.28928	12.8368	9.28928	12.8691	9.28928	12.8826	9.28928	12.8653
	9.29413	12.9538	9.29413	12.9017	9.29413	12.8751	9.29413	12.8633	9.29413	12.861	9.29413	12.8511	9.29413	12.8816	9.29413	12.894	9.29413	12.8781
	9.29899	12.9678	9.29899	12.9132	9.29899	12.8865	9.29899	12.8751	9.29899	12.8744	9.29899	12.865	9.29899	12.8936	9.29899	12.905	9.29899	12.8905
	9.30384	12.9818	9.30384	12.9251	9.30384	12.8982	9.30384	12.8871	9.30384	12.8875	9.30384	12.8785	9.30384	12.9051	9.30384	12.9158	9.30384	12.9024
	9.30869	12.9954	9.30869	12.9374	9.30869	12.9104	9.30869	12.8994	9.30869	12.9004	9.30869	12.8915	9.30869	12.9164	9.30869	12.9266	9.30869	12.914
	9.31355	13.0086	9.31355	12.9498	9.31355	12.9234	9.31355	12.912	9.31355	12.913	9.31355	12.9042	9.31355	12.9277	9.31355	12.9376	9.31355	12.9256
	9.3184	13.0213	9.3184	12.9627	9.3184	12.9368	9.3184	12.9246	9.3184	12.9254	9.3184	12.9166	9.3184	12.9389	9.3184	12.9489	9.3184	12.9374
	9.32325	13.0337	9.32325	12.9757	9.32325	12.9505	9.32325	12.9373	9.32325	12.9379	9.32325	12.9289	9.32325	12.9505	9.32325	12.9605	9.32325	12.949
	9.32811	13.0459	9.32811	12.9887	9.32811	12.9642	9.32811	12.9496	9.32811	12.9505	9.32811	12.9412	9.32811	12.9623	9.32811	12.9723	9.32811	12.9609
	9.33296	13.058	9.33296	13.0016	9.33296	12.9775	9.33296	12.9614	9.33296	12.9632	9.33296	12.9535	9.33296	12.9741	9.33296	12.9841	9.33296	12.9727
	9.33781	13.0703	9.33781	13.0141	9.33781	12.9902	9.33781	12.9727	9.33781	12.976	9.33781	12.9656	9.33781	12.9858	9.33781	12.9958	9.33781	12.9845
	9.34267	13.0825	9.34267	13.0263	9.34267	13.0027	9.34267	12.9837	9.34267	12.9888	9.34267	12.9777	9.34267	12.9976	9.34267	13.0073	9.34267	12.996
	9.34752	13.0949	9.34752	13.038	9.34752	13.0149	9.34752	12.9949	9.34752	13.0014	9.34752	12.9897	9.34752	13.0091	9.34752	13.019	9.34752	13.0072
	9.35237	13.1071	9.35237	13.0497	9.35237	13.0273	9.35237	13.0064	9.35237	13.0137	9.35237	13.0017	9.35237	13.0203	9.35237	13.0306	9.35237	13.0181
	9.35723	13.1193	9.35723	13.0615	9.35723	13.0398	9.35723	13.0185	9.35723	13.0256	9.35723	13.0139	9.35723	13.0313	9.35723	13.0425	9.35723	13.029
	9.36208	13.1314	9.36208	13.0733	9.36208	13.0523	9.36208	13.0312	9.36208	13.0373	9.36208	13.0262	9.36208	13.0422	9.36208	13.0545	9.36208	13.04
	9.36693	13.1432	9.36693	13.085	9.36693	13.0643	9.36693	13.0442	9.36693	13.0489	9.36693	13.0388	9.36693	13.0529	9.36693	13.0667	9.36693	13.0513
	9.37179	13.1549	9.37179	13.0966	9.37179	13.0757	9.37179	13.0575	9.37179	13.0605	9.37179	13.0512	9.37179	13.0637	9.37179	13.0787	9.37179	13.0629
	9.37664	13.1664	9.37664	13.1078	9.37664	13.0864	9.37664	13.0705	9.37664	13.0723	9.37664	13.0635	9.37664	13.0747	9.37664	13.0902	9.37664	13.0748
	9.38149	13.1778	9.38149	13.1185	9.38149	13.0966	9.38149	13.0832	9.38149	13.0841	9.38149	13.0756	9.38149	13.086	9.38149	13.1012	9.38149	13.087
	9.38635	13.189	9.38635	13.1289	9.38635	13.1066	9.38635	13.0955	9.38635	13.096	9.38635	13.0875	9.38635	13.0972	9.38635	13.1118	9.38635	13.0989
	9.3912	13.2002	9.3912	13.1391	9.3912	13.1168	9.3912	13.1074	9.3912	13.108	9.3912	13.099	9.3912	13.1083	9.3912	13.1223	9.3912	13.1106
	9.39605	13.2114	9.39605	13.1491	9.39605	13.1276	9.39605	13.1187	9.39605	13.1201	9.39605	13.1105	9.39605	13.1192	9.39605	13.1329	9.39605	13.122
	9.40091	13.2228	9.40091	13.1592	9.40091	13.1391	9.40091	13.1298	9.40091	13.1323	9.40091	13.122	9.40091	13.1297	9.40091	13.1441	9.40091	13.1333
	9.40576	13.234	9.40576	13.1689	9.40576	13.1509	9.40576	13.1404	9.40576	13.1446	9.40576	13.1333	9.40576	13.1398	9.40576	13.156	9.40576	13.1446
	9.41061	13.2452	9.41061	13.1783	9.41061	13.1626	9.41061	13.1505	9.41061	13.157	9.41061	13.1446	9.41061	13.1496	9.41061	13.1683	9.41061	13.1557
	9.41547	13.2562	9.41547	13.1872	9.41547	13.1742	9.41547	13.1602	9.41547	13.1692	9.41547	13.1556	9.41547	13.1595	9.41547	13.1804	9.41547	13.1671
	9.42032	13.2667	9.42032	13.1959	9.42032	13.1854	9.42032	13.1695	9.42032	13.181	9.42032	13.1662	9.42032	13.1693	9.42032	13.1924	9.42032	13.1782
	9.42517	13.2768	9.42517	13.2046	9.42517	13.196	9.42517	13.1788	9.42517	13.1922	9.42517	13.1763	9.42517	13.1794	9.42517	13.2039	9.42517	13.1891
	9.43003	13.2863	9.43003	13.2138	9.43003	13.2065	9.43003	13.1883	9.43003	13.2027	9.43003	13.1859	9.43003	13.1896	9.43003	13.2149	9.43003	13.1996
	9.43488	13.2952	9.43488	13.2237	9.43488	13.217	9.43488	13.198	9.43488	13.2128	9.43488	13.1952	9.43488	13.1996	9.43488	13.2255	9.43488	13.2095
	9.43973	13.3038	9.43973	13.2343	9.43973	13.227	9.43973	13.2082	9.43973	13.2226	9.43973	13.2043	9.43973	13.2093	9.43973	13.2358	9.43973	13.2188
	9.44459	13.3121	9.44459	13.2454	9.44459	13.2371	9.44459	13.2186	9.44459	13.2322	9.44459	13.2134	9.44459	13.2188	9.44459	13.2461	9.44459	13.2279
	9.44944	13.3204	9.44944	13.2568	9.44944	13.2467	9.44944	13.2293	9.44944	13.2419	9.44944	13.2228	9.44944	13.228	9.44944	13.2561	9.44944	13.2369
	9.45429	13.3291	9.45429	13.2681	9.45429	13.2558	9.45429	13.2399	9.45429	13.2521	9.45429	13.2324	9.45429	13.2371	9.45429	13.2657	9.45429	13.2461
	9.45915	13.338	9.45915	13.2789	9.45915	13.2644	9.45915	13.2505	9.45915	13.2625	9.45915	13.2422	9.45915	13.2465	9.45915	13.2751	9.45915	13.2552
	9.464	13.3471	9.464	13.2889	9.464	13.2727	9.464	13.2609	9.464	13.2732	9.464	13.252	9.464	13.2562	9.464	13.2839	9.464	13.2647
	9.46885	13.3561	9.46885	13.298	9.46885	13.2807	9.46885	13.271	9.46885	13.2837	9.46885	13.2616	9.46885	13.2663	9.46885	13.2923	9.46885	13.2743
	9.47371	13.3651	9.47371	13.3064	9.47371	13.2886	9.47371	13.2808	9.47371	13.2939	9.47371	13.2708	9.47371	13.2763	9.47371	13.3002	9.47371	13.284
	9.47856	13.3742	9.47856	13.3142	9.47856	13.2965	9.47856	13.2903	9.47856	13.3033	9.47856	13.2796	9.47856	13.2861	9.47856	13.3078	9.47856	13.2937
	9.48341	13.3831	9.48341	13.3216	9.48341	13.3046	9.48341	13.2996	9.48341	13.312	9.48341	13.2881	9.48341	13.2956	9.48341	13.3151	9.48341	13.3029
	9.48827	13.3922	9.48827	13.3289	9.48827	13.313	9.48827	13.3085	9.48827	13.32	9.48827	13.2967	9.48827	13.3045	9.48827	13.3222	9.48827	13.3116
	9.49312	13.4013	9.49312	13.3363	9.49312	13.3216	9.49312	13.3174	9.49312	13.3275	9.49312	13.3055	9.49312	13.3127	9.49312	13.3293	9.49312	13.3196
	9.49797	13.4107	9.49797	13.3438	9.49797	13.3301	9.49797	13.3261	9.49797	13.3351	9.49797	13.3147	9.49797	13.3203	9.49797	13.3364	9.49797	13.3269
	9.50283	13.4203	9.50283	13.3514	9.50283	13.3386	9.50283	13.3347	9.50283	13.343	9.50283	13.3243	9.50283	13.3277	9.50283	13.3439	9.50283	13.3337
	9.50768	13.4297	9.50768	13.3594	9.50768	13.347	9.50768	13.3432	9.50768	13.3515	9.50768	13.3339	9.50768	13.3352	9.50768	13.3516	9.50768	13.3403
	9.51253	13.4386	9.51253	13.3673	9.51253	13.355	9.51253	13.3516	9.51253	13.3605	9.51253	13.3432	9.51253	13.3429	9.51253	13.3596	9.51253	13.347
	9.51739	13.4467	9.51739	13.3752	9.51739	13.3628	9.51739	13.36	9.51739	13.3698	9.51739	13.3523	9.51739	13.351	9.51739	13.3676	9.51739	13.3539
	9.52224	13.454	9.52224	13.383	9.52224	13.3705	9.52224	13.3683	9.52224	13.379	9.52224	13.3609	9.52224	13.3594	9.52224	13.3753	9.52224	13.3612
	9.52709	13.4604	9.52709	13.3907	9.52709	13.3783	9.52709	13.3766	9.52709	13.3878	9.52709	13.3688	9.52709	13.368	9.52709	13.3827	9.52709	13.369
	9.53195	13.4664	9.53195	13.3983	9.53195	13.3864	9.53195	13.3846	9.53195	13.3961	9.53195	13.3764	9.53195	13.3763	9.53195	13.3898	9.53195	13.377
	9.5368	13.4723	9.5368	13.4059	9.5368	13.3948	9.5368	13.3923	9.5368	13.4037	9.5368	13.3836	9.5368	13.3841	9.5368	13.3969	9.5368	13.3849
	9.54165	13.4785	9.54165	13.4133	9.54165	13.4031	9.54165	13.3997	9.54165	13.4106	9.54165	13.3905	9.54165	13.3914	9.54165	13.404	9.54165	13.3926
	9.54651	13.4853	9.54651	13.4205	9.54651	13.4115	9.54651	13.4063	9.54651	13.4169	9.54651	13.3973	9.54651	13.3983	9.54651	13.4114	9.54651	13.4
	9.55136	13.4928	9.55136	13.4274	9.55136	13.4193	9.55136	13.4128	9.55136	13.4228	9.55136	13.404	9.55136	13.405	9.55136	13.4192	9.55136	13.4071
	9.55621	13.5007	9.55621	13.4343	9.55621	13.4264	9.55621	13.4188	9.55621	13.4287	9.55621	13.4107	9.55621	13.4114	9.55621	13.4272	9.55621	13.4139
	9.56107	13.5087	9.56107	13.4407	9.56107	13.4327	9.56107	13.4248	9.56107	13.4346	9.56107	13.4172	9.56107	13.418	9.56107	13.4354	9.56107	13.4206
	9.56592	13.5164	9.56592	13.4467	9.56592	13.4384	9.56592	13.4309	9.56592	13.441	9.56592	13.4237	9.56592	13.4248	9.56592	13.4434	9.56592	13.4274
	9.57077	13.5234	9.57077	13.4525	9.57077	13.4439	9.57077	13.4371	9.57077	13.4478	9.57077	13.4301	9.57077	13.4317	9.57077	13.4512	9.57077	13.4341
	9.57563	13.5297	9.57563	13.4582	9.57563	13.4496	9.57563	13.4436	9.57563	13.4552	9.57563	13.4366	9.57563	13.4385	9.57563	13.4588	9.57563	13.4409
	9.58048	13.5353	9.58048	13.4637	9.58048	13.4559	9.58048	13.45	9.58048	13.4629	9.58048	13.4428	9.58048	13.4451	9.58048	13.4661	9.58048	13.4473
	9.58533	13.5402	9.58533	13.4691	9.58533	13.4628	9.58533	13.4563	9.58533	13.4707	9.58533	13.449	9.58533	13.4515	9.58533	13.4732	9.58533	13.4538
	9.59019	13.5448	9.59019	13.4748	9.59019	13.4704	9.59019	13.4623	9.59019	13.4783	9.59019	13.455	9.59019	13.4574	9.59019	13.4801	9.59019	13.4602
	9.59504	13.5494	9.59504	13.4804	9.59504	13.4781	9.59504	13.4679	9.59504	13.4855	9.59504	13.4606	9.59504	13.4628	9.59504	13.4868	9.59504	13.4665
	9.59989	13.5543	9.59989	13.4858	9.59989	13.4857	9.59989	13.4732	9.59989	13.4919	9.59989	13.4662	9.59989	13.468	9.59989	13.4932	9.59989	13.4726
	9.60475	13.5595	9.60475	13.4911	9.60475	13.4926	9.60475	13.4782	9.60475	13.4975	9.60475	13.4714	9.60475	13.4729	9.60475	13.4992	9.60475	13.4788
	9.6096	13.5649	9.6096	13.4959	9.6096	13.4986	9.6096	13.483	9.6096	13.5025	9.6096	13.4766	9.6096	13.4775	9.6096	13.5047	9.6096	13.4848
	9.61445	13.5702	9.61445	13.5003	9.61445	13.5038	9.61445	13.4878	9.61445	13.5069	9.61445	13.4816	9.61445	13.4824	9.61445	13.5098	9.61445	13.4906
	9.61931	13.5753	9.61931	13.5042	9.61931	13.5084	9.61931	13.4923	9.61931	13.5108	9.61931	13.4867	9.61931	13.4874	9.61931	13.5143	9.61931	13.4959
	9.62416	13.5801	9.62416	13.508	9.62416	13.5127	9.62416	13.4968	9.62416	13.5145	9.62416	13.492	9.62416	13.4928	9.62416	13.5188	9.62416	13.5009
	9.62901	13.5844	9.62901	13.5118	9.62901	13.517	9.62901	13.5012	9.62901	13.5182	9.62901	13.4975	9.62901	13.4982	9.62901	13.523	9.62901	13.5057
	9.63387	13.5884	9.63387	13.5159	9.63387	13.5216	9.63387	13.5058	9.63387	13.522	9.63387	13.503	9.63387	13.5037	9.63387	13.5271	9.63387	13.5104
	9.63872	13.5924	9.63872	13.5205	9.63872	13.5266	9.63872	13.5106	9.63872	13.5258	9.63872	13.5084	9.63872	13.5092	9.63872	13.5311	9.63872	13.5151
	9.64357	13.5966	9.64357	13.5255	9.64357	13.5321	9.64357	13.5156	9.64357	13.5301	9.64357	13.5136	9.64357	13.5145	9.64357	13.535	9.64357	13.5197
	9.64843	13.6012	9.64843	13.5308	9.64843	13.538	9.64843	13.5208	9.64843	13.5345	9.64843	13.5185	9.64843	13.5196	9.64843	13.5387	9.64843	13.5244
	9.65328	13.6063	9.65328	13.536	9.65328	13.544	9.65328	13.526	9.65328	13.5391	9.65328	13.523	9.65328	13.5249	9.65328	13.5421	9.65328	13.529
	9.65813	13.6118	9.65813	13.5408	9.65813	13.5497	9.65813	13.531	9.65813	13.544	9.65813	13.5273	9.65813	13.5305	9.65813	13.5458	9.65813	13.5338
	9.66299	13.6174	9.66299	13.5453	9.66299	13.5549	9.66299	13.5358	9.66299	13.5489	9.66299	13.5314	9.66299	13.5363	9.66299	13.5497	9.66299	13.5384
	9.66784	13.6229	9.66784	13.5493	9.66784	13.5592	9.66784	13.5403	9.66784	13.5537	9.66784	13.5357	9.66784	13.5424	9.66784	13.5542	9.66784	13.5432
	9.67269	13.6281	9.67269	13.5534	9.67269	13.5627	9.67269	13.5442	9.67269	13.5583	9.67269	13.54	9.67269	13.5486	9.67269	13.5589	9.67269	13.548
	9.67755	13.633	9.67755	13.5576	9.67755	13.5656	9.67755	13.5481	9.67755	13.5629	9.67755	13.5441	9.67755	13.5543	9.67755	13.5639	9.67755	13.5528
	9.6824	13.6375	9.6824	13.562	9.6824	13.5683	9.6824	13.5517	9.6824	13.5671	9.6824	13.5484	9.6824	13.5593	9.6824	13.5686	9.6824	13.5574
	9.68725	13.6419	9.68725	13.567	9.68725	13.5713	9.68725	13.5551	9.68725	13.5711	9.68725	13.5527	9.68725	13.5636	9.68725	13.573	9.68725	13.5617
	9.69211	13.6461	9.69211	13.572	9.69211	13.5749	9.69211	13.5586	9.69211	13.575	9.69211	13.5567	9.69211	13.5671	9.69211	13.5769	9.69211	13.5656
[truncated: 1,092 more rows]

## Sheet: S10b AUC
Table 1
	[cAMP]	AUC	Theoretical AUC
	0.1	2.7	1.85
	0.5	9.47	9.25
	1	18.5	18.5
	5	76.7	92.5
	10	166.1	185
	50	789.3	925
	100	1776	1850
	500	7672	9250
	1000	15831	18500
