# Supplementary material for: Selection of a promiscuous minimalist cAMP phosphodiesterase from a library of de novo designed proteins
Source: Nat Chem. 2024 May 3;16(7):1200–8. doi: 10.1038/s41557-024-01490-4 (PMC11230910; doi:10.1038/s41557-024-01490-4)
Supplement: Supplementary file 5 — Source data for plots in Supplementary Figs. 6–12. [file 41557_2024_1490_MOESM5_ESM.zip › Supplementary_Data_3_Source_Data_Fig_S6-12/Sup 8.xlsx]

## Sheet: Sheet 1
Table 1
1A9	260	259	258	257	256	255	254	253	252	251	250	249	248	247	246	245	244	243	242	241	240	239	238	237	236	235	234	233	232	231	230	229	228	227	226	225	224	223	222	221	220	219	218	217	216	215	214	213	212
	20.1046	0.623125	-3.27626	-8.42151	-7.80973	31.2123	11.8567	-24.2984	-18.1791	-9.43108	-68.3523	-68.0752	-55.706	-157.815	-216.754	-283.15	-413.827	-535.175	-759.734	-1005.25	-1257.66	-1661.43	-2105.74	-2640.21	-3256.88	-3944.46	-4792.21	-5717.88	-6660.5	-7679.43	-8710.71	-9662.14	-10572.9	-11403.7	-12008.5	-12578.2	-12943.3	-13120.2	-13230.5	-13181	-13147.1	-12937	-12802.7	-12543.8	-12475.3	-12336.1	-12267.3	-12381.3	-12690
H20A	260	259	258	257	256	255	254	253	252	251	250	249	248	247	246	245	244	243	242	241	240	239	238	237	236	235	234	233	232	231	230	229	228	227	226	225	224	223	222	221	220	219	218	217	216	215	214	213	212
	4.91367	6.70469	15.745	20.942	10.8377	18.6332	1.20992	-9.41215	-13.6047	-19.7612	-11.7249	-40.7084	-91.1352	-98.4949	-180.549	-248.319	-387.379	-496.713	-700.258	-971.515	-1283.68	-1638.99	-2080.71	-2661.84	-3271.73	-4013.71	-4817.31	-5717.25	-6713.38	-7667.33	-8710.71	-9738.72	-10656.1	-11464.2	-12147.8	-12646.7	-13055.6	-13312	-13422.9	-13377.5	-13289.5	-13089.2	-12879.4	-12722.1	-12585.9	-12529.1	-12419	-12591.1	-12851.2
H31A	260	259	258	257	256	255	254	253	252	251	250	249	248	247	246	245	244	243	242	241	240	239	238	237	236	235	234	233	232	231	230	229	228	227	226	225	224	223	222	221	220	219	218	217	216	215	214	213	212
	14.5408	3.65262	37.8061	44.3274	-3.67974	14.7875	3.92863	-50.5645	-14.625	-26.7139	-58.0517	-31.8085	-131.538	-102.548	-179.769	-262.98	-417.967	-543.531	-757.977	-1067.29	-1404.26	-1733.71	-2215.02	-2866.25	-3489.11	-4273.85	-5113.37	-6028.43	-7114.72	-8077.63	-9195.74	-10276.3	-11248.8	-12098.6	-12814.7	-13351.8	-13762.3	-14038.9	-14169.1	-14115.4	-13980.8	-13815.7	-13637.8	-13464.8	-13269.8	-13199.5	-13090	-13269.9	-13543.9
H36A	260	259	258	257	256	255	254	253	252	251	250	249	248	247	246	245	244	243	242	241	240	239	238	237	236	235	234	233	232	231	230	229	228	227	226	225	224	223	222	221	220	219	218	217	216	215	214	213	212
	-7.17151	-44.4281	-1.699	-5.44815	-34.4148	-8.51101	-30.2447	-71.0281	-31.6067	-66.542	-47.5521	-73.4173	-140.962	-156.793	-238.186	-321.925	-460.84	-601.006	-797.717	-1089.31	-1431.11	-1782.86	-2279.21	-2894.9	-3534.81	-4362.56	-5169.2	-6113.46	-7197.17	-8226.17	-9312.26	-10390	-11350.9	-12234.8	-12932	-13550.3	-13970.6	-14178.2	-14394.8	-14335.6	-14225.8	-14069.2	-13961.1	-13657	-13499.9	-13512.7	-13228.8	-13241.9	-13437.8
H45A	260	259	258	257	256	255	254	253	252	251	250	249	248	247	246	245	244	243	242	241	240	239	238	237	236	235	234	233	232	231	230	229	228	227	226	225	224	223	222	221	220	219	218	217	216	215	214	213	212
	-9.91833	-49.7448	-7.11759	-2.85811	-55.8917	-8.13372	-12.6431	-51.3162	-17.689	-64.6604	-51.0793	-67.4078	-125.513	-153.888	-193.036	-276.204	-401.35	-502.206	-691.807	-930.682	-1224.99	-1545.18	-1964.58	-2503.2	-3059.53	-3699.03	-4470.21	-5292.42	-6225.48	-7098.62	-8071.73	-9034.33	-9885.77	-10625.6	-11281.8	-11791.3	-12193.2	-12380.3	-12538.8	-12567.4	-12408.6	-12267.9	-12080.4	-11956.8	-11898.2	-11783	-11716.4	-11780.5	-12105.4
C57A	260	259	258	257	256	255	254	253	252	251	250	249	248	247	246	245	244	243	242	241	240	239	238	237	236	235	234	233	232	231	230	229	228	227	226	225	224	223	222	221	220	219	218	217	216	215	214	213	212
	22.9056	31.1893	28.8337	20.7326	25.9852	16.398	34.2341	2.62281	5.86346	-5.59368	-41.9578	-49.5778	-47.0233	-134.041	-174.947	-238.966	-396.25	-491.025	-701.998	-903.529	-1209.1	-1571.51	-2002.4	-2473.74	-3022.18	-3738.25	-4510.52	-5306.56	-6261.55	-7133.48	-8074.04	-9034.51	-9846.64	-10616.9	-11201.9	-11731.2	-11999.8	-12299.7	-12355.3	-12349	-12209.9	-12087.7	-11927.3	-11661.2	-11596	-11494.8	-11481.1	-11583.1	-11810.8
R58A	260	259	258	257	256	255	254	253	252	251	250	249	248	247	246	245	244	243	242	241	240	239	238	237	236	235	234	233	232	231	230	229	228	227	226	225	224	223	222	221	220	219	218	217	216	215	214	213	212
	-120.508	-46.5022	-97.2708	-66.4004	-52.0204	-4.88229	-9.44915	-23.2374	16.1334	-152.037	-63.2627	-96.155	-121.937	-193.912	-311.851	-342.114	-521.519	-722.05	-939.948	-1312.46	-1630.54	-2066.04	-2601.42	-3153.07	-3912.88	-4811	-5774.18	-6760.58	-7950.36	-9029.71	-10320.2	-11415.8	-12476.1	-13285.7	-14167.6	-14651.4	-15168.1	-15542	-15569.1	-15470.8	-15485.1	-15379.6	-15156.3	-14942.3	-14522.8	-14522.5	-14391.2	-14809.5	-14947.6
1A9 Fix	260	259	258	257	256	255	254	253	252	251	250	249	248	247	246	245	244	243	242	241	240	239	238	237	236	235	234	233	232	231	230	229	228	227	226	225	224	223	222	221	220	219	218	217	216	215	214	213	212
	33.2734	-7.81595	-3.24446	-26.8799	-72.6091	-92.5505	-57.2078	-79.0877	-83.4064	-109.389	-93.2772	-113.279	-185.702	-301.254	-415.773	-574.21	-778.116	-1097.54	-1489.5	-1907.03	-2545.3	-3266.91	-4161.32	-5113.92	-6356.9	-7715.59	-9223.08	-10932	-12785	-14699.8	-16648.9	-18435.7	-20171.1	-21704.2	-22965.3	-24080.6	-24784.7	-25290.8	-25582.1	-25655.7	-25456.9	-25137.1	-24850.6	-24520.4	-24323.9	-24037	-24106.9	-24221.7	-24889
[truncated: 12 more columns]
