# Supplementary material for: Selection of a promiscuous minimalist cAMP phosphodiesterase from a library of de novo designed proteins
Source: Nat Chem. 2024 May 3;16(7):1200–8. doi: 10.1038/s41557-024-01490-4 (PMC11230910; doi:10.1038/s41557-024-01490-4)
Supplement: Supplementary file 5 — Source data for plots in Supplementary Figs. 6–12. [file 41557_2024_1490_MOESM5_ESM.zip › Supplementary_Data_3_Source_Data_Fig_S6-12/Sup 9.xlsx]

## Sheet: Export Summary
	This document was exported from Numbers. Each table was converted to an Excel worksheet. All other objects on each Numbers sheet were placed on separate worksheets. Please be aware that formula calculations may differ in Excel.
	Numbers Sheet Name	Numbers Table Name	Excel Worksheet Name
	S9a
		cAMP kinetics	S9a - cAMP kinetics
	S9b
		BisPNPP Kinetics	S9b - BisPNPP Kinetics

## Sheet: S9a - cAMP kinetics
cAMP kinetics
H20A	0	2.5	5	10	25	40	78	201	426
	0	0.150703	0.322162	0.338378	0.385081	0.465297	0.535351	0.629838	0.549189
H31A	0	2.5	5	10	25	40	78	201	426
	0	0.204757	0.218595	0.396757	0.455784	0.417946	0.606054	0.585514	0.606486
H36A	0	2.5	5	10	25	40	78	201	426
	0	0.20973	0.351351	0.425946	0.557838	0.633297	0.675243	0.688865	0.765405
H45A	0	2.5	5	10	25	40	78	201	426
	0	0.149189	0.179459	0.322162	0.480432	0.419459	0.478054	0.517189	0.552
C57A	0	2.5	5	10	25	40	78	201	426
	0	0.108541	0.138811	0.192649	0.243892	0.266595	0.278703	0.317838	0.337297
R58A	0	2.5	5	8	25	40	78	201	426
	0	0.397838	0.572973	0.713514	0.983784	1.00973	1.15243	1.24324	1.51568
S-824	0	2.5	5	10	25	40	78	201	426
	0	0.00713514	0	0.012973	0	0.00475676	0	0	0
1A9 Fix	0	2.5	5	15	20	40	100	230	450
	0	0.0724324	0.112973	0.148649	0.201081	0.247568	0.265946	0.316757	0.296216

## Sheet: S9b - BisPNPP Kinetics
BisPNPP Kinetics
H20A	0	0.005	0.01	0.025	0.05	0.1	0.25	0.5	1	2.5	5	10
	-0.10199	0.0982594	0.138578	0.25543	0.578701	0.867336	1.45191	2.15184	2.54137	3.41233	3.68976	3.94709
H31A	0	0.005	0.01	0.025	0.05	0.1	0.25	0.5	1	2.5	5	10
	-0.0367179	0.0720245	0.111737	0.183498	0.444764	0.712728	1.12111	1.53035	1.84221	2.3125	2.61329	3.08028
H36A	0	0.005	0.01	0.025	0.05	0.1	0.25	0.5	1	2.5	5	10
	-0.029772	0.118292	0.15688	0.268163	0.536752	0.846197	1.3276	1.92656	2.27802	3.04662	3.60324	3.97442
H45A	0	0.005	0.01	0.025	0.05	0.1	0.25	0.5	1	2.5	5	10
	-0.0132294	0.0920394	0.102056	0.168394	0.364404	0.581346	0.933898	1.32408	1.64655	2.2329	2.47149	3.1137
C57A	0	0.005	0.01	0.025	0.05	0.1	0.25	0.5	1	2.5	5	10
	-0.022321	0.0377328	0.0953688	0.111149	0.259329	0.383932	0.56374	0.738075	0.862529	1.08972	1.20429	1.19621
R58A	0	0.005	0.01	0.025	0.05	0.1	0.25	0.5	1	2.5	5	10
	-0.0605947	0.0418996	0.174974	0.368049	0.650951	0.935904	1.52975	2.2832	2.57083	3.0354	3.3245	3.81719
S-824	0	0.005	0.01	0.025	0.05	0.1	0.25	0.5	1	2.5	5	10
	0.035261	0.0434363	0.04706	0.0318448	0.0457875	0.0681963	0.115023	0.19039	0.212382	0.283362	0.302091	0.33861
1A9 Fix	0	0.005	0.01	0.025	0.05	0.1	0.25	0.5	1	2.5	5	10
	0.00372894	0.133269	0.0202013	0.0560547	0.108857	0.205116	0.215744	0.344471	0.410638	0.500321	0.530988	0.489078
