# Supplementary material for: Selection of a promiscuous minimalist cAMP phosphodiesterase from a library of de novo designed proteins
Source: Nat Chem. 2024 May 3;16(7):1200–8. doi: 10.1038/s41557-024-01490-4 (PMC11230910; doi:10.1038/s41557-024-01490-4)
Supplement: Supplementary file 6 — Source data for Supplementary Fig. 4. [file 41557_2024_1490_MOESM6_ESM.zip]

Archive with 8 entries (7 files):
- Supplementary_Data_4_Source_Data_Fig_S4/
- __MACOSX/._Supplementary_Data_4_Source_Data_Fig_S4
- Supplementary_Data_4_Source_Data_Fig_S4/Figure_S4a.csv
- __MACOSX/Supplementary_Data_4_Source_Data_Fig_S4/._Figure_S4a.csv
- Supplementary_Data_4_Source_Data_Fig_S4/.DS_Store
- __MACOSX/Supplementary_Data_4_Source_Data_Fig_S4/._.DS_Store
- Supplementary_Data_4_Source_Data_Fig_S4/Figure_S4bc.csv
- __MACOSX/Supplementary_Data_4_Source_Data_Fig_S4/._Figure_S4bc.csv
