# Supplementary material for: Selection of a promiscuous minimalist cAMP phosphodiesterase from a library of de novo designed proteins
Source: Nat Chem. 2024 May 3;16(7):1200–8. doi: 10.1038/s41557-024-01490-4 (PMC11230910; doi:10.1038/s41557-024-01490-4)
Supplement: Supplementary file 6 — Source data for Supplementary Fig. 4. [file 41557_2024_1490_MOESM6_ESM.zip › Supplementary_Data_4_Source_Data_Fig_S4/Figure_S4a.csv]

Position	Input_stop_frequency [%]	sort_1_stop_frequency [%]	sort_2_stop_frequency [%]
19	0.688434973	0.628120048	0.388500642
20	0.000878974	0.000714856	0.000489501
21	0.002098196	0.000476571	0.000652668
22	0.003501718	0.001667997	0.002284338
23	0.01458813	0.008816556	0.007668849
24	0.015708113	0.022398818	0.012727026
25	0.024809745	0.033359942	0.014032363
26	0.024809745	0.029547377	0.009137352
27	0.006691543	0.005242277	0.015664033
28	0.00802418	0.030500518	0.191394898
29	0.019337424	0.025973098	0.048786935
30	0.676951605	0.687691373	0.639614665
31	0.02573125	0.045989063	0.020069542
32	0.041949734	0.069341022	0.295005947
33	0.492849123	0.715809038	1.010330103
34	0.048159259	0.176331121	0.552972984
35	0.077207926	0.252820702	0.599149247
36	0.314899457	0.383401046	0.872943484
37	6.42656032	5.278495943	8.389721131
38	0.050909596	0.080778716	0.143586966
39	0.006649012	0.001667997	0.000326334
40	0.005245489	0.006910274	0.001305336
41	0.001247576	0	0.000326334
42	0.001148337	0	0
43	0.002693629	0	0.000163167
44	0.002197435	0.000476571	0
45	0.003487541	0.002859424	0.000489501
46	0.012759297	0.003335994	0.000815835
47	0.066617709	0.067196454	0.116174909
48	1.122506266	1.017954797	2.035671571
49	0.011327421	0.005957132	0
50	0.016629617	0.017156542	0.007995183
51	0.014843316	0.019301109	0.012890193
52	0.015679759	0.022875389	0.053029277
53	0.012688412	0.009293127	0.00815835
54	0.029020313	0.018586253	0.013053361
55	0.051859455	0.060047895	0.332208025
56	0.205438863	0.282606365	0.535514115
57	3.077202255	3.673406169	8.748199044
58	0.037880936	0.060524466	0.077504328
59	0.009881367	0.004765706	0.000652668
60	0.016771387	0.025258242	0.001958004
61	0.099550873	0.103654105	0.358967414
62	0.002395912	0	0
63	0.002084019	0	0
64	0.013496501	0.005718847	0.000979002
65	0.012971952	0.018109683	0.038507413
66	0.058395051	0.005242277	0.000326334
67	1.128800853	0.345751969	0.08337834
68	0.016445316	0.022398818	0.061187627
69	0.004054621	0.001191426	0
70	0.015991653	0.001429712	0.000163167
71	0.567561897	0.621209774	0.421786711
72	0.002962992	0	0
73	0.001616178	0	0
74	0.011653492	0.008816556	0.008974185
75	0.036321466	0.026449668	0.003916008
76	0.015708113	0.009293127	0.005221344
77	0.019606787	0.02025425	0.010279521
78	0.028566649	0.032883371	0.021374878
79	0.027942861	0.017871397	0.014358697
80	0.089173311	0.148928312	0.304795968
81	0.590315977	0.720098174	0.322907506
82	0.378242279	0.503973407	0.303490632
83	0.009059101	0.008816556	0.000163167
