# Supplementary material for: Selection of a promiscuous minimalist cAMP phosphodiesterase from a library of de novo designed proteins
Source: Nat Chem. 2024 May 3;16(7):1200–8. doi: 10.1038/s41557-024-01490-4 (PMC11230910; doi:10.1038/s41557-024-01490-4)
Supplement: Supplementary file 6 — Source data for Supplementary Fig. 4. [file 41557_2024_1490_MOESM6_ESM.zip › Supplementary_Data_4_Source_Data_Fig_S4/Figure_S4bc.csv]

	Input	Round 1	Round 2
Full-length	4.66	4.59	3.47
Truncated	10.66	10.59	20.81
SUM	15.32	15.18	24.28
