# Supplementary material for: Selection of a promiscuous minimalist cAMP phosphodiesterase from a library of de novo designed proteins
Source: Nat Chem. 2024 May 3;16(7):1200–8. doi: 10.1038/s41557-024-01490-4 (PMC11230910; doi:10.1038/s41557-024-01490-4)
Supplement: Supplementary file 7 — Source data for Supplementary Fig. 13. [file 41557_2024_1490_MOESM7_ESM.zip]

Archive with 4 entries (4 files):
- pH_rate_curve_raw.csv
- __MACOSX/._pH_rate_curve_raw.csv
- pH_rate_curve_raw.xlsx
- __MACOSX/._pH_rate_curve_raw.xlsx
