# Supplementary material for: Selection of a promiscuous minimalist cAMP phosphodiesterase from a library of de novo designed proteins
Source: Nat Chem. 2024 May 3;16(7):1200–8. doi: 10.1038/s41557-024-01490-4 (PMC11230910; doi:10.1038/s41557-024-01490-4)
Supplement: Supplementary file 7 — Source data for Supplementary Fig. 13. [file 41557_2024_1490_MOESM7_ESM.zip › pH_rate_curve_raw.csv]

pH	Rate [M/s]	Stdev
8.5	67.19337075	1.46507E-05
8.25	65.61557286	1.43067E-05
8	51.81309249	1.12972E-05
7.5	16.87129147	3.67858E-06
7	10.92538172	2.38215E-06
6.5	8.81048161	1.92102E-06
