# Supplementary material for: Selection of a promiscuous minimalist cAMP phosphodiesterase from a library of de novo designed proteins
Source: Nat Chem. 2024 May 3;16(7):1200–8. doi: 10.1038/s41557-024-01490-4 (PMC11230910; doi:10.1038/s41557-024-01490-4)
Supplement: Supplementary file 7 — Source data for Supplementary Fig. 13. [file 41557_2024_1490_MOESM7_ESM.zip › pH_rate_curve_raw.xlsx]

## Sheet: Sheet1
pH	Rate [M/s]	Stdev
8.5	67.1934	1.46507e-05
8.25	65.6156	1.43067e-05
8	51.8131	1.12972e-05
7.5	16.8713	3.67858e-06
7	10.9254	2.38215e-06
6.5	8.81048	1.92102e-06
