# Supplementary material for: Selection of a promiscuous minimalist cAMP phosphodiesterase from a library of de novo designed proteins
Source: Nat Chem. 2024 May 3;16(7):1200–8. doi: 10.1038/s41557-024-01490-4 (PMC11230910; doi:10.1038/s41557-024-01490-4)
Supplement: Supplementary file 8 — CAD files of microfluidic chip layouts. [file 41557_2024_1490_MOESM8_ESM.zip]

Archive with 6 entries (5 files):
- Supplementary_Data_6_CAD_files/
- __MACOSX/._Supplementary_Data_6_CAD_files
- Supplementary_Data_6_CAD_files/droplet_sorter.dwg
- __MACOSX/Supplementary_Data_6_CAD_files/._droplet_sorter.dwg
- Supplementary_Data_6_CAD_files/flow_focussing_chip.dwg
- __MACOSX/Supplementary_Data_6_CAD_files/._flow_focussing_chip.dwg
