# Supplementary material for: Selection of a promiscuous minimalist cAMP phosphodiesterase from a library of de novo designed proteins
Source: Nat Chem. 2024 May 3;16(7):1200–8. doi: 10.1038/s41557-024-01490-4 (PMC11230910; doi:10.1038/s41557-024-01490-4)
Supplement: Supplementary file 9 — Data for Fig. 2. [file 41557_2024_1490_MOESM9_ESM.xlsx]

## Sheet: Figure 2a
	Input	Round 1	Round 2
preliminary stop [%]	17.17	15.06	26.7

## Sheet: Figure 2b
Position	Input_C_frequency [%]	sort_1_C_frequency [%]	sort_2_sC_frequency [%]
19	0.00720191	0.000953141	0.000652668
20	0.0702187	0.0478953	0.152398
21	0.0666035	0.0231137	0.0110954
22	0.00901657	0.00881656	0.00668985
23	0.0104201	0.00142971	0.000163167
24	0.019465	0.0288325	0.000326334
25	0.0256604	0.000238285	0.000326334
26	0.0433958	0.013344	0.00310017
27	0.092675	0.0555205	0.0579243
28	0.313255	0.160366	0.0274121
29	0.38913	0.130342	0.058577
30	0.0639524	0.0450359	0.0636351
31	0.170237	0.069341	0.1927
32	0.162312	0.0640987	0.00244751
33	0.233481	0.089357	0.0982265
34	0.108355	0.0814936	0.0744042
35	0.057346	0.082685	0.289948
36	0.0413543	0.0714856	0.099695
37	0.0606634	0.185386	0.567984
38	0.118265	0.279509	0.618403
39	0.336222	0.366721	0.875065
40	6.90703	5.43005	8.42464
41	0.306237	0.457508	0.980634
42	0.303047	0.271407	0.624114
43	0.0113416	0.00357428	0.000326334
44	0.0168848	0.00500399	0.00358967
45	0.0881667	0.0364577	0.000815835
46	0.128061	0.0955524	0.0252909
47	0.00347336	0	0
48	0.00391285	0.00857827	0.00897419
49	0.0584518	0.0424148	0.0569453
50	0.00189972	0	0
51	0.00137517	0.000476571	0.00587401
52	0.00256604	0	0
53	0.00182883	0	0
54	0.00275034	0.000953141	0
55	0.00453664	0.00786341	0.0443814
56	0.0137092	0.00691027	0.00391601
57	0.0247814	0.011676	0.00277384
58	0.0700485	0.0569502	0.198901
59	0.241874	0.334076	0.767864
60	3.67678	4.4781	10.3405
61	0.31619	0.192535	0.22876
62	0.0209961	0.010008	0.00701618
63	0.0207835	0.0223988	0.00261067
64	0.124219	0.114854	0.359783
65	0.0282548	0.0214457	0.0561295
66	0.023789	0.0126291	0.00668985
67	0.0405462	0.00595713	0.000326334
68	0.138367	0.0812553	0.0132165
69	0.822478	0.480621	0.311649
70	0.885084	0.509692	0.105569
71	0.0776332	0.0478953	0.060535
72	0.0526817	0.0879273	0.123681
73	0.0273616	0.0126291	0.000326334
74	0.0529936	0.0328834	0.000815835
75	0.00550067	0.00381256	0
76	0.00952694	0.0126291	0
77	0.00888898	0.00381256	0.0132165
78	0.00985301	0.020016	0.000815835
79	0.0325079	0.0571885	0.0267594
80	0.0602948	0.103178	0.368268
81	0.106739	0.14869	0.272815
82	0.0486271	0.0281177	0.0230065
83	0.00601105	0.00309771	0.000489501
