# Supplementary material for: Selection of a promiscuous minimalist cAMP phosphodiesterase from a library of de novo designed proteins
Source: Nat Chem. 2024 May 3;16(7):1200–8. doi: 10.1038/s41557-024-01490-4 (PMC11230910; doi:10.1038/s41557-024-01490-4)
Supplement: Supplementary file 10 — Data for Fig. 3a. [file 41557_2024_1490_MOESM10_ESM.xlsx]

## Sheet: Sheet 1
Table 1
	V0 (µM / min) Replicate 1	V0 (µM / min) Replicate 2	Average activity		Relative data 1	Relative data 2	Average relative activity	StDev
no metal	0.000985886	0.00379718	0.00239154		0.00748631	0.0288339	0.0181601	0.015095
Mg	0.000956292	0.00391488	0.00243558		0.00726159	0.0297276	0.0184946	0.0158858
Ca	0.00106793	0.00396334	0.00251564		0.00810934	0.0300956	0.0191025	0.0155466
Mn	0.133013	0.130371	0.131692		1.01003	0.98997	1	0.0141848
Fe	0.0294501	0.0150732	0.0222616		0.223629	0.114458	0.169044	0.0771955
Zn	0.00508672	-6.57157e-05	0.0025105		0.0386259	-0.000499011	0.0190635	0.0276655
		MAX	0.131692

## Sheet: Raw Data
						µM (product)
time (min)	No metal 1	No metal 2	Mg 1	Mg 2	Ca 1	Ca 2	Mn 1	Mn 2	Fe 1	Fe 2	Zn 1	Zn 2
0	13.1605	13.0892	12.1878	12.2061	12.4507	12.7086	13.3695	14.371	24.9705	17.9393	23.5233	13.1744
2	12.7558	13.1107	12.0734	12.2414	12.2493	12.7878	13.1576	14.8526	25.5519	20.4008	23.852	13.4043
4	12.6733	12.7581	11.9616	12.0173	12.1215	12.5417	12.896	14.9127	26.1439	22.5909	24.0082	13.474
6	12.5348	12.3596	11.8857	11.6724	12.0512	12.2145	12.8049	14.7322	26.8105	24.6227	24.0364	13.5132
8	12.4573	12.0588	11.9341	11.5192	12.0345	11.9288	12.7185	14.5468	27.4081	26.5903	24.1946	13.7237
10	12.4137	11.9595	11.8869	11.4256	11.9803	11.7987	12.7051	14.0442	27.8794	28.6092	24.3415	13.9006
12	12.3569	11.8898	11.8326	11.3858	11.9765	11.698	12.731	13.5563	28.1901	30.771	24.3504	14.3726
14	12.3245	11.8202	11.8085	11.3723	11.98	11.6685	12.7144	13.1449	28.482	32.8337	24.5083	14.4662
16	12.2899	11.7765	11.9355	11.3863	11.9392	11.6545	12.7356	13.1418	28.7602	35.2254	24.7139	14.5676
18	12.3403	11.8354	11.7924	11.4096	11.9158	11.7326	12.7792	13.0891	28.9333	37.3725	24.8417	14.8458
20	12.3343	11.8011	11.791	11.3814	11.949	11.6871	12.9078	13.1556	29.142	39.5516	24.9723	15.0623
22	12.3466	11.8215	11.7963	11.3798	11.8794	11.668	12.9904	13.2855	29.3499	41.0259	25.4004	15.7863
24	12.4158	11.8597	11.8421	11.3851	11.8962	11.7056	13.0923	13.402	29.459	42.7489	25.1267	15.9739
26	12.3975	11.8454	11.8276	11.4131	11.9117	11.6767	13.2198	13.5997	29.6862	43.5441	25.0597	16.1218
28	12.3844	11.8764	11.8632	11.4261	11.9216	11.6638	13.3653	13.7966	29.9645	44.2814	25.4128	16.3503
30	12.4072	11.8477	11.8137	11.3765	11.9284	11.6849	13.5129	14.0395	30.111	44.9394	25.2038	16.846
32	12.3979	11.8754	11.7651	11.4063	11.9467	11.7083	13.6159	14.2294	31.2579	45.6532	25.298	17.2076
34	12.4044	11.8721	11.7875	11.4607	11.8866	11.6774	13.8226	14.5525	30.8898	46.4439	25.3662	17.409
36	12.416	11.9386	11.862	11.5185	11.949	11.6849	13.9696	14.7913	31.2472	47.0959	25.1245	17.3337
38	12.4453	11.9677	11.8597	11.4618	11.9792	11.729	14.1185	15.0512	31.3153	47.0664	25.0476	17.7477
40	12.4582	12.0011	11.8357	11.5282	12.018	11.7549	14.3128	15.3495	31.8674	47.7657	25.0794	17.9948
42	12.4766	11.9953	11.8274	11.511	12.0003	11.7353	14.5485	15.7009	31.5511	48.1163	24.8071	18.7281
44	12.445	11.9901	11.9091	11.5003	12.0375	11.7555	14.6966	16.0184	32.0798	48.4283	24.5451	18.8024
46	12.4823	12.0418	11.839	11.5463	12.0568	11.8425	14.936	16.3156	32.7787	48.5461	24.5833	18.9094
48	12.4691	12.0711	11.9717	11.5458	12.0842	11.848	15.0762	16.6062	33.0038	48.7658	24.6422	19.4018
50	12.5048	12.0349	11.9722	11.6162	12.0499	11.8074	15.3467	16.9306	32.5844	48.9289	24.6671	12.3366
52	12.4959	12.0787	11.8769	11.57	12.0587	11.8889	15.5145	17.2875	32.4039	49.1559	24.9219	12.3111
54	12.5223	12.0591	11.944	11.599	12.0402	11.8782	15.743	17.6457	32.1706	49.5143	24.7543	12.3342
56	12.5128	12.1017	11.9023	11.5977	12.1022	11.8687	15.942	18.0213	32.3801	49.6289	24.6331	12.3192
58	12.5187	12.1328	11.9706	11.6553	12.0628	11.8849	16.1237	18.3405	32.796	49.7055	24.4438	12.3243
60	12.5532	12.1483	11.9673	11.67	12.0726	11.959	16.4408	18.7112	33.4331	49.9844	24.6299	12.4098
62	12.5608	12.1996	11.9785	11.719	12.1344	11.9933	16.6338	19.0672	32.9773	49.9855	24.4766	12.3396
64	12.5772	12.1947	11.988	11.6844	12.1589	11.9783	16.849	19.438	33.386	50.1504	24.5223	12.3525
66	12.5816	12.1876	11.9854	11.7162	12.1058	11.9959	17.083	19.8342	33.1309	50.0544	24.5272	12.373
68	12.5743	12.2142	11.9679	11.7357	12.1004	11.9973	17.3029	20.1903	32.8519	50.219	24.5888	12.3798
70	12.5788	12.2312	11.9674	11.8409	12.121	12.0307	17.5397	20.5302	32.8246	50.3121	24.586	12.3514
72	12.5859	12.2493	11.9668	11.7593	12.0925	12.0615	17.7575	21.0435	32.8313	50.1249	24.6614	12.3591
74	12.5785	12.2701	11.9359	11.7706	12.1292	12.0548	18.0132	21.341	33.175	50.2942	24.7174	12.3807
76	12.5783	12.311	11.9105	11.8231	12.167	12.0475	18.3207	21.7802	32.9428	50.271	24.7544	12.3698
78	12.6141	12.2941	12.026	11.819	12.1633	12.0905	18.5447	22.1594	32.9616	50.3532	24.7238	12.3619
80	12.5939	12.3383	11.9904	11.8378	12.1309	12.058	18.7131	22.5225	32.8929	50.1685	24.7535	12.4186
82	12.6351	12.3275	12.0517	11.8815	12.1586	12.1205	18.9516	22.9331	33.1762	50.242	24.8463	12.4511
84	12.5832	12.3256	11.9735	11.9037	12.1263	12.0898	19.1883	23.3078	33.097	49.9077	24.8695	12.4018
86	12.6176	12.3541	11.973	11.8881	12.1317	12.1267	19.4089	23.6986	33.0595	49.9622	24.9237	12.3895
88	12.6307	12.3738	11.9453	11.867	12.1472	12.149	19.6712	24.1458	33.2189	50.1702	25.0317	12.4403
90	12.6901	12.4161	11.9801	11.9699	12.1496	12.1867	19.8905	24.4987	33.3991	50.3974	24.981	12.5026
92	12.6563	12.3806	11.9572	11.9447	12.1707	12.1906	20.099	24.9061	33.3489	50.7651	24.9508	12.4879
94	12.6812	12.4207	11.9565	12.0076	12.1887	12.1659	20.3652	25.3175	33.4241	50.7496	25.0871	12.5128
96	12.6347	12.4365	11.9805	11.9851	12.2072	12.2373	20.6404	25.7303	33.6232	51.0068	25.0524	12.4696
98	12.666	12.4834	11.9834	12.0314	12.2002	12.2521	20.9045	26.1677	33.4745	50.7891	25.1694	12.4778
100	12.6874	12.4532	11.9172	12.0488	12.1734	12.199	21.1832	26.5533	33.6005	51.0088	25.0504	12.5026
102	12.6676	12.434	11.9626	11.9732	12.1512	12.275	21.4513	27.0019	33.7013	50.8715	25.1745	12.4956
104	12.6573	12.4372	12.0435	12.0232	12.1905	12.2761	21.6768	27.3656	33.9242	51.1778	25.0967	12.4799
106	12.6468	12.4521	12.032	12.0404	12.2096	12.2604	21.927	27.7937	33.8873	51.1112	25.1605	12.5195
108	12.6084	12.4487	12.0617	11.9878	12.1741	12.2448	22.1623	28.2089	33.9869	51.1049	25.0622	12.4789
110	12.6473	12.472	12.0388	12.0993	12.0835	12.2601	22.4187	28.5653	33.8397	51.0472	25.083	12.5266
112	12.6184	12.4775	12.0543	12.0661	12.1085	12.2732	22.6481	28.9949	33.9264	51.0459	25.1636	12.5479
114	12.614	12.4867	11.9775	12.0333	12.1128	12.3152	22.8732	29.3917	34.1258	51.1938	25.2415	12.498
116	12.6448	12.48	12.0694	12.0688	12.1445	12.3007	23.162	29.7902	34.0714	51.4848	25.2069	12.4711
118	12.6366	12.5157	12.0283	12.1429	12.1493	12.3026	23.4029	30.1951	34.097	51.9282	25.1999	12.5118
120	12.5926	12.4736	12.0398	12.1103	12.1305	12.2685	23.6734	30.5731	34.1928	52.3623	25.1706	12.4371
122	12.6045	12.4884	12.0483	12.1515	12.1425	12.2889	23.8895	31.0201	34.025	52.3791	25.1008	12.507
124	12.5967	12.4748	11.9828	12.1283	12.1201	12.2461	24.1261	31.46	34.165	52.2316	25.2327	12.52
126	12.6065	12.5037	11.9621	12.151	12.134	12.2338	24.4146	31.897	34.2177	52.2933	25.2137	12.5406
128	12.5824	12.5613	12.0121	12.1924	12.1259	12.3239	24.6487	32.2653	34.4093	52.1318	25.2175	12.538
130	12.6039	12.5131	12.0398	12.1739	12.1378	12.3155	24.966	32.7602	34.3943	52	25.2343	12.4951
132	12.6088	12.5447	12.0827	12.2108	12.2168	12.3633	25.2004	33.1172	34.4264	52.3314	25.3375	12.5369
134	12.6025	12.5483	11.9691	12.261	12.1829	12.4398	25.4615	33.5954	34.3084	52.5113	25.3798	12.5344
136	12.6414	12.5282	12.0145	12.2708	12.1574	12.3186	25.7079	33.9906	34.4116	52.8922	25.3395	12.4681
138	12.6542	12.5722	12.0066	12.3052	12.1558	12.4372	25.9757	34.3738	34.5239	53.0719	25.4673	12.5424
140	12.626	12.5625	12.012	12.2487	12.1651	12.4186	26.2369	34.8275	34.5009	52.8384	25.4214	12.5078
142	12.6244	12.5422	11.9958	12.2241	12.1714	12.4141	26.4782	35.266	34.3589	52.9675	25.3884	12.5239
144	12.6461	12.5937	12.0547	12.2311	12.1338	12.3891	26.7751	35.6515	34.4438	53.0991	25.3906	12.5334
146	12.6349	12.644	12.0399	12.2085	12.1618	12.4126	27.0114	36.0874	34.505	53.2673	25.4114	12.5253
148	12.6428	12.6889	12.0385	12.2272	12.1264	12.3626	27.2636	36.495	34.8646	53.1609	25.4439	12.5343
150	12.66	12.6247	11.9568	12.2386	12.16	12.3762	27.5329	36.9816	34.9518	52.8232	25.3762	12.5452
152	12.671	12.7002	11.9457	12.2431	12.1173	12.4047	27.8415	37.4312	34.8921	52.7439	25.3841	12.4845
154	12.6609	12.6746	12.0077	12.2515	12.1448	12.4713	28.0805	37.8473	35.0349	52.5443	25.3617	12.4493
156	12.6671	12.7108	11.9833	12.2188	12.1992	12.5276	28.3522	38.3272	34.8909	52.4598	25.3452	12.3816
158	12.6243	12.7012	11.9645	12.2803	12.1299	12.4662	28.6242	38.7376	34.9201	52.8549	25.4303	12.4366
160	12.6416	12.6912	12.0306	12.3103	12.1478	12.5329	28.9237	39.1782	35.0741	53.5862	25.3793	12.3697
162	12.6757	12.7266	12.0225	12.275	12.145	12.5217	29.1582	39.6056	35.1363	54.2498	25.295	12.3996
164	12.6178	12.7171	12.0601	12.2396	12.183	12.5039	29.4551	40.0534	35.2609	54.4881	25.1975	12.3589
166	12.6505	12.7424	11.9691	12.2767	12.1216	12.5506	29.7512	40.5681	35.0031	54.558	25.3302	12.348
168	12.6487	12.7752	12.0593	12.2949	12.2125	12.5396	30.047	40.9797	35.3838	54.65	25.4734	12.3399
170	12.6245	12.7849	11.996	12.2967	12.1055	12.526	30.3072	41.5048	35.5651	54.4219	25.5977	12.3626
172	12.6414	12.7557	11.9955	12.298	12.1562	12.5385	30.5957	41.9109	35.5228	54.2722	25.7897	12.3564
174	12.6326	12.7384	12.0101	12.2769	12.1463	12.5468	30.8542	42.3133	35.5656	54.2015	25.7838	12.3504
176	12.5944	12.7998	12.0046	12.3153	12.1531	12.5622	31.1418	42.7358	35.6635	53.9767	25.823	12.3263
178	12.6085	12.8738	11.9899	12.3875	12.1463	12.5626	31.4155	43.2657	35.793	54.0216	25.9275	12.3746
180	12.623	12.8242	11.9951	12.3085	12.164	12.5724	31.6841	43.6174	36.0292	53.7954	25.8874	12.4221
182	12.6349	12.8451	12.017	12.33	12.1729	12.5818	31.9846	44.1412	36.0561	53.9055	25.8604	12.4175
184	12.5888	12.8492	11.9755	12.318	12.1466	12.6206	32.2222	44.6187	36.1289	53.5379	25.9247	12.3792
186	12.6239	12.8361	11.9406	12.3081	12.1376	12.6058	32.5784	45.0889	36.1177	53.8785	25.728	12.4281
188	12.6058	12.827	11.8994	12.3569	12.1279	12.6349	32.8262	45.6113	36.1115	54.1009	25.7088	12.4722
190	12.6025	12.8326	11.9169	12.4056	12.1381	12.6459	33.1077	45.9895	36.3323	54.1869	25.6296	12.4526
192	12.5952	12.903	11.9671	12.4274	12.1611	12.6609	33.3924	46.4262	36.508	54.2329	25.5894	12.4126
194	12.5846	12.8526	12.0328	12.4126	12.1089	12.6523	33.6279	46.8992	36.5534	54.5449	25.6025	12.4267
196	12.5842	12.866	11.9594	12.4198	12.1795	12.6572	33.9242	47.3419	36.5866	54.73	25.7477	12.4186
198	12.6264	12.9204	11.9665	12.5102	12.1462	12.6625	34.1847	47.7797	36.7339	54.8808	25.7373	12.4441
200	12.5987	12.8835	11.9874	12.4773	12.1228	12.6417	34.4253	48.2875	36.8554	55.1856	25.6967	12.403
202	12.5883	12.9455	12.0124	12.5242	12.1075	12.6048	34.7678	48.7522	36.5661	55.244	25.798	12.4331
204	12.5853	12.9952	11.9726	12.4616	12.1359	12.6733	34.9917	49.2329	36.9113	55.1817	25.8878	12.3957
206	12.6179	12.9756	11.9869	12.4672	12.1413	12.6734	35.2678	49.6915	36.8782	55.426	25.9678	12.4439
208	12.605	12.9152	11.9629	12.4792	12.0953	12.7114	35.5087	50.1968	36.8996	55.6769	25.9565	12.4177
210	12.6536	13.0056	12.0403	12.4956	12.183	12.7107	35.8398	50.5229	37.293	55.4719	26.0088	12.4636
212	12.6215	12.9406	12.0266	12.532	12.1462	12.7401	36.1003	51.0767	37.0865	55.7175	26.0958	12.4939
214	12.6712	13.0052	11.9649	12.5392	12.154	12.7505	36.3797	51.5277	37.1773	55.9902	26.1394	12.4948
216	12.6725	13.0057	12.0142	12.5187	12.2157	12.6965	36.6604	51.9774	37.2736	56.1035	26.2132	12.4793
218	12.6256	12.983	11.937	12.5018	12.1843	12.7574	36.9127	52.3972	37.3642	56.268	26.1465	12.488
220	12.6504	12.9866	12.0257	12.4999	12.1859	12.7842	37.1959	52.7992	37.4703	56.4367	26.1624	12.4891
222	12.6621	13.0224	11.9335	12.5365	12.1841	12.7791	37.4411	53.2595	37.4537	56.552	26.0425	12.5403
224	12.6362	13.0085	11.9792	12.5479	12.2116	12.7993	37.7364	53.7096	37.5706	56.6661	26.0405	12.514
226	12.6504	13.0595	11.9558	12.5516	12.1563	12.8086	37.9948	54.1041	37.6371	56.3809	26.0032	12.5294
228	12.682	13.0896	11.9944	12.6092	12.1952	12.8216	38.2589	54.5493	37.6314	56.3461	25.974	12.5146
230	12.6832	13.0558	11.9902	12.5215	12.1845	12.8705	38.5307	54.9678	37.8016	56.5112	25.924	12.4975
232	12.6565	13.1177	12.0202	12.5866	12.1686	12.8293	38.8364	55.35	37.806	56.4764	25.9172	12.4588
234	12.6696	13.0912	12.0297	12.5877	12.2007	12.861	39.1042	55.8281	37.9802	56.4625	25.8161	12.4879
236	12.6918	13.1151	12.0006	12.616	12.2091	12.8992	39.3433	56.197	37.9721	56.4775	25.9134	12.5344
238	12.6681	13.0989	12.0163	12.6443	12.2062	12.8728	39.6363	56.5571	38.0988	56.6747	25.9515	12.5007
240	12.6624	13.1324	12.0004	12.6074	12.2177	12.8757	39.9285	56.9976	38.3507	56.7144	25.8259	12.5305
242	12.6689	13.1905	11.9816	12.6404	12.2371	12.9678	40.2001	57.4738	38.1733	56.7673	25.8409	12.5545
244	12.6947	13.1542	12.0246	12.6173	12.273	12.8911	40.4674	57.8587	38.3047	56.7004	25.882	12.5507
246	12.6963	13.191	12.0209	12.6394	12.1638	12.9201	40.7172	58.314	38.3008	56.8662	25.9089	12.5037
248	12.6848	13.1706	12.0552	12.6589	12.2213	12.9085	41.0206	58.6691	38.3662	56.899	25.9937	12.5444
250	12.6578	13.1889	12.0595	12.6708	12.1704	12.9359	41.2595	59.1265	38.5669	56.9633	25.9681	12.5092
252	12.6966	13.2229	12.0792	12.6981	12.1943	12.9997	41.5316	59.5713	38.6086	57.1706	25.9874	12.5317
254	12.7074	13.2002	12.0974	12.6786	12.2087	12.9578	41.8142	59.9694	38.7552	56.9594	25.9675	12.5131
256	12.7131	13.2072	12.0289	12.723	12.242	12.9769	42.0862	60.372	38.7009	57.104	25.9388	12.5265
258	12.6817	13.2507	12.0125	12.7191	12.2316	13.0082	42.375	60.8086	38.6939	57.1013	25.9417	12.534
260	12.696	13.2016	12.0625	12.7394	12.1875	13.011	42.6126	61.2451	38.857	57.0812	25.9864	12.5437
262	12.6971	13.2402	12.056	12.7279	12.2049	12.9928	42.9178	61.6503	38.8915	57.2723	26.0175	12.5623
264	12.6817	13.2456	12.0622	12.783	12.1859	13.029	43.1718	62.1181	39.0508	57.2143	26.1205	12.532
266	12.6981	13.2672	12.0627	12.7691	12.2631	13.0679	43.4436	62.503	38.9495	57.2263	26.0255	12.5535
268	12.6981	13.2851	12.0626	12.7886	12.216	13.097	43.7377	62.9276	39.0918	57.1045	26.2055	12.4678
270	12.7378	13.2984	12.1389	12.7842	12.2039	13.038	44.0093	63.3077	39.3314	57.2406	26.1428	12.5242
272	12.6846	13.2803	12.0264	12.7912	12.2111	13.0652	44.2628	63.7193	39.3381	57.2823	26.1065	12.5606
274	12.7197	13.2935	12.1061	12.8414	12.2674	13.0443	44.5672	64.1619	39.3995	57.2281	26.0396	12.5168
276	12.6969	13.3152	12.0798	12.8277	12.1958	13.0821	44.8033	64.541	39.4531	57.4794	26.1502	12.5155
278	12.7226	13.3368	12.0513	12.8228	12.2388	13.0928	45.0881	64.9945	39.4405	57.2684	26.2059	12.4961
280	12.6842	13.3639	12.076	12.8358	12.2225	13.11	45.3303	65.4461	39.4426	57.284	26.1263	12.5164
282	12.7076	13.3225	12.0672	12.8477	12.2709	13.1293	45.6247	65.8702	39.6418	57.3979	26.1925	12.5566
284	12.7301	13.3705	12.0867	12.8578	12.2317	13.1335	45.925	66.2712	39.6883	57.5677	26.1497	12.548
286	12.7459	13.3818	12.0811	12.8888	12.2118	13.1198	46.1592	66.638	39.747	57.4589	26.1463	12.542
288	12.693	13.3566	12.0618	12.8804	12.221	13.1779	46.4033	67.0593	39.8182	57.4083	26.2242	12.5985
290	12.7244	13.3928	12.1084	12.8995	12.2156	13.1642	46.7189	67.5081	39.8711	57.4785	26.2326	12.5458
292	12.7336	13.369	12.0212	12.9211	12.2374	13.1927	46.9819	67.87	39.9944	57.4136	26.2823	12.5646
294	12.772	13.3877	12.0467	12.9382	12.2314	13.2007	47.2271	68.2913	39.9673	57.4705	26.2689	12.5695
296	12.7268	13.383	12.0444	12.9024	12.2263	13.184	47.5197	68.7342	40.0701	57.4658	26.2364	12.5523
298	12.7366	13.4304	12.0561	12.9107	12.2636	13.2198	47.7947	69.0915	40.2408	57.561	26.2771	12.5432
300	12.7448	13.4499	12.0674	12.9389	12.2774	13.2324	48.1019	69.5311	40.394	57.5128	26.2781	12.6211
302	12.7478	13.4058	12.119	12.9538	12.3034	13.204	48.3414	69.9494	40.3361	57.7251	26.2314	12.5627
304	12.7436	13.4838	12.0986	12.9775	12.295	13.2548	48.6193	70.2987	40.3234	57.7329	26.3045	12.6185
306	12.7414	13.4681	12.1081	12.9639	12.2871	13.2407	48.9049	70.7234	40.4539	57.8004	26.3357	12.593
308	12.7299	13.4663	12.0505	12.9908	12.3035	13.2837	49.1352	71.1342	40.5464	57.7966	26.4035	12.5858
310	12.7273	13.4786	12.0917	12.97	12.272	13.2535	49.4175	71.5606	40.5953	58.0162	26.3415	12.5775
312	12.7488	13.4997	12.0409	13.0635	12.3295	13.2856	49.6904	71.8929	40.6821	57.8027	26.3876	12.5916
314	12.7322	13.5073	12.0745	13.0586	12.2667	13.286	49.9881	72.2877	40.7901	57.8575	26.3759	12.5711
316	12.7524	13.5465	12.0682	13.0067	12.314	13.2968	50.1978	72.7394	40.8689	57.9183	26.4181	12.5547
318	12.7403	13.5419	12.0825	13.0343	12.2798	13.284	50.4831	73.1179	40.8396	57.9955	26.365	12.5689
320	12.7644	13.5252	12.0921	13.0899	12.3043	13.3007	50.7882	73.5191	40.8478	58.1694	26.4291	12.6144
322	12.7417	13.5462	12.1827	13.0421	12.2979	13.2872	51.0329	73.9254	40.9668	58.1771	26.3747	12.5953
324	12.7474	13.5609	12.1841	13.0695	12.3011	13.3583	51.3085	74.2605	41.122	58.1547	26.462	12.5882
326	12.7766	13.5705	12.1248	13.0598	12.3024	13.3465	51.6053	74.7473	41.0825	58.1435	26.4524	12.5692
328	12.7467	13.55	12.112	13.1022	12.3025	13.343	51.8563	75.0724	41.1353	58.211	26.501	12.5816
330	12.7643	13.5947	12.0822	13.1178	12.2997	13.3578	52.1808	75.4893	41.4176	58.1625	26.4522	12.6333
332	12.7386	13.6459	12.1176	13.1494	12.2955	13.3687	52.3955	75.9029	41.3797	58.3405	26.441	12.5997
334	12.7447	13.6368	12.1367	13.1135	12.3431	13.3767	52.6563	76.2653	41.3915	58.2501	26.4519	12.5927
336	12.7451	13.5999	12.0627	13.0926	12.3358	13.3704	52.9524	76.6907	41.4716	58.2241	26.5962	12.6197
338	12.8037	13.6629	12.1071	13.1335	12.3207	13.4041	53.1927	77.128	41.5694	58.2777	26.5971	12.6432
340	12.7679	13.6753	12.1368	13.1249	12.2948	13.4378	53.4622	77.4716	41.5178	58.3462	26.5161	12.561
342	12.7636	13.6499	12.1052	13.1581	12.3104	13.4307	53.7516	77.8658	41.5757	58.2728	26.5316	12.5478
344	12.772	13.6567	12.1531	13.1724	12.3792	13.3739	54.0377	78.2264	41.7816	58.4185	26.5999	12.6039
346	12.7556	13.6698	12.1656	13.1514	12.3143	13.4665	54.3001	78.6291	41.8049	58.2115	26.6005	12.6388
348	12.7532	13.7233	12.1356	13.1559	12.2906	13.4244	54.5544	79.0193	41.8026	58.2435	26.6052	12.5767
350	12.7676	13.6531	12.0952	13.1565	12.2959	13.4346	54.859	79.4426	41.9011	58.2942	26.5889	12.6203
352	12.7611	13.7521	12.0953	13.2244	12.3256	13.4795	55.0919	79.7919	42.0029	58.4204	26.6646	12.5853
354	12.7717	13.7218	12.1054	13.2437	12.3001	13.4975	55.3937	80.1748	42.0312	58.3514	26.7229	12.6441
356	12.7951	13.7228	12.127	13.1874	12.3413	13.5176	55.6198	80.5873	42.0235	58.4174	26.6665	12.5812
358	12.7523	13.7266	12.1156	13.2477	12.3508	13.5047	55.9415	80.9425	42.2216	58.4118	26.8141	12.6266
360	12.8337	13.7522	12.1868	13.2482	12.3629	13.4869	56.1982	81.3606	42.4349	58.3159	26.6758	12.6399
362	12.8007	13.7763	12.1424	13.2634	12.3415	13.5088	56.4876	81.7445	42.3231	58.3751	26.7157	12.6892
364	12.8315	13.7552	12.1225	13.2843	12.3387	13.5258	56.7832	82.1584	42.326	58.4033	26.7271	12.6639
366	12.7964	13.8285	12.1421	13.2793	12.3688	13.5357	57.0141	82.5078	42.5191	58.3658	26.7286	12.6357
368	12.805	13.7982	12.1536	13.3011	12.35	13.5414	57.3374	82.9015	42.6219	58.4795	26.6984	12.7134
370	12.7855	13.8311	12.149	13.2872	12.3846	13.572	57.5609	83.2477	42.5439	58.4605	26.7332	12.661
372	12.8122	13.7815	12.1943	13.3047	12.349	13.5935	57.8362	83.5883	42.5932	58.5358	26.7267	12.6328
374	12.8192	13.8225	12.1559	13.3015	12.3484	13.5866	58.1009	84.0481	42.5721	58.4252	26.8328	12.627
376	12.8197	13.84	12.1552	13.3151	12.3528	13.6005	58.369	84.3488	42.7511	58.5657	26.7891	12.6381
378	12.8009	13.8528	12.2345	13.3331	12.3729	13.5968	58.6147	84.6878	42.8646	58.6001	26.8658	12.6155
380	12.8401	13.8161	12.2051	13.3553	12.3705	13.6177	58.8918	85.0985	42.8502	58.5974	26.8528	12.662
382	12.8146	13.8801	12.2145	13.384	12.3775	13.6137	59.2167	85.5076	43.0277	58.6864	26.7854	12.6896
384	12.808	13.8424	12.1772	13.3568	12.3579	13.6559	59.4411	85.8626	42.955	58.6595	26.8343	12.6885
386	12.8296	13.8625	12.154	13.36	12.391	13.6416	59.7065	86.1719	43.0584	58.6779	26.8664	12.6425
388	12.8226	13.8912	12.162	13.3787	12.3612	13.6483	59.9608	86.5665	43.1312	58.6919	26.8628	12.6488
390	12.9003	13.9555	12.2343	13.4139	12.4416	13.6821	60.308	86.9639	43.3932	58.72	26.9216	12.6548
392	12.8552	13.8974	12.1822	13.4196	12.4242	13.6758	60.5445	87.302	43.336	58.7668	26.9354	12.6991
394	12.8313	13.9108	12.2359	13.4248	12.3889	13.6831	60.7991	87.645	43.3761	58.7924	26.9431	12.6775
396	12.8701	13.9209	12.2537	13.4482	12.3923	13.7058	61.101	88.0068	43.4205	58.8266	26.967	12.6886
398	12.8603	13.9391	12.1977	13.4566	12.4103	13.7413	61.3504	88.348	43.5292	58.8072	26.9533	12.691
400	12.8709	13.8968	12.2144	13.5042	12.3929	13.6954	61.6184	88.7285	43.5275	58.8875	26.9735	12.7249
402	12.8589	13.9902	12.3094	13.49	12.3994	13.7029	61.8739	89.0739	43.6378	58.9431	26.994	12.6935
404	12.8587	13.9729	12.1744	13.4675	12.4518	13.7523	62.1942	89.3771	43.7286	58.9861	26.9991	12.7371
406	12.8685	13.9434	12.1681	13.4661	12.4774	13.7717	62.4495	89.7858	43.692	58.9876	27.0364	12.6885
408	12.8843	14.0092	12.3174	13.5418	12.4468	13.7854	62.6995	90.1091	43.8054	59.0037	27.0167	12.6971
410	12.8623	13.9748	12.2305	13.4993	12.4376	13.773	62.9612	90.4045	43.9241	58.922	27.0203	12.746
412	12.868	14.0352	12.2355	13.5277	12.4265	13.7646	63.2504	90.7918	43.9198	58.9541	27.0869	12.7114
414	12.8871	13.9676	12.2241	13.5036	12.4534	13.8128	63.5265	91.1639	43.9533	59.1084	27.0684	12.725
416	12.8687	14.002	12.1989	13.5196	12.4428	13.8104	63.8031	91.5125	44.1169	58.9961	27.0646	12.7065
418	12.8946	14.0293	12.2275	13.5213	12.4494	13.7815	64.0334	91.8322	44.1861	59.0661	27.043	12.7065
420	12.8577	14.0194	12.2145	13.5203	12.4416	13.8212	64.3221	92.1844	44.2025	58.8945	27.0761	12.6806
422	12.8714	13.9626	12.2229	13.5062	12.4359	13.8046	64.5957	92.5574	44.1865	58.9274	27.0569	12.7436
424	12.8778	13.9892	12.1817	13.5242	12.4421	13.7966	64.8818	92.8634	44.2385	59.0002	27.1018	12.7336
426	12.8914	14.0334	12.1887	13.5388	12.4498	13.8502	65.148	93.2325	44.2862	59.0864	27.0638	12.7662
428	12.914	14.0211	12.2158	13.5493	12.4258	13.8246	65.4182	93.4911	44.3956	59.1456	27.0365	12.7726
430	12.8676	14.0372	12.2329	13.5644	12.4261	13.8289	65.6146	93.8239	44.3852	59.0643	27.1006	12.7249
432	12.8763	14.0268	12.1967	13.5764	12.4546	13.9088	65.9492	94.127	44.5031	59.012	27.1587	12.6936
434	12.8738	14.0501	12.2433	13.6157	12.442	13.8561	66.2417	94.5255	44.6907	59.1289	27.2703	12.7112
436	12.8496	14.0596	12.2136	13.5882	12.4409	13.9055	66.4918	94.8095	44.7331	59.1825	27.1796	12.7169
438	12.8637	14.0763	12.2457	13.6549	12.4537	13.8934	66.7381	95.1619	44.75	59.1558	27.1912	12.7168
440	12.8836	14.0642	12.2592	13.6311	12.4624	13.8688	67.0084	95.5006	44.7368	59.1641	27.1693	12.7383
442	12.8833	14.0882	12.2284	13.6047	12.4496	13.8644	67.2908	95.8378	44.7718	59.2364	27.2196	12.7659
444	12.8827	14.1135	12.208	13.6893	12.4512	13.9107	67.547	96.1763	44.8202	59.2321	27.1806	12.7798
446	12.9021	14.132	12.2501	13.6294	12.4919	13.8849	67.78	96.4433	44.847	59.2141	27.2433	12.7535
448	12.8759	14.1022	12.2803	13.6569	12.4738	13.8944	68.0916	96.7652	45.0047	59.2487	27.2323	12.7097
450	12.8818	14.1145	12.2534	13.6628	12.431	13.8929	68.3851	97.0583	45.2303	59.1758	27.1768	12.7346
452	12.8886	14.1254	12.2363	13.6381	12.4555	13.9204	68.5906	97.2918	45.1443	59.2395	27.199	12.7558
454	12.8644	14.1358	12.2466	13.7432	12.4777	13.9555	68.8775	97.6653	45.2374	59.3123	27.2164	12.7171
456	12.9059	14.1144	12.2601	13.6511	12.4893	13.9085	69.1334	98.0065	45.2924	59.2921	27.2331	12.7458
458	12.9376	14.1397	12.2031	13.6862	12.4611	13.9736	69.4145	98.2904	45.2807	59.3222	27.2551	12.7945
460	12.901	14.1403	12.208	13.655	12.4566	13.9742	69.6662	98.5982	45.3015	59.344	27.2559	12.7706
462	12.8829	14.1788	12.2144	13.6764	12.4251	13.9775	69.9688	98.9055	45.4367	59.322	27.2368	12.7531
464	12.8749	14.142	12.2429	13.7185	12.4632	13.9937	70.1979	99.1983	45.4675	59.3741	27.27	12.7317
466	12.922	14.1997	12.197	13.6995	12.475	14.0175	70.4855	99.4958	45.6101	59.3349	27.2448	12.7149
468	12.9353	14.1475	12.2136	13.6768	12.4536	13.9823	70.753	99.821	45.5377	59.4464	27.28	12.7065
470	12.9164	14.1586	12.2965	13.7431	12.4935	13.986	71.0266	100.071	45.6296	59.4488	27.2948	12.7355
472	12.9254	14.1974	12.2975	13.7043	12.4536	14.0857	71.3188	100.349	45.6596	59.3944	27.2916	12.7494
474	12.9137	14.1902	12.2709	13.7485	12.4925	13.9818	71.6026	100.607	45.761	59.4855	27.3769	12.7416
476	12.9119	14.2591	12.2911	13.7506	12.475	14.0559	71.7958	100.951	45.7644	59.4862	27.4089	12.752
478	12.911	14.2135	12.2876	13.7567	12.5107	14.0261	72.0829	101.307	45.836	59.522	27.3235	12.7669
480	12.9247	14.2048	12.2995	13.7686	12.4866	14.0536	72.3981	101.571	46.0649	59.4549	27.3358	12.781
482	12.8897	14.2134	12.3401	13.7751	12.4649	14.049	72.6294	101.78	46.0402	59.4946	27.3987	12.7661
484	12.9112	14.2373	12.2313	13.752	12.5083	14.054	72.8942	102.051	46.1029	59.4727	27.374	12.7966
486	12.8985	14.2106	12.3049	13.7761	12.5246	14.0474	73.1766	102.3	46.0702	59.4761	27.4244	12.7868
488	12.9413	14.2161	12.2647	13.8111	12.5195	14.0789	73.467	102.613	46.2385	59.5435	27.4229	12.7715
490	12.9408	14.2635	12.2601	13.8132	12.5559	14.1394	73.7381	102.894	46.2668	59.6203	27.4526	12.792
492	12.9452	14.2539	12.2468	13.8025	12.5262	14.1001	73.9943	103.213	46.4046	59.654	27.4938	12.7409
494	12.9052	14.2637	12.2859	13.8355	12.5163	14.1511	74.2422	103.473	46.4251	59.5812	27.4582	12.7459
496	12.9466	14.2802	12.2887	13.8518	12.4933	14.1327	74.5388	103.736	46.3612	59.5916	27.5079	12.7816
498	12.9396	14.2861	12.254	13.8636	12.5186	14.0997	74.8085	103.967	46.4991	59.6598	27.4613	12.7301
500	12.9892	14.2678	12.2619	13.8741	12.5342	14.157	75.0881	104.319	46.4663	59.5944	27.4974	12.7799
502	12.967	14.3278	12.2614	13.8623	12.4802	14.1395	75.3363	104.524	46.6129	59.7072	27.4709	12.8179
504	12.9567	14.2949	12.3232	13.9204	12.5644	14.1215	75.5922	104.769	46.6963	59.8111	27.5219	12.8325
506	12.9517	14.3224	12.2726	13.935	12.4847	14.1483	75.8478	104.966	46.6248	59.5991	27.5964	12.7972
508	12.9573	14.3256	12.2384	13.8627	12.5211	14.1479	76.0795	105.273	46.6991	59.6811	27.538	12.7666
510	12.9607	14.3067	12.2794	13.9276	12.5361	14.1783	76.421	105.611	46.9945	59.6192	27.529	12.7979
512	12.9823	14.3206	12.2662	13.9308	12.5558	14.1651	76.6887	105.832	46.827	59.7751	27.5515	12.8003
514	13.0059	14.3823	12.3356	13.899	12.5208	14.1865	76.9224	106.064	46.8267	59.7633	27.5089	12.8248
516	12.9776	14.3746	12.3542	13.9431	12.5579	14.1992	77.2014	106.237	47.0264	59.7924	27.4985	12.7846
518	12.9589	14.3898	12.2857	13.9055	12.5166	14.2032	77.4608	106.521	47.1058	59.839	27.5273	12.7891
520	12.9563	14.3737	12.2756	13.9121	12.53	14.1922	77.7771	106.76	47.2077	59.7586	27.5239	12.8185
522	12.9741	14.3633	12.2845	13.9412	12.551	14.2255	78.0321	107.045	47.2108	59.7788	27.5685	12.7919
524	12.9736	14.3921	12.3389	13.936	12.543	14.1771	78.3271	107.302	47.3075	59.8234	27.6342	12.8258
526	12.9635	14.3671	12.2824	13.9386	12.5491	14.2155	78.5335	107.516	47.3276	59.7909	27.6107	12.8262
528	12.9882	14.3565	12.3061	13.9547	12.5157	14.2471	78.8312	107.782	47.3272	59.8071	27.628	12.8636
530	13.0172	14.4016	12.2939	13.9644	12.5385	14.2634	79.0798	107.926	47.4545	59.8988	27.649	12.82
532	12.9572	14.4407	12.3863	14.0418	12.5395	14.2528	79.3376	108.15	47.4765	59.9733	27.7053	12.7998
534	12.9465	14.3884	12.3091	13.9943	12.5487	14.2518	79.6171	108.421	47.5453	59.8418	27.5769	12.801
536	12.9869	14.4168	12.3047	13.981	12.5877	14.294	79.9039	108.624	47.5554	59.8032	27.6353	12.818
538	12.9894	14.4363	12.3089	14.0027	12.5498	14.2412	80.1222	108.932	47.6027	59.8791	27.6738	12.8476
540	12.9727	14.407	12.2963	13.9876	12.5431	14.2583	80.3832	109.065	47.8385	59.8247	27.6307	12.8184
542	12.9805	14.4213	12.3226	14.0032	12.5513	14.2425	80.6736	109.313	47.8783	59.8575	27.6395	12.8089
544	12.9875	14.4327	12.2868	13.9865	12.559	14.3097	80.9221	109.536	47.7394	59.9149	27.6957	12.8349
546	12.9908	14.4694	12.3039	14.0343	12.5459	14.3187	81.2067	109.694	47.8799	59.8423	27.6539	12.8224
548	12.9848	14.4611	12.3686	14.0694	12.6029	14.3218	81.4551	109.979	47.9033	59.9951	27.6562	12.8097
550	13.0105	14.4818	12.3488	14.0594	12.6099	14.3758	81.7702	110.176	47.9813	59.968	27.6541	12.8107
552	13.0047	14.5184	12.2982	14.0684	12.5814	14.3537	82.0416	110.361	48.0693	59.8935	27.674	12.8147
554	12.9812	14.4994	12.3345	14.1426	12.5796	14.3302	82.309	110.594	48.0289	59.9132	27.6997	12.7811
556	13.0392	14.4741	12.3917	14.0689	12.6048	14.3096	82.5485	110.783	48.1669	59.9782	27.6907	12.8099
558	13.0451	14.5273	12.337	14.0616	12.5412	14.3337	82.8169	111.034	48.156	60.0178	27.706	12.8589
560	12.9869	14.48	12.4437	14.1151	12.6129	14.3251	83.0783	111.256	48.2958	60.0706	27.735	12.8488
562	13.0113	14.5341	12.3593	14.1035	12.5631	14.3764	83.3422	111.387	48.3465	60.1009	27.7269	12.8451
564	13.0396	14.5611	12.4353	14.1642	12.5943	14.3639	83.6107	111.659	48.3746	60.0603	27.7392	12.8457
566	13.0024	14.5122	12.3737	14.1263	12.62	14.387	83.8564	111.781	48.5141	60.1567	27.7497	12.8143
568	12.9881	14.4988	12.41	14.1405	12.5841	14.377	84.1418	111.983	48.4594	60.1037	27.7936	12.8332
570	13.0079	14.5338	12.3729	14.128	12.5981	14.3882	84.4167	112.254	48.589	59.9422	27.8775	12.8404
572	13.038	14.5363	12.4094	14.1114	12.5987	14.3885	84.7149	112.481	48.6167	60.0673	27.8263	12.9352
574	13.0145	14.5439	12.3822	14.1414	12.5969	14.4628	85.0017	112.587	48.6536	60.189	27.8419	12.8498
576	13.0292	14.5452	12.3636	14.1412	12.5781	14.4078	85.3259	112.862	48.701	60.0994	27.8096	12.907
578	13.0628	14.593	12.3783	14.1559	12.6409	14.4411	85.5285	112.992	48.832	60.2119	27.8259	12.8599
580	13.0639	14.629	12.3374	14.1991	12.6142	14.4432	85.7854	113.17	48.7664	60.1225	27.876	12.9054
582	13.052	14.5988	12.3453	14.1726	12.6012	14.476	86.0698	113.329	48.8288	60.0364	27.8725	12.887
584	13.0473	14.6147	12.4325	14.2159	12.5841	14.4498	86.3193	113.531	48.9632	60.2174	27.8099	12.8867
586	13.0553	14.6136	12.3917	14.1748	12.6339	14.4056	86.5947	113.76	48.9104	60.2064	27.8634	12.8772
588	13.0384	14.6238	12.4333	14.1844	12.6314	14.4587	86.8394	113.957	49.0315	60.2086	27.9071	12.8795
590	13.0255	14.6438	12.3951	14.1959	12.6203	14.4882	87.0999	114.077	49.0316	60.241	27.869	12.8669
592	13.0477	14.6715	12.4116	14.2135	12.6339	14.5062	87.3781	114.302	49.0451	60.2332	27.8397	12.8834
594	13.0352	14.6399	12.4026	14.2108	12.6014	14.4684	87.6192	114.447	49.1243	60.1834	27.8928	12.8578
596	13.0376	14.6388	12.4037	14.2337	12.6188	14.4944	87.909	114.527	49.2576	60.2151	27.8723	12.856
598	13.0321	14.6325	12.3997	14.2497	12.6229	14.4484	88.1805	114.75	49.28	60.2916	27.8479	12.8777
600	13.0423	14.7004	12.4232	14.2552	12.6304	14.5084	88.4834	114.964	49.5192	60.1722	27.9239	12.8605
602	13.0524	14.6783	12.4129	14.2724	12.6588	14.5567	88.7041	115.185	49.379	60.2823	28.0047	12.9231
604	13.0526	14.6656	12.4278	14.2695	12.647	14.5125	88.9793	115.334	49.4787	60.3776	27.9037	12.9088
606	13.075	14.673	12.3887	14.3044	12.6358	14.4982	89.199	115.536	49.6389	60.3056	27.9945	12.9006
608	13.072	14.6715	12.4216	14.3116	12.6059	14.5309	89.5265	115.625	49.513	60.3117	27.9611	12.9092
610	13.0698	14.6753	12.4643	14.259	12.6463	14.5719	89.7826	115.764	49.6612	60.3495	28.0177	12.8772
612	13.0605	14.67	12.411	14.2797	12.6439	14.5368	90.0501	116.036	49.7047	60.4008	27.9723	12.9164
614	13.0586	14.6933	12.4171	14.3167	12.6098	14.5898	90.3095	116.174	49.6808	60.3262	28.1378	12.9274
616	13.0905	14.7493	12.3954	14.2731	12.61	14.5561	90.5583	116.255	49.7851	60.2742	27.9916	12.9126
618	13.0817	14.6842	12.3801	14.3544	12.64	14.5794	90.8601	116.583	49.7814	60.4114	27.9869	12.8959
620	13.0473	14.7575	12.4281	14.3215	12.6455	14.5956	91.1346	116.637	49.8584	60.3302	28.0316	12.9058
622	13.0673	14.7383	12.398	14.3149	12.6775	14.6064	91.3593	116.784	49.9104	60.4157	28.0332	12.8829
624	13.0753	14.7698	12.4368	14.3043	12.652	14.606	91.6329	116.976	49.9392	60.3629	27.985	12.9254
626	13.1004	14.7468	12.3954	14.31	12.6335	14.5794	91.9043	117.132	50.0087	60.4139	28.0158	12.897
628	13.0488	14.724	12.3958	14.3511	12.6412	14.5949	92.1466	117.276	50.1421	60.3555	28.015	12.9223
630	13.0782	14.7178	12.4527	14.4095	12.6551	14.5947	92.4194	117.388	50.3097	60.3736	28.1426	12.867
632	13.0827	14.7507	12.4244	14.418	12.6428	14.622	92.6669	117.593	50.1805	60.4455	28.0636	12.9036
634	13.0779	14.7516	12.4349	14.3088	12.6674	14.6031	92.934	117.717	50.249	60.4732	28.0551	12.8773
636	13.0669	14.725	12.3964	14.3215	12.6577	14.5913	93.2452	117.838	50.2791	60.4052	28.0411	12.912
638	13.0789	14.719	12.414	14.3423	12.6488	14.6334	93.4639	118.016	50.3481	60.4724	28.1024	12.908
640	13.085	14.7957	12.4232	14.3447	12.67	14.6774	93.7597	118.142	50.3413	60.5703	28.1022	12.9312
642	13.0968	14.7693	12.4579	14.3807	12.6995	14.6808	93.9369	118.265	50.4969	60.5414	28.0846	12.9144
644	13.0555	14.7717	12.402	14.3478	12.6615	14.6417	94.3032	118.483	50.4451	60.4812	28.0889	12.8994
646	13.0777	14.7874	12.4054	14.3569	12.6388	14.6149	94.5973	118.672	50.6003	60.4889	28.1168	12.8936
648	13.0982	14.7995	12.4027	14.3484	12.6467	14.615	94.7878	118.783	50.6096	60.4393	28.145	12.9348
650	13.0772	14.8071	12.4253	14.3668	12.7018	14.6634	95.0718	118.913	50.6798	60.4223	28.1376	12.925
652	13.0877	14.7509	12.4259	14.3644	12.6615	14.6803	95.3794	119.02	50.7458	60.4875	28.1385	12.9393
654	13.0944	14.7803	12.4192	14.3961	12.6569	14.6434	95.6176	119.155	50.7376	60.5384	28.1427	12.8968
656	13.0959	14.7958	12.4654	14.3787	12.684	14.6674	95.8404	119.37	50.8641	60.561	28.1725	12.9137
658	13.1311	14.8458	12.4715	14.4301	12.6905	14.6623	96.1645	119.492	50.8411	60.5994	28.1576	12.9307
660	13.132	14.8579	12.5291	14.5026	12.6698	14.7398	96.4557	119.569	51.0581	60.6091	28.2478	12.963
662	13.1135	14.8537	12.4999	14.4348	12.7081	14.7124	96.7138	119.718	51.0297	60.6355	28.1913	12.9506
664	13.1266	14.8671	12.5729	14.4399	12.7137	14.6948	96.9642	119.928	51.1036	60.7078	28.2142	12.94
666	13.1476	14.8932	12.548	14.4714	12.6975	14.7411	97.2406	120.052	51.0736	60.7254	28.2436	12.9616
668	13.1594	14.9114	12.5423	14.4858	12.7056	14.7339	97.471	120.178	51.2074	60.6959	28.2303	12.9458
670	13.173	14.8388	12.5576	14.4879	12.7215	14.7381	97.7628	120.369	51.2438	60.6955	28.2246	12.966
672	13.1274	14.8896	12.5177	14.4794	12.6974	14.7317	98.0022	120.451	51.3771	60.7541	28.2246	12.9419
674	13.1273	14.9139	12.5033	14.4486	12.7153	14.7551	98.2837	120.616	51.3316	60.6145	28.2628	12.9691
676	13.1546	14.9057	12.4573	14.4656	12.7143	14.7756	98.5977	120.689	51.2934	60.6743	28.2815	12.9658
678	13.1528	14.8962	12.465	14.5047	12.7203	14.7457	98.8542	120.752	51.3576	60.7227	28.2739	12.9624
680	13.1425	14.8729	12.4885	14.5226	12.7175	14.7753	99.0769	120.956	51.5311	60.6733	28.2524	12.9742
682	13.1694	14.9281	12.4664	14.4911	12.6971	14.8055	99.3687	121.131	51.587	60.7392	28.2419	12.9795
684	13.1632	14.9239	12.5319	14.5371	12.7192	14.7665	99.671	121.205	51.5323	60.8517	28.297	13.0058
686	13.171	14.9363	12.565	14.533	12.745	14.8418	99.95	121.315	51.6594	60.7685	28.2918	12.9641
688	13.1764	14.9278	12.494	14.512	12.7339	14.8218	100.159	121.494	51.6561	60.7576	28.3756	12.9761
690	13.1321	14.9187	12.4808	14.5153	12.7753	14.7821	100.376	121.6	51.9014	60.6829	28.3443	12.9362
692	13.1428	14.9387	12.5059	14.5247	12.7457	14.8302	100.632	121.704	51.8285	60.77	28.3079	12.9789
694	13.1158	14.89	12.5124	14.5119	12.7113	14.7855	100.911	121.812	51.7805	60.8481	28.3335	12.9529
696	13.116	14.9137	12.5119	14.5266	12.7294	14.8118	101.213	121.966	51.7982	60.8689	28.3113	12.9622
698	13.1519	14.9256	12.5552	14.5948	12.741	14.8172	101.451	122.083	51.9437	60.8611	28.3802	12.9721
700	13.1722	14.9615	12.5226	14.5576	12.7209	14.8673	101.703	122.172	51.9525	60.8017	28.3172	12.9782
702	13.1761	14.9623	12.4939	14.5617	12.7571	14.8206	101.979	122.331	51.9788	60.7858	28.3903	12.9851
704	13.1219	14.9696	12.4965	14.5466	12.7304	14.8151	102.255	122.441	52.0562	60.8099	28.4071	12.9696
706	13.1327	14.9411	12.5413	14.6107	12.7573	14.8054	102.55	122.606	52.0453	60.8258	28.3338	12.9655
708	13.1396	14.9702	12.5406	14.5524	12.7277	14.8569	102.83	122.656	52.1566	60.8815	28.3881	12.9513
710	13.1492	14.9733	12.5067	14.6216	12.7154	14.899	103.053	122.784	52.1533	60.8227	28.4303	12.974
712	13.161	14.9708	12.5199	14.5767	12.7432	14.8207	103.332	122.964	52.229	60.8637	28.4281	12.9775
714	13.1717	14.9889	12.489	14.5792	12.7336	14.8724	103.579	123.045	52.2441	60.8552	28.4059	12.9682
716	13.1347	15.0102	12.5038	14.6841	12.7637	14.9055	103.827	123.123	52.3352	60.8502	28.4189	12.9963
718	13.1441	15.0127	12.5362	14.6547	12.7483	14.8781	104.087	123.278	52.4034	60.8981	28.4526	13.0163
720	13.188	14.9988	12.5036	14.591	12.7483	14.902	104.354	123.358	52.5882	60.8558	28.4852	12.9894
722	13.15	15.0184	12.5762	14.6023	12.834	14.8683	104.632	123.392	52.5441	60.9669	28.453	12.9987
724	13.1683	15.0233	12.46	14.601	12.7667	14.924	104.939	123.593	52.5513	60.8201	28.446	12.9669
726	13.1483	14.9767	12.5632	14.6543	12.7658	14.8898	105.171	123.745	52.6516	60.8639	28.4696	12.9697
728	13.2204	15.0461	12.4929	14.5611	12.7459	14.919	105.466	123.891	52.5996	60.7944	28.5287	13.0674
730	13.1931	15.0072	12.5634	14.589	12.7831	14.913	105.67	123.973	52.6902	60.9214	28.5629	13.0065
732	13.1833	15.0649	12.5195	14.6036	12.7602	14.9057	106.014	124.076	52.7468	60.9464	28.5106	12.9749
734	13.1911	15.0436	12.5029	14.6267	12.728	14.9266	106.247	124.251	52.7266	60.8396	28.5126	13.0245
736	13.1719	15.0441	12.4762	14.6237	12.7635	14.8941	106.497	124.38	52.8683	60.9205	28.4912	13.0086
738	13.1737	15.0437	12.5007	14.624	12.8041	14.9467	106.713	124.46	52.8619	60.8888	28.478	13.0015
740	13.1713	15.0649	12.5296	14.6537	12.7828	14.9431	107.016	124.46	52.9518	60.9152	28.5209	13.0161
742	13.1894	15.0709	12.5746	14.6621	12.7463	14.9683	107.249	124.635	52.9484	60.9742	28.4864	13.0187
744	13.2081	15.0571	12.5478	14.6241	12.7585	14.9723	107.496	124.724	52.9705	60.9748	28.4999	13.0084
746	13.2212	15.0768	12.5217	14.6723	12.7818	14.9703	107.825	124.851	53.0858	60.9932	28.5454	13.0207
748	13.2445	15.0879	12.5147	14.6702	12.7372	14.9869	108.14	124.958	53.1134	60.9594	28.5638	13.0272
750	13.214	15.0483	12.5416	14.696	12.7792	14.9636	108.306	124.933	53.2988	60.885	28.5483	13.0194
752	13.2031	15.1056	12.5658	14.6924	12.7802	14.9487	108.63	125.222	53.2617	61.0141	28.5831	13.0363
754	13.2293	15.0531	12.5607	14.6957	12.7663	14.9915	108.833	125.212	53.2175	60.9424	28.5528	13.0532
756	13.1756	15.1023	12.5524	14.6968	12.7843	14.9787	109.079	125.422	53.3041	61.0017	28.569	13.0255
758	13.222	15.1301	12.5627	14.7292	12.7647	14.9672	109.411	125.472	53.3594	61.0979	28.6078	13.0324
760	13.2112	15.1292	12.6071	14.7205	12.8016	14.9975	109.66	125.631	53.5055	61.0704	28.6818	13.0248
762	13.2327	15.1411	12.5776	14.7152	12.7721	15.0166	109.915	125.716	53.4353	61.1108	28.6328	13.033
764	13.2227	15.1038	12.5622	14.695	12.7754	15.0081	110.179	125.864	53.4488	60.9628	28.6438	13.0273
766	13.2034	15.0972	12.5344	14.7222	12.8049	15.0081	110.47	125.969	53.5464	60.9585	28.6597	13.0389
768	13.2415	15.1596	12.5979	14.7537	12.8477	15.0397	110.734	125.92	53.572	61.0608	28.6715	13.0662
770	13.2295	15.1259	12.561	14.7524	12.8385	15.0515	111.016	126.124	53.7226	61.0607	28.6864	13.036
772	13.2338	15.1759	12.5531	14.7411	12.7742	15.0526	111.243	126.211	53.6917	61.1291	28.6573	13.0776
774	13.2154	15.1622	12.5855	14.7162	12.8415	15.0371	111.527	126.351	53.7783	61.1223	28.6546	13.0602
776	13.2387	15.1426	12.547	14.7467	12.8524	15.0683	111.819	126.458	53.7462	61.03	28.6452	13.0693
778	13.2134	15.1654	12.5773	14.7805	12.8188	15.0439	112.101	126.51	53.8552	61.1314	28.6913	13.0571
780	13.2542	15.1446	12.5901	14.755	12.8186	15.0444	112.328	126.624	54.037	61.0412	28.6365	13.0604
782	13.2347	15.1822	12.6006	14.7725	12.8274	15.0951	112.554	126.631	53.9889	61.1392	28.7228	13.0371
784	13.2321	15.1546	12.639	14.758	12.8108	15.0781	112.787	126.733	54.0165	61.2145	28.7166	13.0122
786	13.2354	15.172	12.5795	14.7825	12.8039	15.0381	113.153	126.896	53.9946	61.2165	28.6753	13.0769
788	13.2365	15.1973	12.5717	14.7786	12.8083	15.0928	113.341	126.98	54.0868	61.1642	28.6656	13.0784
790	13.2549	15.155	12.5941	14.7713	12.782	15.0505	113.642	127.06	54.0869	61.118	28.7062	13.0676
792	13.2285	15.1932	12.5393	14.7685	12.8203	15.0549	113.943	127.232	54.2018	61.1295	28.7093	13.0518
794	13.2373	15.1765	12.5606	14.7849	12.7936	15.0684	114.176	127.354	54.2322	61.1103	28.7521	13.0527
796	13.243	15.2136	12.5756	14.8166	12.7918	15.0679	114.476	127.343	54.2903	61.1713	28.7488	13.0693
798	13.2262	15.2034	12.5621	14.8297	12.8295	15.1046	114.704	127.476	54.2943	61.2197	28.7677	13.0577
800	13.2096	15.2153	12.5643	14.8297	12.8311	15.1291	114.978	127.527	54.3482	61.2123	28.7768	13.0848
802	13.2588	15.225	12.6229	14.8101	12.8212	15.1161	115.225	127.634	54.3499	61.2025	28.7911	13.0463
804	13.2294	15.1913	12.5487	14.7957	12.8355	15.0881	115.535	127.774	54.4321	61.2294	28.7339	13.0368
806	13.2662	15.2069	12.5763	14.8117	12.8166	15.1024	115.736	127.889	54.4686	61.1728	28.7812	13.0721
808	13.2626	15.2266	12.6078	14.8341	12.8395	15.1334	116.018	127.926	54.5961	61.2258	28.7988	13.0597
810	13.3009	15.2625	12.648	14.8774	12.8667	15.1596	116.279	128.039	54.7942	61.2901	28.8424	13.0878
812	13.2645	15.283	12.6047	14.8649	12.9008	15.163	116.532	128.066	54.7514	61.3142	28.8058	13.1174
814	13.2787	15.2727	12.6042	14.8658	12.8599	15.1357	116.807	128.153	54.6832	61.3553	28.8321	13.1077
816	13.2813	15.2503	12.6146	14.8894	12.8615	15.1554	117.115	128.288	54.7363	61.2908	28.8308	13.1247
818	13.2637	15.2883	12.6232	14.857	12.8577	15.1748	117.336	128.37	54.7728	61.3355	28.8566	13.0841
820	13.2715	15.2455	12.6281	14.8683	12.8756	15.1632	117.608	128.474	54.8522	61.3181	28.8389	13.082
822	13.3053	15.2747	12.6059	14.9204	12.9019	15.2018	117.865	128.553	54.9237	61.2949	28.955	13.0809
824	13.2869	15.2662	12.6454	14.881	12.8801	15.1823	118.102	128.661	54.9681	61.3752	28.8662	13.1133
826	13.2833	15.2881	12.6268	14.9098	12.9065	15.1777	118.379	128.685	55.0018	61.3406	28.8824	13.0911
828	13.2852	15.3003	12.5968	14.8696	12.8768	15.2142	118.685	128.902	55.0885	61.3182	28.8949	13.1054
830	13.2965	15.2966	12.6297	14.899	12.8535	15.1802	118.929	128.95	55.0905	61.3623	28.9328	13.0995
832	13.3006	15.276	12.6375	14.8928	12.9038	15.2226	119.252	129.001	55.138	61.3689	28.9495	13.0895
834	13.2957	15.2892	12.6291	14.9165	12.896	15.2048	119.438	129.132	55.175	61.3595	28.9203	13.1443
836	13.2815	15.303	12.6688	14.9035	12.9035	15.2106	119.747	129.141	55.2033	61.3536	28.9147	13.1053
838	13.3019	15.3326	12.6396	14.9183	12.8699	15.2331	119.96	129.341	55.2332	61.3632	28.9567	13.1406
840	13.3049	15.2814	12.6332	14.8927	12.8857	15.1917	120.251	129.424	55.4256	61.2642	28.9794	13.1064
842	13.2531	15.3487	12.601	14.9036	12.8678	15.1767	120.495	129.411	55.4193	61.3675	28.9563	13.1031
844	13.271	15.3219	12.6127	14.9005	12.9026	15.1939	120.728	129.487	55.4145	61.316	28.9153	13.1257
846	13.277	15.3045	12.6282	14.9262	12.8775	15.2187	121.037	129.564	55.4269	61.3984	28.9367	13.0771
848	13.2637	15.3461	12.6608	14.9517	12.8511	15.221	121.242	129.724	55.5285	61.3708	29.0124	13.0832
850	13.3192	15.3091	12.6286	14.95	12.8657	15.2445	121.519	129.711	55.4967	61.4495	28.9815	13.1145
852	13.2896	15.322	12.6481	14.9523	12.8598	15.2132	121.769	129.772	55.6516	61.4615	28.9982	13.1042
854	13.2792	15.3542	12.619	14.9404	12.8589	15.2683	122.106	129.9	55.6908	61.3907	29.0417	13.0658
856	13.3349	15.3366	12.6406	14.9642	12.9015	15.2369	122.288	130.044	55.6792	61.4222	28.9857	13.0952
858	13.33	15.3524	12.6553	14.98	12.9058	15.288	122.544	130.112	55.6932	61.3588	28.9959	13.1099
860	13.332	15.3761	12.6496	15.0328	12.9078	15.2485	122.843	130.244	55.805	61.501	28.9814	13.0896
862	13.3145	15.356	12.6843	14.9761	12.9313	15.2656	123.047	130.257	55.8618	61.3578	29.0265	13.0799
864	13.3143	15.3388	12.6428	14.9803	12.9182	15.2491	123.328	130.413	55.898	61.4152	29.0587	13.1237
866	13.2912	15.3402	12.6479	14.9652	12.8769	15.2689	123.654	130.435	55.903	61.4611	29.0315	13.128
868	13.3369	15.3573	12.6105	14.9844	12.897	15.2388	123.836	130.56	55.9177	61.4069	29.072	13.1234
870	13.3534	15.4	12.693	15.0007	12.9099	15.2784	124.148	130.602	56.1635	61.424	29.1112	13.158
872	13.3483	15.4219	12.6786	15.0114	12.9545	15.34	124.416	130.657	56.0564	61.5305	29.0755	13.165
874	13.3628	15.4023	12.7318	15.0336	12.965	15.3357	124.689	130.85	56.1132	61.4746	29.1215	13.1783
876	13.3361	15.4053	12.686	15.0097	12.9155	15.31	124.94	130.897	56.1514	61.5316	29.1016	13.152
878	13.3314	15.4221	12.7225	15.0697	12.9318	15.3261	125.243	130.947	56.2611	61.6135	29.0969	13.1552
880	13.3425	15.4281	12.7182	15.0493	12.9615	15.341	125.472	130.963	56.228	61.5958	29.1274	13.1931
882	13.3183	15.4259	12.7243	15.0536	12.9163	15.3516	125.816	131.081	56.3003	61.5641	29.096	13.1649
884	13.3396	15.4476	12.739	15.0347	12.9611	15.361	125.972	131.122	56.3504	61.6354	29.089	13.1875
886	13.3577	15.4598	12.6946	15.0604	12.9434	15.3661	126.257	131.357	56.413	61.5757	29.0983	13.1729
888	13.3789	15.4509	12.769	15.0668	12.9582	15.3402	126.557	131.337	56.4305	61.6759	29.1535	13.2126
890	13.3628	15.4944	12.7027	15.0228	12.9641	15.3625	126.755	131.378	56.4606	61.5757	29.1444	13.1857
892	13.3618	15.4729	12.7243	15.0837	12.9729	15.3963	127.065	131.428	56.4898	61.654	29.1615	13.1836
894	13.3565	15.4308	12.7206	15.1184	12.9509	15.349	127.287	131.614	56.6019	61.6115	29.2002	13.1658
896	13.3594	15.4552	12.7425	15.0644	12.9341	15.3943	127.62	131.644	56.5907	61.6804	29.1671	13.1753
898	13.4146	15.4895	12.6944	15.0929	12.9499	15.398	127.869	131.68	56.6166	61.6328	29.178	13.1529
900	13.3656	15.4923	12.7583	15.0757	12.9565	15.3744	128.106	131.844	56.803	61.4956	29.1572	13.1816
902	13.343	15.4702	12.7319	15.0909	12.9496	15.3958	128.361	131.778	56.7173	61.638	29.1738	13.1566
904	13.3387	15.4629	12.7523	15.0835	12.9563	15.3807	128.625	131.969	56.8737	61.5881	29.1688	13.1598
906	13.3685	15.4989	12.6928	15.0815	12.9559	15.4655	128.897	132.012	56.7921	61.6388	29.2115	13.1876
908	13.3859	15.4919	12.7305	15.1604	12.9803	15.4277	129.14	132.13	56.807	61.6628	29.2119	13.1736
910	13.3525	15.4636	12.7295	15.0969	12.9501	15.4011	129.421	132.233	56.8779	61.6586	29.2408	13.182
912	13.3797	15.5158	12.7289	15.094	12.9404	15.3699	129.713	132.31	56.9486	61.6267	29.24	13.2162
914	13.4209	15.4858	12.7189	15.1177	12.9716	15.3925	129.936	132.301	56.9767	61.742	29.2489	13.1806
916	13.3937	15.5274	12.7708	15.1935	12.9712	15.4169	130.222	132.344	57.0031	61.7931	29.2256	13.222
918	13.3644	15.5441	12.709	15.1224	13.0157	15.4407	130.469	132.411	57.0664	61.6998	29.2549	13.1672
920	13.3479	15.5103	12.7361	15.1313	12.9767	15.3862	130.685	132.562	57.1132	61.7641	29.2544	13.1694
922	13.3863	15.517	12.7812	15.1517	12.9736	15.4268	131.038	132.692	57.2064	61.7939	29.2158	13.1761
924	13.3864	15.5026	12.7581	15.118	12.9921	15.4083	131.23	132.776	57.2231	61.7458	29.2444	13.2043
926	13.4111	15.5209	12.7565	15.1908	12.9736	15.43	131.508	132.788	57.2478	61.833	29.2506	13.1948
928	13.3998	15.5588	12.7773	15.1903	12.9964	15.426	131.739	132.799	57.2571	61.8349	29.2912	13.2201
930	13.367	15.4782	12.786	15.1331	12.9886	15.4061	132.022	132.837	57.5233	61.6824	29.2932	13.1648
932	13.3772	15.5583	12.7918	15.1547	13.002	15.4117	132.239	132.871	57.433	61.7741	29.2693	13.1854
934	13.3888	15.5064	12.7446	15.1682	12.9215	15.4233	132.571	133.036	57.3521	61.8356	29.305	13.1714
936	13.3995	15.5249	12.7149	15.1707	12.9848	15.4487	132.825	133.064	57.4352	61.7834	29.2896	13.1871
938	13.3775	15.513	12.7579	15.1737	12.9643	15.4572	133.131	133.155	57.5024	61.7638	29.3238	13.1795
940	13.4002	15.5335	12.7221	15.1602	12.9934	15.4243	133.366	133.276	57.5946	61.6939	29.3213	13.1951
942	13.3674	15.52	12.7502	15.1323	12.976	15.4628	133.605	133.288	57.6292	61.78	29.3211	13.2167
944	13.3611	15.5453	12.7608	15.1301	13.0193	15.4471	133.872	133.332	57.6491	61.7172	29.3196	13.1877
946	13.417	15.5525	12.7362	15.1233	13.0058	15.4232	134.106	133.434	57.7479	61.7409	29.3345	13.194
948	13.3939	15.5678	12.753	15.1462	12.9503	15.4686	134.394	133.564	57.693	61.7071	29.3517	13.2281
950	13.3713	15.5546	12.7469	15.1775	12.9962	15.4372	134.627	133.678	57.7323	61.7562	29.3395	13.1934
952	13.4176	15.5677	12.7035	15.157	13.0298	15.4764	134.899	133.645	57.7702	61.7899	29.3615	13.2087
954	13.4164	15.6032	12.7456	15.1675	12.9693	15.4581	135.089	133.715	57.8199	61.7297	29.3743	13.1903
956	13.4069	15.5448	12.7592	15.2177	13.0059	15.4779	135.357	133.776	57.8617	61.7373	29.3628	13.1938
958	13.3853	15.5545	12.7429	15.1945	12.9608	15.4462	135.682	133.861	57.9987	61.7469	29.3422	13.2269
960	13.3817	15.5888	12.7566	15.1607	13.016	15.4475	135.849	133.914	58.0913	61.7073	29.3794	13.1966
962	13.4195	15.5683	12.7617	15.1882	13.0432	15.5155	136.196	133.91	58.0022	61.9171	29.382	13.1725
964	13.4128	15.6078	12.7743	15.162	12.9835	15.4977	136.396	134.05	58.0409	61.7178	29.437	13.2186
966	13.3855	15.5839	12.8049	15.226	13.0085	15.5173	136.692	134.109	58.1287	61.8528	29.3726	13.1973
968	13.3906	15.5604	12.7438	15.1865	12.9563	15.4928	136.969	134.235	58.1343	61.7531	29.4679	13.228
970	13.3998	15.6138	12.7191	15.1878	12.952	15.5286	137.254	134.181	58.1381	61.83	29.3941	13.255
972	13.4106	15.6136	12.7556	15.2338	13.0337	15.5639	137.487	134.344	58.2569	61.8901	29.4277	13.199
974	13.4327	15.6479	12.7734	15.2134	13.042	15.5322	137.729	134.361	58.2486	61.8578	29.4281	13.2074
976	13.4003	15.6363	12.8524	15.214	12.9943	15.557	138.062	134.521	58.319	61.9433	29.4187	13.2086
978	13.4086	15.6279	12.7747	15.2149	12.9785	15.506	138.255	134.554	58.3267	61.8998	29.3926	13.2179
980	13.4055	15.6199	12.7948	15.2361	13.0257	15.5522	138.507	134.619	58.4043	61.9855	29.4524	13.2132
982	13.429	15.6396	12.8006	15.2402	12.9769	15.4946	138.708	134.749	58.443	61.933	29.4465	13.217
984	13.4204	15.6608	12.8118	15.2691	13.0282	15.5334	138.992	134.86	58.4613	61.9608	29.4653	13.2022
986	13.4027	15.6253	12.8274	15.2551	13.0442	15.5579	139.313	134.89	58.6412	62.0096	29.4844	13.217
988	13.417	15.6221	12.8357	15.2857	13.0436	15.5621	139.61	134.883	58.5968	61.9763	29.4483	13.2013
990	13.4436	15.6504	12.8562	15.2657	13.1082	15.5648	139.84	135.042	58.7964	61.7999	29.495	13.265
992	13.4639	15.6869	12.8139	15.2806	13.0508	15.5446	140.104	135.093	58.6605	61.8516	29.498	13.2649
994	13.4588	15.6562	12.7892	15.3129	13.0416	15.5512	140.456	135.16	58.7603	61.8892	29.5565	13.2823
996	13.4499	15.6836	12.8126	15.2643	13.1038	15.59	140.67	135.218	58.8119	61.9203	29.5877	13.2754
998	13.487	15.7198	12.8252	15.3144	13.0338	15.5862	140.947	135.322	58.7467	61.8618	29.5648	13.2556
SLOPE	0.000985886	0.00379718	0.000956292	0.00391488	0.00106793	0.00396334	0.133013	0.130371	0.0294501	0.0150732	0.00508672	-6.57157e-05
