# Supplementary material for: Selection of a promiscuous minimalist cAMP phosphodiesterase from a library of de novo designed proteins
Source: Nat Chem. 2024 May 3;16(7):1200–8. doi: 10.1038/s41557-024-01490-4 (PMC11230910; doi:10.1038/s41557-024-01490-4)
Supplement: Supplementary file 11 — All data for Fig. 4 plots. [file 41557_2024_1490_MOESM11_ESM.xlsx]

## Sheet: Export Summary
	This document was exported from Numbers. Each table was converted to an Excel worksheet. All other objects on each Numbers sheet were placed on separate worksheets. Please be aware that formula calculations may differ in Excel.
	Numbers Sheet Name	Numbers Table Name	Excel Worksheet Name
	no Metal
		Table 1	no Metal
	Mn2+
		Table 1	Mn2+
	Fe2+
		Table 1	Fe2+
	Ca2+
		Table 1	Ca2+
	Mg2+
		Table 1	Mg2+
	Zn2+
		Table 1	Zn2+
	Fig 4b
		Table 1	Fig 4b
	Fig 4c
		Table 1	Fig 4c
	Figure 4d
		Table 1	Figure 4d

## Sheet: no Metal
Table 1
18 hr	0	0.004853	0.009707	0.01456	0.019413	0.024267	0.02912	0.033973	0.038827	0.04368	0.048533	0.053387	0.05824	0.063093	0.067947	0.0728	0.077653	0.082507	0.08736	0.092213	0.097067	0.10192	0.106773	0.111627	0.11648	0.121333	0.126187	0.13104	0.135893	0.140747	0.1456	0.150453	0.155307	0.16016	0.165013	0.169867	0.17472	0.179573	0.184427	0.18928	0.194133	0.198987	0.20384	0.208693	0.213547	0.2184	0.223253	0.228107	0.23296
	-0.023782	-0.024259	-0.024557	-0.024676	-0.024796	-0.024736	-0.024676	-0.024617	-0.024617	-0.024676	-0.024974	-0.025332	-0.025868	-0.026524	-0.026941	-0.027299	-0.027657	-0.027776	-0.027955	-0.028074	-0.028014	-0.028014	-0.027835	-0.027835	-0.027657	-0.027835	-0.028253	0.017405	0.017226	0.017345	0.017643	0.018179	0.019073	0.020087	0.0211	0.021875	0.022233	0.022173	0.021756	0.021338	0.02116	0.021458	0.021994	0.022709	0.023544	0.02414	0.024498	0.024617	0.024557
16.5 hr	0	0.004853	0.009707	0.01456	0.019413	0.024267	0.02912	0.033973	0.038827	0.04368	0.048533	0.053387	0.05824	0.063093	0.067947	0.0728	0.077653	0.082507	0.08736	0.092213	0.097067	0.10192	0.106773	0.111627	0.11648	0.121333	0.126187	0.13104	0.135893	0.140747	0.1456	0.150453	0.155307	0.16016	0.165013	0.169867	0.17472	0.179573	0.184427	0.18928	0.194133	0.198987	0.20384	0.208693	0.213547	0.2184	0.223253	0.228107	0.23296
	-0.029981	-0.030398	-0.030577	-0.030518	-0.03016	-0.029325	-0.028253	-0.027001	-0.02569	-0.024438	-0.023425	-0.023007	-0.023007	-0.023544	-0.024378	-0.025213	-0.026047	-0.026703	-0.02718	-0.027776	-0.028491	-0.029325	-0.0301	-0.030756	-0.031233	-0.03165	-0.031948	-0.011027	-0.011265	-0.011921	-0.012934	-0.014067	-0.01514	-0.015974	-0.016689	-0.017047	-0.016928	-0.01663	-0.016153	-0.015855	-0.015855	-0.016332	-0.017285	-0.018477	-0.019789	-0.020862	-0.021517	-0.021875	-0.021696
15 hr	0	0.004853	0.009707	0.01456	0.019413	0.024267	0.02912	0.033973	0.038827	0.04368	0.048533	0.053387	0.05824	0.063093	0.067947	0.0728	0.077653	0.082507	0.08736	0.092213	0.097067	0.10192	0.106773	0.111627	0.11648	0.121333	0.126187	0.13104	0.135893	0.140747	0.1456	0.150453	0.155307	0.16016	0.165013	0.169867	0.17472	0.179573	0.184427	0.18928	0.194133	0.198987	0.20384	0.208693	0.213547	0.2184	0.223253	0.228107	0.23296
	-0.020802	-0.020444	-0.020206	-0.020206	-0.020206	-0.020385	-0.020564	-0.02104	-0.021756	-0.022769	-0.023842	-0.024915	-0.02557	-0.02563	-0.025153	-0.024199	-0.023007	-0.021994	-0.02116	-0.020683	-0.020623	-0.020742	-0.020862	-0.020862	-0.020564	-0.020087	-0.01955	-0.019193	-0.019431	-0.018954	-0.017762	-0.016093	-0.014067	-0.0121	-0.010431	-0.00912	-0.008464	-0.008345	-0.008821	-0.009596	-0.01055	-0.011444	-0.011981	-0.011861	-0.011265	-0.010252	-0.009179	-0.008225	-0.007749
13.5 hr	0	0.004853	0.009707	0.01456	0.019413	0.024267	0.02912	0.033973	0.038827	0.04368	0.048533	0.053387	0.05824	0.063093	0.067947	0.0728	0.077653	0.082507	0.08736	0.092213	0.097067	0.10192	0.106773	0.111627	0.11648	0.121333	0.126187	0.13104	0.135893	0.140747	0.1456	0.150453	0.155307	0.16016	0.165013	0.169867	0.17472	0.179573	0.184427	0.18928	0.194133	0.198987	0.20384	0.208693	0.213547	0.2184	0.223253	0.228107	0.23296
	-0.02563	-0.023782	-0.022471	-0.021756	-0.021636	-0.021935	-0.022352	-0.022471	-0.022292	-0.021696	-0.020683	-0.01967	-0.019193	-0.019133	-0.019789	-0.020862	-0.022233	-0.023365	-0.024319	-0.025272	-0.026107	-0.027061	-0.028014	-0.028789	-0.029147	-0.029027	-0.028431	-0.014603	-0.014603	-0.014603	-0.014663	-0.015259	-0.016093	-0.017464	-0.019014	-0.020802	-0.022352	-0.023544	-0.024557	-0.024974	-0.024915	-0.024498	-0.023603	-0.022233	-0.020862	-0.01961	-0.018775	-0.018299	-0.018179
12 hr	0	0.004853	0.009707	0.01456	0.019413	0.024267	0.02912	0.033973	0.038827	0.04368	0.048533	0.053387	0.05824	0.063093	0.067947	0.0728	0.077653	0.082507	0.08736	0.092213	0.097067	0.10192	0.106773	0.111627	0.11648	0.121333	0.126187	0.13104	0.135893	0.140747	0.1456	0.150453	0.155307	0.16016	0.165013	0.169867	0.17472	0.179573	0.184427	0.18928	0.194133	0.198987	0.20384	0.208693	0.213547	0.2184	0.223253	0.228107	0.23296
	-0.024617	-0.025153	-0.026047	-0.027478	-0.029087	-0.030518	-0.031829	-0.032723	-0.03314	-0.03314	-0.032783	-0.032306	-0.031829	-0.031292	-0.030696	-0.030279	-0.029922	-0.029445	-0.029147	-0.028908	-0.028551	-0.028074	-0.027359	-0.026286	-0.025094	-0.024021	-0.023067	-0.023961	-0.024974	-0.026047	-0.027001	-0.027537	-0.027776	-0.027657	-0.02718	-0.026584	-0.026047	-0.025451	-0.024974	-0.024438	-0.02414	-0.023842	-0.023901	-0.02414	-0.024498	-0.024915	-0.02563	-0.026226	-0.026584
10.5 hr	0	0.004853	0.009707	0.01456	0.019413	0.024267	0.02912	0.033973	0.038827	0.04368	0.048533	0.053387	0.05824	0.063093	0.067947	0.0728	0.077653	0.082507	0.08736	0.092213	0.097067	0.10192	0.106773	0.111627	0.11648	0.121333	0.126187	0.13104	0.135893	0.140747	0.1456	0.150453	0.155307	0.16016	0.165013	0.169867	0.17472	0.179573	0.184427	0.18928	0.194133	0.198987	0.20384	0.208693	0.213547	0.2184	0.223253	0.228107	0.23296
	-0.022471	-0.024021	-0.024736	-0.024498	-0.023484	-0.021756	-0.01967	-0.017703	-0.016093	-0.014842	-0.014126	-0.013769	-0.013828	-0.014067	-0.014424	-0.014782	-0.01502	-0.015199	-0.015259	-0.015259	-0.015318	-0.015616	-0.016332	-0.017464	-0.018954	-0.020504	-0.022113	-0.039816	-0.040591	-0.041127	-0.041008	-0.040352	-0.039279	-0.037909	-0.036538	-0.035584	-0.035226	-0.035644	-0.036597	-0.038028	-0.039577	-0.041127	-0.042558	-0.043929	-0.045121	-0.046432	-0.047445	-0.048161	-0.048161
9 hr	0	0.004853	0.009707	0.01456	0.019413	0.024267	0.02912	0.033973	0.038827	0.04368	0.048533	0.053387	0.05824	0.063093	0.067947	0.0728	0.077653	0.082507	0.08736	0.092213	0.097067	0.10192	0.106773	0.111627	0.11648	0.121333	0.126187	0.13104	0.135893	0.140747	0.1456	0.150453	0.155307	0.16016	0.165013	0.169867	0.17472	0.179573	0.184427	0.18928	0.194133	0.198987	0.20384	0.208693	0.213547	0.2184	0.223253	0.228107	0.23296
	-0.021517	-0.022352	-0.022888	-0.023186	-0.023186	-0.022948	-0.022531	-0.022054	-0.021577	-0.021219	-0.0211	-0.0211	-0.021338	-0.021577	-0.021756	-0.021935	-0.021875	-0.021696	-0.021219	-0.020742	-0.020087	-0.019491	-0.019014	-0.018835	-0.018775	-0.018954	-0.019252	-0.03159	-0.031769	-0.032127	-0.032604	-0.033319	-0.033915	-0.034213	-0.033915	-0.032902	-0.03165	-0.0301	-0.028729	-0.027657	-0.02718	-0.027061	-0.027061	-0.027299	-0.027537	-0.028014	-0.028431	-0.028849	-0.029445
7.5 hr	0	0.004853	0.009707	0.01456	0.019413	0.024267	0.02912	0.033973	0.038827	0.04368	0.048533	0.053387	0.05824	0.063093	0.067947	0.0728	0.077653	0.082507	0.08736	0.092213	0.097067	0.10192	0.106773	0.111627	0.11648	0.121333	0.126187	0.13104	0.135893	0.140747	0.1456	0.150453	0.155307	0.16016	0.165013	0.169867	0.17472	0.179573	0.184427	0.18928	0.194133	0.198987	0.20384	0.208693	0.213547	0.2184	0.223253	0.228107	0.23296
	-0.018716	-0.018954	-0.019372	-0.020027	-0.020742	-0.021458	-0.022411	-0.023305	-0.024199	-0.024617	-0.024796	-0.024498	-0.023782	-0.022888	-0.022113	-0.021756	-0.021875	-0.022471	-0.023127	-0.024021	-0.024736	-0.024974	-0.025094	-0.025094	-0.024974	-0.024796	-0.024676	-0.019073	-0.019372	-0.019729	-0.019848	-0.020146	-0.020444	-0.020742	-0.020921	-0.02104	-0.020981	-0.020683	-0.020206	-0.019491	-0.018775	-0.01812	-0.017464	-0.016749	-0.015795	-0.014663	-0.013471	-0.012159	-0.011146
6 hr	0	0.004853	0.009707	0.01456	0.019413	0.024267	0.02912	0.033973	0.038827	0.04368	0.048533	0.053387	0.05824	0.063093	0.067947	0.0728	0.077653	0.082507	0.08736	0.092213	0.097067	0.10192	0.106773	0.111627	0.11648	0.121333	0.126187	0.13104	0.135893	0.140747	0.1456	0.150453	0.155307	0.16016	0.165013	0.169867	0.17472	0.179573	0.184427	0.18928	0.194133	0.198987	0.20384	0.208693	0.213547	0.2184	0.223253	0.228107	0.23296
	-0.013411	-0.013709	-0.013709	-0.013292	-0.012577	-0.011623	-0.010908	-0.010312	-0.009954	-0.010073	-0.010312	-0.010967	-0.011504	-0.011742	-0.011683	-0.010788	-0.009358	-0.007451	-0.005245	-0.003159	-0.001609	-0.000775	-0.000834	-0.001729	-0.003397	-0.005484	-0.007629	-0.043571	-0.043869	-0.043988	-0.043809	-0.043213	-0.042319	-0.041127	-0.039935	-0.038683	-0.03773	-0.037074	-0.036776	-0.036776	-0.036776	-0.036716	-0.036478	-0.03612	-0.035584	-0.034928	-0.034273	-0.033617	-0.033081
4.5 hr	0	0.004853	0.009707	0.01456	0.019413	0.024267	0.02912	0.033973	0.038827	0.04368	0.048533	0.053387	0.05824	0.063093	0.067947	0.0728	0.077653	0.082507	0.08736	0.092213	0.097067	0.10192	0.106773	0.111627	0.11648	0.121333	0.126187	0.13104	0.135893	0.140747	0.1456	0.150453	0.155307	0.16016	0.165013	0.169867	0.17472	0.179573	0.184427	0.18928	0.194133	0.198987	0.20384	0.208693	0.213547	0.2184	0.223253	0.228107	0.23296
	-0.015795	-0.01657	-0.017285	-0.017583	-0.017464	-0.016928	-0.016034	-0.015318	-0.014842	-0.014722	-0.014961	-0.015259	-0.015616	-0.015736	-0.015795	-0.016034	-0.016153	-0.01663	-0.017226	-0.017762	-0.018358	-0.018716	-0.019372	-0.019968	-0.020444	-0.020742	-0.020683	-0.020027	-0.021398	-0.022709	-0.023901	-0.024796	-0.02557	-0.026226	-0.026822	-0.02718	-0.027001	-0.026226	-0.024676	-0.022292	-0.01955	-0.016987	-0.014961	-0.013769	-0.013351	-0.01359	-0.014126	-0.014603	-0.014901
3 hr	0	0.004853	0.009707	0.01456	0.019413	0.024267	0.02912	0.033973	0.038827	0.04368	0.048533	0.053387	0.05824	0.063093	0.067947	0.0728	0.077653	0.082507	0.08736	0.092213	0.097067	0.10192	0.106773	0.111627	0.11648	0.121333	0.126187	0.13104	0.135893	0.140747	0.1456	0.150453	0.155307	0.16016	0.165013	0.169867	0.17472	0.179573	0.184427	0.18928	0.194133	0.198987	0.20384	0.208693	0.213547	0.2184	0.223253	0.228107	0.23296
	-0.021219	-0.020981	-0.021338	-0.022113	-0.023067	-0.023723	-0.024021	-0.023723	-0.022948	-0.021994	-0.0211	-0.020444	-0.020325	-0.020742	-0.021636	-0.022769	-0.023901	-0.024796	-0.025213	-0.025272	-0.025213	-0.025332	-0.025749	-0.026345	-0.027299	-0.028074	-0.02861	-0.012994	-0.013113	-0.013292	-0.013471	-0.01353	-0.013173	-0.012398	-0.011325	-0.010312	-0.009418	-0.00912	-0.009298	-0.010073	-0.011206	-0.012457	-0.013411	-0.014067	-0.014365	-0.014246	-0.014067	-0.013828	-0.01359
1.5 hr	0	0.004853	0.009707	0.01456	0.019413	0.024267	0.02912	0.033973	0.038827	0.04368	0.048533	0.053387	0.05824	0.063093	0.067947	0.0728	0.077653	0.082507	0.08736	0.092213	0.097067	0.10192	0.106773	0.111627	0.11648	0.121333	0.126187	0.13104	0.135893	0.140747	0.1456	0.150453	0.155307	0.16016	0.165013	0.169867	0.17472	0.179573	0.184427	0.18928	0.194133	0.198987	0.20384	0.208693	0.213547	0.2184	0.223253	0.228107	0.23296
	-0.030398	-0.030875	-0.030756	-0.029981	-0.029087	-0.028372	-0.028074	-0.028312	-0.028968	-0.029862	-0.030518	-0.030637	-0.03022	-0.029206	-0.028074	-0.026882	-0.025988	-0.025511	-0.025213	-0.025153	-0.025153	-0.025213	-0.025153	-0.025272	-0.025511	-0.025928	-0.026643	-0.052214	-0.051856	-0.051558	-0.05126	-0.051081	-0.051022	-0.050902	-0.050902	-0.050843	-0.050724	-0.050664	-0.050366	-0.049949	-0.049293	-0.048459	-0.047326	-0.046313	-0.045657	-0.045359	-0.045538	-0.046015	-0.046492
0 hr	0	0.004853	0.009707	0.01456	0.019413	0.024267	0.02912	0.033973	0.038827	0.04368	0.048533	0.053387	0.05824	0.063093	0.067947	0.0728	0.077653	0.082507	0.08736	0.092213	0.097067	0.10192	0.106773	0.111627	0.11648	0.121333	0.126187	0.13104	0.135893	0.140747	0.1456	0.150453	0.155307	0.16016	0.165013	0.169867	0.17472	0.179573	0.184427	0.18928	0.194133	0.198987	0.20384	0.208693	0.213547	0.2184	0.223253	0.228107	0.23296
	-0.009418	-0.009418	-0.009835	-0.010669	-0.011623	-0.012815	-0.014126	-0.015318	-0.016153	-0.016809	-0.017047	-0.016987	-0.016689	-0.016034	-0.01514	-0.014067	-0.012994	-0.011981	-0.011206	-0.010788	-0.010729	-0.011027	-0.011444	-0.01204	-0.012517	-0.013113	-0.013649	0.001907	0.002563	0.00298	0.00298	0.002861	0.002801	0.002921	0.003397	0.004053	0.005007	0.00596	0.006855	0.00757	0.007927	0.008047	0.007749	0.007272	0.006795	0.006378	0.006139	0.00608	0.006318
[truncated: 950 more columns]

## Sheet: Mn2+
Table 1
18 hr	0	0.004853	0.009707	0.01456	0.019413	0.024267	0.02912	0.033973	0.038827	0.04368	0.048533	0.053387	0.05824	0.063093	0.067947	0.0728	0.077653	0.082507	0.08736	0.092213	0.097067	0.10192	0.106773	0.111627	0.11648	0.121333	0.126187	0.13104	0.135893	0.140747	0.1456	0.150453	0.155307	0.16016	0.165013	0.169867	0.17472	0.179573	0.184427	0.18928	0.194133	0.198987	0.20384	0.208693	0.213547	0.2184	0.223253	0.228107	0.23296
	-0.016868	-0.017822	-0.018537	-0.019014	-0.019312	-0.01961	-0.020027	-0.020802	-0.021935	-0.023425	-0.024855	-0.025749	-0.026047	-0.02569	-0.024855	-0.023782	-0.022769	-0.022054	-0.021636	-0.021338	-0.020981	-0.020385	-0.01967	-0.018775	-0.017941	-0.017166	-0.01657	-0.016272	-0.015914	-0.015557	-0.01502	-0.014484	-0.013709	-0.012934	-0.012457	-0.012219	-0.012338	-0.012815	-0.013769	-0.01508	-0.016689	-0.018418	-0.019968	-0.021338	-0.022352	-0.023007	-0.023484	-0.023663	-0.023782
16.5 hr	0	0.004853	0.009707	0.01456	0.019413	0.024267	0.02912	0.033973	0.038827	0.04368	0.048533	0.053387	0.05824	0.063093	0.067947	0.0728	0.077653	0.082507	0.08736	0.092213	0.097067	0.10192	0.106773	0.111627	0.11648	0.121333	0.126187	0.13104	0.135893	0.140747	0.1456	0.150453	0.155307	0.16016	0.165013	0.169867	0.17472	0.179573	0.184427	0.18928	0.194133	0.198987	0.20384	0.208693	0.213547	0.2184	0.223253	0.228107	0.23296
	-0.014067	-0.015259	-0.01651	-0.017583	-0.01812	-0.018001	-0.017345	-0.016212	-0.014842	-0.01353	-0.012457	-0.011384	-0.01055	-0.010014	-0.009596	-0.009835	-0.010788	-0.012577	-0.01514	-0.017881	-0.020504	-0.022233	-0.022829	-0.022054	-0.020385	-0.018358	-0.01663	-0.015497	-0.015259	-0.015795	-0.016928	-0.017941	-0.018835	-0.019372	-0.019491	-0.019431	-0.019252	-0.019193	-0.019372	-0.019848	-0.020504	-0.021398	-0.022411	-0.023484	-0.024319	-0.024796	-0.024915	-0.024676	-0.02408
15 hr	0	0.004853	0.009707	0.01456	0.019413	0.024267	0.02912	0.033973	0.038827	0.04368	0.048533	0.053387	0.05824	0.063093	0.067947	0.0728	0.077653	0.082507	0.08736	0.092213	0.097067	0.10192	0.106773	0.111627	0.11648	0.121333	0.126187	0.13104	0.135893	0.140747	0.1456	0.150453	0.155307	0.16016	0.165013	0.169867	0.17472	0.179573	0.184427	0.18928	0.194133	0.198987	0.20384	0.208693	0.213547	0.2184	0.223253	0.228107	0.23296
	-0.001729	-0.001669	-0.001788	-0.001848	-0.001848	-0.00155	-0.001073	-0.000536	-0.000238	-0.000238	-0.000536	-0.000894	-0.001609	-0.002444	-0.003338	-0.004172	-0.005007	-0.00602	-0.007212	-0.008464	-0.009596	-0.010669	-0.011384	-0.011742	-0.011444	-0.010669	-0.009656	-0.008583	-0.007451	-0.006616	-0.00602	-0.005662	-0.005603	-0.005603	-0.005722	-0.006139	-0.006676	-0.007331	-0.008285	-0.009239	-0.010014	-0.01061	-0.010908	-0.010967	-0.010848	-0.010729	-0.01061	-0.010192	-0.009596
13.5 hr	0	0.004853	0.009707	0.01456	0.019413	0.024267	0.02912	0.033973	0.038827	0.04368	0.048533	0.053387	0.05824	0.063093	0.067947	0.0728	0.077653	0.082507	0.08736	0.092213	0.097067	0.10192	0.106773	0.111627	0.11648	0.121333	0.126187	0.13104	0.135893	0.140747	0.1456	0.150453	0.155307	0.16016	0.165013	0.169867	0.17472	0.179573	0.184427	0.18928	0.194133	0.198987	0.20384	0.208693	0.213547	0.2184	0.223253	0.228107	0.23296
	-0.039279	-0.039399	-0.039876	-0.040352	-0.040889	-0.041008	-0.040948	-0.040412	-0.039458	-0.038445	-0.037193	-0.036001	-0.035048	-0.034451	-0.034332	-0.034809	-0.035584	-0.036657	-0.03767	-0.038624	-0.039279	-0.039876	-0.040293	-0.04077	-0.041068	-0.041246	-0.041306	-0.041127	-0.04071	-0.040352	-0.039995	-0.039935	-0.040114	-0.040531	-0.041008	-0.041485	-0.041664	-0.041485	-0.041068	-0.040472	-0.039876	-0.039697	-0.039876	-0.040293	-0.04071	-0.04077	-0.040412	-0.039876	-0.039279
12 hr	0	0.004853	0.009707	0.01456	0.019413	0.024267	0.02912	0.033973	0.038827	0.04368	0.048533	0.053387	0.05824	0.063093	0.067947	0.0728	0.077653	0.082507	0.08736	0.092213	0.097067	0.10192	0.106773	0.111627	0.11648	0.121333	0.126187	0.13104	0.135893	0.140747	0.1456	0.150453	0.155307	0.16016	0.165013	0.169867	0.17472	0.179573	0.184427	0.18928	0.194133	0.198987	0.20384	0.208693	0.213547	0.2184	0.223253	0.228107	0.23296
	0.019014	0.019431	0.019729	0.020027	0.020385	0.020862	0.021219	0.021577	0.021756	0.021696	0.021517	0.021338	0.021219	0.021338	0.021636	0.022173	0.022769	0.023246	0.023425	0.023365	0.023067	0.022471	0.021815	0.021398	0.020981	0.020802	0.020981	0.021279	0.021577	0.021994	0.022233	0.022352	0.022292	0.022173	0.022113	0.021994	0.021935	0.021875	0.021636	0.021219	0.020623	0.019789	0.019014	0.01806	0.017166	0.016272	0.015318	0.014782	0.014544
10.5 hr	0	0.004853	0.009707	0.01456	0.019413	0.024267	0.02912	0.033973	0.038827	0.04368	0.048533	0.053387	0.05824	0.063093	0.067947	0.0728	0.077653	0.082507	0.08736	0.092213	0.097067	0.10192	0.106773	0.111627	0.11648	0.121333	0.126187	0.13104	0.135893	0.140747	0.1456	0.150453	0.155307	0.16016	0.165013	0.169867	0.17472	0.179573	0.184427	0.18928	0.194133	0.198987	0.20384	0.208693	0.213547	0.2184	0.223253	0.228107	0.23296
	-0.034928	-0.033915	-0.032723	-0.031412	-0.030398	-0.029624	-0.029206	-0.029206	-0.029504	-0.029981	-0.030518	-0.030994	-0.031292	-0.031233	-0.030935	-0.030458	-0.029981	-0.029504	-0.029087	-0.028789	-0.028551	-0.028372	-0.028193	-0.027955	-0.027597	-0.02718	-0.026703	-0.026464	-0.026286	-0.026345	-0.026405	-0.026464	-0.026286	-0.025988	-0.02569	-0.025749	-0.026286	-0.027299	-0.02867	-0.030041	-0.030935	-0.031292	-0.031054	-0.030518	-0.029981	-0.029624	-0.029802	-0.030339	-0.031173
9 hr	0	0.004853	0.009707	0.01456	0.019413	0.024267	0.02912	0.033973	0.038827	0.04368	0.048533	0.053387	0.05824	0.063093	0.067947	0.0728	0.077653	0.082507	0.08736	0.092213	0.097067	0.10192	0.106773	0.111627	0.11648	0.121333	0.126187	0.13104	0.135893	0.140747	0.1456	0.150453	0.155307	0.16016	0.165013	0.169867	0.17472	0.179573	0.184427	0.18928	0.194133	0.198987	0.20384	0.208693	0.213547	0.2184	0.223253	0.228107	0.23296
	-0.054777	-0.054955	-0.055015	-0.055194	-0.055552	-0.056148	-0.056922	-0.057697	-0.058174	-0.058115	-0.057697	-0.056982	-0.056207	-0.055492	-0.055134	-0.055254	-0.05573	-0.056446	-0.057101	-0.057578	-0.057697	-0.057101	-0.056148	-0.055134	-0.054538	-0.054598	-0.055254	-0.056326	-0.057459	-0.058413	-0.05877	-0.058889	-0.058889	-0.058949	-0.059366	-0.060081	-0.060856	-0.061452	-0.06181	-0.06175	-0.061333	-0.060499	-0.059545	-0.058413	-0.05728	-0.056446	-0.05585	-0.055671	-0.05585
7.5 hr	0	0.004853	0.009707	0.01456	0.019413	0.024267	0.02912	0.033973	0.038827	0.04368	0.048533	0.053387	0.05824	0.063093	0.067947	0.0728	0.077653	0.082507	0.08736	0.092213	0.097067	0.10192	0.106773	0.111627	0.11648	0.121333	0.126187	0.13104	0.135893	0.140747	0.1456	0.150453	0.155307	0.16016	0.165013	0.169867	0.17472	0.179573	0.184427	0.18928	0.194133	0.198987	0.20384	0.208693	0.213547	0.2184	0.223253	0.228107	0.23296
	0.001609	0.002325	0.002921	0.003219	0.002921	0.002265	0.001252	-6e-05	-0.001192	-0.002086	-0.002444	-0.002384	-0.001729	-0.000715	0.000358	0.001431	0.002205	0.002682	0.00304	0.003278	0.003517	0.003874	0.004292	0.004947	0.005662	0.006557	0.007331	0.007808	0.007749	0.007093	0.00602	0.00447	0.00298	0.001729	0.000775	0.000238	0	0	0	6e-05	0.000119	0.000179	0.000238	0.000417	0.000417	0.000417	0.000358	6e-05	-0.000358
6 hr	0	0.004853	0.009707	0.01456	0.019413	0.024267	0.02912	0.033973	0.038827	0.04368	0.048533	0.053387	0.05824	0.063093	0.067947	0.0728	0.077653	0.082507	0.08736	0.092213	0.097067	0.10192	0.106773	0.111627	0.11648	0.121333	0.126187	0.13104	0.135893	0.140747	0.1456	0.150453	0.155307	0.16016	0.165013	0.169867	0.17472	0.179573	0.184427	0.18928	0.194133	0.198987	0.20384	0.208693	0.213547	0.2184	0.223253	0.228107	0.23296
	-0.016153	-0.017107	-0.017524	-0.017405	-0.017107	-0.016868	-0.016689	-0.016868	-0.017405	-0.017762	-0.017643	-0.016987	-0.015855	-0.014305	-0.012755	-0.011504	-0.010967	-0.010967	-0.011504	-0.012219	-0.013113	-0.013888	-0.014782	-0.015736	-0.017107	-0.018716	-0.020742	-0.022829	-0.024676	-0.025988	-0.026464	-0.025809	-0.02414	-0.021815	-0.019372	-0.017405	-0.016272	-0.016034	-0.016868	-0.018299	-0.020087	-0.021875	-0.023484	-0.024617	-0.025153	-0.025213	-0.024974	-0.024557	-0.02414
4.5 hr	0	0.004853	0.009707	0.01456	0.019413	0.024267	0.02912	0.033973	0.038827	0.04368	0.048533	0.053387	0.05824	0.063093	0.067947	0.0728	0.077653	0.082507	0.08736	0.092213	0.097067	0.10192	0.106773	0.111627	0.11648	0.121333	0.126187	0.13104	0.135893	0.140747	0.1456	0.150453	0.155307	0.16016	0.165013	0.169867	0.17472	0.179573	0.184427	0.18928	0.194133	0.198987	0.20384	0.208693	0.213547	0.2184	0.223253	0.228107	0.23296
	-0.012994	-0.014246	-0.014901	-0.01508	-0.014484	-0.013351	-0.011921	-0.01049	-0.009179	-0.008523	-0.008464	-0.00906	-0.009954	-0.011027	-0.011921	-0.012577	-0.013113	-0.013471	-0.013709	-0.013947	-0.014007	-0.013828	-0.013173	-0.0121	-0.010729	-0.009179	-0.007868	-0.006855	-0.006318	-0.006318	-0.006616	-0.007153	-0.007451	-0.007391	-0.006914	-0.006199	-0.005364	-0.004828	-0.004768	-0.005305	-0.006318	-0.007689	-0.00906	-0.01055	-0.011861	-0.013292	-0.014663	-0.016034	-0.017047
3 hr	0	0.004853	0.009707	0.01456	0.019413	0.024267	0.02912	0.033973	0.038827	0.04368	0.048533	0.053387	0.05824	0.063093	0.067947	0.0728	0.077653	0.082507	0.08736	0.092213	0.097067	0.10192	0.106773	0.111627	0.11648	0.121333	0.126187	0.13104	0.135893	0.140747	0.1456	0.150453	0.155307	0.16016	0.165013	0.169867	0.17472	0.179573	0.184427	0.18928	0.194133	0.198987	0.20384	0.208693	0.213547	0.2184	0.223253	0.228107	0.23296
	0.001907	0.001907	0.001431	0.000656	-0.000358	-0.001729	-0.003338	-0.005186	-0.007093	-0.008762	-0.009954	-0.010371	-0.010133	-0.009418	-0.008583	-0.007927	-0.007749	-0.008106	-0.008583	-0.009358	-0.010133	-0.010729	-0.011146	-0.011146	-0.01061	-0.009656	-0.008225	-0.006437	-0.00459	-0.003278	-0.002444	-0.001967	-0.001907	-0.001907	-0.001848	-0.001609	-0.001371	-0.001311	-0.001371	-0.001788	-0.002265	-0.002861	-0.003397	-0.003576	-0.003517	-0.00304	-0.002444	-0.00155	-0.000775
1.5 hr	0	0.004853	0.009707	0.01456	0.019413	0.024267	0.02912	0.033973	0.038827	0.04368	0.048533	0.053387	0.05824	0.063093	0.067947	0.0728	0.077653	0.082507	0.08736	0.092213	0.097067	0.10192	0.106773	0.111627	0.11648	0.121333	0.126187	0.13104	0.135893	0.140747	0.1456	0.150453	0.155307	0.16016	0.165013	0.169867	0.17472	0.179573	0.184427	0.18928	0.194133	0.198987	0.20384	0.208693	0.213547	0.2184	0.223253	0.228107	0.23296
	-0.016272	-0.016093	-0.015795	-0.015497	-0.01508	-0.014663	-0.014365	-0.014126	-0.013828	-0.013471	-0.013173	-0.012755	-0.012457	-0.01204	-0.011504	-0.01061	-0.009537	-0.008345	-0.007212	-0.006497	-0.006139	-0.00608	-0.00608	-0.00608	-0.005782	-0.005364	-0.004947	-0.00459	-0.004649	-0.004828	-0.005186	-0.005364	-0.005305	-0.005007	-0.00459	-0.003994	-0.003755	-0.003934	-0.00447	-0.005424	-0.006795	-0.008404	-0.010252	-0.0121	-0.013769	-0.014842	-0.015199	-0.014663	-0.013471
0 hr	0	0.004853	0.009707	0.01456	0.019413	0.024267	0.02912	0.033973	0.038827	0.04368	0.048533	0.053387	0.05824	0.063093	0.067947	0.0728	0.077653	0.082507	0.08736	0.092213	0.097067	0.10192	0.106773	0.111627	0.11648	0.121333	0.126187	0.13104	0.135893	0.140747	0.1456	0.150453	0.155307	0.16016	0.165013	0.169867	0.17472	0.179573	0.184427	0.18928	0.194133	0.198987	0.20384	0.208693	0.213547	0.2184	0.223253	0.228107	0.23296
	-0.014842	-0.014901	-0.01508	-0.015497	-0.016034	-0.01657	-0.017047	-0.017285	-0.017285	-0.016868	-0.016093	-0.01508	-0.013828	-0.012815	-0.01204	-0.011861	-0.012279	-0.013232	-0.014544	-0.015914	-0.017345	-0.018537	-0.019312	-0.019848	-0.020087	-0.019908	-0.01961	-0.019073	-0.018477	-0.017881	-0.017345	-0.016987	-0.016749	-0.016868	-0.016987	-0.017166	-0.017405	-0.017583	-0.017703	-0.017703	-0.017703	-0.017643	-0.017583	-0.017345	-0.016987	-0.01657	-0.016153	-0.015914	-0.015795
[truncated: 950 more columns]

## Sheet: Fe2+
Table 1
18 hr	0	0.004853	0.009707	0.01456	0.019413	0.024267	0.02912	0.033973	0.038827	0.04368	0.048533	0.053387	0.05824	0.063093	0.067947	0.0728	0.077653	0.082507	0.08736	0.092213	0.097067	0.10192	0.106773	0.111627	0.11648	0.121333	0.126187	0.13104	0.135893	0.140747	0.1456	0.150453	0.155307	0.16016	0.165013	0.169867	0.17472	0.179573	0.184427	0.18928	0.194133	0.198987	0.20384	0.208693	0.213547	0.2184	0.223253	0.228107	0.23296
	-0.024199	-0.025332	-0.026166	-0.026464	-0.026464	-0.026107	-0.02557	-0.024915	-0.024378	-0.023603	-0.022829	-0.021935	-0.02116	-0.020385	-0.019968	-0.020087	-0.020623	-0.021636	-0.02259	-0.023305	-0.023782	-0.023723	-0.023603	-0.023484	-0.023603	-0.023842	-0.024259	-0.024259	-0.023961	-0.023305	-0.022769	-0.022471	-0.02265	-0.023127	-0.023603	-0.023723	-0.023544	-0.023067	-0.022709	-0.022471	-0.02259	-0.023246	-0.024021	-0.024736	-0.025213	-0.02563	-0.026047	-0.026345	-0.026882
16.5 hr	0	0.004853	0.009707	0.01456	0.019413	0.024267	0.02912	0.033973	0.038827	0.04368	0.048533	0.053387	0.05824	0.063093	0.067947	0.0728	0.077653	0.082507	0.08736	0.092213	0.097067	0.10192	0.106773	0.111627	0.11648	0.121333	0.126187	0.13104	0.135893	0.140747	0.1456	0.150453	0.155307	0.16016	0.165013	0.169867	0.17472	0.179573	0.184427	0.18928	0.194133	0.198987	0.20384	0.208693	0.213547	0.2184	0.223253	0.228107	0.23296
	-0.025749	-0.026345	-0.026762	-0.026762	-0.026286	-0.025392	-0.024259	-0.023067	-0.021636	-0.020266	-0.019252	-0.018477	-0.018179	-0.018418	-0.019133	-0.020087	-0.021338	-0.022531	-0.023663	-0.024676	-0.025332	-0.025868	-0.026345	-0.026703	-0.02712	-0.027597	-0.028133	-0.028551	-0.028789	-0.028908	-0.029206	-0.029683	-0.030458	-0.031471	-0.032425	-0.033081	-0.033319	-0.033259	-0.033081	-0.032961	-0.033021	-0.033438	-0.033677	-0.033855	-0.033677	-0.033379	-0.032842	-0.032306	-0.031888
15 hr	0	0.004853	0.009707	0.01456	0.019413	0.024267	0.02912	0.033973	0.038827	0.04368	0.048533	0.053387	0.05824	0.063093	0.067947	0.0728	0.077653	0.082507	0.08736	0.092213	0.097067	0.10192	0.106773	0.111627	0.11648	0.121333	0.126187	0.13104	0.135893	0.140747	0.1456	0.150453	0.155307	0.16016	0.165013	0.169867	0.17472	0.179573	0.184427	0.18928	0.194133	0.198987	0.20384	0.208693	0.213547	0.2184	0.223253	0.228107	0.23296
	-0.015557	-0.015855	-0.016093	-0.016391	-0.01657	-0.016749	-0.016809	-0.016749	-0.01663	-0.016332	-0.015795	-0.015318	-0.01508	-0.014961	-0.01514	-0.015676	-0.01657	-0.017524	-0.018477	-0.019193	-0.019431	-0.019372	-0.019014	-0.018477	-0.01806	-0.017881	-0.017941	-0.01806	-0.018179	-0.018001	-0.017464	-0.016749	-0.015914	-0.01514	-0.014305	-0.013888	-0.01359	-0.013649	-0.013947	-0.014305	-0.014842	-0.015318	-0.015676	-0.015974	-0.016212	-0.016212	-0.016212	-0.016093	-0.015855
13.5 hr	0	0.004853	0.009707	0.01456	0.019413	0.024267	0.02912	0.033973	0.038827	0.04368	0.048533	0.053387	0.05824	0.063093	0.067947	0.0728	0.077653	0.082507	0.08736	0.092213	0.097067	0.10192	0.106773	0.111627	0.11648	0.121333	0.126187	0.13104	0.135893	0.140747	0.1456	0.150453	0.155307	0.16016	0.165013	0.169867	0.17472	0.179573	0.184427	0.18928	0.194133	0.198987	0.20384	0.208693	0.213547	0.2184	0.223253	0.228107	0.23296
	-0.033379	-0.033855	-0.034511	-0.035346	-0.03618	-0.036657	-0.037134	-0.037432	-0.03767	-0.037968	-0.038266	-0.038683	-0.038862	-0.038743	-0.038564	-0.037968	-0.037313	-0.036776	-0.036716	-0.036955	-0.037611	-0.038266	-0.038803	-0.039041	-0.038862	-0.038564	-0.038207	-0.038147	-0.038505	-0.039101	-0.039876	-0.04071	-0.041306	-0.041664	-0.041842	-0.041604	-0.041246	-0.040889	-0.040352	-0.039816	-0.039101	-0.038445	-0.038207	-0.038326	-0.03922	-0.04071	-0.042677	-0.044644	-0.046253
12 hr	0	0.004853	0.009707	0.01456	0.019413	0.024267	0.02912	0.033973	0.038827	0.04368	0.048533	0.053387	0.05824	0.063093	0.067947	0.0728	0.077653	0.082507	0.08736	0.092213	0.097067	0.10192	0.106773	0.111627	0.11648	0.121333	0.126187	0.13104	0.135893	0.140747	0.1456	0.150453	0.155307	0.16016	0.165013	0.169867	0.17472	0.179573	0.184427	0.18928	0.194133	0.198987	0.20384	0.208693	0.213547	0.2184	0.223253	0.228107	0.23296
	-0.015914	-0.016451	-0.017345	-0.018179	-0.019014	-0.019431	-0.019431	-0.019073	-0.018239	-0.017345	-0.016391	-0.015736	-0.01514	-0.014722	-0.014424	-0.014246	-0.014126	-0.014246	-0.014782	-0.015557	-0.016391	-0.017166	-0.017464	-0.017226	-0.01657	-0.015676	-0.014722	-0.014305	-0.014365	-0.01508	-0.016153	-0.017345	-0.018597	-0.01967	-0.020504	-0.020862	-0.02104	-0.02104	-0.020921	-0.020981	-0.0211	-0.021458	-0.021875	-0.022113	-0.022054	-0.021815	-0.021219	-0.020444	-0.019789
10.5 hr	0	0.004853	0.009707	0.01456	0.019413	0.024267	0.02912	0.033973	0.038827	0.04368	0.048533	0.053387	0.05824	0.063093	0.067947	0.0728	0.077653	0.082507	0.08736	0.092213	0.097067	0.10192	0.106773	0.111627	0.11648	0.121333	0.126187	0.13104	0.135893	0.140747	0.1456	0.150453	0.155307	0.16016	0.165013	0.169867	0.17472	0.179573	0.184427	0.18928	0.194133	0.198987	0.20384	0.208693	0.213547	0.2184	0.223253	0.228107	0.23296
	-0.046611	-0.046611	-0.046313	-0.045598	-0.044763	-0.044048	-0.043571	-0.043392	-0.043631	-0.044048	-0.044525	-0.045061	-0.0453	-0.0453	-0.045061	-0.044405	-0.043154	-0.041544	-0.039577	-0.037551	-0.035584	-0.033975	-0.032961	-0.032663	-0.032902	-0.033617	-0.035048	-0.037014	-0.039279	-0.041783	-0.044107	-0.045955	-0.047207	-0.047803	-0.047982	-0.047982	-0.048101	-0.048578	-0.049233	-0.049829	-0.050366	-0.050545	-0.050128	-0.049114	-0.047803	-0.046611	-0.045836	-0.045478	-0.045776
9 hr	0	0.004853	0.009707	0.01456	0.019413	0.024267	0.02912	0.033973	0.038827	0.04368	0.048533	0.053387	0.05824	0.063093	0.067947	0.0728	0.077653	0.082507	0.08736	0.092213	0.097067	0.10192	0.106773	0.111627	0.11648	0.121333	0.126187	0.13104	0.135893	0.140747	0.1456	0.150453	0.155307	0.16016	0.165013	0.169867	0.17472	0.179573	0.184427	0.18928	0.194133	0.198987	0.20384	0.208693	0.213547	0.2184	0.223253	0.228107	0.23296
	-0.026762	-0.026882	-0.027895	-0.029445	-0.031173	-0.032842	-0.033796	-0.034094	-0.033617	-0.032663	-0.03171	-0.030756	-0.029862	-0.029027	-0.028074	-0.027239	-0.026524	-0.026464	-0.027001	-0.028133	-0.029862	-0.031471	-0.033021	-0.033975	-0.034571	-0.03475	-0.034988	-0.035226	-0.035584	-0.036001	-0.03612	-0.035882	-0.035405	-0.034571	-0.033677	-0.032902	-0.032365	-0.032067	-0.031948	-0.031948	-0.031829	-0.031412	-0.030935	-0.030458	-0.029981	-0.029802	-0.029981	-0.030339	-0.030935
7.5 hr	0	0.004853	0.009707	0.01456	0.019413	0.024267	0.02912	0.033973	0.038827	0.04368	0.048533	0.053387	0.05824	0.063093	0.067947	0.0728	0.077653	0.082507	0.08736	0.092213	0.097067	0.10192	0.106773	0.111627	0.11648	0.121333	0.126187	0.13104	0.135893	0.140747	0.1456	0.150453	0.155307	0.16016	0.165013	0.169867	0.17472	0.179573	0.184427	0.18928	0.194133	0.198987	0.20384	0.208693	0.213547	0.2184	0.223253	0.228107	0.23296
	-0.042319	-0.042558	-0.042498	-0.041842	-0.040889	-0.039458	-0.037789	-0.03612	-0.03475	-0.033855	-0.033796	-0.034153	-0.034869	-0.035763	-0.036597	-0.037372	-0.037968	-0.038564	-0.039041	-0.039518	-0.040054	-0.040472	-0.041008	-0.041485	-0.041842	-0.042021	-0.041962	-0.041604	-0.04071	-0.03922	-0.037313	-0.035048	-0.032663	-0.030518	-0.028968	-0.028074	-0.028014	-0.02867	-0.029743	-0.030875	-0.03171	-0.032485	-0.032902	-0.033438	-0.034273	-0.035465	-0.037014	-0.038564	-0.039697
6 hr	0	0.004853	0.009707	0.01456	0.019413	0.024267	0.02912	0.033973	0.038827	0.04368	0.048533	0.053387	0.05824	0.063093	0.067947	0.0728	0.077653	0.082507	0.08736	0.092213	0.097067	0.10192	0.106773	0.111627	0.11648	0.121333	0.126187	0.13104	0.135893	0.140747	0.1456	0.150453	0.155307	0.16016	0.165013	0.169867	0.17472	0.179573	0.184427	0.18928	0.194133	0.198987	0.20384	0.208693	0.213547	0.2184	0.223253	0.228107	0.23296
	-0.013351	-0.012875	-0.012755	-0.012875	-0.013471	-0.014246	-0.015199	-0.015974	-0.016749	-0.017166	-0.017285	-0.016928	-0.016153	-0.01508	-0.013947	-0.013232	-0.012815	-0.012934	-0.013411	-0.014126	-0.014842	-0.015557	-0.016272	-0.017166	-0.01812	-0.019252	-0.020385	-0.021219	-0.021935	-0.022233	-0.022411	-0.022411	-0.022233	-0.022054	-0.021696	-0.021338	-0.020981	-0.020921	-0.02116	-0.021696	-0.022411	-0.023067	-0.023782	-0.024199	-0.024259	-0.024021	-0.023544	-0.022829	-0.021935
4.5 hr	0	0.004853	0.009707	0.01456	0.019413	0.024267	0.02912	0.033973	0.038827	0.04368	0.048533	0.053387	0.05824	0.063093	0.067947	0.0728	0.077653	0.082507	0.08736	0.092213	0.097067	0.10192	0.106773	0.111627	0.11648	0.121333	0.126187	0.13104	0.135893	0.140747	0.1456	0.150453	0.155307	0.16016	0.165013	0.169867	0.17472	0.179573	0.184427	0.18928	0.194133	0.198987	0.20384	0.208693	0.213547	0.2184	0.223253	0.228107	0.23296
	-0.04679	-0.046611	-0.046611	-0.046313	-0.045478	-0.044286	-0.042796	-0.041306	-0.040233	-0.039876	-0.040054	-0.04071	-0.041604	-0.042439	-0.042915	-0.043035	-0.042677	-0.041783	-0.040889	-0.040114	-0.039637	-0.039577	-0.039876	-0.04065	-0.041306	-0.042021	-0.042796	-0.043392	-0.043929	-0.044107	-0.044227	-0.043929	-0.043511	-0.043035	-0.042796	-0.042796	-0.043154	-0.04369	-0.044167	-0.044584	-0.044942	-0.045359	-0.045836	-0.046372	-0.04673	-0.046968	-0.046909	-0.04679	-0.04667
3 hr	0	0.004853	0.009707	0.01456	0.019413	0.024267	0.02912	0.033973	0.038827	0.04368	0.048533	0.053387	0.05824	0.063093	0.067947	0.0728	0.077653	0.082507	0.08736	0.092213	0.097067	0.10192	0.106773	0.111627	0.11648	0.121333	0.126187	0.13104	0.135893	0.140747	0.1456	0.150453	0.155307	0.16016	0.165013	0.169867	0.17472	0.179573	0.184427	0.18928	0.194133	0.198987	0.20384	0.208693	0.213547	0.2184	0.223253	0.228107	0.23296
	0.008881	0.008881	0.009596	0.010729	0.012159	0.013471	0.014424	0.014961	0.01508	0.014961	0.014722	0.014365	0.013947	0.01359	0.013292	0.013351	0.013649	0.014365	0.015378	0.016332	0.016928	0.016928	0.016272	0.01508	0.013769	0.012636	0.011981	0.011921	0.012279	0.012577	0.012875	0.012577	0.011802	0.010669	0.009596	0.008583	0.008047	0.007868	0.008106	0.008583	0.00912	0.009716	0.01055	0.011563	0.012755	0.014067	0.01514	0.015855	0.015855
1.5 hr	0	0.004853	0.009707	0.01456	0.019413	0.024267	0.02912	0.033973	0.038827	0.04368	0.048533	0.053387	0.05824	0.063093	0.067947	0.0728	0.077653	0.082507	0.08736	0.092213	0.097067	0.10192	0.106773	0.111627	0.11648	0.121333	0.126187	0.13104	0.135893	0.140747	0.1456	0.150453	0.155307	0.16016	0.165013	0.169867	0.17472	0.179573	0.184427	0.18928	0.194133	0.198987	0.20384	0.208693	0.213547	0.2184	0.223253	0.228107	0.23296
	-0.002563	-0.004053	-0.005722	-0.00751	-0.00912	-0.01055	-0.011384	-0.011504	-0.011206	-0.010729	-0.010073	-0.009954	-0.010312	-0.011206	-0.012517	-0.013947	-0.01508	-0.015795	-0.016034	-0.015914	-0.015855	-0.015855	-0.016093	-0.016332	-0.016451	-0.016153	-0.015438	-0.014424	-0.013292	-0.012219	-0.011384	-0.01061	-0.009894	-0.00912	-0.008702	-0.008404	-0.008583	-0.00912	-0.009835	-0.010192	-0.010192	-0.009596	-0.008702	-0.007749	-0.007033	-0.006855	-0.007331	-0.008106	-0.00906
0 hr	0	0.004853	0.009707	0.01456	0.019413	0.024267	0.02912	0.033973	0.038827	0.04368	0.048533	0.053387	0.05824	0.063093	0.067947	0.0728	0.077653	0.082507	0.08736	0.092213	0.097067	0.10192	0.106773	0.111627	0.11648	0.121333	0.126187	0.13104	0.135893	0.140747	0.1456	0.150453	0.155307	0.16016	0.165013	0.169867	0.17472	0.179573	0.184427	0.18928	0.194133	0.198987	0.20384	0.208693	0.213547	0.2184	0.223253	0.228107	0.23296
	-0.026762	-0.027239	-0.026822	-0.025511	-0.023365	-0.020742	-0.01812	-0.015855	-0.014126	-0.013292	-0.013232	-0.013947	-0.015259	-0.016809	-0.018239	-0.019312	-0.019789	-0.019789	-0.019312	-0.018537	-0.017941	-0.017524	-0.017345	-0.017464	-0.017762	-0.018179	-0.018835	-0.01967	-0.020683	-0.021875	-0.023007	-0.023901	-0.024557	-0.025094	-0.025511	-0.025928	-0.026405	-0.026584	-0.026703	-0.026286	-0.025511	-0.024438	-0.023484	-0.022829	-0.022769	-0.023365	-0.024378	-0.025332	-0.026047
[truncated: 950 more columns]

## Sheet: Ca2+
Table 1
18 hr	0	0.004853	0.009707	0.01456	0.019413	0.024267	0.02912	0.033973	0.038827	0.04368	0.048533	0.053387	0.05824	0.063093	0.067947	0.0728	0.077653	0.082507	0.08736	0.092213	0.097067	0.10192	0.106773	0.111627	0.11648	0.121333	0.126187	0.13104	0.135893	0.140747	0.1456	0.150453	0.155307	0.16016	0.165013	0.169867	0.17472	0.179573	0.184427	0.18928	0.194133	0.198987	0.20384	0.208693	0.213547	0.2184	0.223253	0.228107	0.23296
	-0.068307	-0.067413	-0.06628	-0.065148	-0.064075	-0.062943	-0.06175	-0.060618	-0.059783	-0.059009	-0.058711	-0.05883	-0.059426	-0.060141	-0.061035	-0.061989	-0.062644	-0.0633	-0.063539	-0.063479	-0.063181	-0.062585	-0.025511	-0.024617	-0.02414	-0.02408	-0.024557	-0.025451	-0.026584	-0.027716	-0.02861	-0.029266	-0.029862	-0.030577	-0.031292	-0.032246	-0.03314	-0.033677	-0.033617	-0.032961	-0.031829	-0.030518	-0.029445	-0.028849	-0.028729	-0.029385	-0.030279	-0.031352	-0.032365
16.5 hr	0	0.004853	0.009707	0.01456	0.019413	0.024267	0.02912	0.033973	0.038827	0.04368	0.048533	0.053387	0.05824	0.063093	0.067947	0.0728	0.077653	0.082507	0.08736	0.092213	0.097067	0.10192	0.106773	0.111627	0.11648	0.121333	0.126187	0.13104	0.135893	0.140747	0.1456	0.150453	0.155307	0.16016	0.165013	0.169867	0.17472	0.179573	0.184427	0.18928	0.194133	0.198987	0.20384	0.208693	0.213547	0.2184	0.223253	0.228107	0.23296
	-0.053942	-0.05424	-0.054479	-0.054479	-0.05424	-0.053704	-0.052929	-0.052035	-0.051141	-0.050664	-0.050724	-0.05126	-0.052273	-0.053704	-0.055015	-0.056207	-0.056863	-0.056922	-0.056684	-0.056207	-0.055909	-0.05579	-0.034094	-0.034571	-0.034928	-0.035048	-0.035167	-0.035167	-0.035167	-0.035107	-0.035226	-0.035048	-0.03475	-0.034094	-0.033319	-0.032425	-0.03159	-0.030696	-0.029981	-0.029564	-0.029325	-0.029147	-0.029147	-0.029266	-0.029445	-0.029743	-0.03022	-0.030756	-0.031352
15 hr	0	0.004853	0.009707	0.01456	0.019413	0.024267	0.02912	0.033973	0.038827	0.04368	0.048533	0.053387	0.05824	0.063093	0.067947	0.0728	0.077653	0.082507	0.08736	0.092213	0.097067	0.10192	0.106773	0.111627	0.11648	0.121333	0.126187	0.13104	0.135893	0.140747	0.1456	0.150453	0.155307	0.16016	0.165013	0.169867	0.17472	0.179573	0.184427	0.18928	0.194133	0.198987	0.20384	0.208693	0.213547	0.2184	0.223253	0.228107	0.23296
	-0.035167	-0.035584	-0.035524	-0.035226	-0.034571	-0.033975	-0.033498	-0.033498	-0.033855	-0.034451	-0.035107	-0.035584	-0.035822	-0.035703	-0.035346	-0.03463	-0.033736	-0.032365	-0.030875	-0.029325	-0.028074	-0.027359	-0.056207	-0.056624	-0.05722	-0.058115	-0.059187	-0.060201	-0.061095	-0.061631	-0.061512	-0.060916	-0.059903	-0.05883	-0.057757	-0.056982	-0.056505	-0.056326	-0.056207	-0.056088	-0.055909	-0.055611	-0.055313	-0.055134	-0.054955	-0.054836	-0.054955	-0.055254	-0.05579
13.5 hr	0	0.004853	0.009707	0.01456	0.019413	0.024267	0.02912	0.033973	0.038827	0.04368	0.048533	0.053387	0.05824	0.063093	0.067947	0.0728	0.077653	0.082507	0.08736	0.092213	0.097067	0.10192	0.106773	0.111627	0.11648	0.121333	0.126187	0.13104	0.135893	0.140747	0.1456	0.150453	0.155307	0.16016	0.165013	0.169867	0.17472	0.179573	0.184427	0.18928	0.194133	0.198987	0.20384	0.208693	0.213547	0.2184	0.223253	0.228107	0.23296
	-0.034034	-0.034392	-0.033677	-0.032485	-0.031114	-0.0301	-0.029564	-0.029504	-0.029743	-0.03016	-0.030398	-0.030339	-0.029981	-0.029504	-0.029087	-0.029027	-0.029325	-0.029981	-0.030756	-0.031352	-0.031412	-0.031233	0.008464	0.008702	0.009298	0.010192	0.011504	0.012875	0.014246	0.015199	0.015497	0.01514	0.014126	0.012815	0.011384	0.010252	0.009477	0.00906	0.008762	0.008464	0.008106	0.007629	0.007451	0.00757	0.008285	0.009477	0.010967	0.012338	0.013411
12 hr	0	0.004853	0.009707	0.01456	0.019413	0.024267	0.02912	0.033973	0.038827	0.04368	0.048533	0.053387	0.05824	0.063093	0.067947	0.0728	0.077653	0.082507	0.08736	0.092213	0.097067	0.10192	0.106773	0.111627	0.11648	0.121333	0.126187	0.13104	0.135893	0.140747	0.1456	0.150453	0.155307	0.16016	0.165013	0.169867	0.17472	0.179573	0.184427	0.18928	0.194133	0.198987	0.20384	0.208693	0.213547	0.2184	0.223253	0.228107	0.23296
	-0.03624	-0.035584	-0.035405	-0.035644	-0.03612	-0.036657	-0.036836	-0.036716	-0.036359	-0.036061	-0.035822	-0.035703	-0.035763	-0.03618	-0.036657	-0.037253	-0.038028	-0.038624	-0.039101	-0.03916	-0.038683	-0.037789	-0.03159	-0.03171	-0.032067	-0.032485	-0.0332	-0.033975	-0.034809	-0.035584	-0.036001	-0.035882	-0.035107	-0.033736	-0.032008	-0.030458	-0.029266	-0.028849	-0.029147	-0.029862	-0.030696	-0.031292	-0.031531	-0.03159	-0.031412	-0.031352	-0.031352	-0.03159	-0.031948
10.5 hr	0	0.004853	0.009707	0.01456	0.019413	0.024267	0.02912	0.033973	0.038827	0.04368	0.048533	0.053387	0.05824	0.063093	0.067947	0.0728	0.077653	0.082507	0.08736	0.092213	0.097067	0.10192	0.106773	0.111627	0.11648	0.121333	0.126187	0.13104	0.135893	0.140747	0.1456	0.150453	0.155307	0.16016	0.165013	0.169867	0.17472	0.179573	0.184427	0.18928	0.194133	0.198987	0.20384	0.208693	0.213547	0.2184	0.223253	0.228107	0.23296
	-0.019133	-0.018775	-0.018597	-0.018656	-0.018954	-0.019312	-0.01961	-0.01967	-0.019729	-0.019491	-0.019252	-0.019073	-0.019014	-0.019252	-0.019729	-0.020206	-0.020325	-0.020087	-0.019193	-0.018001	-0.016809	-0.015914	-0.040472	-0.04065	-0.04071	-0.04077	-0.040531	-0.040412	-0.040233	-0.040293	-0.040352	-0.040531	-0.04077	-0.040948	-0.041187	-0.041425	-0.042021	-0.042975	-0.044405	-0.046194	-0.047982	-0.049591	-0.050724	-0.051379	-0.051618	-0.051439	-0.051022	-0.050664	-0.050128
9 hr	0	0.004853	0.009707	0.01456	0.019413	0.024267	0.02912	0.033973	0.038827	0.04368	0.048533	0.053387	0.05824	0.063093	0.067947	0.0728	0.077653	0.082507	0.08736	0.092213	0.097067	0.10192	0.106773	0.111627	0.11648	0.121333	0.126187	0.13104	0.135893	0.140747	0.1456	0.150453	0.155307	0.16016	0.165013	0.169867	0.17472	0.179573	0.184427	0.18928	0.194133	0.198987	0.20384	0.208693	0.213547	0.2184	0.223253	0.228107	0.23296
	-0.01663	-0.017464	-0.017703	-0.017405	-0.01651	-0.015616	-0.014842	-0.014484	-0.014603	-0.015199	-0.016034	-0.016809	-0.017345	-0.017524	-0.017047	-0.015855	-0.014126	-0.0121	-0.009954	-0.007927	-0.006378	-0.005722	-0.022054	-0.022531	-0.022709	-0.022769	-0.022829	-0.023186	-0.023842	-0.024796	-0.025749	-0.026762	-0.027537	-0.028014	-0.028074	-0.027895	-0.027359	-0.026703	-0.026107	-0.02569	-0.025749	-0.025988	-0.026405	-0.026584	-0.026584	-0.025988	-0.025094	-0.023782	-0.02259
7.5 hr	0	0.004853	0.009707	0.01456	0.019413	0.024267	0.02912	0.033973	0.038827	0.04368	0.048533	0.053387	0.05824	0.063093	0.067947	0.0728	0.077653	0.082507	0.08736	0.092213	0.097067	0.10192	0.106773	0.111627	0.11648	0.121333	0.126187	0.13104	0.135893	0.140747	0.1456	0.150453	0.155307	0.16016	0.165013	0.169867	0.17472	0.179573	0.184427	0.18928	0.194133	0.198987	0.20384	0.208693	0.213547	0.2184	0.223253	0.228107	0.23296
	-0.015497	-0.016093	-0.016749	-0.017703	-0.019014	-0.020564	-0.022113	-0.023186	-0.023603	-0.023305	-0.022411	-0.02116	-0.020027	-0.019133	-0.018358	-0.017881	-0.017226	-0.01651	-0.015855	-0.015438	-0.015199	-0.015616	-0.020683	-0.020802	-0.020981	-0.021279	-0.021517	-0.021875	-0.022471	-0.023305	-0.024319	-0.025392	-0.026226	-0.02712	-0.027716	-0.028312	-0.028968	-0.029564	-0.029922	-0.0301	-0.0301	-0.029624	-0.028729	-0.027716	-0.026643	-0.02563	-0.024915	-0.024676	-0.025094
6 hr	0	0.004853	0.009707	0.01456	0.019413	0.024267	0.02912	0.033973	0.038827	0.04368	0.048533	0.053387	0.05824	0.063093	0.067947	0.0728	0.077653	0.082507	0.08736	0.092213	0.097067	0.10192	0.106773	0.111627	0.11648	0.121333	0.126187	0.13104	0.135893	0.140747	0.1456	0.150453	0.155307	0.16016	0.165013	0.169867	0.17472	0.179573	0.184427	0.18928	0.194133	0.198987	0.20384	0.208693	0.213547	0.2184	0.223253	0.228107	0.23296
	0.002563	0.001669	0.000298	-0.001252	-0.002742	-0.003994	-0.004649	-0.004709	-0.004232	-0.003338	-0.002384	-0.00149	-0.000894	-0.000656	-0.000536	-0.000536	-0.000656	-0.000715	-0.000834	-0.001132	-0.00149	-0.001848	-0.014782	-0.016391	-0.018299	-0.019789	-0.0211	-0.021875	-0.022233	-0.022173	-0.021696	-0.020981	-0.020266	-0.019431	-0.018716	-0.017881	-0.017107	-0.016451	-0.015914	-0.015438	-0.015318	-0.015676	-0.016391	-0.017405	-0.018418	-0.019193	-0.01967	-0.01967	-0.019372
4.5 hr	0	0.004853	0.009707	0.01456	0.019413	0.024267	0.02912	0.033973	0.038827	0.04368	0.048533	0.053387	0.05824	0.063093	0.067947	0.0728	0.077653	0.082507	0.08736	0.092213	0.097067	0.10192	0.106773	0.111627	0.11648	0.121333	0.126187	0.13104	0.135893	0.140747	0.1456	0.150453	0.155307	0.16016	0.165013	0.169867	0.17472	0.179573	0.184427	0.18928	0.194133	0.198987	0.20384	0.208693	0.213547	0.2184	0.223253	0.228107	0.23296
	-0.00912	-0.009358	-0.009477	-0.009358	-0.009239	-0.00906	-0.008941	-0.008881	-0.008702	-0.008523	-0.008166	-0.007868	-0.007689	-0.007868	-0.008583	-0.009656	-0.011146	-0.012934	-0.014544	-0.015855	-0.01657	-0.016809	-0.019491	-0.019908	-0.020802	-0.021875	-0.02265	-0.022709	-0.022113	-0.020862	-0.019252	-0.017464	-0.015676	-0.014305	-0.013411	-0.012994	-0.013232	-0.014007	-0.015259	-0.01657	-0.017822	-0.018716	-0.019372	-0.01961	-0.01967	-0.019729	-0.019908	-0.020325	-0.020862
3 hr	0	0.004853	0.009707	0.01456	0.019413	0.024267	0.02912	0.033973	0.038827	0.04368	0.048533	0.053387	0.05824	0.063093	0.067947	0.0728	0.077653	0.082507	0.08736	0.092213	0.097067	0.10192	0.106773	0.111627	0.11648	0.121333	0.126187	0.13104	0.135893	0.140747	0.1456	0.150453	0.155307	0.16016	0.165013	0.169867	0.17472	0.179573	0.184427	0.18928	0.194133	0.198987	0.20384	0.208693	0.213547	0.2184	0.223253	0.228107	0.23296
	-0.022471	-0.022292	-0.022113	-0.021935	-0.021696	-0.021458	-0.021458	-0.021636	-0.022233	-0.023246	-0.024438	-0.02569	-0.026584	-0.027061	-0.027061	-0.026584	-0.025928	-0.025034	-0.024199	-0.023246	-0.022531	-0.021875	-0.035882	-0.035346	-0.034988	-0.03469	-0.034511	-0.034213	-0.033796	-0.033319	-0.032663	-0.032067	-0.03159	-0.030935	-0.030339	-0.029743	-0.029445	-0.029325	-0.029624	-0.030398	-0.03159	-0.032961	-0.034332	-0.035405	-0.03612	-0.036359	-0.036359	-0.035882	-0.035465
1.5 hr	0	0.004853	0.009707	0.01456	0.019413	0.024267	0.02912	0.033973	0.038827	0.04368	0.048533	0.053387	0.05824	0.063093	0.067947	0.0728	0.077653	0.082507	0.08736	0.092213	0.097067	0.10192	0.106773	0.111627	0.11648	0.121333	0.126187	0.13104	0.135893	0.140747	0.1456	0.150453	0.155307	0.16016	0.165013	0.169867	0.17472	0.179573	0.184427	0.18928	0.194133	0.198987	0.20384	0.208693	0.213547	0.2184	0.223253	0.228107	0.23296
	-0.037193	-0.036538	-0.03618	-0.03624	-0.036716	-0.037432	-0.038207	-0.038922	-0.03922	-0.039399	-0.039518	-0.039637	-0.040054	-0.04065	-0.041485	-0.041902	-0.042081	-0.041664	-0.04077	-0.039637	-0.038683	-0.037849	-0.042558	-0.043511	-0.044942	-0.046611	-0.04822	-0.049472	-0.050128	-0.050187	-0.049651	-0.048697	-0.047624	-0.046551	-0.045896	-0.045598	-0.045836	-0.046313	-0.047147	-0.047863	-0.048578	-0.049114	-0.049293	-0.049233	-0.048935	-0.048459	-0.047803	-0.047147	-0.04679
0 hr	0	0.004853	0.009707	0.01456	0.019413	0.024267	0.02912	0.033973	0.038827	0.04368	0.048533	0.053387	0.05824	0.063093	0.067947	0.0728	0.077653	0.082507	0.08736	0.092213	0.097067	0.10192	0.106773	0.111627	0.11648	0.121333	0.126187	0.13104	0.135893	0.140747	0.1456	0.150453	0.155307	0.16016	0.165013	0.169867	0.17472	0.179573	0.184427	0.18928	0.194133	0.198987	0.20384	0.208693	0.213547	0.2184	0.223253	0.228107	0.23296
	-0.017703	-0.018597	-0.019431	-0.019968	-0.020325	-0.020385	-0.020325	-0.020206	-0.020385	-0.020802	-0.021517	-0.022471	-0.023484	-0.024557	-0.025511	-0.026047	-0.026226	-0.026166	-0.02563	-0.024676	-0.023246	-0.021815	-0.001192	-0.001967	-0.003099	-0.004172	-0.004947	-0.005364	-0.005305	-0.004768	-0.004292	-0.003934	-0.003695	-0.003815	-0.004053	-0.004113	-0.003934	-0.003576	-0.002861	-0.001967	-0.000894	0.000179	0.001013	0.001729	0.002027	0.001788	0.001073	0	-0.001192
[truncated: 950 more columns]

## Sheet: Mg2+
Table 1
18 hr	0	0.004853	0.009707	0.01456	0.019413	0.024267	0.02912	0.033973	0.038827	0.04368	0.048533	0.053387	0.05824	0.063093	0.067947	0.0728	0.077653	0.082507	0.08736	0.092213	0.097067	0.10192	0.106773	0.111627	0.11648	0.121333	0.126187	0.13104	0.135893	0.140747	0.1456	0.150453	0.155307	0.16016	0.165013	0.169867	0.17472	0.179573	0.184427	0.18928	0.194133	0.198987	0.20384	0.208693	0.213547	0.2184	0.223253	0.228107	0.23296
	-0.032187	-0.032544	-0.033021	-0.033557	-0.034034	-0.034571	-0.034988	-0.035524	-0.036001	-0.036538	-0.036836	-0.037014	-0.037134	-0.037253	-0.037491	-0.03773	-0.037968	-0.037909	-0.037551	-0.036955	-0.036001	-0.035048	-0.034094	-0.033379	-0.032663	-0.032187	-0.03165	-0.022173	-0.024676	-0.026166	-0.026762	-0.026584	-0.026047	-0.025392	-0.025034	-0.025034	-0.025272	-0.02563	-0.025928	-0.026226	-0.026345	-0.026345	-0.026226	-0.025749	-0.025153	-0.024498	-0.024021	-0.023901	-0.02414
16.5 hr	0	0.004853	0.009707	0.01456	0.019413	0.024267	0.02912	0.033973	0.038827	0.04368	0.048533	0.053387	0.05824	0.063093	0.067947	0.0728	0.077653	0.082507	0.08736	0.092213	0.097067	0.10192	0.106773	0.111627	0.11648	0.121333	0.126187	0.13104	0.135893	0.140747	0.1456	0.150453	0.155307	0.16016	0.165013	0.169867	0.17472	0.179573	0.184427	0.18928	0.194133	0.198987	0.20384	0.208693	0.213547	0.2184	0.223253	0.228107	0.23296
	-0.010967	-0.012338	-0.013709	-0.014722	-0.015318	-0.015318	-0.014603	-0.01353	-0.012398	-0.011325	-0.01049	-0.010312	-0.010371	-0.010729	-0.011325	-0.011861	-0.01204	-0.011981	-0.011683	-0.011265	-0.011146	-0.011623	-0.012636	-0.014126	-0.016034	-0.017703	-0.018954	-0.037193	-0.036418	-0.035346	-0.033975	-0.032723	-0.03159	-0.030756	-0.030339	-0.030458	-0.030875	-0.031352	-0.03159	-0.03171	-0.031471	-0.031114	-0.030577	-0.03022	-0.03022	-0.030398	-0.030756	-0.031233	-0.03165
15 hr	0	0.004853	0.009707	0.01456	0.019413	0.024267	0.02912	0.033973	0.038827	0.04368	0.048533	0.053387	0.05824	0.063093	0.067947	0.0728	0.077653	0.082507	0.08736	0.092213	0.097067	0.10192	0.106773	0.111627	0.11648	0.121333	0.126187	0.13104	0.135893	0.140747	0.1456	0.150453	0.155307	0.16016	0.165013	0.169867	0.17472	0.179573	0.184427	0.18928	0.194133	0.198987	0.20384	0.208693	0.213547	0.2184	0.223253	0.228107	0.23296
	-0.025451	-0.025094	-0.024796	-0.024915	-0.025392	-0.026286	-0.027418	-0.028491	-0.029325	-0.029802	-0.029862	-0.029743	-0.029385	-0.029087	-0.028908	-0.028968	-0.029385	-0.030041	-0.030994	-0.031888	-0.032663	-0.03314	-0.0332	-0.032723	-0.031829	-0.030696	-0.029445	-0.023901	-0.023663	-0.023186	-0.022471	-0.021756	-0.021338	-0.021338	-0.021458	-0.021935	-0.022411	-0.022709	-0.022829	-0.02259	-0.022233	-0.021696	-0.021338	-0.021338	-0.021875	-0.022888	-0.024199	-0.025392	-0.026226
13.5 hr	0	0.004853	0.009707	0.01456	0.019413	0.024267	0.02912	0.033973	0.038827	0.04368	0.048533	0.053387	0.05824	0.063093	0.067947	0.0728	0.077653	0.082507	0.08736	0.092213	0.097067	0.10192	0.106773	0.111627	0.11648	0.121333	0.126187	0.13104	0.135893	0.140747	0.1456	0.150453	0.155307	0.16016	0.165013	0.169867	0.17472	0.179573	0.184427	0.18928	0.194133	0.198987	0.20384	0.208693	0.213547	0.2184	0.223253	0.228107	0.23296
	0.018597	0.019968	0.020981	0.021696	0.021756	0.021279	0.020266	0.019014	0.017822	0.01663	0.015974	0.015616	0.015557	0.015736	0.016093	0.016332	0.01657	0.016749	0.016809	0.016928	0.016749	0.01651	0.016272	0.016212	0.016153	0.016212	0.016332	-0.024438	-0.02563	-0.026703	-0.027537	-0.028133	-0.028372	-0.028372	-0.028014	-0.027299	-0.026286	-0.024915	-0.023246	-0.021458	-0.019789	-0.018239	-0.017107	-0.016272	-0.015676	-0.015378	-0.015378	-0.015676	-0.016272
12 hr	0	0.004853	0.009707	0.01456	0.019413	0.024267	0.02912	0.033973	0.038827	0.04368	0.048533	0.053387	0.05824	0.063093	0.067947	0.0728	0.077653	0.082507	0.08736	0.092213	0.097067	0.10192	0.106773	0.111627	0.11648	0.121333	0.126187	0.13104	0.135893	0.140747	0.1456	0.150453	0.155307	0.16016	0.165013	0.169867	0.17472	0.179573	0.184427	0.18928	0.194133	0.198987	0.20384	0.208693	0.213547	0.2184	0.223253	0.228107	0.23296
	-0.056624	-0.05579	-0.055313	-0.055075	-0.055134	-0.055373	-0.05579	-0.056326	-0.056684	-0.057101	-0.05722	-0.05728	-0.057101	-0.056922	-0.056744	-0.056326	-0.055969	-0.055552	-0.055313	-0.055313	-0.055611	-0.056088	-0.056863	-0.057459	-0.057995	-0.058353	-0.058293	-0.029802	-0.029862	-0.030279	-0.031114	-0.031948	-0.032723	-0.033081	-0.032902	-0.032127	-0.030994	-0.029862	-0.028968	-0.02867	-0.028908	-0.029802	-0.030994	-0.032008	-0.032783	-0.032961	-0.032663	-0.032127	-0.03159
10.5 hr	0	0.004853	0.009707	0.01456	0.019413	0.024267	0.02912	0.033973	0.038827	0.04368	0.048533	0.053387	0.05824	0.063093	0.067947	0.0728	0.077653	0.082507	0.08736	0.092213	0.097067	0.10192	0.106773	0.111627	0.11648	0.121333	0.126187	0.13104	0.135893	0.140747	0.1456	0.150453	0.155307	0.16016	0.165013	0.169867	0.17472	0.179573	0.184427	0.18928	0.194133	0.198987	0.20384	0.208693	0.213547	0.2184	0.223253	0.228107	0.23296
	-0.023067	-0.022471	-0.022054	-0.021517	-0.021219	-0.0211	-0.0211	-0.021279	-0.021815	-0.022531	-0.023484	-0.024378	-0.025094	-0.025392	-0.025332	-0.024915	-0.024557	-0.02414	-0.024021	-0.023901	-0.023603	-0.023186	-0.022292	-0.02116	-0.019968	-0.018954	-0.01806	0.00596	0.005901	0.004888	0.003219	0.001013	-0.001013	-0.002801	-0.003934	-0.004411	-0.004232	-0.003576	-0.002742	-0.001729	-0.000596	0.000656	0.001907	0.003159	0.004411	0.005364	0.00596	0.006139	0.005782
9 hr	0	0.004853	0.009707	0.01456	0.019413	0.024267	0.02912	0.033973	0.038827	0.04368	0.048533	0.053387	0.05824	0.063093	0.067947	0.0728	0.077653	0.082507	0.08736	0.092213	0.097067	0.10192	0.106773	0.111627	0.11648	0.121333	0.126187	0.13104	0.135893	0.140747	0.1456	0.150453	0.155307	0.16016	0.165013	0.169867	0.17472	0.179573	0.184427	0.18928	0.194133	0.198987	0.20384	0.208693	0.213547	0.2184	0.223253	0.228107	0.23296
	-0.071943	-0.071466	-0.07081	-0.069976	-0.069201	-0.068784	-0.068605	-0.068307	-0.068069	-0.067711	-0.067115	-0.066459	-0.065744	-0.065267	-0.065207	-0.065625	-0.0664	-0.067651	-0.069201	-0.070691	-0.072181	-0.073373	-0.074327	-0.075042	-0.075579	-0.075698	-0.07534	-0.001729	-0.000358	0.000894	0.00149	0.001371	0.000477	-0.001013	-0.002742	-0.004172	-0.004888	-0.004828	-0.004292	-0.003397	-0.002503	-0.001907	-0.00149	-0.001431	-0.001311	-0.001252	-0.001192	-0.001192	-0.001609
7.5 hr	0	0.004853	0.009707	0.01456	0.019413	0.024267	0.02912	0.033973	0.038827	0.04368	0.048533	0.053387	0.05824	0.063093	0.067947	0.0728	0.077653	0.082507	0.08736	0.092213	0.097067	0.10192	0.106773	0.111627	0.11648	0.121333	0.126187	0.13104	0.135893	0.140747	0.1456	0.150453	0.155307	0.16016	0.165013	0.169867	0.17472	0.179573	0.184427	0.18928	0.194133	0.198987	0.20384	0.208693	0.213547	0.2184	0.223253	0.228107	0.23296
	-0.017166	-0.019431	-0.02116	-0.022113	-0.022352	-0.021994	-0.021398	-0.020862	-0.020385	-0.019968	-0.01961	-0.018895	-0.01812	-0.017583	-0.017405	-0.017941	-0.019431	-0.021398	-0.023603	-0.02557	-0.026643	-0.026703	-0.025809	-0.024199	-0.022352	-0.020683	-0.01961	0.008047	0.010133	0.011325	0.011504	0.010848	0.009656	0.008464	0.007451	0.007033	0.007093	0.007808	0.008821	0.010014	0.011384	0.012457	0.013053	0.013173	0.012636	0.011504	0.010133	0.008643	0.007272
6 hr	0	0.004853	0.009707	0.01456	0.019413	0.024267	0.02912	0.033973	0.038827	0.04368	0.048533	0.053387	0.05824	0.063093	0.067947	0.0728	0.077653	0.082507	0.08736	0.092213	0.097067	0.10192	0.106773	0.111627	0.11648	0.121333	0.126187	0.13104	0.135893	0.140747	0.1456	0.150453	0.155307	0.16016	0.165013	0.169867	0.17472	0.179573	0.184427	0.18928	0.194133	0.198987	0.20384	0.208693	0.213547	0.2184	0.223253	0.228107	0.23296
	-0.04679	-0.045061	-0.042975	-0.040829	-0.039458	-0.03916	-0.039935	-0.041246	-0.042558	-0.043452	-0.043869	-0.043869	-0.043809	-0.043988	-0.044644	-0.045657	-0.046551	-0.047207	-0.047386	-0.047207	-0.046968	-0.046849	-0.046968	-0.047505	-0.04822	-0.048876	-0.049353	-0.011563	-0.010788	-0.009477	-0.007808	-0.00608	-0.004709	-0.004053	-0.004172	-0.005007	-0.006139	-0.007272	-0.007927	-0.008047	-0.007749	-0.007093	-0.006199	-0.005364	-0.004649	-0.004292	-0.004172	-0.004232	-0.004232
4.5 hr	0	0.004853	0.009707	0.01456	0.019413	0.024267	0.02912	0.033973	0.038827	0.04368	0.048533	0.053387	0.05824	0.063093	0.067947	0.0728	0.077653	0.082507	0.08736	0.092213	0.097067	0.10192	0.106773	0.111627	0.11648	0.121333	0.126187	0.13104	0.135893	0.140747	0.1456	0.150453	0.155307	0.16016	0.165013	0.169867	0.17472	0.179573	0.184427	0.18928	0.194133	0.198987	0.20384	0.208693	0.213547	0.2184	0.223253	0.228107	0.23296
	-0.02408	-0.024974	-0.025928	-0.026703	-0.02718	-0.026882	-0.026047	-0.024915	-0.023961	-0.023305	-0.023186	-0.023544	-0.024378	-0.025451	-0.026226	-0.027001	-0.027597	-0.027776	-0.027716	-0.027299	-0.026643	-0.025749	-0.024796	-0.023961	-0.023186	-0.022471	-0.021994	-0.02557	-0.025034	-0.024259	-0.023544	-0.023067	-0.022829	-0.023067	-0.023484	-0.02408	-0.024796	-0.02569	-0.026762	-0.027895	-0.028968	-0.029802	-0.0301	-0.029981	-0.029325	-0.02861	-0.027955	-0.027537	-0.027299
3 hr	0	0.004853	0.009707	0.01456	0.019413	0.024267	0.02912	0.033973	0.038827	0.04368	0.048533	0.053387	0.05824	0.063093	0.067947	0.0728	0.077653	0.082507	0.08736	0.092213	0.097067	0.10192	0.106773	0.111627	0.11648	0.121333	0.126187	0.13104	0.135893	0.140747	0.1456	0.150453	0.155307	0.16016	0.165013	0.169867	0.17472	0.179573	0.184427	0.18928	0.194133	0.198987	0.20384	0.208693	0.213547	0.2184	0.223253	0.228107	0.23296
	0.003695	0.003994	0.004172	0.004172	0.004113	0.004053	0.004172	0.004411	0.004828	0.005007	0.004888	0.004411	0.003576	0.002503	0.00155	0.000536	-0.000298	-0.000894	-0.001371	-0.001788	-0.002146	-0.002325	-0.002265	-0.002086	-0.001788	-0.001609	-0.00149	-0.049412	-0.049114	-0.048995	-0.048757	-0.048339	-0.047386	-0.046074	-0.044465	-0.042915	-0.041723	-0.041127	-0.041306	-0.041902	-0.042677	-0.043392	-0.043988	-0.044644	-0.045538	-0.046611	-0.048041	-0.049353	-0.050485
1.5 hr	0	0.004853	0.009707	0.01456	0.019413	0.024267	0.02912	0.033973	0.038827	0.04368	0.048533	0.053387	0.05824	0.063093	0.067947	0.0728	0.077653	0.082507	0.08736	0.092213	0.097067	0.10192	0.106773	0.111627	0.11648	0.121333	0.126187	0.13104	0.135893	0.140747	0.1456	0.150453	0.155307	0.16016	0.165013	0.169867	0.17472	0.179573	0.184427	0.18928	0.194133	0.198987	0.20384	0.208693	0.213547	0.2184	0.223253	0.228107	0.23296
	-0.01806	-0.018239	-0.018239	-0.018299	-0.01812	-0.017583	-0.017226	-0.016928	-0.016868	-0.017226	-0.017941	-0.018895	-0.020146	-0.021458	-0.02259	-0.023425	-0.023961	-0.024199	-0.024199	-0.024259	-0.024378	-0.024438	-0.024319	-0.023901	-0.023246	-0.022292	-0.02104	-0.022233	-0.02104	-0.020266	-0.020027	-0.020385	-0.0211	-0.021935	-0.022531	-0.022709	-0.02265	-0.022531	-0.022531	-0.022948	-0.023544	-0.024319	-0.025034	-0.025392	-0.025451	-0.025332	-0.024974	-0.024796	-0.024796
0 hr	0	0.004853	0.009707	0.01456	0.019413	0.024267	0.02912	0.033973	0.038827	0.04368	0.048533	0.053387	0.05824	0.063093	0.067947	0.0728	0.077653	0.082507	0.08736	0.092213	0.097067	0.10192	0.106773	0.111627	0.11648	0.121333	0.126187	0.13104	0.135893	0.140747	0.1456	0.150453	0.155307	0.16016	0.165013	0.169867	0.17472	0.179573	0.184427	0.18928	0.194133	0.198987	0.20384	0.208693	0.213547	0.2184	0.223253	0.228107	0.23296
	-0.028193	-0.027001	-0.025988	-0.025511	-0.025511	-0.026286	-0.027478	-0.028908	-0.030458	-0.031948	-0.03314	-0.033975	-0.034571	-0.034809	-0.034869	-0.035107	-0.035167	-0.035465	-0.035763	-0.035763	-0.035524	-0.03469	-0.033438	-0.031829	-0.030041	-0.02867	-0.027597	-0.064969	-0.065088	-0.065148	-0.065446	-0.065744	-0.066042	-0.066221	-0.066221	-0.065684	-0.065029	-0.064433	-0.063896	-0.063896	-0.064313	-0.065029	-0.066161	-0.067234	-0.068188	-0.068784	-0.068963	-0.068963	-0.068426
[truncated: 950 more columns]

## Sheet: Zn2+
Table 1
18 hr	0	0.004853	0.009707	0.01456	0.019413	0.024267	0.02912	0.033973	0.038827	0.04368	0.048533	0.053387	0.05824	0.063093	0.067947	0.0728	0.077653	0.082507	0.08736	0.092213	0.097067	0.10192	0.106773	0.111627	0.11648	0.121333	0.126187	0.13104	0.135893	0.140747	0.1456	0.150453	0.155307	0.16016	0.165013	0.169867	0.17472	0.179573	0.184427	0.18928	0.194133	0.198987	0.20384	0.208693	0.213547	0.2184	0.223253	0.228107	0.23296
	-0.014961	-0.013769	-0.012517	-0.011265	-0.010312	-0.009835	-0.010133	-0.010848	-0.011981	-0.013053	-0.013769	-0.014126	-0.014126	-0.013947	-0.013769	-0.01353	-0.013471	-0.013411	-0.01353	-0.013769	-0.014246	-0.015199	-0.016153	-0.017107	-0.017762	-0.017762	-0.017226	-0.034153	-0.034094	-0.034034	-0.033677	-0.032961	-0.031888	-0.030518	-0.029206	-0.028074	-0.027597	-0.027895	-0.028968	-0.030637	-0.032544	-0.034273	-0.035763	-0.036597	-0.037193	-0.037491	-0.037849	-0.038385	-0.039101
16.5 hr	0	0.004853	0.009707	0.01456	0.019413	0.024267	0.02912	0.033973	0.038827	0.04368	0.048533	0.053387	0.05824	0.063093	0.067947	0.0728	0.077653	0.082507	0.08736	0.092213	0.097067	0.10192	0.106773	0.111627	0.11648	0.121333	0.126187	0.13104	0.135893	0.140747	0.1456	0.150453	0.155307	0.16016	0.165013	0.169867	0.17472	0.179573	0.184427	0.18928	0.194133	0.198987	0.20384	0.208693	0.213547	0.2184	0.223253	0.228107	0.23296
	-0.034809	-0.034273	-0.034034	-0.033855	-0.033855	-0.034153	-0.03469	-0.035465	-0.036418	-0.037372	-0.038087	-0.038505	-0.038445	-0.037968	-0.037134	-0.036001	-0.034809	-0.033677	-0.032723	-0.032008	-0.03165	-0.031412	-0.031352	-0.031352	-0.031412	-0.031412	-0.031292	-0.031531	-0.032246	-0.032723	-0.032961	-0.0332	-0.0332	-0.0332	-0.032902	-0.032544	-0.031948	-0.031292	-0.030875	-0.030935	-0.031471	-0.032663	-0.034034	-0.035405	-0.036359	-0.036895	-0.037074	-0.036955	-0.037014
15 hr	0	0.004853	0.009707	0.01456	0.019413	0.024267	0.02912	0.033973	0.038827	0.04368	0.048533	0.053387	0.05824	0.063093	0.067947	0.0728	0.077653	0.082507	0.08736	0.092213	0.097067	0.10192	0.106773	0.111627	0.11648	0.121333	0.126187	0.13104	0.135893	0.140747	0.1456	0.150453	0.155307	0.16016	0.165013	0.169867	0.17472	0.179573	0.184427	0.18928	0.194133	0.198987	0.20384	0.208693	0.213547	0.2184	0.223253	0.228107	0.23296
	-0.025868	-0.026226	-0.027299	-0.028551	-0.029683	-0.030458	-0.030756	-0.030518	-0.0301	-0.029624	-0.029087	-0.028729	-0.028491	-0.028312	-0.028372	-0.028551	-0.029027	-0.029743	-0.030577	-0.031173	-0.03165	-0.03171	-0.031233	-0.030339	-0.029266	-0.028133	-0.027239	-0.002325	-0.004113	-0.005603	-0.006497	-0.006616	-0.00602	-0.00453	-0.002444	-0.000358	0.001431	0.002623	0.002921	0.002325	0.001311	0.000119	-0.000834	-0.001371	-0.001669	-0.001848	-0.001848	-0.001788	-0.00155
13.5 hr	0	0.004853	0.009707	0.01456	0.019413	0.024267	0.02912	0.033973	0.038827	0.04368	0.048533	0.053387	0.05824	0.063093	0.067947	0.0728	0.077653	0.082507	0.08736	0.092213	0.097067	0.10192	0.106773	0.111627	0.11648	0.121333	0.126187	0.13104	0.135893	0.140747	0.1456	0.150453	0.155307	0.16016	0.165013	0.169867	0.17472	0.179573	0.184427	0.18928	0.194133	0.198987	0.20384	0.208693	0.213547	0.2184	0.223253	0.228107	0.23296
	-0.035882	-0.036478	-0.036955	-0.037253	-0.037313	-0.037134	-0.036776	-0.036299	-0.035763	-0.035226	-0.03463	-0.034094	-0.033498	-0.033021	-0.032604	-0.032306	-0.032246	-0.032306	-0.032544	-0.032842	-0.0332	-0.033498	-0.033677	-0.033617	-0.03314	-0.032246	-0.030935	-0.022888	-0.02408	-0.024855	-0.025153	-0.024855	-0.024319	-0.023484	-0.022829	-0.022471	-0.02265	-0.023246	-0.024319	-0.025511	-0.027061	-0.028372	-0.029624	-0.030518	-0.030935	-0.030994	-0.030816	-0.030458	-0.029981
12 hr	0	0.004853	0.009707	0.01456	0.019413	0.024267	0.02912	0.033973	0.038827	0.04368	0.048533	0.053387	0.05824	0.063093	0.067947	0.0728	0.077653	0.082507	0.08736	0.092213	0.097067	0.10192	0.106773	0.111627	0.11648	0.121333	0.126187	0.13104	0.135893	0.140747	0.1456	0.150453	0.155307	0.16016	0.165013	0.169867	0.17472	0.179573	0.184427	0.18928	0.194133	0.198987	0.20384	0.208693	0.213547	0.2184	0.223253	0.228107	0.23296
	-0.008106	-0.009775	-0.011921	-0.014007	-0.016034	-0.017881	-0.019431	-0.020564	-0.021279	-0.021577	-0.021517	-0.021279	-0.020862	-0.020266	-0.019729	-0.018954	-0.018299	-0.017643	-0.017285	-0.017226	-0.017643	-0.018418	-0.019133	-0.019789	-0.020087	-0.019968	-0.01955	-0.035405	-0.035167	-0.03475	-0.034392	-0.034094	-0.033915	-0.033915	-0.034034	-0.034094	-0.034273	-0.034094	-0.033557	-0.032842	-0.031769	-0.030935	-0.030518	-0.030696	-0.031292	-0.032127	-0.032961	-0.033557	-0.033677
10.5 hr	0	0.004853	0.009707	0.01456	0.019413	0.024267	0.02912	0.033973	0.038827	0.04368	0.048533	0.053387	0.05824	0.063093	0.067947	0.0728	0.077653	0.082507	0.08736	0.092213	0.097067	0.10192	0.106773	0.111627	0.11648	0.121333	0.126187	0.13104	0.135893	0.140747	0.1456	0.150453	0.155307	0.16016	0.165013	0.169867	0.17472	0.179573	0.184427	0.18928	0.194133	0.198987	0.20384	0.208693	0.213547	0.2184	0.223253	0.228107	0.23296
	-0.035107	-0.034451	-0.034153	-0.034213	-0.034273	-0.034094	-0.033498	-0.032663	-0.031769	-0.030756	-0.030041	-0.029564	-0.029206	-0.029206	-0.029266	-0.029445	-0.029802	-0.03022	-0.030816	-0.031471	-0.031948	-0.032425	-0.032663	-0.032783	-0.032604	-0.032365	-0.032067	-0.017345	-0.015855	-0.014603	-0.013351	-0.012398	-0.011802	-0.011265	-0.011086	-0.011146	-0.011206	-0.011444	-0.011444	-0.011265	-0.010967	-0.01061	-0.010312	-0.010192	-0.010312	-0.010669	-0.011086	-0.011623	-0.012338
9 hr	0	0.004853	0.009707	0.01456	0.019413	0.024267	0.02912	0.033973	0.038827	0.04368	0.048533	0.053387	0.05824	0.063093	0.067947	0.0728	0.077653	0.082507	0.08736	0.092213	0.097067	0.10192	0.106773	0.111627	0.11648	0.121333	0.126187	0.13104	0.135893	0.140747	0.1456	0.150453	0.155307	0.16016	0.165013	0.169867	0.17472	0.179573	0.184427	0.18928	0.194133	0.198987	0.20384	0.208693	0.213547	0.2184	0.223253	0.228107	0.23296
	-0.00459	-0.00453	-0.005245	-0.006378	-0.007868	-0.009477	-0.010788	-0.011563	-0.0121	-0.012159	-0.0121	-0.012219	-0.012577	-0.012994	-0.013411	-0.013471	-0.012994	-0.0121	-0.010967	-0.009775	-0.00906	-0.008643	-0.008583	-0.008821	-0.009179	-0.009298	-0.009418	-0.020683	-0.020325	-0.019848	-0.01955	-0.019372	-0.019312	-0.01961	-0.020146	-0.020921	-0.021696	-0.022411	-0.022948	-0.023365	-0.023663	-0.023901	-0.024259	-0.024736	-0.025213	-0.02563	-0.026107	-0.026286	-0.026166
7.5 hr	0	0.004853	0.009707	0.01456	0.019413	0.024267	0.02912	0.033973	0.038827	0.04368	0.048533	0.053387	0.05824	0.063093	0.067947	0.0728	0.077653	0.082507	0.08736	0.092213	0.097067	0.10192	0.106773	0.111627	0.11648	0.121333	0.126187	0.13104	0.135893	0.140747	0.1456	0.150453	0.155307	0.16016	0.165013	0.169867	0.17472	0.179573	0.184427	0.18928	0.194133	0.198987	0.20384	0.208693	0.213547	0.2184	0.223253	0.228107	0.23296
	-0.042737	-0.043809	-0.045002	-0.045776	-0.045955	-0.045836	-0.04518	-0.044346	-0.04369	-0.043273	-0.043035	-0.042975	-0.042975	-0.042856	-0.042617	-0.042379	-0.04214	-0.04226	-0.042498	-0.042975	-0.043511	-0.044048	-0.044286	-0.044405	-0.044525	-0.044465	-0.044525	-0.025928	-0.026226	-0.026941	-0.027776	-0.028551	-0.028849	-0.02867	-0.028253	-0.027716	-0.027359	-0.027418	-0.028074	-0.029087	-0.030518	-0.031948	-0.033379	-0.034511	-0.035226	-0.035644	-0.035942	-0.036001	-0.035942
6 hr	0	0.004853	0.009707	0.01456	0.019413	0.024267	0.02912	0.033973	0.038827	0.04368	0.048533	0.053387	0.05824	0.063093	0.067947	0.0728	0.077653	0.082507	0.08736	0.092213	0.097067	0.10192	0.106773	0.111627	0.11648	0.121333	0.126187	0.13104	0.135893	0.140747	0.1456	0.150453	0.155307	0.16016	0.165013	0.169867	0.17472	0.179573	0.184427	0.18928	0.194133	0.198987	0.20384	0.208693	0.213547	0.2184	0.223253	0.228107	0.23296
	-0.046015	-0.045419	-0.045002	-0.045061	-0.045538	-0.046611	-0.047863	-0.049055	-0.050008	-0.050604	-0.051022	-0.05132	-0.051737	-0.052273	-0.053048	-0.053823	-0.054419	-0.054419	-0.054181	-0.053406	-0.052512	-0.051498	-0.051081	-0.0512	-0.051856	-0.052869	-0.054061	-0.033081	-0.034213	-0.035346	-0.036418	-0.037432	-0.038445	-0.03916	-0.039577	-0.039577	-0.038743	-0.037611	-0.03618	-0.034809	-0.033736	-0.033021	-0.032663	-0.032365	-0.032306	-0.032365	-0.032663	-0.03314	-0.033855
4.5 hr	0	0.004853	0.009707	0.01456	0.019413	0.024267	0.02912	0.033973	0.038827	0.04368	0.048533	0.053387	0.05824	0.063093	0.067947	0.0728	0.077653	0.082507	0.08736	0.092213	0.097067	0.10192	0.106773	0.111627	0.11648	0.121333	0.126187	0.13104	0.135893	0.140747	0.1456	0.150453	0.155307	0.16016	0.165013	0.169867	0.17472	0.179573	0.184427	0.18928	0.194133	0.198987	0.20384	0.208693	0.213547	0.2184	0.223253	0.228107	0.23296
	-0.028849	-0.027359	-0.02563	-0.02414	-0.023246	-0.023365	-0.024319	-0.025868	-0.027418	-0.02861	-0.029147	-0.028849	-0.027955	-0.026762	-0.025809	-0.025213	-0.025392	-0.026226	-0.027597	-0.029266	-0.030756	-0.031769	-0.032067	-0.03171	-0.030935	-0.029981	-0.029087	-0.008881	-0.008881	-0.00912	-0.009418	-0.009656	-0.009894	-0.010014	-0.010014	-0.009894	-0.010014	-0.010312	-0.010431	-0.010371	-0.010014	-0.009239	-0.008345	-0.007689	-0.00751	-0.007808	-0.008643	-0.009477	-0.010252
3 hr	0	0.004853	0.009707	0.01456	0.019413	0.024267	0.02912	0.033973	0.038827	0.04368	0.048533	0.053387	0.05824	0.063093	0.067947	0.0728	0.077653	0.082507	0.08736	0.092213	0.097067	0.10192	0.106773	0.111627	0.11648	0.121333	0.126187	0.13104	0.135893	0.140747	0.1456	0.150453	0.155307	0.16016	0.165013	0.169867	0.17472	0.179573	0.184427	0.18928	0.194133	0.198987	0.20384	0.208693	0.213547	0.2184	0.223253	0.228107	0.23296
	-0.023901	-0.024199	-0.024498	-0.024676	-0.024736	-0.02414	-0.023305	-0.022054	-0.020802	-0.019848	-0.019431	-0.019848	-0.020981	-0.022709	-0.024617	-0.026345	-0.027657	-0.028491	-0.028849	-0.028908	-0.029087	-0.029385	-0.029802	-0.030041	-0.029743	-0.029027	-0.027895	-0.009179	-0.008702	-0.008404	-0.008047	-0.007749	-0.00751	-0.007331	-0.007331	-0.007391	-0.00751	-0.00751	-0.007331	-0.006855	-0.006318	-0.005841	-0.005782	-0.00608	-0.006974	-0.008047	-0.009418	-0.010669	-0.011683
1.5 hr	0	0.004853	0.009707	0.01456	0.019413	0.024267	0.02912	0.033973	0.038827	0.04368	0.048533	0.053387	0.05824	0.063093	0.067947	0.0728	0.077653	0.082507	0.08736	0.092213	0.097067	0.10192	0.106773	0.111627	0.11648	0.121333	0.126187	0.13104	0.135893	0.140747	0.1456	0.150453	0.155307	0.16016	0.165013	0.169867	0.17472	0.179573	0.184427	0.18928	0.194133	0.198987	0.20384	0.208693	0.213547	0.2184	0.223253	0.228107	0.23296
	-0.027418	-0.027001	-0.026822	-0.02712	-0.027478	-0.027537	-0.027299	-0.026822	-0.026345	-0.026226	-0.026822	-0.028074	-0.029862	-0.031769	-0.033677	-0.034928	-0.035346	-0.035048	-0.034273	-0.03314	-0.032008	-0.031114	-0.030518	-0.03022	-0.0301	-0.0301	-0.03016	-0.047803	-0.047207	-0.046194	-0.045121	-0.044405	-0.044107	-0.044525	-0.045359	-0.046492	-0.047624	-0.048399	-0.048935	-0.048935	-0.048518	-0.047922	-0.047266	-0.04673	-0.046372	-0.046253	-0.046313	-0.046551	-0.046909
0 hr	0	0.004853	0.009707	0.01456	0.019413	0.024267	0.02912	0.033973	0.038827	0.04368	0.048533	0.053387	0.05824	0.063093	0.067947	0.0728	0.077653	0.082507	0.08736	0.092213	0.097067	0.10192	0.106773	0.111627	0.11648	0.121333	0.126187	0.13104	0.135893	0.140747	0.1456	0.150453	0.155307	0.16016	0.165013	0.169867	0.17472	0.179573	0.184427	0.18928	0.194133	0.198987	0.20384	0.208693	0.213547	0.2184	0.223253	0.228107	0.23296
	0.00459	0.00602	0.007272	0.008166	0.008404	0.008404	0.008285	0.007927	0.007808	0.007868	0.007689	0.007153	0.00608	0.00453	0.002742	0.001132	0	-0.000358	-0.000119	0.000477	0.000894	0.001132	0.000775	0.000358	-6e-05	0	0.000656	-0.043094	-0.043273	-0.043809	-0.044644	-0.045657	-0.046551	-0.047207	-0.047624	-0.047684	-0.047565	-0.047207	-0.047028	-0.047207	-0.047624	-0.04828	-0.048876	-0.049293	-0.049412	-0.049114	-0.048697	-0.048101	-0.047684
[truncated: 950 more columns]

## Sheet: Fig 4b
Table 1
Michaelis Menten Fit	0	0.5	1	1.5	2	2.5	3	3.5	4	4.5	5	5.5	6	6.5	7	7.5	8	8.5	9	9.5	10	10.5	11	11.5	12	12.5	13	13.5	14	14.5	15	15.5	16	16.5	17	17.5	18	18.5	19	19.5	20	20.5	21	21.5	22	22.5	23	23.5	24
	0	0.358422	0.694	1.0101	1.30719	1.5873	1.85185	2.1021	2.33918	2.5641	2.8	2.98103	3.17461	3.35917	3.53536	3.70371	3.86473	4.01891	4.17	4.30839	4.4	4.57516	4.70086	4.82181	4.93827	5.05051	5.15873	5.26316	5.36398	5.46139	5.55556	5.64663	5.73477	5.82011	5.9028	5.98291	6.06061	6.13599	6.20915	6.28019	6.34921	6.41628	6.48148	6.5449	6.60661	6.7	6.72514	6.78211	6.83761
Replicate 1	0	1.2	4	10	41	101	311	455	874
	0	0.768767	3.91592	4.52853	7.62763	8.50451	9.5015	10.0661	10.5826
Replicate 2	0	2.5	5	10	25	40	78	201	426
	0	2.04204	3.40541	5.46186	7.52432	9.07748	9.98919	10.8228	11.015
Purification Control	0	2.5	5	10	25	40	78	201	426
	0	-0.156156	0	0.04805	0.135733	0.156156	0.264267	0.24985	0.132133
[truncated: 950 more columns]

## Sheet: Fig 4c
Table 1
Replicate 1	0	0.005	0.01	0.025	0.05	0.1	0.25	0.5	1	2.5	5	10
	0	0.257917	1.24879	2.91739	4.46661	9.08972	16.71	18.222	20.4494	21.7748	22.2879	22.5628
Relipcate 2	0	0.005	0.01	0.025	0.05	0.1	0.25	0.5	1	2.5	5	10
	0	0.335483	1.27431	2.85977	4.85807	8.09038	17.5762	19.6101	23.623	24.8662	25.5636	26.1653
Michaelis Menten Fit	0	0.005	0.01	0.025	0.05	0.1	0.25	0.5	1	2.5	5	10
	0	0.80645	1.5625	3.57143	6.25	10	15.625	19.2308	21.7391	23.5849	24.2718	24.6305
Purification Control	0	0.005	0.01	0.025	0.05	0.1	0.25	0.5	1	2.5	5	10
	0	-0.000672	-0.006478	0.061211	0.140267	0.198772	0.519828	0.614617	0.833856	0.980594	1.13617	1.71713

## Sheet: Figure 4d
Table 1
1 mM cAMP	1	0.4	0.2	0.1
	51.1688	27.6698	19.0303	12.1851
750 µM cAMP	1	0.4	0.2	0.1
	45.8474	24.151	17.8429	11.2708
500 µM cAMP	2	1	0.4	0.2	0.1
	62.0747	39.3855	21.0332	15.4317	10.0611
250 µM cAMP	2	1	0.4	0.2	0.1
	40.5798	27.0727	16.5137	12.7448	9.29083
100 µM cAMP	2	1	0.4	0.2	0.1
	24.3143	17.9506	12.8957	10.8661	8.8704
0 µM cAMP	2	1	0.4	0.2	0.1
	14.828	12.7202	10.5737	9.58631	8.07649
