# Supplementary material for: Selection of a promiscuous minimalist cAMP phosphodiesterase from a library of de novo designed proteins
Source: Nat Chem. 2024 May 3;16(7):1200–8. doi: 10.1038/s41557-024-01490-4 (PMC11230910; doi:10.1038/s41557-024-01490-4)
Supplement: Supplementary file 12 — All data for Fig. 5 plots and the raw gel. ‘Fig. 5 NMR Data.zip’ is source data for the NMR spectra shown in panel e. [file 41557_2024_1490_MOESM12_ESM.zip]

Archive with 338 entries (293 files):
- NMR Data/
- NMR Data/miniCAMPase_reduced/
- NMR Data/miniCAMPase_reduced/11/
- NMR Data/miniCAMPase_reduced/11/uxnmr.par
- __MACOSX/
- __MACOSX/NMR Data/
- __MACOSX/NMR Data/miniCAMPase_reduced/
- __MACOSX/NMR Data/miniCAMPase_reduced/11/
- __MACOSX/NMR Data/miniCAMPase_reduced/11/._uxnmr.par
- NMR Data/miniCAMPase_reduced/11/pulseprogram
- __MACOSX/NMR Data/miniCAMPase_reduced/11/._pulseprogram
- NMR Data/miniCAMPase_reduced/11/gpnam1
- __MACOSX/NMR Data/miniCAMPase_reduced/11/._gpnam1
- NMR Data/miniCAMPase_reduced/11/format.temp
- __MACOSX/NMR Data/miniCAMPase_reduced/11/._format.temp
- NMR Data/miniCAMPase_reduced/11/audita.txt
- __MACOSX/NMR Data/miniCAMPase_reduced/11/._audita.txt
- NMR Data/miniCAMPase_reduced/11/pdata/
- NMR Data/miniCAMPase_reduced/11/pdata/1/
- NMR Data/miniCAMPase_reduced/11/pdata/1/proc
- __MACOSX/NMR Data/miniCAMPase_reduced/11/pdata/
- __MACOSX/NMR Data/miniCAMPase_reduced/11/pdata/1/
- __MACOSX/NMR Data/miniCAMPase_reduced/11/pdata/1/._proc
- NMR Data/miniCAMPase_reduced/11/pdata/1/title
- __MACOSX/NMR Data/miniCAMPase_reduced/11/pdata/1/._title
- NMR Data/miniCAMPase_reduced/11/pdata/1/auditp.txt
- __MACOSX/NMR Data/miniCAMPase_reduced/11/pdata/1/._auditp.txt
- NMR Data/miniCAMPase_reduced/11/pdata/1/intrng
- __MACOSX/NMR Data/miniCAMPase_reduced/11/pdata/1/._intrng
- NMR Data/miniCAMPase_reduced/11/pdata/1/procs
- __MACOSX/NMR Data/miniCAMPase_reduced/11/pdata/1/._procs
- NMR Data/miniCAMPase_reduced/11/pdata/1/outd
- __MACOSX/NMR Data/miniCAMPase_reduced/11/pdata/1/._outd
- NMR Data/miniCAMPase_reduced/11/pdata/1/thumb.png
- __MACOSX/NMR Data/miniCAMPase_reduced/11/pdata/1/._thumb.png
- __MACOSX/NMR Data/miniCAMPase_reduced/11/pdata/._1
- __MACOSX/NMR Data/miniCAMPase_reduced/11/._pdata
- NMR Data/miniCAMPase_reduced/11/gradient_calib
- __MACOSX/NMR Data/miniCAMPase_reduced/11/._gradient_calib
- NMR Data/miniCAMPase_reduced/11/fid
- __MACOSX/NMR Data/miniCAMPase_reduced/11/._fid
- NMR Data/miniCAMPase_reduced/11/shimvalues
- __MACOSX/NMR Data/miniCAMPase_reduced/11/._shimvalues
- NMR Data/miniCAMPase_reduced/11/uxnmr.info
- __MACOSX/NMR Data/miniCAMPase_reduced/11/._uxnmr.info
- NMR Data/miniCAMPase_reduced/11/EA
- __MACOSX/NMR Data/miniCAMPase_reduced/11/._EA
- NMR Data/miniCAMPase_reduced/11/gpnam2
- __MACOSX/NMR Data/miniCAMPase_reduced/11/._gpnam2
- NMR Data/miniCAMPase_reduced/11/scon2
- __MACOSX/NMR Data/miniCAMPase_reduced/11/._scon2
- NMR Data/miniCAMPase_reduced/11/vtc_pid_settings
- __MACOSX/NMR Data/miniCAMPase_reduced/11/._vtc_pid_settings
- NMR Data/miniCAMPase_reduced/11/acqu
- __MACOSX/NMR Data/miniCAMPase_reduced/11/._acqu
- NMR Data/miniCAMPase_reduced/11/acqus
- __MACOSX/NMR Data/miniCAMPase_reduced/11/._acqus
- NMR Data/miniCAMPase_reduced/11/specpar
- __MACOSX/NMR Data/miniCAMPase_reduced/11/._specpar
- __MACOSX/NMR Data/miniCAMPase_reduced/._11
- NMR Data/miniCAMPase_reduced/10/
- NMR Data/miniCAMPase_reduced/10/uxnmr.par
- __MACOSX/NMR Data/miniCAMPase_reduced/10/
- __MACOSX/NMR Data/miniCAMPase_reduced/10/._uxnmr.par
- NMR Data/miniCAMPase_reduced/10/pulseprogram
- __MACOSX/NMR Data/miniCAMPase_reduced/10/._pulseprogram
- NMR Data/miniCAMPase_reduced/10/precom.output
- __MACOSX/NMR Data/miniCAMPase_reduced/10/._precom.output
- NMR Data/miniCAMPase_reduced/10/format.temp
- __MACOSX/NMR Data/miniCAMPase_reduced/10/._format.temp
- NMR Data/miniCAMPase_reduced/10/audita.txt
- __MACOSX/NMR Data/miniCAMPase_reduced/10/._audita.txt
- NMR Data/miniCAMPase_reduced/10/pdata/
- NMR Data/miniCAMPase_reduced/10/pdata/1/
- NMR Data/miniCAMPase_reduced/10/pdata/1/proc
- __MACOSX/NMR Data/miniCAMPase_reduced/10/pdata/
- __MACOSX/NMR Data/miniCAMPase_reduced/10/pdata/1/
- __MACOSX/NMR Data/miniCAMPase_reduced/10/pdata/1/._proc
- NMR Data/miniCAMPase_reduced/10/pdata/1/title
- __MACOSX/NMR Data/miniCAMPase_reduced/10/pdata/1/._title
- NMR Data/miniCAMPase_reduced/10/pdata/1/auditp.txt
- __MACOSX/NMR Data/miniCAMPase_reduced/10/pdata/1/._auditp.txt
- NMR Data/miniCAMPase_reduced/10/pdata/1/intrng
- __MACOSX/NMR Data/miniCAMPase_reduced/10/pdata/1/._intrng
- NMR Data/miniCAMPase_reduced/10/pdata/1/procs
- __MACOSX/NMR Data/miniCAMPase_reduced/10/pdata/1/._procs
- NMR Data/miniCAMPase_reduced/10/pdata/1/outd
- __MACOSX/NMR Data/miniCAMPase_reduced/10/pdata/1/._outd
- NMR Data/miniCAMPase_reduced/10/pdata/1/thumb.png
- __MACOSX/NMR Data/miniCAMPase_reduced/10/pdata/1/._thumb.png
- __MACOSX/NMR Data/miniCAMPase_reduced/10/pdata/._1
- __MACOSX/NMR Data/miniCAMPase_reduced/10/._pdata
- NMR Data/miniCAMPase_reduced/10/fq1list
- __MACOSX/NMR Data/miniCAMPase_reduced/10/._fq1list
- NMR Data/miniCAMPase_reduced/10/fid
- __MACOSX/NMR Data/miniCAMPase_reduced/10/._fid
- NMR Data/miniCAMPase_reduced/10/shimvalues
- __MACOSX/NMR Data/miniCAMPase_reduced/10/._shimvalues
- NMR Data/miniCAMPase_reduced/10/uxnmr.info
- __MACOSX/NMR Data/miniCAMPase_reduced/10/._uxnmr.info
- NMR Data/miniCAMPase_reduced/10/scon2
- __MACOSX/NMR Data/miniCAMPase_reduced/10/._scon2
- NMR Data/miniCAMPase_reduced/10/vtc_pid_settings
- __MACOSX/NMR Data/miniCAMPase_reduced/10/._vtc_pid_settings
- NMR Data/miniCAMPase_reduced/10/acqu
- __MACOSX/NMR Data/miniCAMPase_reduced/10/._acqu
- NMR Data/miniCAMPase_reduced/10/acqus
- __MACOSX/NMR Data/miniCAMPase_reduced/10/._acqus
- NMR Data/miniCAMPase_reduced/10/specpar
- __MACOSX/NMR Data/miniCAMPase_reduced/10/._specpar
- __MACOSX/NMR Data/miniCAMPase_reduced/._10
- __MACOSX/NMR Data/._miniCAMPase_reduced
- NMR Data/S824/
- NMR Data/S824/11/
- NMR Data/S824/11/uxnmr.par
- __MACOSX/NMR Data/S824/
- __MACOSX/NMR Data/S824/11/
- __MACOSX/NMR Data/S824/11/._uxnmr.par
- NMR Data/S824/11/pulseprogram
- __MACOSX/NMR Data/S824/11/._pulseprogram
- NMR Data/S824/11/gpnam1
- __MACOSX/NMR Data/S824/11/._gpnam1
- NMR Data/S824/11/format.temp
- __MACOSX/NMR Data/S824/11/._format.temp
- NMR Data/S824/11/audita.txt
- __MACOSX/NMR Data/S824/11/._audita.txt
- NMR Data/S824/11/1r
- __MACOSX/NMR Data/S824/11/._1r
- NMR Data/S824/11/pdata/
- NMR Data/S824/11/pdata/1/
- NMR Data/S824/11/pdata/1/proc
- __MACOSX/NMR Data/S824/11/pdata/
- __MACOSX/NMR Data/S824/11/pdata/1/
- __MACOSX/NMR Data/S824/11/pdata/1/._proc
- NMR Data/S824/11/pdata/1/title
- __MACOSX/NMR Data/S824/11/pdata/1/._title
- NMR Data/S824/11/pdata/1/auditp.txt
- __MACOSX/NMR Data/S824/11/pdata/1/._auditp.txt
- NMR Data/S824/11/pdata/1/1r
- __MACOSX/NMR Data/S824/11/pdata/1/._1r
- NMR Data/S824/11/pdata/1/1i
- __MACOSX/NMR Data/S824/11/pdata/1/._1i
- NMR Data/S824/11/pdata/1/procs
- __MACOSX/NMR Data/S824/11/pdata/1/._procs
- NMR Data/S824/11/pdata/1/outd
- __MACOSX/NMR Data/S824/11/pdata/1/._outd
- NMR Data/S824/11/pdata/1/thumb.png
- __MACOSX/NMR Data/S824/11/pdata/1/._thumb.png
- __MACOSX/NMR Data/S824/11/pdata/._1
- __MACOSX/NMR Data/S824/11/._pdata
- NMR Data/S824/11/gradient_calib
- __MACOSX/NMR Data/S824/11/._gradient_calib
- NMR Data/S824/11/fid
- __MACOSX/NMR Data/S824/11/._fid
- NMR Data/S824/11/shimvalues
- __MACOSX/NMR Data/S824/11/._shimvalues
- NMR Data/S824/11/uxnmr.info
- __MACOSX/NMR Data/S824/11/._uxnmr.info
- NMR Data/S824/11/EA
- __MACOSX/NMR Data/S824/11/._EA
- NMR Data/S824/11/gpnam2
- __MACOSX/NMR Data/S824/11/._gpnam2
- NMR Data/S824/11/scon2
- __MACOSX/NMR Data/S824/11/._scon2
- NMR Data/S824/11/vtc_pid_settings
- __MACOSX/NMR Data/S824/11/._vtc_pid_settings
- NMR Data/S824/11/acqu
- __MACOSX/NMR Data/S824/11/._acqu
- NMR Data/S824/11/acqus
- __MACOSX/NMR Data/S824/11/._acqus
- NMR Data/S824/11/specpar
- __MACOSX/NMR Data/S824/11/._specpar
- __MACOSX/NMR Data/S824/._11
- NMR Data/S824/10/
- NMR Data/S824/10/uxnmr.par
- __MACOSX/NMR Data/S824/10/
- __MACOSX/NMR Data/S824/10/._uxnmr.par
- NMR Data/S824/10/pulseprogram
- __MACOSX/NMR Data/S824/10/._pulseprogram
- NMR Data/S824/10/precom.output
- __MACOSX/NMR Data/S824/10/._precom.output
- NMR Data/S824/10/format.temp
- __MACOSX/NMR Data/S824/10/._format.temp
- NMR Data/S824/10/audita.txt
- __MACOSX/NMR Data/S824/10/._audita.txt
- NMR Data/S824/10/pdata/
- NMR Data/S824/10/pdata/1/
- NMR Data/S824/10/pdata/1/proc
- __MACOSX/NMR Data/S824/10/pdata/
- __MACOSX/NMR Data/S824/10/pdata/1/
- __MACOSX/NMR Data/S824/10/pdata/1/._proc
- NMR Data/S824/10/pdata/1/title
- __MACOSX/NMR Data/S824/10/pdata/1/._title
- NMR Data/S824/10/pdata/1/auditp.txt
- __MACOSX/NMR Data/S824/10/pdata/1/._auditp.txt
- NMR Data/S824/10/pdata/1/intrng
- __MACOSX/NMR Data/S824/10/pdata/1/._intrng
- NMR Data/S824/10/pdata/1/1r
- __MACOSX/NMR Data/S824/10/pdata/1/._1r
- NMR Data/S824/10/pdata/1/1i
- __MACOSX/NMR Data/S824/10/pdata/1/._1i
- NMR Data/S824/10/pdata/1/procs
- __MACOSX/NMR Data/S824/10/pdata/1/._procs
- NMR Data/S824/10/pdata/1/outd
- __MACOSX/NMR Data/S824/10/pdata/1/._outd
- NMR Data/S824/10/pdata/1/thumb.png
- __MACOSX/NMR Data/S824/10/pdata/1/._thumb.png
- __MACOSX/NMR Data/S824/10/pdata/._1
- __MACOSX/NMR Data/S824/10/._pdata
- NMR Data/S824/10/fq1list
- __MACOSX/NMR Data/S824/10/._fq1list
- NMR Data/S824/10/fid
- __MACOSX/NMR Data/S824/10/._fid
- NMR Data/S824/10/shimvalues
- __MACOSX/NMR Data/S824/10/._shimvalues
- NMR Data/S824/10/uxnmr.info
- __MACOSX/NMR Data/S824/10/._uxnmr.info
- NMR Data/S824/10/scon2
- __MACOSX/NMR Data/S824/10/._scon2
- NMR Data/S824/10/vtc_pid_settings
- __MACOSX/NMR Data/S824/10/._vtc_pid_settings
- NMR Data/S824/10/acqu
- __MACOSX/NMR Data/S824/10/._acqu
- NMR Data/S824/10/acqus
- __MACOSX/NMR Data/S824/10/._acqus
- NMR Data/S824/10/specpar
- __MACOSX/NMR Data/S824/10/._specpar
- __MACOSX/NMR Data/S824/._10
- __MACOSX/NMR Data/._S824
- NMR Data/miniCAMPase_oxidised/
- NMR Data/miniCAMPase_oxidised/11/
- NMR Data/miniCAMPase_oxidised/11/uxnmr.par
- __MACOSX/NMR Data/miniCAMPase_oxidised/
- __MACOSX/NMR Data/miniCAMPase_oxidised/11/
- __MACOSX/NMR Data/miniCAMPase_oxidised/11/._uxnmr.par
- NMR Data/miniCAMPase_oxidised/11/pulseprogram
- __MACOSX/NMR Data/miniCAMPase_oxidised/11/._pulseprogram
- NMR Data/miniCAMPase_oxidised/11/gpnam1
- __MACOSX/NMR Data/miniCAMPase_oxidised/11/._gpnam1
- NMR Data/miniCAMPase_oxidised/11/format.temp
- __MACOSX/NMR Data/miniCAMPase_oxidised/11/._format.temp
- NMR Data/miniCAMPase_oxidised/11/audita.txt
- __MACOSX/NMR Data/miniCAMPase_oxidised/11/._audita.txt
- NMR Data/miniCAMPase_oxidised/11/pdata/
- NMR Data/miniCAMPase_oxidised/11/pdata/1/
- NMR Data/miniCAMPase_oxidised/11/pdata/1/proc
- __MACOSX/NMR Data/miniCAMPase_oxidised/11/pdata/
- __MACOSX/NMR Data/miniCAMPase_oxidised/11/pdata/1/
- __MACOSX/NMR Data/miniCAMPase_oxidised/11/pdata/1/._proc
- NMR Data/miniCAMPase_oxidised/11/pdata/1/title
- __MACOSX/NMR Data/miniCAMPase_oxidised/11/pdata/1/._title
- NMR Data/miniCAMPase_oxidised/11/pdata/1/auditp.txt
- __MACOSX/NMR Data/miniCAMPase_oxidised/11/pdata/1/._auditp.txt
- NMR Data/miniCAMPase_oxidised/11/pdata/1/intrng
- __MACOSX/NMR Data/miniCAMPase_oxidised/11/pdata/1/._intrng
- NMR Data/miniCAMPase_oxidised/11/pdata/1/procs
- __MACOSX/NMR Data/miniCAMPase_oxidised/11/pdata/1/._procs
- NMR Data/miniCAMPase_oxidised/11/pdata/1/outd
- __MACOSX/NMR Data/miniCAMPase_oxidised/11/pdata/1/._outd
- NMR Data/miniCAMPase_oxidised/11/pdata/1/thumb.png
- __MACOSX/NMR Data/miniCAMPase_oxidised/11/pdata/1/._thumb.png
- __MACOSX/NMR Data/miniCAMPase_oxidised/11/pdata/._1
- __MACOSX/NMR Data/miniCAMPase_oxidised/11/._pdata
- NMR Data/miniCAMPase_oxidised/11/gradient_calib
- __MACOSX/NMR Data/miniCAMPase_oxidised/11/._gradient_calib
- NMR Data/miniCAMPase_oxidised/11/fid
- __MACOSX/NMR Data/miniCAMPase_oxidised/11/._fid
- NMR Data/miniCAMPase_oxidised/11/shimvalues
- __MACOSX/NMR Data/miniCAMPase_oxidised/11/._shimvalues
- NMR Data/miniCAMPase_oxidised/11/uxnmr.info
- __MACOSX/NMR Data/miniCAMPase_oxidised/11/._uxnmr.info
- NMR Data/miniCAMPase_oxidised/11/EA
- __MACOSX/NMR Data/miniCAMPase_oxidised/11/._EA
- NMR Data/miniCAMPase_oxidised/11/gpnam2
- __MACOSX/NMR Data/miniCAMPase_oxidised/11/._gpnam2
- NMR Data/miniCAMPase_oxidised/11/scon2
- __MACOSX/NMR Data/miniCAMPase_oxidised/11/._scon2
- NMR Data/miniCAMPase_oxidised/11/vtc_pid_settings
- __MACOSX/NMR Data/miniCAMPase_oxidised/11/._vtc_pid_settings
- NMR Data/miniCAMPase_oxidised/11/acqu
- __MACOSX/NMR Data/miniCAMPase_oxidised/11/._acqu
- NMR Data/miniCAMPase_oxidised/11/acqus
- __MACOSX/NMR Data/miniCAMPase_oxidised/11/._acqus
- NMR Data/miniCAMPase_oxidised/11/specpar
- __MACOSX/NMR Data/miniCAMPase_oxidised/11/._specpar
- __MACOSX/NMR Data/miniCAMPase_oxidised/._11
- NMR Data/miniCAMPase_oxidised/10/
- NMR Data/miniCAMPase_oxidised/10/uxnmr.par
- __MACOSX/NMR Data/miniCAMPase_oxidised/10/
- __MACOSX/NMR Data/miniCAMPase_oxidised/10/._uxnmr.par
- NMR Data/miniCAMPase_oxidised/10/pulseprogram
- __MACOSX/NMR Data/miniCAMPase_oxidised/10/._pulseprogram
- NMR Data/miniCAMPase_oxidised/10/precom.output
- __MACOSX/NMR Data/miniCAMPase_oxidised/10/._precom.output
- NMR Data/miniCAMPase_oxidised/10/format.temp
- __MACOSX/NMR Data/miniCAMPase_oxidised/10/._format.temp
- NMR Data/miniCAMPase_oxidised/10/audita.txt
- __MACOSX/NMR Data/miniCAMPase_oxidised/10/._audita.txt
- NMR Data/miniCAMPase_oxidised/10/pdata/
- NMR Data/miniCAMPase_oxidised/10/pdata/1/
[truncated: 38 more entries]
