# Supplementary material for: Selection of a promiscuous minimalist cAMP phosphodiesterase from a library of de novo designed proteins
Source: Nat Chem. 2024 May 3;16(7):1200–8. doi: 10.1038/s41557-024-01490-4 (PMC11230910; doi:10.1038/s41557-024-01490-4)
Supplement: Supplementary file 12 — All data for Fig. 5 plots and the raw gel. ‘Fig. 5 NMR Data.zip’ is source data for the NMR spectra shown in panel e. [file 41557_2024_1490_MOESM12_ESM.zip › NMR Data/miniCAMPase_reduced/11/pdata/1/auditp.txt]

##TITLE= Audit trail, TopSpin 3.5 pl 7
##JCAMPDX= 5.01
##ORIGIN= Bruker BioSpin GmbH
##OWNER= ipelczer
$$ /opt/topspin3.5pl7/data/ipelczer/nmr/forWang_protein-MW1A9_070821/11/pdata/1/auditp.txt
##AUDIT TRAIL=  $$ (NUMBER, WHEN, WHO, WHERE, PROCESS, VERSION, WHAT)
(   1,<2021-07-08 13:00:46.681 -0400>,<ipelczer>,<2UA8191TT2>,<go4>,<TopSpin 3.5.7>,
      <created by zg
	started at 2021-07-08 12:57:01.853 -0400,
	POWCHK enabled, PULCHK disabled,
       terminated by command 'halt'
       configuration hash MD5:
       C5 31 BB 44 7B 93 69 A2 24 8E 87 D2 CC E7 E0 9F
       data hash MD5: 64K
       B0 61 AA A7 4D AF 57 53 B2 D9 2E 9E DD 6C 3C 10>)
(   2,<2021-07-08 13:00:55.197 -0400>,<ipelczer>,<2UA8191TT2>,<proc1d>,<TopSpin 3.5.7>,
      <Start of raw data processing
       efp LB = 1 FT_mod = 6 PKNL = 1 PHC0 = -99.42939 PHC1 = -108.8 SI = 256K 
       data hash MD5: 256K
       48 D4 5D A6 68 74 51 B7 C4 8B AC 42 39 B7 C5 BC>)
##END=

$$ hash MD5
$$ 07 F8 FF 11 BE 7A DD F4 E2 D6 83 7D C0 6E 4A 51
