# Supplementary material for: Selection of a promiscuous minimalist cAMP phosphodiesterase from a library of de novo designed proteins
Source: Nat Chem. 2024 May 3;16(7):1200–8. doi: 10.1038/s41557-024-01490-4 (PMC11230910; doi:10.1038/s41557-024-01490-4)
Supplement: Supplementary file 12 — All data for Fig. 5 plots and the raw gel. ‘Fig. 5 NMR Data.zip’ is source data for the NMR spectra shown in panel e. [file 41557_2024_1490_MOESM12_ESM.zip › NMR Data/miniCAMPase_reduced/11/vtc_pid_settings]

VTC_REG_PID_SET_CH1=\
<pid_settings type="probehead">
   <standard_pid proportional="1.159" integral="105.502" differential="17.584" />
   <temperature selftune="297.000" min="247.000" max="347.000" />
   <vta type="4" sensor="1" connected_sensors="1" />
   <gasflow selftune="550.000" min="495.000" max="605.000" />
   <bcu_chiller type="1" selftune="1" min="0" max="1000" />
   <pics checksum="F2B4" name=" CP TCI 800S4 H-C/N-D-05 Z" />
   <checksum value="28BC7F71" />
</pid_settings>
