# Supplementary material for: Selection of a promiscuous minimalist cAMP phosphodiesterase from a library of de novo designed proteins
Source: Nat Chem. 2024 May 3;16(7):1200–8. doi: 10.1038/s41557-024-01490-4 (PMC11230910; doi:10.1038/s41557-024-01490-4)
Supplement: Supplementary file 12 — All data for Fig. 5 plots and the raw gel. ‘Fig. 5 NMR Data.zip’ is source data for the NMR spectra shown in panel e. [file 41557_2024_1490_MOESM12_ESM.zip › NMR Data/miniCAMPase_reduced/10/audita.txt]

##TITLE= Audit trail, TopSpin 3.5 pl 7
##JCAMPDX= 5.01
##ORIGIN= Bruker BioSpin GmbH
##OWNER= ipelczer
$$ /opt/topspin3.5pl7/data/ipelczer/nmr/forWang_protein-MW1A9_070821/10/audita.txt
##AUDIT TRAIL=  $$ (NUMBER, WHEN, WHO, WHERE, PROCESS, VERSION, WHAT)
(   1,<2021-07-08 12:55:13.089 -0400>,<ipelczer>,<2UA8191TT2>,<go4>,<TopSpin 3.5.7>,
      <created by zg
	started at 2021-07-08 12:55:03.999 -0400,
	POWCHK enabled, PULCHK disabled,
       configuration hash MD5:
       C5 31 BB 44 7B 93 69 A2 24 8E 87 D2 CC E7 E0 9F
       data hash MD5: 64K
       E4 7C F4 90 F9 A9 08 CB FF CE AE 46 43 62 66 2C>)
##END=

$$ hash MD5
$$ 32 77 F5 54 AE FB B3 70 8B 4D 73 7F 65 95 7A F2
