# Supplementary material for: Selection of a promiscuous minimalist cAMP phosphodiesterase from a library of de novo designed proteins
Source: Nat Chem. 2024 May 3;16(7):1200–8. doi: 10.1038/s41557-024-01490-4 (PMC11230910; doi:10.1038/s41557-024-01490-4)
Supplement: Supplementary file 12 — All data for Fig. 5 plots and the raw gel. ‘Fig. 5 NMR Data.zip’ is source data for the NMR spectra shown in panel e. [file 41557_2024_1490_MOESM12_ESM.zip › NMR Data/miniCAMPase_reduced/10/shimvalues]

# Thu Jul  8 12:55:12 2021
#$$PROBEIDENTIFIER=Z133111_0001
#$$PROBENAME=CP QCI 800 S4 H/F-C/N-D 05 Z LT
#$$SHIMID=292722
#
# Active Shim Gradients
#
Z           		17146           
Z2          		-1028           
Z3          		1761            
Z4          		-2706           
Z5          		-1601           
Z6          		11956           
Z7          		-17673          
Z8          		7081            
X           		-4183           
XZ          		1556            
XZ2         		-2806           
XZ3         		2603            
XZ4         		-4825           
XZ5         		-27258          
Y           		5518            
YZ          		-2211           
YZ2         		3850            
YZ3         		-5071           
YZ4         		3773            
YZ5         		24990           
XY          		2218            
XYZ         		927             
XYZ2        		3820            
XYZ3        		4165            
XYZ4        		-24775          
XYZ5        		0               
(X2-Y2)     		3817            
(X2-Y2)Z    		3781            
(X2-Y2)Z2   		-4656           
(X2-Y2)Z3   		4503            
(X2-Y2)Z4   		4943            
(X2-Y2)Z5   		0               
X3          		7145            
X3Z         		-11963          
Y3          		-1891           
Y3Z         		61              
#
# Lock Parameter
#
FIELD		5850.844
LOCKPHASE		273.970 
LOCKPOWER		-18.000 
LOCKGAIN		155.000 
LOCKDC		-60.000 
LOCKSHIFT		4.700   
LOOPGAIN		-5.000  
LOOPTIME		0.350   
LOOPFILTER		100.000 
#
IEEE64_VERSION_CODE 1
#
# Shim currents 
#
SHIM_SETTING [1 ]  4436.69970467   
SHIM_SETTING [2 ]  -6882.64587625  
SHIM_SETTING [3 ]  11550.89727615  
SHIM_SETTING [4 ]  -2505.95857056  
SHIM_SETTING [5 ]  570.20963372    
SHIM_SETTING [6 ]  -3816.25087550  
SHIM_SETTING [7 ]  -2946.20323473  
SHIM_SETTING [8 ]  33806.52210842  
SHIM_SETTING [9 ]  -1564.20599355  
SHIM_SETTING [10]  7948.94929380   
SHIM_SETTING [11]  0.00000000      
SHIM_SETTING [12]  -1952.53600000  
SHIM_SETTING [13]  -1829.57000000  
SHIM_SETTING [14]  9267.15700000   
SHIM_SETTING [15]  -15069.27098624 
SHIM_SETTING [16]  -3965.98198624  
SHIM_SETTING [17]  -5492.78800000  
SHIM_SETTING [18]  10400.55600000  
SHIM_SETTING [19]  -29984.19544029 
SHIM_SETTING [20]  20302.08855971  
SHIM_SETTING [21]  7214.75900000   
SHIM_SETTING [22]  -6999.04800000  
SHIM_SETTING [23]  2102.49900000   
SHIM_SETTING [24]  2466.36800000   
SHIM_SETTING [25]  11611.20300000  
SHIM_SETTING [26]  915.72900000    
SHIM_SETTING [27]  -2336.93300000  
SHIM_SETTING [28]  13004.99967431  
SHIM_SETTING [29]  -13591.07400000 
SHIM_SETTING [30]  -22335.44200000 
SHIM_SETTING [31]  8853.27401129   
SHIM_SETTING [32]  9250.25767431   
SHIM_SETTING [33]  -2241.41500000  
SHIM_SETTING [34]  -10248.55700000 
SHIM_SETTING [35]  22215.81100000  
SHIM_SETTING [36]  26175.94100000  
SHIM_SETTING [37]  -16668.18476581 
SHIM_SETTING [38]  25359.97445581  
SHIM_SETTING [39]  -10335.80301129 
SHIM_SETTING [40]  0.00000000      
