# Supplementary material for: Selection of a promiscuous minimalist cAMP phosphodiesterase from a library of de novo designed proteins
Source: Nat Chem. 2024 May 3;16(7):1200–8. doi: 10.1038/s41557-024-01490-4 (PMC11230910; doi:10.1038/s41557-024-01490-4)
Supplement: Supplementary file 12 — All data for Fig. 5 plots and the raw gel. ‘Fig. 5 NMR Data.zip’ is source data for the NMR spectra shown in panel e. [file 41557_2024_1490_MOESM12_ESM.zip › NMR Data/S824/11/shimvalues]

# Wed Jul 28 12:17:42 2021
#$$PROBEIDENTIFIER=Z133111_0001
#$$PROBENAME=CP QCI 800 S4 H/F-C/N-D 05 Z LT
#$$SHIMID=292722
#
# Active Shim Gradients
#
Z           		16667           
Z2          		-1135           
Z3          		1437            
Z4          		-4214           
Z5          		-1590           
Z6          		13538           
Z7          		-17673          
Z8          		7081            
X           		-4185           
XZ          		1506            
XZ2         		-2706           
XZ3         		2603            
XZ4         		-4825           
XZ5         		-27258          
Y           		5495            
YZ          		-2244           
YZ2         		3750            
YZ3         		-5071           
YZ4         		3773            
YZ5         		24990           
XY          		2218            
XYZ         		927             
XYZ2        		3820            
XYZ3        		4165            
XYZ4        		-24775          
XYZ5        		0               
(X2-Y2)     		3817            
(X2-Y2)Z    		3781            
(X2-Y2)Z2   		-4656           
(X2-Y2)Z3   		4503            
(X2-Y2)Z4   		4943            
(X2-Y2)Z5   		0               
X3          		7145            
X3Z         		-11963          
Y3          		-1891           
Y3Z         		61              
#
# Lock Parameter
#
FIELD		5837.752
LOCKPHASE		258.459 
LOCKPOWER		-18.000 
LOCKGAIN		145.747 
LOCKDC		-60.000 
LOCKSHIFT		4.700   
LOOPGAIN		-5.000  
LOOPTIME		0.350   
LOOPFILTER		100.000 
#
IEEE64_VERSION_CODE 1
#
# Shim currents 
#
SHIM_SETTING [1 ]  4130.67838932   
SHIM_SETTING [2 ]  -7533.01329014  
SHIM_SETTING [3 ]  11209.53998239  
SHIM_SETTING [4 ]  -2954.23392286  
SHIM_SETTING [5 ]  385.68393378    
SHIM_SETTING [6 ]  -3881.58747562  
SHIM_SETTING [7 ]  -3049.77276489  
SHIM_SETTING [8 ]  33965.59934376  
SHIM_SETTING [9 ]  -1676.03034127  
SHIM_SETTING [10]  7957.72222332   
SHIM_SETTING [11]  0.00000000      
SHIM_SETTING [12]  -1952.53600000  
SHIM_SETTING [13]  -1829.57000000  
SHIM_SETTING [14]  9267.15700000   
SHIM_SETTING [15]  -15021.07719725 
SHIM_SETTING [16]  -3817.78819725  
SHIM_SETTING [17]  -5583.31320603  
SHIM_SETTING [18]  10357.92920603  
SHIM_SETTING [19]  -30024.39154302 
SHIM_SETTING [20]  20279.60608949  
SHIM_SETTING [21]  7214.75900000   
SHIM_SETTING [22]  -6999.04800000  
SHIM_SETTING [23]  2102.49900000   
SHIM_SETTING [24]  2466.36800000   
SHIM_SETTING [25]  11611.20300000  
SHIM_SETTING [26]  915.72900000    
SHIM_SETTING [27]  -2336.93300000  
SHIM_SETTING [28]  12851.22820184  
SHIM_SETTING [29]  -13591.07400000 
SHIM_SETTING [30]  -22335.44200000 
SHIM_SETTING [31]  8879.04363657   
SHIM_SETTING [32]  9162.48620184   
SHIM_SETTING [33]  -2241.41500000  
SHIM_SETTING [34]  -10248.55700000 
SHIM_SETTING [35]  22215.81100000  
SHIM_SETTING [36]  26175.94100000  
SHIM_SETTING [37]  -16642.83108685 
SHIM_SETTING [38]  25373.63732215  
SHIM_SETTING [39]  -10278.42063657 
SHIM_SETTING [40]  0.00000000      
