# Supplementary material for: Selection of a promiscuous minimalist cAMP phosphodiesterase from a library of de novo designed proteins
Source: Nat Chem. 2024 May 3;16(7):1200–8. doi: 10.1038/s41557-024-01490-4 (PMC11230910; doi:10.1038/s41557-024-01490-4)
Supplement: Supplementary file 12 — All data for Fig. 5 plots and the raw gel. ‘Fig. 5 NMR Data.zip’ is source data for the NMR spectra shown in panel e. [file 41557_2024_1490_MOESM12_ESM.zip › NMR Data/S824/10/pdata/1/auditp.txt]

##TITLE= Audit trail, TopSpin 3.5 pl 7
##JCAMPDX= 5.01
##ORIGIN= Bruker BioSpin GmbH
##OWNER= guanyul
$$ /opt/topspin3.5pl7/data/guanyul/nmr/S824_07282021/10/pdata/1/auditp.txt
##AUDIT TRAIL=  $$ (NUMBER, WHEN, WHO, WHERE, PROCESS, VERSION, WHAT)
(   1,<2021-07-28 12:01:19.080 -0400>,<guanyul>,<2UA8191TT2>,<go4>,<TopSpin 3.5.7>,
      <created by zg
	started at 2021-07-28 12:01:08.411 -0400,
	POWCHK enabled, PULCHK disabled,
       configuration hash MD5:
       C5 31 BB 44 7B 93 69 A2 24 8E 87 D2 CC E7 E0 9F
       data hash MD5: 128K
       D7 6E 9E AC 81 81 3E D8 32 87 48 B7 A5 DF EA 04>)
(   2,<2021-07-28 12:01:19.215 -0400>,<guanyul>,<2UA8191TT2>,<proc1d>,<TopSpin 3.5.7>,
      <Start of raw data processing
       ft FT_mod = 6 PKNL = 1 SI = 256K 
       data hash MD5: 256K
       66 BF 67 3F 00 6E D9 70 FB FC 5A 79 8C 14 54 5B>)
(   3,<2021-07-28 12:01:20.316 -0400>,<guanyul>,<2UA8191TT2>,<proc1d>,<TopSpin 3.5.7>,
      <apk 
       data hash MD5: 256K
       4E C5 46 50 02 A6 F6 4F 39 C6 E0 5B E7 3F 07 BE>)
(   4,<2021-07-28 12:01:20.387 -0400>,<guanyul>,<2UA8191TT2>,<proc1d>,<TopSpin 3.5.7>,
      <abs ABSG = 5 
       data hash MD5: 256K
       45 86 01 8A DB 50 4E B7 D0 86 28 DE 6B AE FB 50>)
##END=

$$ hash MD5
$$ E9 40 B1 3A F3 B7 8D A1 55 0A 06 80 39 D6 2F C3
