# Supplementary material for: Selection of a promiscuous minimalist cAMP phosphodiesterase from a library of de novo designed proteins
Source: Nat Chem. 2024 May 3;16(7):1200–8. doi: 10.1038/s41557-024-01490-4 (PMC11230910; doi:10.1038/s41557-024-01490-4)
Supplement: Supplementary file 12 — All data for Fig. 5 plots and the raw gel. ‘Fig. 5 NMR Data.zip’ is source data for the NMR spectra shown in panel e. [file 41557_2024_1490_MOESM12_ESM.zip › NMR Data/miniCAMPase_oxidised/11/audita.txt]

##TITLE= Audit trail, TopSpin 3.5 pl 7
##JCAMPDX= 5.01
##ORIGIN= Bruker BioSpin GmbH
##OWNER= guanyul
$$ /opt/topspin3.5pl7/data/guanyul/nmr/protein-MW_101421/11/audita.txt
##AUDIT TRAIL=  $$ (NUMBER, WHEN, WHO, WHERE, PROCESS, VERSION, WHAT)
(   1,<2021-10-14 12:52:41.883 -0400>,<guanyul>,<2UA8191TT2>,<go4>,<TopSpin 3.5.7>,
      <created by zg
	started at 2021-10-14 12:45:15.190 -0400,
	POWCHK enabled, PULCHK disabled,
       configuration hash MD5:
       BA 34 BC D8 14 09 09 55 F0 64 2C AD 0D 3B 68 D4
       data hash MD5: 64K
       7F 17 81 DC 5D 2C 58 DF BF 45 FE F4 C9 B8 E2 85>)
##END=

$$ hash MD5
$$ 50 13 45 55 9E DC 90 3A 2F D0 7F F9 DC 21 29 47
