# Supplementary material for: Selection of a promiscuous minimalist cAMP phosphodiesterase from a library of de novo designed proteins
Source: Nat Chem. 2024 May 3;16(7):1200–8. doi: 10.1038/s41557-024-01490-4 (PMC11230910; doi:10.1038/s41557-024-01490-4)
Supplement: Supplementary file 12 — All data for Fig. 5 plots and the raw gel. ‘Fig. 5 NMR Data.zip’ is source data for the NMR spectra shown in panel e. [file 41557_2024_1490_MOESM12_ESM.zip › NMR Data/miniCAMPase_oxidised/11/pdata/1/auditp.txt]

##TITLE= Audit trail, TopSpin 3.5 pl 7
##JCAMPDX= 5.01
##ORIGIN= Bruker BioSpin GmbH
##OWNER= guanyul
$$ /opt/topspin3.5pl7/data/guanyul/nmr/protein-MW_101421/11/pdata/1/auditp.txt
##AUDIT TRAIL=  $$ (NUMBER, WHEN, WHO, WHERE, PROCESS, VERSION, WHAT)
(   1,<2021-10-14 12:52:41.883 -0400>,<guanyul>,<2UA8191TT2>,<go4>,<TopSpin 3.5.7>,
      <created by zg
	started at 2021-10-14 12:45:15.190 -0400,
	POWCHK enabled, PULCHK disabled,
       configuration hash MD5:
       BA 34 BC D8 14 09 09 55 F0 64 2C AD 0D 3B 68 D4
       data hash MD5: 64K
       7F 17 81 DC 5D 2C 58 DF BF 45 FE F4 C9 B8 E2 85>)
(   2,<2021-10-14 13:13:00.760 -0400>,<guanyul>,<2UA8191TT2>,<proc1d>,<TopSpin 3.5.7>,
      <Start of raw data processing
       efp LB = 1 FT_mod = 6 PKNL = 1 PHC0 = -99.42939 PHC1 = -108.8 SI = 256K 
       data hash MD5: 256K
       71 E6 9A BE 31 E1 D3 B4 AC 13 94 D7 58 C2 57 DD>)
(   3,<2021-10-14 13:13:48.437 -0400>,<guanyul>,<2UA8191TT2>,<proc1d>,<TopSpin 3.5.7>,
      <pk fgphup PHC0 = -0.635022 PHC1 = 17.6 
       data hash MD5: 256K
       21 7D 7A 5E 1B A7 3A 68 F2 E4 92 40 DD E9 D3 0B>)
(   4,<2021-10-14 13:13:51.317 -0400>,<guanyul>,<2UA8191TT2>,<proc1d>,<TopSpin 3.5.7>,
      <abs ABSG = 5 
       data hash MD5: 256K
       F2 64 1D 63 3F EE D7 8C 4C 8D 78 6F B3 0E DD F3>)
##END=

$$ hash MD5
$$ 40 84 4F 4C 4E A6 47 CB AC 2B 66 24 7B 13 D2 D2
