# Supplementary material for: Selection of a promiscuous minimalist cAMP phosphodiesterase from a library of de novo designed proteins
Source: Nat Chem. 2024 May 3;16(7):1200–8. doi: 10.1038/s41557-024-01490-4 (PMC11230910; doi:10.1038/s41557-024-01490-4)
Supplement: Supplementary file 12 — All data for Fig. 5 plots and the raw gel. ‘Fig. 5 NMR Data.zip’ is source data for the NMR spectra shown in panel e. [file 41557_2024_1490_MOESM12_ESM.zip › NMR Data/miniCAMPase_oxidised/11/shimvalues]

# Thu Oct 14 12:52:41 2021
#$$PROBEIDENTIFIER=Z133111_0001
#$$PROBENAME=CP QCI 800 S4 H/F-C/N-D 05 Z LT
#$$SHIMID=292722
#
# Active Shim Gradients
#
Z           		17033           
Z2          		-916            
Z3          		1821            
Z4          		-2969           
Z5          		-1266           
Z6          		10505           
Z7          		-17673          
Z8          		7081            
X           		-4164           
XZ          		1389            
XZ2         		-2606           
XZ3         		2603            
XZ4         		-4825           
XZ5         		-27258          
Y           		5492            
YZ          		-2070           
YZ2         		3550            
YZ3         		-5071           
YZ4         		3773            
YZ5         		24990           
XY          		2218            
XYZ         		927             
XYZ2        		3820            
XYZ3        		4165            
XYZ4        		-24775          
XYZ5        		0               
(X2-Y2)     		3817            
(X2-Y2)Z    		3781            
(X2-Y2)Z2   		-4656           
(X2-Y2)Z3   		4503            
(X2-Y2)Z4   		4943            
(X2-Y2)Z5   		0               
X3          		7145            
X3Z         		-11963          
Y3          		-1891           
Y3Z         		61              
#
# Lock Parameter
#
FIELD		5846.250
LOCKPHASE		254.694 
LOCKPOWER		-18.000 
LOCKGAIN		155.000 
LOCKDC		-60.000 
LOCKSHIFT		4.700   
LOOPGAIN		-5.000  
LOOPTIME		0.350   
LOOPFILTER		100.000 
#
IEEE64_VERSION_CODE 1
#
# Shim currents 
#
SHIM_SETTING [1 ]  4459.66015298   
SHIM_SETTING [2 ]  -6568.73136432  
SHIM_SETTING [3 ]  11895.49526669  
SHIM_SETTING [4 ]  -920.09300289   
SHIM_SETTING [5 ]  529.56501844    
SHIM_SETTING [6 ]  -4526.62239805  
SHIM_SETTING [7 ]  -4343.73559103  
SHIM_SETTING [8 ]  31872.28568277  
SHIM_SETTING [9 ]  -1988.71421350  
SHIM_SETTING [10]  7272.24247049   
SHIM_SETTING [11]  0.00000000      
SHIM_SETTING [12]  -1952.53600000  
SHIM_SETTING [13]  -1829.57000000  
SHIM_SETTING [14]  9267.15700000   
SHIM_SETTING [15]  -15019.11265137 
SHIM_SETTING [16]  -3581.82265137  
SHIM_SETTING [17]  -5682.93083521  
SHIM_SETTING [18]  10370.39383521  
SHIM_SETTING [19]  -30065.57182847 
SHIM_SETTING [20]  20279.87620847  
SHIM_SETTING [21]  7214.75900000   
SHIM_SETTING [22]  -6999.04800000  
SHIM_SETTING [23]  2102.49900000   
SHIM_SETTING [24]  2466.36800000   
SHIM_SETTING [25]  11611.20300000  
SHIM_SETTING [26]  915.72900000    
SHIM_SETTING [27]  -2336.93300000  
SHIM_SETTING [28]  12822.51972936  
SHIM_SETTING [29]  -13591.07400000 
SHIM_SETTING [30]  -22335.44200000 
SHIM_SETTING [31]  9088.53964785   
SHIM_SETTING [32]  8785.77772936   
SHIM_SETTING [33]  -2241.41500000  
SHIM_SETTING [34]  -10248.55700000 
SHIM_SETTING [35]  22215.81100000  
SHIM_SETTING [36]  26175.94100000  
SHIM_SETTING [37]  -16614.28523149 
SHIM_SETTING [38]  25463.82539914  
SHIM_SETTING [39]  -10235.61164785 
SHIM_SETTING [40]  0.00000000      
