# Supplementary material for: Selection of a promiscuous minimalist cAMP phosphodiesterase from a library of de novo designed proteins
Source: Nat Chem. 2024 May 3;16(7):1200–8. doi: 10.1038/s41557-024-01490-4 (PMC11230910; doi:10.1038/s41557-024-01490-4)
Supplement: Supplementary file 12 — All data for Fig. 5 plots and the raw gel. ‘Fig. 5 NMR Data.zip’ is source data for the NMR spectra shown in panel e. [file 41557_2024_1490_MOESM12_ESM.zip › NMR Data/miniCAMPase_oxidised/11/uxnmr.info]

CONFIGURATION INFORMATION
=========================

Path         : /opt/topspin3.5pl7/conf/instr/spect/uxnmr.info
Date         : Thu Aug 19 11:25:03 2021
Release      : TopSpin 3.5 pl 7
Installed in : /opt/topspin3.5pl7
Host         : 2UA8191TT2
OS           : CentOS Linux release 7.5.1804 (Core) 
CPU          : Intel(R) Xeon(R) CPU E5-1620 v3 @ 3.50GHz (8 cores at 1229 MHz with Hyperthreading)
User         : nmrsu (NMR Super User)
System       : Avance III HD 800 NMR spectrometer
1H-frequency : 800.26 MHz
Description  : Avance III 800HD
Location     : Princeton University
Bruker Order : 10061759
Configured in: 2UA8191TT2:/opt/topspin3.5pl7/conf/instr/spect

IPSO: connected to spectrometer subnet
- TCP/IP address = 149.236.99.90
 - IPSO type: 19"
- Tctrl : 1
- Fctrls: 5
- Gctrl1: without digital preemphasis
- Rctrl : none
- FREDs : none
- DPP : none

DRU1: AQS DRU-E Z102520/03138 ECL 07.00
- TCP/IP address = 149.236.99.89
- Firmware Version = 151014
- DRU1 controls AQS-Rack and HPPR/2
DRU2: AQS DRU-E Z102520/03139 ECL 07.00
- TCP/IP address = 149.236.99.88
- Firmware Version = 151014

AQS: connected to 149.236.99.89:/dev/tty10
  _Slot_ SBSB _____________________Board_____________________
  Number Addr Type HW-VS FW-VS ID  ECL Name   Description
  -----------------------------------------------------------
     0   0x24 0x33     0        S  2.2 SGU-1  AQS SGU/3 1200 (2CH) Z117130/00719 ECL 02.02 FPGA-Vs=20131031
     2   0x10 0x53   0x5    CD  R  0.1 REC-1  AQS RXAD/2 1000 Z130589/20 ECL 00.01
     3   0x34 0xda   0x1        X  0.1 REF-1  
     6   0x11 0x53   0x5    CD  R  0.1 REC-2  AQS RXAD/2 1000 Z130589/21 ECL 00.01
     7   0x26 0x33     0        S  1.1 SGU-2  AQS SGU/3 1200 (2CH) Z117130/00046 ECL 01.01 FPGA-Vs=20131031
     8   0x28 0x33     0        S  1.1 SGU-3  AQS SGU/3 1200 (2CH) Z117130/00047 ECL 01.01 FPGA-Vs=20131031
    13   0xa0 0x93     0        V  0.0 PS-1   
    14   0xa1 0x91     0        V  1.1 PS-2   AQS PSM-D Power Supply Module
    --   0x20 0xd8     0        B  1.1 MASTER AQS/3+ Chassis
     1   0x20  0x7     0        B      MASTER AQS Rack Master
  Logical Receiver/SGU configuration:


Router: none installed


Transmitters at the spectrometer subnet:
----------------------------------------
BLA_W1345089_0008 W1345089/0008 ECL 11:
- TCP/IP address = 149.236.99.95
- Firmware VS    = 20120627
- Amplifier      = BLAH100 E 700-900MHZ INR: W1345089/0008 ECL 11
- Router         = BLMMR31 RF AMPLIFIER MODULE: W1345212/2113 ECL 20
- Controller     = BLA CONTROL BOARD 6 2CH: W1522050/6738 ECL 50
BLA_W1345093_0582 W1345093/0582 ECL 12:
- TCP/IP address = 149.236.99.93
- Firmware VS    = 20120627
- Amplifier      = BLAX500 E 6-365MHZ INR: W1345093/0582 ECL 12
- Router         = BLMMR31 RF AMPLIFIER MODULE: W1345212/2215 ECL 20
- Controller     = BLA CONTROL BOARD 6 2CH: W1522050/6962 ECL 50
BLA_W1345097_0247 W1345097/0247 ECL 20:
- TCP/IP address = 149.236.99.92
- Firmware VS    = 20120627
- Amplifier      = BLAXH2H500/100/250 E 700-900MHZ INR: W1345097/0247 ECL 20
- Router         = BLMMR32 RF AMPLIFIER MODULE: W1345204/1635 ECL 20
- Controller     = BLA CONTROL BOARD 6 2CH: W1522050/6914 ECL 50
LTRX Z109893/00037 ECL 01.01:
- TCP/IP address = 149.236.99.20
- Amplifier      = BSMS/2 LOCK TRANSCEIVER 800: Z109893/00037 ECL 01.01

BSMS: BSMS/2 connected to ethernet
- TCP/IP address = 149.236.99.20
- ELCB firmware version = 20161026
- GAB current limits = 0.0/X, 0.0/Y, 10.0/Z (in A)
- SCB channels = 40
- Shim System = BOSS3-SB
- L-TRX = BSMS/2 LOCK TRANSCEIVER 800: Z109893/00037 ECL 01.01
- Lock: on L-TRX board
- VTU_SPB = BSMS/2 SPB-E SENSOR & PNEUMATIC BD: Z115192/00226 ECL 04.00
- VTU_VPSB1 = BSMS/2 VARIABLE POWER SUPPLY BD: Z115193/01201 ECL 01.03

VTU: in BSMS/2 connected to ethernet
- TCP/IP address = 149.236.99.20

Bruker Automatic Changer: device connected to 149.236.99.90:/dev/tty01
- Capacity: 24 holders
- Firmware: 970111
- use BACS air  = yes
- BACS sx delay = 0 s
- Sample Rail fast changer mode = no

Cryo Controller CRCO: device connected to 149.236.99.90:/dev/tty04

Bruker Magnet Pump Control BMPC: device connected to 149.236.99.90:/dev/tty05

Preamplifiers :
HPPR2: - HPPR/2 preamplifier connected to 149.236.99.89:/dev/tty10
    Type      : HPPR/2
    Controller: Cover/2, with DRU Application firmware = c.
                no LED display for tuning and matching
    Module  1 : 2H
                PN=Z003476, SN=00160 from 20120816
    Module  2 : 19F
                PN=Z003498, SN=00009 from 20120828
    Module  3 : 13C
                PN=Z003527, SN=00124 from 20120614
    Module  4 : 15N
                PN=Z003533, SN=00120 from 20120817
    Module  5 : XBB31P 2HS
                PN=Z003509, SN=00188 from 20120813
    Module  6 : HPLNA 19F1H (virtual 50 Ohm reference: 100.5%/0.4deg, reflection meter)
                PN=Z103208, SN=00042 from 20120807


Gradient Controller cable connections
--------------------------------------------------------------------
GCtrl1: connected to GAB in BSMS

RF cable connections (detected)
--------------------------------------------------------------------
SGU1 NORM output -> input 2 of transmitter 3 (BLAXH2H500/100/250 E 700-900MHZ BSMS/2 LOCK TRANSCEIVER 800 W1345097/0247 at TCP/IP 149.236.99.92)
SGU1 AUX  output -> TUNE signal input of HPPR
SGU2 NORM output -> input 1 of transmitter 2 (BLAX500 E 6-365MHZ INR W1345093/0582 at TCP/IP 149.236.99.93)
SGU2 AUX  output -> TUNE signal input of HPPR
SGU3 NORM output -> open
SGU3 AUX  output -> input 2 of transmitter 1 (BLAH100 E 700-900MHZ INR W1345089/0008 at TCP/IP 149.236.99.95)
SGU4 NORM output -> input 1 of transmitter 1 (BLAH100 E 700-900MHZ INR W1345089/0008 at TCP/IP 149.236.99.95)
SGU4 AUX  output -> input 2 of transmitter 2 (BLAX500 E 6-365MHZ INR W1345093/0582 at TCP/IP 149.236.99.93)
SGU5 NORM output -> input 3 of transmitter 3 (BLAXH2H500/100/250 E 700-900MHZ BSMS/2 LOCK TRANSCEIVER 800 W1345097/0247 at TCP/IP 149.236.99.92)
SGU5 AUX  output -> input 4 of transmitter 3 (BLAXH2H500/100/250 E 700-900MHZ BSMS/2 LOCK TRANSCEIVER 800 W1345097/0247 at TCP/IP 149.236.99.92)

Blanking cable connections (detected)
--------------------------------------------------------------------
transmitter 1 = BLAH100 E 700-900MHZ INR W1345089/0008 at TCP/IP 149.236.99.95:
- amplifier 1H-100W uses blanking 4

transmitter 2 = BLAX500 E 6-365MHZ INR W1345093/0582 at TCP/IP 149.236.99.93:
- amplifier X-500W uses blanking 3

transmitter 3 = BLAXH2H500/100/250 E 700-900MHZ BSMS/2 LOCK TRANSCEIVER 800 W1345097/0247 at TCP/IP 149.236.99.92:
- amplifier 1H-100W uses blanking 2
- amplifier X-500W uses blanking 1
- amplifier 2H-250W uses blanking 7

transmitter 4 = BSMS/2 LOCK TRANSCEIVER 800 Z109893/00037 at TCP/IP 149.236.99.20:
- amplifier 2H-5W needs no blanking
