# Supplementary material for: Selection of a promiscuous minimalist cAMP phosphodiesterase from a library of de novo designed proteins
Source: Nat Chem. 2024 May 3;16(7):1200–8. doi: 10.1038/s41557-024-01490-4 (PMC11230910; doi:10.1038/s41557-024-01490-4)
Supplement: Supplementary file 12 — All data for Fig. 5 plots and the raw gel. ‘Fig. 5 NMR Data.zip’ is source data for the NMR spectra shown in panel e. [file 41557_2024_1490_MOESM12_ESM.zip › NMR Data/miniCAMPase_oxidised/11/specpar]

##TITLE= Parameter file, TopSpin 3.5 pl 7
##JCAMPDX= 5.0
##DATATYPE= Parameter Values
##NPOINTS= 60698	$$ modification sequence number
##ORIGIN= Bruker BioSpin GmbH
##OWNER= nmrsu
$$ 2021-09-29 18:53:00.033 -0400  gliu@2UA8191TT2
$$ /opt/topspin3.5pl7/conf/instr/spect/specpar
$$ process /opt/topspin3.5pl7/prog/mod/hconfserver
##$ANCIEN= (0..7)
0 0 0 0 0 0 0 0
##$BF1= 100.13
##$BF2= 100.13
##$BF3= 100.13
##$DEC= 1
##$DECB= 1
##$DEF19F= yes
##$DEFRSEL= yes
##$HPMOD= (0..7)
0 0 0 0 0 0 0 0
##$HPPRECH= (0..15)
-1 -1 -1 -1 -1 -1 -1 -1 -1 -1 -1 -1 -1 -1 -1 -1
##$HPSELECT= no
##$LOCSW19F= -1
##$LOCSW2H= -1
##$NUC1= 1
##$NUC2= 10
##$NUC3= 0
##$NUC4= 0
##$NUC5= 0
##$NUC6= 0
##$NUC7= 0
##$NUC8= 0
##$NUCARR= (0..123)
800.26 800.26 122.844782463 853.589118332 609.633562536 117.766949824 311.011421872
112.451038714 85.977197511 256.755210332 201.225537052 57.809862101 81.089641571
108.486902788 752.996732429 63.17489317 211.68397494 48.988996251 208.522619833
158.989150686 323.951185929 61.4279576 78.408746563 65.267004885 37.34311657
20.497099393 53.857730075 194.397134542 45.114929588 45.126957496 79.788394803
210.491971665 45.23466449 198.378195967 25.910642223 189.878282392 71.511641733
212.19272423 227.303393602 50.070691688 192.07323552 244.05292343 27.915589619
137.025430796 152.621689934 41.755342077 200.496980348 216.122360947 30.79080376
77.264646852 261.84870518 34.681843937 39.214324515 74.394554375 195.872998042
52.152352008 53.246859607 180.125129648 36.853181393 41.304371559 25.499860762
36.62069786 32.393076329 37.240363186 169.779000248 177.603102255 174.982890963
175.358004835 261.835060747 285.150715873 298.422011643 191.5068355 103.707429964
209.425977329 252.480181399 160.111907464 222.553794484 65.972802195 104.963237969
79.501485588 88.932317613 105.58870518 113.041854667 245.039612 43.61417
26.888736 33.370842 27.528944 198.944636 87.868548 24.567982 32.250478
192.382504 27.528944 38.572532 170.775484 23.047488 66.341554 140.039946196
38.5805346 91.2616504 65.0691406 32.0664182 20.1425442 95.94797296 33.341928606
180.25536396 182.07195416 18.264582061 62.14339004 13.7484668 14.9728646
172.030163638 13.8364954 143.333144137 52.909854116 457.13412032 461.620681979
167.419185557 128.596084149 14.73598764 100 100 100
##$NUCOFFS= (0..127)
<1H> <2H> <19F> <9Be> <13C> <15N> <> <> <> <> <> <> <> <> <> <> <> <> <>
<> <> <> <> <> <> <> <> <> <> <> <> <> <> <> <> <> <> <> <> <> <> <> <>
<> <> <> <> <> <> <> <> <> <> <> <> <> <> <> <> <> <> <> <> <> <> <> <>
<> <> <> <> <> <> <> <> <> <> <> <> <> <> <> <> <> <> <> <> <> <> <> <>
<> <> <> <> <> <> <> <> <> <> <> <> <> <> <> <> <> <> <> <> <> <> <> <>
<> <> <> <> <> <> <> <> <> <> <> <> <>
##$OBS= 1
##$OFFS= (0..127)
3761.75 0 0 0 20323.78 9487.49 0 0 0 0 0 0 0 0 0 0 0 0 0 0 0 0 0 0 0 0
0 0 0 0 0 0 0 0 0 0 0 0 0 0 0 0 0 0 0 0 0 0 0 0 0 0 0 0 0 0 0 0 0 0 0 0
0 0 0 0 0 0 0 0 0 0 0 0 0 0 0 0 0 0 0 0 0 0 0 0 0 0 0 0 0 0 0 0 0 0 0 0
0 0 0 0 0 0 0 0 0 0 0 0 0 0 0 0 0 0 0 0 0 0 0 0 0 0 0 0 0 0
##$OFFSF= (0..7)
0 0 0 0 0 0 0 0
##$OFFSH= (0..7)
2400.80000003218 3937.80000001698 780.01 0 0 0 0 0
##$OFFSX= (0..7)
10866.2000000095 9568.60000000859 0 0 0 0 0 0
##$OFFSXAS= (0..7)
0 0 0 0 0 0 0 0
##$OFSF1= 0
##$OFSF2= 0
##$OFSH1= 0
##$OFSH2= 0
##$OFSH3= 0
##$OFSX1= 0
##$OFSX2= 0
##$OFSY= 0
##$PACOIL= (0..15)
0 0 0 0 0 0 0 0 0 0 0 0 0 0 0 0
##$PRECHAN= (0..15)
-1 2 5 0 3 1 -1 -1 -1 -1 -1 -1 -1 -1 -1 -1
##$RECPRE= (0..15)
-1 5 0 -1 -1 -1 -1 -1 -1 -1 -1 -1 -1 -1 -1 -1
##$RECPRFX= (0..15)
1 0 0 0 0 1 0 0 0 0 0 0 0 0 0 0
##$RECSEL= (0..15)
0 1 2 2 2 2 2 0 0 0 0 0 0 0 0 0
##$SELREC= (0..9)
0 0 0 0 0 0 0 0 0 0
##$SFO1= 800.263763
##$SFO2= 201.241031
##$SFO3= 800.264942
##$SFO4= 800.264942
##$SFO5= 800.264942
##$SFO6= 800.264942
##$SFO7= 800.264942
##$SFO8= 800.264942
##$TY= (0..123)
0 0 0 0 0 0 0 0 0 0 0 0 0 0 0 0 0 0 0 0 0 0 0 0 0 0 0 0 0 0 0 0 0 0 0 0
0 0 0 0 0 0 0 0 0 0 0 0 0 0 0 0 0 0 0 0 0 0 0 0 0 0 0 0 0 0 0 0 0 0 0 0
0 0 0 0 0 0 0 0 0 0 0 0 0 0 0 0 0 0 0 0 0 0 0 0 0 0 0 0 0 0 0 0 0 0 0 0
0 0 0 0 0 0 0 0 0 0 0 0 0 0 0 0
##END=
