# Supplementary material for: Selection of a promiscuous minimalist cAMP phosphodiesterase from a library of de novo designed proteins
Source: Nat Chem. 2024 May 3;16(7):1200–8. doi: 10.1038/s41557-024-01490-4 (PMC11230910; doi:10.1038/s41557-024-01490-4)
Supplement: Supplementary file 12 — All data for Fig. 5 plots and the raw gel. ‘Fig. 5 NMR Data.zip’ is source data for the NMR spectra shown in panel e. [file 41557_2024_1490_MOESM12_ESM.zip › NMR Data/miniCAMPase_oxidised/10/audita.txt]

##TITLE= Audit trail, TopSpin 3.5 pl 7
##JCAMPDX= 5.01
##ORIGIN= Bruker BioSpin GmbH
##OWNER= guanyul
$$ /opt/topspin3.5pl7/data/guanyul/nmr/protein-MW_101421/10/audita.txt
##AUDIT TRAIL=  $$ (NUMBER, WHEN, WHO, WHERE, PROCESS, VERSION, WHAT)
(   1,<2021-10-14 12:42:59.865 -0400>,<guanyul>,<2UA8191TT2>,<go4>,<TopSpin 3.5.7>,
      <created by zg
	started at 2021-10-14 12:42:50.682 -0400,
	POWCHK enabled, PULCHK disabled,
       configuration hash MD5:
       BA 34 BC D8 14 09 09 55 F0 64 2C AD 0D 3B 68 D4
       data hash MD5: 128K
       A1 0D 94 85 EB F6 E3 A4 EF D4 92 3A 13 37 CC DA>)
##END=

$$ hash MD5
$$ 8C F8 3D 59 5B 61 81 B6 9F B4 7C A0 60 7E 65 DA
