# Supplementary material for: Selection of a promiscuous minimalist cAMP phosphodiesterase from a library of de novo designed proteins
Source: Nat Chem. 2024 May 3;16(7):1200–8. doi: 10.1038/s41557-024-01490-4 (PMC11230910; doi:10.1038/s41557-024-01490-4)
Supplement: Supplementary file 12 — All data for Fig. 5 plots and the raw gel. ‘Fig. 5 NMR Data.zip’ is source data for the NMR spectra shown in panel e. [file 41557_2024_1490_MOESM12_ESM.zip › NMR Data/miniCAMPase_oxidised/10/pdata/1/auditp.txt]

##TITLE= Audit trail, TopSpin 3.5 pl 7
##JCAMPDX= 5.01
##ORIGIN= Bruker BioSpin GmbH
##OWNER= guanyul
$$ /opt/topspin3.5pl7/data/guanyul/nmr/protein-MW_101421/10/pdata/1/auditp.txt
##AUDIT TRAIL=  $$ (NUMBER, WHEN, WHO, WHERE, PROCESS, VERSION, WHAT)
(   1,<2021-10-14 12:42:59.865 -0400>,<guanyul>,<2UA8191TT2>,<go4>,<TopSpin 3.5.7>,
      <created by zg
	started at 2021-10-14 12:42:50.682 -0400,
	POWCHK enabled, PULCHK disabled,
       configuration hash MD5:
       BA 34 BC D8 14 09 09 55 F0 64 2C AD 0D 3B 68 D4
       data hash MD5: 128K
       A1 0D 94 85 EB F6 E3 A4 EF D4 92 3A 13 37 CC DA>)
(   2,<2021-10-14 12:42:59.993 -0400>,<guanyul>,<2UA8191TT2>,<proc1d>,<TopSpin 3.5.7>,
      <Start of raw data processing
       ft FT_mod = 6 PKNL = 1 SI = 256K 
       data hash MD5: 256K
       88 71 24 31 60 05 E8 AA 64 C8 3C 21 F3 04 24 52>)
(   3,<2021-10-14 12:43:01.216 -0400>,<guanyul>,<2UA8191TT2>,<proc1d>,<TopSpin 3.5.7>,
      <apk 
       data hash MD5: 256K
       85 D1 56 34 6F 38 44 F7 3C 32 E3 52 A4 C1 47 B5>)
(   4,<2021-10-14 12:43:01.333 -0400>,<guanyul>,<2UA8191TT2>,<proc1d>,<TopSpin 3.5.7>,
      <abs ABSG = 5 
       data hash MD5: 256K
       DA 26 46 08 6A EB C4 B8 AF B8 6F DA F8 FE E2 41>)
##END=

$$ hash MD5
$$ C8 3F 25 1B CC D1 5A 24 28 9C 8C 61 A1 38 1A 6B
