# Supplementary material for: Selection of a promiscuous minimalist cAMP phosphodiesterase from a library of de novo designed proteins
Source: Nat Chem. 2024 May 3;16(7):1200–8. doi: 10.1038/s41557-024-01490-4 (PMC11230910; doi:10.1038/s41557-024-01490-4)
Supplement: Supplementary file 13 — All data for Fig. 5 plots and the raw gel. ‘Fig. 5 NMR Data.zip’ is source data for the NMR spectra shown in panel e. [file 41557_2024_1490_MOESM13_ESM.xlsx]

## Sheet: Export Summary
	This document was exported from Numbers. Each table was converted to an Excel worksheet. All other objects on each Numbers sheet were placed on separate worksheets. Please be aware that formula calculations may differ in Excel.
	Numbers Sheet Name	Numbers Table Name	Excel Worksheet Name
	Figure 5a
		Table 1	Figure 5a
	Figure 5b
		Table 1	Figure 5b
	Figure 5c
		Table 1	Figure 5c
	Figure 5d - 1
		Table 1	Figure 5d - 1
	Figure 5d - 2
		Table 1	Figure 5d - 2
	Figure 5d - 3
		Table 1	Figure 5d - 3
	Figure 5d - 4
		Table 1	Figure 5d - 4
	Figure 5d - 5
		Table 1	Figure 5d - 5
	Figure 5d - 6
		Table 1	Figure 5d - 6
	Figure 5d - 7
		Table 1	Figure 5d - 7
	Figure 5d - 8
		Table 1	Figure 5d - 8
	Figure 5d - 9
		Table 1	Figure 5d - 9
	Figure 5f
		Table 1	Figure 5f
	Figure 5g
		Table 1	Figure 5g

## Sheet: Figure 5a
Table 1
Chrom.1
UV
ml	mAU
0.008	-0.175452
0.017	-0.176466
0.025	-0.174377
0.034	-0.173182
0.043	-0.173019
0.051	-0.171727
0.06	-0.172266
0.068	-0.172291
0.077	-0.167502
0.086	-0.166686
0.094	-0.165869
0.103	-0.165457
0.112	-0.168244
0.12	-0.170621
0.129	-0.169606
0.138	-0.165943
0.146	-0.167089
0.155	-0.164545
0.164	-0.165408
0.172	-0.163501
0.181	-0.16237
0.189	-0.162251
0.198	-0.164606
0.207	-0.168706
0.215	-0.172372
0.224	-0.17314
0.233	-0.174152
0.241	-0.178019
0.25	-0.179716
0.259	-0.182861
0.267	-0.186819
0.276	-0.185734
0.285	-0.184756
0.293	-0.187913
0.302	-0.190502
0.311	-0.191686
0.319	-0.191702
0.328	-0.189989
0.336	-0.187839
0.345	-0.188102
0.354	-0.191893
0.362	-0.19248
0.371	-0.195139
0.38	-0.194186
0.388	-0.193161
0.397	-0.192602
0.406	-0.19121
0.414	-0.187078
0.423	-0.179968
0.432	-0.176187
0.44	-0.17305
0.449	-0.169803
0.457	-0.167314
0.466	-0.164712
0.475	-0.159549
0.483	-0.155132
0.492	-0.156582
0.501	-0.154988
0.509	-0.152972
0.518	-0.152692
0.527	-0.152907
0.535	-0.150926
0.544	-0.152219
0.553	-0.151512
0.561	-0.150425
0.57	-0.148377
0.578	-0.145108
0.587	-0.146124
0.596	-0.14699
0.604	-0.149479
0.613	-0.15166
0.622	-0.154452
0.63	-0.156712
0.639	-0.160196
0.648	-0.161493
0.656	-0.161142
0.665	-0.16047
0.674	-0.159338
0.682	-0.159037
0.691	-0.160083
0.699	-0.16072
0.708	-0.159063
0.717	-0.158755
0.725	-0.158382
0.734	-0.155582
0.743	-0.155138
0.751	-0.156178
0.76	-0.155951
0.769	-0.156826
0.777	-0.157457
0.786	-0.156116
0.795	-0.155625
0.803	-0.153248
0.812	-0.150333
0.821	-0.147539
0.829	-0.14446
0.838	-0.141942
0.846	-0.14117
0.855	-0.141616
0.864	-0.141217
0.872	-0.14313
0.881	-0.144819
0.89	-0.143412
0.898	-0.143361
0.907	-0.143481
0.916	-0.141651
0.924	-0.140043
0.933	-0.140362
0.942	-0.141232
0.95	-0.142141
0.959	-0.141554
0.967	-0.141001
0.976	-0.140459
0.985	-0.139461
0.993	-0.140383
1.002	-0.142018
1.011	-0.144151
1.019	-0.145418
1.028	-0.145543
1.037	-0.147141
1.045	-0.146647
1.054	-0.144768
1.063	-0.145163
1.071	-0.14423
1.08	-0.143913
1.088	-0.14384
1.097	-0.144475
1.106	-0.146285
1.114	-0.14743
1.123	-0.147144
1.132	-0.149393
1.14	-0.150811
1.149	-0.149696
1.158	-0.149796
1.166	-0.149948
1.175	-0.148657
1.184	-0.147882
1.192	-0.148789
1.201	-0.150858
1.21	-0.147678
1.218	-0.146275
1.227	-0.146487
1.235	-0.14653
1.244	-0.147083
1.253	-0.145667
1.261	-0.14562
1.27	-0.145351
1.279	-0.144148
1.287	-0.143564
1.296	-0.142496
1.305	-0.142219
1.313	-0.14185
1.322	-0.141643
1.331	-0.141016
1.339	-0.142383
1.348	-0.143232
1.356	-0.14402
1.365	-0.145328
1.374	-0.146134
1.382	-0.145082
1.391	-0.145051
1.4	-0.145415
1.408	-0.143805
1.417	-0.140969
1.426	-0.142673
1.434	-0.14407
1.443	-0.143699
1.452	-0.141839
1.46	-0.14229
1.469	-0.143879
1.477	-0.14612
1.486	-0.148619
1.495	-0.150684
1.503	-0.150888
1.512	-0.151237
1.521	-0.150756
1.529	-0.149682
1.538	-0.147619
1.547	-0.145544
1.555	-0.143803
1.564	-0.143608
1.573	-0.145813
1.581	-0.147457
1.59	-0.146895
1.598	-0.148405
1.607	-0.151598
1.616	-0.152873
1.624	-0.154561
1.633	-0.155932
1.642	-0.15703
1.65	-0.158026
1.659	-0.159486
1.668	-0.162572
1.676	-0.164066
1.685	-0.165386
1.694	-0.16668
1.702	-0.168561
1.711	-0.169648
1.72	-0.170563
1.728	-0.173629
1.737	-0.17724
1.745	-0.179762
1.754	-0.182029
1.763	-0.1845
1.771	-0.186082
1.78	-0.185537
1.789	-0.18363
1.797	-0.183104
1.806	-0.183338
1.815	-0.18199
1.823	-0.180509
1.832	-0.182234
1.841	-0.182622
1.849	-0.181733
1.858	-0.180217
1.866	-0.178337
1.875	-0.177881
1.884	-0.176468
1.892	-0.176071
1.901	-0.175816
1.91	-0.173336
1.918	-0.170144
1.927	-0.168499
1.936	-0.16759
1.944	-0.166438
1.953	-0.164841
1.962	-0.162759
1.97	-0.16127
1.979	-0.161401
1.987	-0.161567
1.996	-0.162309
2.005	-0.16285
2.013	-0.162945
2.022	-0.163058
2.031	-0.163751
2.039	-0.164544
2.048	-0.163216
2.057	-0.16236
2.065	-0.161726
2.074	-0.16122
2.083	-0.161745
2.091	-0.160747
2.1	-0.158975
2.109	-0.157242
2.117	-0.155328
2.126	-0.155654
2.134	-0.156038
2.143	-0.155132
2.152	-0.156217
2.16	-0.156694
2.169	-0.156778
2.178	-0.156251
2.186	-0.157527
2.195	-0.159063
2.204	-0.158297
2.212	-0.155622
2.221	-0.154472
2.23	-0.152984
2.238	-0.151651
2.247	-0.151879
2.255	-0.151575
2.264	-0.152726
2.273	-0.155918
2.281	-0.159588
2.29	-0.162203
2.299	-0.162108
2.307	-0.161727
2.316	-0.162404
2.325	-0.163145
2.333	-0.163916
2.342	-0.166284
2.351	-0.168632
2.359	-0.171287
2.368	-0.170603
2.376	-0.169957
2.385	-0.170482
2.394	-0.173358
2.402	-0.175034
2.411	-0.17506
2.42	-0.17661
2.428	-0.178949
2.437	-0.179112
2.446	-0.180879
2.454	-0.18328
2.463	-0.184441
2.472	-0.185979
2.48	-0.185926
2.489	-0.183855
2.497	-0.183283
2.506	-0.182318
2.515	-0.183743
2.523	-0.184795
2.532	-0.186436
2.541	-0.187205
2.549	-0.188728
2.558	-0.187941
2.567	-0.188031
2.575	-0.188721
2.584	-0.18954
2.593	-0.189134
2.601	-0.18794
2.61	-0.187181
2.619	-0.186305
2.627	-0.186388
2.636	-0.186404
2.644	-0.185645
2.653	-0.186385
2.662	-0.185629
2.67	-0.18512
2.679	-0.184354
2.688	-0.182843
2.696	-0.180043
2.705	-0.178741
2.714	-0.177818
2.722	-0.176699
2.731	-0.174419
2.74	-0.17487
2.748	-0.17292
2.757	-0.171913
2.765	-0.171457
2.774	-0.170996
2.783	-0.168137
2.791	-0.16548
2.8	-0.163434
2.809	-0.164599
2.817	-0.164978
2.826	-0.161712
2.835	-0.159947
2.843	-0.159015
2.852	-0.157562
2.861	-0.157922
2.869	-0.157937
2.878	-0.158755
2.886	-0.157534
2.895	-0.156687
2.904	-0.155319
2.912	-0.155003
2.921	-0.156791
2.93	-0.154911
2.938	-0.155201
2.947	-0.156006
2.956	-0.154301
2.964	-0.155015
2.973	-0.153792
2.982	-0.151635
2.99	-0.149799
2.999	-0.151084
3.008	-0.150661
3.016	-0.152347
3.025	-0.152137
3.033	-0.150984
3.042	-0.151926
3.051	-0.152633
3.059	-0.1523
3.068	-0.151769
3.077	-0.150562
3.085	-0.151477
3.094	-0.150559
3.103	-0.151142
3.111	-0.151813
3.12	-0.150879
3.129	-0.153052
3.137	-0.150745
3.146	-0.150991
3.154	-0.153262
3.163	-0.153397
3.172	-0.153395
3.18	-0.152513
3.189	-0.154508
3.198	-0.15786
3.206	-0.158905
3.215	-0.158706
3.224	-0.160563
3.232	-0.159077
3.241	-0.157307
3.25	-0.159298
3.258	-0.161184
3.267	-0.163074
3.275	-0.163695
3.284	-0.165615
3.293	-0.168294
3.301	-0.169069
3.31	-0.170123
3.319	-0.168678
3.327	-0.169196
3.336	-0.171483
3.345	-0.172288
3.353	-0.172853
3.362	-0.175964
3.371	-0.172162
3.379	-0.173047
3.388	-0.173977
3.397	-0.174742
3.405	-0.174237
3.414	-0.174019
3.422	-0.175936
3.431	-0.176807
3.44	-0.176819
3.448	-0.179097
3.457	-0.179746
3.466	-0.178942
3.474	-0.178494
3.483	-0.176885
3.492	-0.176581
3.5	-0.174032
3.509	-0.170891
3.518	-0.169475
3.526	-0.169155
3.535	-0.172427
3.543	-0.172743
3.552	-0.173829
3.561	-0.173418
3.569	-0.174861
3.578	-0.173011
3.587	-0.175639
3.595	-0.177295
3.604	-0.177521
3.613	-0.177069
3.621	-0.177731
3.63	-0.176963
3.639	-0.175635
3.647	-0.172876
3.656	-0.171259
3.664	-0.16967
3.673	-0.168676
3.682	-0.168117
3.69	-0.167316
3.699	-0.167726
3.708	-0.166429
3.716	-0.169782
3.725	-0.170237
3.734	-0.169454
3.742	-0.166588
3.751	-0.163937
3.76	-0.162553
3.768	-0.157855
3.777	-0.155379
3.785	-0.153524
3.794	-0.150247
3.803	-0.150546
3.811	-0.148674
3.82	-0.149002
3.829	-0.149383
3.837	-0.148851
3.846	-0.145953
3.855	-0.144179
3.863	-0.144799
3.872	-0.144684
3.881	-0.143991
3.889	-0.143746
3.898	-0.141762
3.907	-0.139802
3.915	-0.140125
3.924	-0.140494
3.932	-0.138231
3.941	-0.137882
3.95	-0.138816
3.958	-0.139686
3.967	-0.138115
3.976	-0.13911
3.984	-0.142656
3.993	-0.143465
4.002	-0.144468
4.01	-0.147408
4.019	-0.147072
4.028	-0.148097
4.036	-0.146795
4.045	-0.148065
4.053	-0.148923
4.062	-0.15121
4.071	-0.150292
4.079	-0.152896
4.088	-0.155903
4.097	-0.157502
4.105	-0.16098
4.114	-0.166662
4.123	-0.171679
4.131	-0.171556
4.14	-0.173884
4.149	-0.175521
4.157	-0.176517
4.166	-0.17705
4.174	-0.179342
4.183	-0.181515
4.192	-0.180293
4.2	-0.179604
4.209	-0.1811
4.218	-0.18228
4.226	-0.183747
4.235	-0.184843
4.244	-0.184893
4.252	-0.186023
4.261	-0.185011
4.27	-0.184393
4.278	-0.185685
4.287	-0.188635
4.296	-0.186774
4.304	-0.185684
4.313	-0.184858
4.321	-0.182662
4.33	-0.177843
4.339	-0.17691
4.347	-0.179313
4.356	-0.178349
4.365	-0.177488
4.373	-0.176495
4.382	-0.176832
4.391	-0.174849
4.399	-0.174377
4.408	-0.175579
4.417	-0.176879
4.425	-0.17632
4.434	-0.172731
4.442	-0.170953
4.451	-0.169849
4.46	-0.171486
4.468	-0.172225
4.477	-0.173838
4.486	-0.173491
4.494	-0.172738
4.503	-0.172358
4.512	-0.172892
4.52	-0.172246
4.529	-0.172367
4.538	-0.174289
4.546	-0.175771
4.555	-0.17467
4.563	-0.173398
4.572	-0.173578
4.581	-0.17417
4.589	-0.177651
4.598	-0.178445
4.607	-0.180198
4.615	-0.181895
4.624	-0.182531
4.633	-0.1822
4.641	-0.182884
4.65	-0.184353
4.659	-0.18568
4.667	-0.18546
4.676	-0.182796
4.684	-0.180872
4.693	-0.178224
4.702	-0.178176
4.71	-0.179058
4.719	-0.180101
4.728	-0.180703
4.736	-0.180666
4.745	-0.180079
4.754	-0.178376
4.762	-0.17793
4.771	-0.178512
4.78	-0.178725
4.788	-0.180427
4.797	-0.182129
4.806	-0.181033
4.814	-0.179982
4.823	-0.179589
4.831	-0.179446
4.84	-0.178994
4.849	-0.177921
4.857	-0.176478
4.866	-0.177805
4.875	-0.177622
4.883	-0.178571
4.892	-0.179299
4.901	-0.179752
4.909	-0.179181
4.918	-0.180304
4.927	-0.179623
4.935	-0.177166
4.944	-0.17696
4.952	-0.178484
4.961	-0.18017
4.97	-0.181964
4.978	-0.183056
4.987	-0.181986
4.996	-0.18009
5.004	-0.176771
5.013	-0.173737
5.022	-0.173456
5.03	-0.172324
5.039	-0.170848
5.048	-0.169307
5.056	-0.167798
5.065	-0.167565
5.073	-0.16843
5.082	-0.166488
5.091	-0.164787
5.099	-0.161689
5.108	-0.160604
5.117	-0.160774
5.125	-0.161714
5.134	-0.161737
5.143	-0.16159
5.151	-0.162714
5.16	-0.16184
5.169	-0.161131
5.177	-0.161138
5.186	-0.161813
5.195	-0.161296
5.203	-0.161421
5.212	-0.162949
5.22	-0.166368
5.229	-0.169455
5.238	-0.171581
5.246	-0.174902
5.255	-0.177545
5.264	-0.180245
5.272	-0.182843
5.281	-0.183309
5.29	-0.183024
5.298	-0.183225
5.307	-0.184356
5.316	-0.189147
5.324	-0.192822
5.333	-0.192371
5.341	-0.193045
5.35	-0.194375
5.359	-0.19436
5.367	-0.193843
5.376	-0.19566
5.385	-0.196562
5.393	-0.196273
5.402	-0.195993
5.411	-0.195967
5.419	-0.196186
5.428	-0.195955
5.437	-0.194752
5.445	-0.192441
5.454	-0.189723
5.462	-0.188288
5.471	-0.187688
5.48	-0.18728
5.488	-0.186423
5.497	-0.185767
5.506	-0.185655
5.514	-0.1872
5.523	-0.188854
5.532	-0.186484
5.54	-0.182845
5.549	-0.18327
5.558	-0.183925
5.566	-0.183063
5.575	-0.182307
5.583	-0.180547
5.592	-0.177752
5.601	-0.175609
5.609	-0.174401
5.618	-0.173253
5.627	-0.171607
5.635	-0.169738
5.644	-0.168308
5.653	-0.166172
5.661	-0.164938
5.67	-0.164981
5.679	-0.163904
5.687	-0.162148
5.696	-0.160318
5.705	-0.15956
5.713	-0.160596
5.722	-0.16182
5.73	-0.161462
5.739	-0.159309
5.748	-0.158672
5.756	-0.160167
5.765	-0.161161
5.774	-0.16131
5.782	-0.160927
5.791	-0.161853
5.8	-0.164486
5.808	-0.166923
5.817	-0.168694
5.826	-0.169144
5.834	-0.168906
5.843	-0.170305
5.851	-0.172749
5.86	-0.174914
5.869	-0.177463
5.877	-0.178859
5.886	-0.178684
5.895	-0.177469
5.903	-0.176773
5.912	-0.177001
5.921	-0.176885
5.929	-0.176979
5.938	-0.177044
5.947	-0.177691
5.955	-0.177754
5.964	-0.176262
5.972	-0.175106
5.981	-0.173629
5.99	-0.17172
5.998	-0.171421
6.007	-0.170512
6.016	-0.171104
6.024	-0.171917
6.033	-0.172009
6.042	-0.171845
6.05	-0.17166
6.059	-0.172193
6.068	-0.172308
6.076	-0.170407
6.085	-0.168354
6.094	-0.167843
6.102	-0.167876
6.111	-0.168928
6.119	-0.16881
6.128	-0.168924
6.137	-0.168615
6.145	-0.167242
6.154	-0.166657
6.163	-0.166298
6.171	-0.166623
6.18	-0.168296
6.189	-0.168481
6.197	-0.16719
6.206	-0.167349
6.215	-0.166414
6.223	-0.167606
6.232	-0.166245
6.24	-0.163788
6.249	-0.162411
6.258	-0.1618
6.266	-0.161872
6.275	-0.16119
6.284	-0.161535
6.292	-0.16162
6.301	-0.163323
6.31	-0.162528
6.318	-0.161512
6.327	-0.162761
6.336	-0.163861
6.344	-0.163386
6.353	-0.162894
6.361	-0.164196
6.37	-0.163723
6.379	-0.1622
6.387	-0.162483
6.396	-0.162359
6.405	-0.162081
6.413	-0.164504
6.422	-0.165599
6.431	-0.166656
6.439	-0.165109
6.448	-0.164246
6.457	-0.163964
6.465	-0.164458
6.474	-0.164383
6.483	-0.162906
6.491	-0.161873
6.5	-0.159638
6.508	-0.160543
6.517	-0.159062
6.526	-0.158407
6.534	-0.160237
6.543	-0.158761
6.552	-0.158092
6.56	-0.156959
6.569	-0.158775
6.578	-0.159859
6.586	-0.15987
6.595	-0.160204
6.604	-0.160381
6.612	-0.159648
6.621	-0.158895
6.629	-0.158385
6.638	-0.157537
6.647	-0.1556
6.655	-0.154942
6.664	-0.153136
6.673	-0.154293
6.681	-0.153159
6.69	-0.153314
6.699	-0.15469
6.707	-0.156497
6.716	-0.157131
6.725	-0.158099
6.733	-0.159076
6.742	-0.159635
6.75	-0.160557
6.759	-0.159851
6.768	-0.158693
6.776	-0.161046
6.785	-0.160842
6.794	-0.160698
6.802	-0.161794
6.811	-0.162707
6.82	-0.162943
6.828	-0.165279
6.837	-0.167262
6.846	-0.167136
6.854	-0.167362
6.863	-0.171387
6.871	-0.175633
6.88	-0.180045
6.889	-0.182688
6.897	-0.182504
6.906	-0.184043
6.915	-0.185995
6.923	-0.185574
6.932	-0.187553
6.941	-0.188212
6.949	-0.187527
6.958	-0.185311
6.967	-0.181426
6.975	-0.182117
6.984	-0.185268
6.993	-0.185236
7.001	-0.185687
7.01	-0.185693
7.018	-0.185013
7.027	-0.182147
7.036	-0.181764
7.044	-0.178788
7.053	-0.178763
7.062	-0.178537
7.07	-0.176998
7.079	-0.17519
7.088	-0.173247
7.096	-0.172078
7.105	-0.169747
7.114	-0.170042
7.122	-0.168014
7.131	-0.165537
7.139	-0.165286
7.148	-0.163958
7.157	-0.163404
7.165	-0.161993
7.174	-0.164036
7.183	-0.166108
7.191	-0.164914
7.2	-0.163761
7.209	-0.161925
7.217	-0.160414
7.226	-0.156626
7.235	-0.156521
7.243	-0.160578
7.252	-0.161945
7.26	-0.163522
7.269	-0.162607
7.278	-0.161913
7.286	-0.163879
7.295	-0.163456
7.304	-0.162124
7.312	-0.162013
7.321	-0.161965
7.33	-0.163833
7.338	-0.163675
7.347	-0.164707
7.356	-0.165337
7.364	-0.163827
7.373	-0.161449
7.382	-0.163868
7.39	-0.166401
7.399	-0.168848
7.407	-0.170403
7.416	-0.170541
7.425	-0.173066
7.433	-0.173578
7.442	-0.173714
7.451	-0.171892
7.459	-0.17038
7.468	-0.17155
7.477	-0.171664
7.485	-0.171119
7.494	-0.170896
7.503	-0.169992
7.511	-0.169604
7.52	-0.167795
7.528	-0.167581
7.537	-0.167254
7.546	-0.166084
7.554	-0.168267
7.563	-0.170078
7.572	-0.167463
7.58	-0.167341
7.589	-0.167768
7.598	-0.167169
7.606	-0.166988
7.615	-0.165446
7.624	-0.164185
7.632	-0.16389
7.641	-0.164122
7.649	-0.162329
7.658	-0.163479
7.667	-0.163608
7.675	-0.16062
7.684	-0.15914
7.693	-0.155418
7.701	-0.155684
7.71	-0.156761
7.719	-0.156041
7.727	-0.156449
7.736	-0.160105
7.745	-0.159979
7.753	-0.159581
7.762	-0.156784
7.77	-0.156956
7.779	-0.153743
7.788	-0.153631
7.796	-0.154808
7.805	-0.155136
7.814	-0.154701
7.822	-0.150954
7.831	-0.150163
7.84	-0.149547
7.848	-0.147949
7.857	-0.144413
7.866	-0.145766
7.874	-0.144535
7.883	-0.143537
7.892	-0.1451
7.9	-0.141791
7.909	-0.145144
7.917	-0.144424
7.926	-0.14207
7.935	-0.143592
7.943	-0.144944
7.952	-0.143534
7.961	-0.14467
7.969	-0.147687
7.978	-0.149898
7.987	-0.148821
7.995	-0.152215
8.004	-0.154786
8.013	-0.155923
8.021	-0.155861
8.03	-0.156202
8.038	-0.158276
8.047	-0.158948
8.056	-0.159366
8.064	-0.160218
8.073	-0.16201
8.082	-0.157723
8.09	-0.159197
8.099	-0.162795
8.108	-0.164087
8.116	-0.168363
8.125	-0.168746
8.134	-0.170315
8.142	-0.172481
8.151	-0.171389
8.159	-0.171435
8.168	-0.171407
8.177	-0.169805
8.185	-0.166633
8.194	-0.167023
8.203	-0.169591
8.211	-0.168987
8.22	-0.168364
8.229	-0.168211
8.237	-0.171428
8.246	-0.174246
8.255	-0.176134
8.263	-0.177632
8.272	-0.179134
8.281	-0.181527
8.289	-0.183704
8.298	-0.186213
8.306	-0.187905
8.315	-0.186822
8.324	-0.186114
8.332	-0.1858
8.341	-0.186762
8.35	-0.188156
8.358	-0.18897
8.367	-0.192424
8.376	-0.193346
8.384	-0.192927
8.393	-0.19494
8.402	-0.195711
8.41	-0.194946
8.419	-0.192714
8.427	-0.189333
8.436	-0.188779
8.445	-0.188295
8.453	-0.185607
8.462	-0.182973
8.471	-0.181807
8.479	-0.180315
8.488	-0.17934
8.497	-0.178784
8.505	-0.176909
8.514	-0.179668
8.523	-0.180418
8.531	-0.182073
8.54	-0.183121
8.548	-0.18081
8.557	-0.180775
8.566	-0.181658
8.574	-0.182907
8.583	-0.18318
8.592	-0.182226
8.6	-0.183227
8.609	-0.182584
8.618	-0.18299
8.626	-0.18404
8.635	-0.183867
8.644	-0.186555
8.652	-0.188553
8.661	-0.188468
8.669	-0.188961
8.678	-0.189341
8.687	-0.188885
8.695	-0.189261
8.704	-0.190682
8.713	-0.189318
8.721	-0.189659
8.73	-0.189226
8.739	-0.187862
8.747	-0.184998
8.756	-0.18575
8.765	-0.186941
8.773	-0.185175
8.782	-0.184062
8.791	-0.183046
8.799	-0.180968
8.808	-0.179785
8.816	-0.176883
8.825	-0.175204
8.834	-0.174143
8.842	-0.174094
8.851	-0.174618
8.86	-0.173773
8.868	-0.170504
8.877	-0.169406
8.886	-0.169606
8.894	-0.168527
8.903	-0.168321
8.912	-0.167237
8.92	-0.165234
8.929	-0.166064
8.937	-0.166624
8.946	-0.164487
8.955	-0.16389
8.963	-0.164589
8.972	-0.162559
8.981	-0.159522
8.989	-0.159989
8.998	-0.159026
9.007	-0.157218
9.015	-0.156783
9.024	-0.156602
9.033	-0.156554
9.041	-0.156945
9.05	-0.157213
9.058	-0.155306
9.067	-0.154205
9.076	-0.154655
9.084	-0.155882
9.093	-0.156852
9.102	-0.157527
9.11	-0.15811
9.119	-0.157293
9.128	-0.158019
9.136	-0.159992
9.145	-0.160058
9.154	-0.15669
9.162	-0.156969
9.171	-0.15652
9.18	-0.155539
9.188	-0.155984
9.197	-0.158594
9.205	-0.159237
9.214	-0.158772
9.223	-0.159938
9.231	-0.159983
9.24	-0.159748
9.249	-0.160374
9.257	-0.160893
9.266	-0.160795
9.275	-0.161486
9.283	-0.160054
9.292	-0.157235
9.301	-0.156744
9.309	-0.157666
9.318	-0.157405
9.326	-0.15562
9.335	-0.154631
9.344	-0.153045
9.352	-0.150695
9.361	-0.149775
9.37	-0.151593
9.378	-0.152377
9.387	-0.152843
9.396	-0.153064
9.404	-0.153223
9.413	-0.152968
9.422	-0.149931
9.43	-0.147575
9.439	-0.146188
9.447	-0.144476
9.456	-0.142972
9.465	-0.141667
9.473	-0.140402
9.482	-0.138888
9.491	-0.138317
9.499	-0.139637
9.508	-0.140271
9.517	-0.138582
9.525	-0.135591
9.534	-0.132679
9.543	-0.132545
9.551	-0.133594
9.56	-0.133177
9.569	-0.132025
9.577	-0.130946
9.586	-0.130941
9.594	-0.13072
9.603	-0.130016
9.612	-0.129735
9.62	-0.129236
9.629	-0.129527
9.638	-0.131881
9.646	-0.133671
9.655	-0.133305
9.664	-0.133026
9.672	-0.133372
9.681	-0.133622
9.69	-0.132776
9.698	-0.131746
9.707	-0.131096
9.715	-0.130699
9.724	-0.131845
9.733	-0.133317
9.741	-0.135396
9.75	-0.137103
9.759	-0.137531
9.767	-0.138397
9.776	-0.140307
9.785	-0.141469
9.793	-0.140476
9.802	-0.139774
9.811	-0.139473
9.819	-0.139133
9.828	-0.137343
9.836	-0.136436
9.845	-0.135617
9.854	-0.134155
9.862	-0.134442
9.871	-0.134878
9.88	-0.135278
9.888	-0.134703
9.897	-0.134224
9.906	-0.136099
9.914	-0.138081
9.923	-0.139487
9.932	-0.139751
9.94	-0.139537
9.949	-0.140242
9.957	-0.140241
9.966	-0.139239
9.975	-0.13817
9.983	-0.13838
9.992	-0.138075
10.001	-0.138676
10.009	-0.14154
10.018	-0.143628
10.027	-0.145273
10.035	-0.148098
10.044	-0.152722
10.053	-0.155975
10.061	-0.157623
10.07	-0.159512
10.079	-0.160506
10.087	-0.161396
10.096	-0.162681
10.104	-0.165761
10.113	-0.167194
10.122	-0.166824
10.13	-0.167374
10.139	-0.167018
10.148	-0.168567
10.156	-0.170184
10.165	-0.171844
10.174	-0.17271
10.182	-0.173961
10.191	-0.177011
10.2	-0.177157
10.208	-0.176901
10.217	-0.177228
10.225	-0.17536
10.234	-0.173542
10.243	-0.17257
10.251	-0.170211
10.26	-0.167854
10.269	-0.165411
10.277	-0.163949
10.286	-0.163272
10.295	-0.162104
10.303	-0.161944
10.312	-0.160791
10.321	-0.157377
10.329	-0.158147
10.338	-0.159157
10.346	-0.158617
10.355	-0.157577
10.364	-0.155352
10.372	-0.154292
10.381	-0.151461
10.39	-0.148112
10.398	-0.145012
10.407	-0.14337
10.416	-0.142467
10.424	-0.141411
10.433	-0.140344
10.442	-0.142107
10.45	-0.142429
10.459	-0.141825
10.468	-0.142169
10.476	-0.141371
10.485	-0.141539
10.493	-0.13985
10.502	-0.138904
10.511	-0.138246
10.519	-0.137216
10.528	-0.136631
10.537	-0.139351
10.545	-0.1377
10.554	-0.136517
10.563	-0.133653
10.571	-0.135197
10.58	-0.136903
10.589	-0.136799
10.597	-0.137665
10.606	-0.140559
10.614	-0.143935
10.623	-0.14478
10.632	-0.144185
10.64	-0.146693
10.649	-0.147284
10.658	-0.147109
10.666	-0.146674
10.675	-0.146467
10.684	-0.146111
10.692	-0.146976
10.701	-0.144797
10.71	-0.143268
10.718	-0.141895
10.727	-0.138381
10.735	-0.136316
10.744	-0.134261
10.753	-0.130531
10.761	-0.128205
10.77	-0.126446
10.779	-0.127306
10.787	-0.122475
10.796	-0.117407
10.805	-0.113453
10.813	-0.111143
10.822	-0.108701
10.831	-0.104883
10.839	-0.103278
10.848	-0.101319
10.856	-0.095562
10.865	-0.0921439
10.874	-0.0885291
10.882	-0.0852901
10.891	-0.0838433
10.9	-0.0802044
10.908	-0.0787688
10.917	-0.0812314
10.926	-0.0828635
10.934	-0.0823214
10.943	-0.0843527
10.952	-0.0836999
10.96	-0.0852773
10.969	-0.0853348
10.978	-0.0865944
10.986	-0.0866586
10.995	-0.0860592
11.003	-0.0914095
11.012	-0.0926567
11.021	-0.0952272
11.029	-0.094983
11.038	-0.0939971
11.047	-0.0955867
11.055	-0.0953217
11.064	-0.0963356
11.073	-0.0997834
11.081	-0.099724
11.09	-0.100708
11.099	-0.101764
11.107	-0.100443
11.116	-0.102205
11.124	-0.101221
11.133	-0.100062
11.142	-0.0985344
11.15	-0.0971486
11.159	-0.0966813
11.168	-0.0969798
11.176	-0.0963515
11.185	-0.0975292
11.194	-0.0978142
11.202	-0.0968509
11.211	-0.0975601
11.22	-0.0932287
11.228	-0.0935467
11.237	-0.0910844
11.245	-0.0911427
11.254	-0.09193
11.263	-0.0915804
11.271	-0.0899825
11.28	-0.0892106
11.289	-0.086855
11.297	-0.090247
11.306	-0.0895186
11.315	-0.0909439
11.323	-0.0907598
11.332	-0.0898069
11.341	-0.0886922
11.349	-0.0897376
11.358	-0.090455
11.367	-0.0918587
11.375	-0.0905547
11.384	-0.0893951
11.392	-0.0876254
11.401	-0.0877411
11.41	-0.0840252
11.418	-0.0854857
11.427	-0.0857791
11.436	-0.0878841
11.444	-0.0894296
11.453	-0.0913535
11.462	-0.0923223
11.47	-0.0927426
11.479	-0.0931962
11.488	-0.09471
11.496	-0.0937398
11.505	-0.0939492
11.513	-0.0926122
11.522	-0.0934468
11.531	-0.0936989
11.539	-0.0936654
11.548	-0.0960509
11.557	-0.0978164
11.565	-0.0952941
11.574	-0.0969307
11.583	-0.096666
11.591	-0.098055
11.6	-0.100796
11.609	-0.102717
11.617	-0.102861
11.626	-0.105675
11.634	-0.105458
11.643	-0.107216
11.652	-0.108976
11.66	-0.109292
11.669	-0.10887
11.678	-0.108933
11.686	-0.108821
11.695	-0.108801
11.704	-0.10852
11.712	-0.106205
11.721	-0.105756
11.73	-0.105956
11.738	-0.106739
11.747	-0.107284
11.755	-0.107115
11.764	-0.106683
11.773	-0.107318
11.781	-0.108794
11.79	-0.108237
11.799	-0.105922
11.807	-0.107402
11.816	-0.105677
11.825	-0.106318
11.833	-0.10534
11.842	-0.104574
11.851	-0.103366
11.859	-0.0988591
11.868	-0.0966287
11.877	-0.0954072
11.885	-0.0936895
11.894	-0.0892705
11.902	-0.089386
11.911	-0.0884033
11.92	-0.0871486
11.928	-0.092022
11.937	-0.0918626
11.946	-0.0917643
11.954	-0.0907918
11.963	-0.0895685
11.972	-0.0911564
11.98	-0.0892005
11.989	-0.0854184
11.998	-0.0854166
12.006	-0.083716
12.015	-0.0863099
12.023	-0.0843057
12.032	-0.0835081
12.041	-0.0834452
12.049	-0.0850238
12.058	-0.0843421
12.067	-0.0856502
12.075	-0.0876837
12.084	-0.0845369
12.093	-0.083265
12.101	-0.0835568
12.11	-0.0871263
12.119	-0.0851356
12.127	-0.0857665
12.136	-0.0863104
12.144	-0.0859571
12.153	-0.0846695
12.162	-0.0849926
12.17	-0.0858018
12.179	-0.0854484
12.188	-0.0856324
12.196	-0.0884288
12.205	-0.0915625
12.214	-0.0906759
12.222	-0.08951
12.231	-0.0881835
12.24	-0.0884311
12.248	-0.0897828
12.257	-0.087135
12.266	-0.083732
12.274	-0.0851628
12.283	-0.0850475
12.291	-0.0838769
12.3	-0.0865013
12.309	-0.0869292
12.317	-0.0871792
12.326	-0.0884465
12.335	-0.0919444
12.343	-0.0914906
12.352	-0.0917584
12.361	-0.091282
12.369	-0.0921477
12.378	-0.0909772
12.387	-0.0917445
12.395	-0.0907903
12.404	-0.0922757
12.412	-0.0908633
12.421	-0.0899305
12.43	-0.0900374
12.438	-0.0903909
12.447	-0.0910235
12.456	-0.0933951
12.464	-0.092181
12.473	-0.0941209
12.482	-0.0966509
12.49	-0.0968942
12.499	-0.0977362
12.508	-0.0980302
12.516	-0.098309
12.525	-0.097763
12.533	-0.0978598
12.542	-0.0956297
12.551	-0.0905412
12.559	-0.0888085
12.568	-0.0879472
12.577	-0.0866446
12.585	-0.0844106
12.594	-0.0830182
12.603	-0.080771
12.611	-0.0791528
12.62	-0.0769657
12.629	-0.0743148
12.637	-0.0725066
12.646	-0.0719257
12.655	-0.0717601
12.663	-0.0734781
12.672	-0.0731084
12.68	-0.0757631
12.689	-0.0758179
12.698	-0.0760772
12.706	-0.0755312
12.715	-0.0739998
12.724	-0.0745111
12.732	-0.0761625
12.741	-0.079137
12.75	-0.080518
12.758	-0.0822337
12.767	-0.0881079
12.776	-0.0913321
12.784	-0.092555
12.793	-0.0943425
12.801	-0.0968486
12.81	-0.0980677
12.819	-0.0990551
12.827	-0.0991158
12.836	-0.0979369
12.845	-0.0997225
12.853	-0.100393
12.862	-0.0994688
12.871	-0.0996077
12.879	-0.0979636
12.888	-0.0958489
12.897	-0.0942227
12.905	-0.0935711
12.914	-0.0929698
12.922	-0.094744
12.931	-0.0956436
12.94	-0.0960972
12.948	-0.094058
12.957	-0.0919296
12.966	-0.0901205
12.974	-0.0885584
12.983	-0.0845603
12.992	-0.0828047
13	-0.0837182
13.009	-0.0833129
13.018	-0.0836605
13.026	-0.0854752
13.035	-0.0859007
13.043	-0.0876312
13.052	-0.0907043
13.061	-0.0919036
13.069	-0.092925
13.078	-0.0957276
13.087	-0.0983452
13.095	-0.0994905
13.104	-0.101592
13.113	-0.102693
13.121	-0.10362
13.13	-0.105521
13.139	-0.107338
13.147	-0.107528
13.156	-0.109051
13.165	-0.111413
13.173	-0.113889
13.182	-0.113889
13.19	-0.114205
13.199	-0.116074
13.208	-0.11672
13.216	-0.116799
13.225	-0.117741
13.234	-0.119296
13.242	-0.119477
13.251	-0.118855
13.26	-0.119723
13.268	-0.118907
13.277	-0.118915
13.286	-0.119984
13.294	-0.121264
13.303	-0.12111
13.311	-0.121612
13.32	-0.1196
13.329	-0.117703
13.337	-0.117243
13.346	-0.115233
13.355	-0.112764
13.363	-0.112615
13.372	-0.111739
13.381	-0.111813
13.389	-0.111681
13.398	-0.112306
13.407	-0.11144
13.415	-0.110574
13.424	-0.109976
13.432	-0.109223
13.441	-0.109033
13.45	-0.10995
13.458	-0.112365
13.467	-0.113711
13.476	-0.11259
13.484	-0.112466
13.493	-0.112339
13.502	-0.11209
13.51	-0.111851
13.519	-0.11223
13.528	-0.11421
13.536	-0.118545
13.545	-0.122989
13.554	-0.125491
13.562	-0.127197
13.571	-0.127101
13.579	-0.125952
13.588	-0.125561
13.597	-0.123318
13.605	-0.123007
13.614	-0.12522
13.623	-0.127355
13.631	-0.126901
13.64	-0.12762
13.649	-0.128109
13.657	-0.127252
13.666	-0.12489
13.675	-0.121675
13.683	-0.119409
13.692	-0.119475
13.7	-0.120524
13.709	-0.120693
13.718	-0.120752
13.726	-0.119073
13.735	-0.116969
13.744	-0.114338
13.752	-0.111631
13.761	-0.109696
13.77	-0.108278
13.778	-0.107421
13.787	-0.108109
13.796	-0.110674
13.804	-0.110793
13.813	-0.110068
13.821	-0.107312
13.83	-0.105257
13.839	-0.106204
13.847	-0.106667
13.856	-0.10638
13.865	-0.107178
13.873	-0.106921
13.882	-0.107311
13.891	-0.108882
13.899	-0.11035
13.908	-0.11137
13.917	-0.111662
13.925	-0.112318
13.934	-0.11404
13.942	-0.115916
13.951	-0.116688
13.96	-0.118042
13.968	-0.119486
13.977	-0.120235
13.986	-0.12211
13.994	-0.12551
14.003	-0.127418
14.012	-0.127772
14.02	-0.130596
14.029	-0.134784
14.038	-0.139677
14.046	-0.143916
14.055	-0.146127
14.064	-0.14986
14.072	-0.153278
14.081	-0.153572
14.089	-0.154351
14.098	-0.156626
14.107	-0.157113
14.115	-0.158552
14.124	-0.162105
14.133	-0.163557
14.141	-0.164053
14.15	-0.164751
14.159	-0.165361
14.167	-0.16759
14.176	-0.169859
14.185	-0.17089
14.193	-0.170953
14.202	-0.170091
14.21	-0.169199
14.219	-0.168806
14.228	-0.168905
14.236	-0.168765
14.245	-0.16893
14.254	-0.168431
14.262	-0.167224
14.271	-0.167106
14.28	-0.166509
14.288	-0.163904
14.297	-0.161857
14.306	-0.161456
14.314	-0.159333
14.323	-0.157803
14.331	-0.157736
14.34	-0.156018
14.349	-0.156242
14.357	-0.156633
14.366	-0.156056
14.375	-0.155691
14.383	-0.155463
14.392	-0.154903
14.401	-0.154956
14.409	-0.155105
14.418	-0.154994
14.427	-0.153658
14.435	-0.152484
14.444	-0.152716
14.453	-0.152797
14.461	-0.153613
14.47	-0.155888
14.478	-0.156903
14.487	-0.156919
14.496	-0.157324
14.504	-0.158524
14.513	-0.160424
14.522	-0.162362
14.53	-0.163719
14.539	-0.164768
14.548	-0.165532
14.556	-0.167297
14.565	-0.16693
14.574	-0.166204
14.582	-0.166117
14.591	-0.166737
14.599	-0.167884
14.608	-0.167055
14.617	-0.166595
14.625	-0.167534
14.634	-0.169007
14.643	-0.169152
14.651	-0.169075
14.66	-0.169255
14.669	-0.169177
14.677	-0.16868
14.686	-0.166153
14.695	-0.164689
14.703	-0.163509
14.712	-0.163611
14.72	-0.164397
14.729	-0.165828
14.738	-0.166235
14.746	-0.166187
14.755	-0.166448
14.764	-0.166433
14.772	-0.164892
14.781	-0.165298
14.79	-0.167821
14.798	-0.170255
14.807	-0.17091
14.816	-0.171054
14.824	-0.171686
14.833	-0.17376
14.841	-0.172585
14.85	-0.171517
14.859	-0.171937
14.867	-0.172194
14.876	-0.170461
14.885	-0.169217
14.893	-0.167195
14.902	-0.167392
14.911	-0.168699
14.919	-0.16989
14.928	-0.167335
14.937	-0.166293
14.945	-0.164106
14.954	-0.163318
14.963	-0.164636
14.971	-0.164748
14.98	-0.163666
14.988	-0.164433
14.997	-0.163736
15.006	-0.162572
15.014	-0.160238
15.023	-0.15886
15.032	-0.157022
15.04	-0.155502
15.049	-0.152339
15.058	-0.151166
15.066	-0.148887
15.075	-0.146902
15.084	-0.148091
15.092	-0.149577
15.101	-0.148691
15.109	-0.15048
15.118	-0.15098
15.127	-0.149305
15.135	-0.144183
15.144	-0.143028
15.153	-0.141538
15.161	-0.141359
15.17	-0.142064
15.179	-0.141625
15.187	-0.143505
15.196	-0.145749
15.205	-0.144009
15.213	-0.144481
15.222	-0.145712
15.23	-0.146244
15.239	-0.146198
15.248	-0.146603
15.256	-0.149049
15.265	-0.148508
15.274	-0.150958
15.282	-0.154528
15.291	-0.157036
15.3	-0.155964
15.308	-0.156208
15.317	-0.157643
15.326	-0.158409
15.334	-0.160093
15.343	-0.16111
15.352	-0.164923
15.36	-0.167889
15.369	-0.169053
15.377	-0.174098
15.386	-0.1745
15.395	-0.174826
15.403	-0.175013
15.412	-0.172709
15.421	-0.17468
15.429	-0.174599
15.438	-0.17295
15.447	-0.172789
15.455	-0.174542
15.464	-0.17537
15.473	-0.176505
15.481	-0.178152
15.49	-0.177652
15.498	-0.176537
15.507	-0.175049
15.516	-0.175475
15.524	-0.175678
15.533	-0.174561
15.542	-0.175407
15.55	-0.173724
15.559	-0.173394
15.568	-0.174491
15.576	-0.174466
15.585	-0.17649
15.594	-0.174798
15.602	-0.176108
15.611	-0.176935
15.619	-0.175938
15.628	-0.176438
15.637	-0.176836
15.645	-0.176839
15.654	-0.177482
15.663	-0.179583
15.671	-0.181286
15.68	-0.182751
15.689	-0.182928
15.697	-0.182415
15.706	-0.185202
15.715	-0.185449
15.723	-0.186948
15.732	-0.18837
15.741	-0.18951
15.749	-0.192743
15.758	-0.191747
15.766	-0.191142
15.775	-0.192317
15.784	-0.191136
15.792	-0.19312
15.801	-0.192771
15.81	-0.193309
15.818	-0.190776
15.827	-0.191822
15.836	-0.194179
15.844	-0.198538
15.853	-0.200709
15.862	-0.203124
15.87	-0.204467
15.879	-0.202878
15.887	-0.201805
15.896	-0.202622
15.905	-0.200864
15.913	-0.201271
15.922	-0.201462
15.931	-0.203038
15.939	-0.205566
15.948	-0.202754
15.957	-0.20385
15.965	-0.204415
15.974	-0.203099
15.983	-0.20261
15.991	-0.20345
16	-0.203106
16.008	-0.202601
16.017	-0.201522
16.026	-0.197887
16.034	-0.197696
16.043	-0.194954
16.052	-0.194958
16.06	-0.190475
16.069	-0.187643
16.078	-0.185611
16.086	-0.185722
16.095	-0.185764
16.104	-0.184847
16.112	-0.1839
16.121	-0.184022
16.129	-0.186362
16.138	-0.18509
16.147	-0.185282
16.155	-0.182967
16.164	-0.185786
16.173	-0.186565
16.181	-0.18585
16.19	-0.190072
16.199	-0.193858
16.207	-0.195276
16.216	-0.197105
16.225	-0.195887
16.233	-0.195927
16.242	-0.195616
16.251	-0.197214
16.259	-0.198099
16.268	-0.19704
16.276	-0.197544
16.285	-0.200243
16.294	-0.200977
16.302	-0.201441
16.311	-0.204613
16.32	-0.206602
16.328	-0.206376
16.337	-0.208726
16.346	-0.208382
16.354	-0.206619
16.363	-0.205329
16.372	-0.205942
16.38	-0.205818
16.389	-0.205505
16.397	-0.204111
16.406	-0.199235
16.415	-0.197525
16.423	-0.194426
16.432	-0.193227
16.441	-0.193525
16.449	-0.194255
16.458	-0.197828
16.467	-0.197037
16.475	-0.198992
16.484	-0.197196
16.493	-0.195287
16.501	-0.192638
16.51	-0.191507
16.518	-0.18826
16.527	-0.182916
16.536	-0.179855
16.544	-0.180147
16.553	-0.178891
16.562	-0.178158
16.57	-0.173223
16.579	-0.172514
16.588	-0.171941
16.596	-0.173195
16.605	-0.171323
16.614	-0.172642
16.622	-0.174828
16.631	-0.173055
16.64	-0.172684
16.648	-0.173619
16.657	-0.17411
16.665	-0.174758
16.674	-0.173916
16.683	-0.174565
16.691	-0.173029
16.7	-0.172469
16.709	-0.174822
16.717	-0.176654
16.726	-0.178999
16.735	-0.180795
16.743	-0.18189
16.752	-0.183756
16.761	-0.182601
16.769	-0.179511
16.778	-0.177489
16.786	-0.181511
16.795	-0.182892
16.804	-0.182816
16.812	-0.182764
16.821	-0.181903
16.83	-0.180569
16.838	-0.178426
16.847	-0.177998
16.856	-0.177722
16.864	-0.176979
16.873	-0.175274
16.882	-0.172536
16.89	-0.172846
16.899	-0.171949
16.907	-0.17051
16.916	-0.171365
16.925	-0.171997
16.933	-0.170785
16.942	-0.16874
16.951	-0.168253
16.959	-0.168693
16.968	-0.167909
16.977	-0.168128
16.985	-0.170057
16.994	-0.170077
17.003	-0.170917
17.011	-0.170226
17.02	-0.169728
17.028	-0.169646
17.037	-0.169416
17.046	-0.168444
17.054	-0.168495
17.063	-0.168493
17.072	-0.16921
17.08	-0.169691
17.089	-0.170445
17.098	-0.171857
17.106	-0.169232
17.115	-0.168988
17.124	-0.170662
17.132	-0.169331
17.141	-0.168243
17.15	-0.166857
17.158	-0.166272
17.167	-0.167732
17.175	-0.168764
17.184	-0.169455
17.193	-0.1695
17.201	-0.168057
17.21	-0.168198
17.219	-0.168606
17.227	-0.167855
17.236	-0.166907
17.245	-0.165647
17.253	-0.165801
[truncated: 34,763 more rows]

## Sheet: Figure 5b
Table 1
	time	Abs
	0	0.000346
	0.001	0.000455
	0.002	0.000602
	0.002	0.000685
	0.003	0.000949
	0.004	0.001012
	0.005	0.00108
	0.005	0.001237
	0.006	0.001216
	0.007	0.001226
	0.008	0.001172
	0.008	0.001243
	0.009	0.001209
	0.01	0.001251
	0.011	0.001233
	0.011	0.001194
	0.012	0.001344
	0.013	0.001324
	0.014	0.001346
	0.014	0.001448
	0.015	0.001346
	0.016	0.001349
	0.017	0.001468
	0.017	0.001418
	0.018	0.001349
	0.019	0.001425
	0.02	0.00142
	0.02	0.001531
	0.021	0.001627
	0.022	0.001823
	0.023	0.001903
	0.023	0.00206
	0.024	0.002145
	0.025	0.002162
	0.025	0.002113
	0.026	0.002238
	0.027	0.002539
	0.028	0.002722
	0.028	0.002785
	0.029	0.0029
	0.03	0.002909
	0.031	0.002947
	0.031	0.002967
	0.032	0.003246
	0.033	0.003296
	0.034	0.00337
	0.034	0.003398
	0.035	0.003266
	0.036	0.003333
	0.037	0.003313
	0.037	0.003314
	0.038	0.003347
	0.039	0.003262
	0.04	0.003312
	0.04	0.003125
	0.041	0.003126
	0.042	0.00312
	0.043	0.003139
	0.043	0.003152
	0.044	0.003045
	0.045	0.002968
	0.046	0.002853
	0.046	0.002824
	0.047	0.002801
	0.048	0.002694
	0.049	0.002634
	0.049	0.00253
	0.05	0.002521
	0.051	0.00248
	0.052	0.002433
	0.052	0.002472
	0.053	0.002451
	0.054	0.002352
	0.055	0.002552
	0.055	0.002549
	0.056	0.00248
	0.057	0.002476
	0.058	0.002344
	0.058	0.002369
	0.059	0.002358
	0.06	0.002321
	0.061	0.002284
	0.061	0.002261
	0.062	0.002301
	0.063	0.002311
	0.064	0.00228
	0.064	0.002073
	0.065	0.001807
	0.066	0.001866
	0.067	0.001763
	0.067	0.001648
	0.068	0.001523
	0.069	0.001628
	0.07	0.001389
	0.07	0.001297
	0.071	0.0013
	0.072	0.001133
	0.073	0.001403
	0.073	0.001253
	0.074	0.001135
	0.075	0.001068
	0.076	0.000895
	0.076	0.000923
	0.077	0.000753
	0.078	0.000649
	0.079	0.000641
	0.079	0.000549
	0.08	0.000344
	0.081	0.000287
	0.082	0.00028
	0.082	0.000301
	0.083	0.000313
	0.084	0.000272
	0.085	0.000257
	0.085	0.000293
	0.086	0.000208
	0.087	0.000164
	0.088	0.000183
	0.088	0.00017
	0.089	0.000137
	0.09	0.00014
	0.091	0.000179
	0.091	0.00012
	0.092	-0.000202
	0.093	-0.00019
	0.094	-0.000235
	0.094	-0.000215
	0.095	-6.9e-05
	0.096	-0.000198
	0.097	-0.000212
	0.097	-7.3e-05
	0.098	-2.7e-05
	0.099	8.5e-05
	0.1	-8.4e-05
	0.1	-0.000135
	0.101	-0.000216
	0.102	-0.000227
	0.103	-0.000187
	0.103	-0.000297
	0.104	-0.000246
	0.105	-0.000161
	0.106	-8.4e-05
	0.106	-0.000191
	0.107	-0.000167
	0.108	-0.00012
	0.109	-0.000126
	0.109	-0.000118
	0.11	-0.000319
	0.111	-0.000271
	0.112	-0.000264
	0.112	-0.000124
	0.113	-0.00012
	0.114	-0.000172
	0.115	-0.00016
	0.115	-0.000146
	0.116	-4.1e-05
	0.117	0.000123
	0.118	0.000268
	0.118	0.000276
	0.119	0.000276
	0.12	0.000295
	0.121	0.000359
	0.121	0.000292
	0.122	0.000263
	0.123	0.000293
	0.124	0.000236
	0.124	0.000182
	0.125	5.6e-05
	0.126	0.00013
	0.127	0.000194
	0.127	0.000356
	0.128	0.000304
	0.129	0.00028
	0.13	0.000198
	0.13	0.000321
	0.131	0.000353
	0.132	0.000505
	0.133	0.000517
	0.133	0.00052
	0.134	0.000426
	0.135	0.000254
	0.136	0.000134
	0.136	-4.3e-05
	0.137	2.3e-05
	0.138	1.6e-05
	0.139	-1.7e-05
	0.139	1.8e-05
	0.14	2.5e-05
	0.141	0.000139
	0.142	8.8e-05
	0.142	0.00016
	0.143	0.000135
	0.144	0.000281
	0.145	0.000272
	0.145	0.000455
	0.146	0.000738
	0.147	0.00098
	0.148	0.001257
	0.148	0.001668
	0.149	0.002249
	0.15	0.002808
	0.151	0.003532
	0.151	0.004399
	0.152	0.005313
	0.153	0.006337
	0.154	0.007095
	0.154	0.007944
	0.155	0.008741
	0.156	0.009718
	0.157	0.010749
	0.157	0.011828
	0.158	0.012955
	0.159	0.014117
	0.16	0.015324
	0.16	0.016509
	0.161	0.017762
	0.162	0.01917
	0.163	0.020517
	0.163	0.021666
	0.164	0.022821
	0.165	0.023892
	0.166	0.025088
	0.166	0.026353
	0.167	0.027546
	0.168	0.028605
	0.168	0.029561
	0.169	0.030502
	0.17	0.031407
	0.171	0.032362
	0.171	0.033372
	0.172	0.034406
	0.173	0.035445
	0.174	0.036479
	0.174	0.037322
	0.175	0.038325
	0.176	0.039274
	0.177	0.040307
	0.177	0.041237
	0.178	0.042043
	0.179	0.042946
	0.18	0.043862
	0.18	0.044728
	0.181	0.045554
	0.182	0.046473
	0.183	0.047291
	0.183	0.047971
	0.184	0.04878
	0.185	0.049589
	0.186	0.050265
	0.186	0.050755
	0.187	0.051211
	0.188	0.051715
	0.189	0.052076
	0.189	0.052246
	0.19	0.052371
	0.191	0.052658
	0.192	0.05288
	0.192	0.053053
	0.193	0.053131
	0.194	0.053228
	0.195	0.053279
	0.195	0.05322
	0.196	0.053174
	0.197	0.053078
	0.198	0.053096
	0.198	0.053241
	0.199	0.053109
	0.2	0.052949
	0.201	0.052833
	0.201	0.052607
	0.202	0.052395
	0.203	0.05224
	0.204	0.051996
	0.204	0.051882
	0.205	0.051698
	0.206	0.051842
	0.207	0.051702
	0.207	0.051621
	0.208	0.05148
	0.209	0.051389
	0.21	0.051276
	0.21	0.0512
	0.211	0.051149
	0.212	0.051152
	0.213	0.051008
	0.213	0.050922
	0.214	0.050754
	0.215	0.050621
	0.216	0.05064
	0.216	0.050635
	0.217	0.050478
	0.218	0.050357
	0.219	0.050193
	0.219	0.049986
	0.22	0.049801
	0.221	0.049619
	0.222	0.049451
	0.222	0.049189
	0.223	0.048876
	0.224	0.048712
	0.225	0.048472
	0.225	0.048063
	0.226	0.047569
	0.227	0.04715
	0.228	0.046834
	0.228	0.04637
	0.229	0.04589
	0.23	0.045437
	0.231	0.045009
	0.231	0.044519
	0.232	0.044059
	0.233	0.043611
	0.234	0.043381
	0.234	0.043129
	0.235	0.042678
	0.236	0.042001
	0.237	0.041275
	0.237	0.040851
	0.238	0.040521
	0.239	0.040147
	0.24	0.039858
	0.24	0.039473
	0.241	0.039076
	0.242	0.038658
	0.243	0.038324
	0.243	0.037768
	0.244	0.037217
	0.245	0.036833
	0.246	0.036541
	0.246	0.036116
	0.247	0.035739
	0.248	0.035298
	0.249	0.034782
	0.249	0.034378
	0.25	0.034056
	0.251	0.033599
	0.252	0.033226
	0.252	0.032821
	0.253	0.03239
	0.254	0.031951
	0.255	0.031622
	0.255	0.031282
	0.256	0.030834
	0.257	0.030436
	0.258	0.030009
	0.258	0.029598
	0.259	0.029161
	0.26	0.028749
	0.261	0.028343
	0.261	0.027972
	0.262	0.027633
	0.263	0.027383
	0.264	0.027226
	0.264	0.027055
	0.265	0.026738
	0.266	0.026402
	0.267	0.026101
	0.267	0.025857
	0.268	0.025592
	0.269	0.0253
	0.27	0.025053
	0.27	0.024744
	0.271	0.024299
	0.272	0.023841
	0.273	0.023555
	0.273	0.023446
	0.274	0.023293
	0.275	0.022953
	0.276	0.022538
	0.276	0.022172
	0.277	0.021782
	0.278	0.021409
	0.279	0.021168
	0.279	0.020961
	0.28	0.02067
	0.281	0.020607
	0.282	0.020668
	0.282	0.020528
	0.283	0.020282
	0.284	0.020094
	0.285	0.02001
	0.285	0.019862
	0.286	0.019651
	0.287	0.019572
	0.288	0.019516
	0.288	0.019361
	0.289	0.01917
	0.29	0.019035
	0.291	0.018933
	0.291	0.018795
	0.292	0.0186
	0.293	0.018395
	0.294	0.018251
	0.294	0.018225
	0.295	0.01812
	0.296	0.018084
	0.297	0.018076
	0.297	0.018122
	0.298	0.018099
	0.299	0.017904
	0.3	0.017669
	0.3	0.017458
	0.301	0.017167
	0.302	0.016947
	0.303	0.016886
	0.303	0.016733
	0.304	0.0165
	0.305	0.016225
	0.306	0.016048
	0.306	0.01593
	0.307	0.015797
	0.308	0.015695
	0.308	0.015534
	0.309	0.015328
	0.31	0.015064
	0.311	0.014753
	0.311	0.014679
	0.312	0.014509
	0.313	0.014313
	0.314	0.01419
	0.314	0.014062
	0.315	0.013923
	0.316	0.013717
	0.317	0.013487
	0.317	0.013359
	0.318	0.013123
	0.319	0.012834
	0.32	0.012786
	0.32	0.012756
	0.321	0.012646
	0.322	0.012447
	0.323	0.012339
	0.323	0.012393
	0.324	0.012208
	0.325	0.011889
	0.326	0.011786
	0.326	0.011695
	0.327	0.011536
	0.328	0.011337
	0.329	0.011171
	0.329	0.011054
	0.33	0.010979
	0.331	0.010995
	0.332	0.010907
	0.332	0.010739
	0.333	0.010625
	0.334	0.010384
	0.335	0.010079
	0.335	0.009823
	0.336	0.009722
	0.337	0.009733
	0.338	0.009755
	0.338	0.009688
	0.339	0.009544
	0.34	0.009453
	0.341	0.009403
	0.341	0.009315
	0.342	0.009254
	0.343	0.009169
	0.344	0.009023
	0.344	0.00886
	0.345	0.008696
	0.346	0.008579
	0.347	0.008466
	0.347	0.00839
	0.348	0.008326
	0.349	0.008202
	0.35	0.008188
	0.35	0.00821
	0.351	0.008203
	0.352	0.008253
	0.353	0.008289
	0.353	0.008287
	0.354	0.008303
	0.355	0.008307
	0.356	0.008285
	0.356	0.00821
	0.357	0.008052
	0.358	0.007888
	0.359	0.007828
	0.359	0.007752
	0.36	0.007566
	0.361	0.007406
	0.362	0.007374
	0.362	0.007341
	0.363	0.007262
	0.364	0.007177
	0.365	0.007106
	0.365	0.007074
	0.366	0.007105
	0.367	0.00712
	0.368	0.007155
	0.368	0.007116
	0.369	0.006975
	0.37	0.006877
	0.371	0.006861
	0.371	0.006791
	0.372	0.006816
	0.373	0.006862
	0.374	0.006879
	0.374	0.006798
	0.375	0.006662
	0.376	0.006599
	0.377	0.006604
	0.377	0.006461
	0.378	0.006322
	0.379	0.00628
	0.38	0.006254
	0.38	0.006158
	0.381	0.00618
	0.382	0.006167
	0.383	0.006145
	0.383	0.006204
	0.384	0.006324
	0.385	0.006454
	0.386	0.006434
	0.386	0.006407
	0.387	0.006366
	0.388	0.006336
	0.389	0.006409
	0.389	0.006403
	0.39	0.006346
	0.391	0.006346
	0.392	0.006366
	0.392	0.006345
	0.393	0.006312
	0.394	0.006227
	0.395	0.006224
	0.395	0.006271
	0.396	0.006243
	0.397	0.006194
	0.398	0.006223
	0.398	0.006286
	0.399	0.006344
	0.4	0.006357
	0.401	0.006317
	0.401	0.006302
	0.402	0.006268
	0.403	0.006223
	0.404	0.006132
	0.404	0.006032
	0.405	0.005906
	0.406	0.005786
	0.407	0.005798
	0.407	0.005866
	0.408	0.005834
	0.409	0.005737
	0.41	0.005644
	0.41	0.005526
	0.411	0.005479
	0.412	0.005541
	0.413	0.005497
	0.413	0.005522
	0.414	0.005602
	0.415	0.005573
	0.416	0.005567
	0.416	0.005531
	0.417	0.005535
	0.418	0.005568
	0.419	0.005544
	0.419	0.005619
	0.42	0.00568
	0.421	0.005627
	0.422	0.005506
	0.422	0.005345
	0.423	0.005244
	0.424	0.005196
	0.425	0.005091
	0.425	0.005159
	0.426	0.004957
	0.427	0.004848
	0.428	0.004942
	0.428	0.005059
	0.429	0.004996
	0.43	0.004879
	0.431	0.004835
	0.431	0.004859
	0.432	0.004835
	0.433	0.004845
	0.434	0.004843
	0.434	0.004842
	0.435	0.004771
	0.436	0.00461
	0.437	0.004519
	0.437	0.004581
	0.438	0.004681
	0.439	0.004679
	0.44	0.004748
	0.44	0.004806
	0.441	0.004777
	0.442	0.00481
	0.443	0.004935
	0.443	0.004941
	0.444	0.004828
	0.445	0.004777
	0.446	0.00478
	0.446	0.004861
	0.447	0.004891
	0.448	0.004907
	0.449	0.004881
	0.449	0.004827
	0.45	0.004872
	0.451	0.00493
	0.451	0.004843
	0.452	0.004845
	0.453	0.004772
	0.454	0.004786
	0.454	0.004832
	0.455	0.004881
	0.456	0.004945
	0.457	0.004882
	0.457	0.004806
	0.458	0.004734
	0.459	0.004658
	0.46	0.004676
	0.46	0.004703
	0.461	0.004707
	0.462	0.004685
	0.463	0.00461
	0.463	0.004742
	0.464	0.004805
	0.465	0.00464
	0.466	0.004525
	0.466	0.004508
	0.467	0.004466
	0.468	0.004426
	0.469	0.004388
	0.469	0.004303
	0.47	0.004255
	0.471	0.004209
	0.472	0.004191
	0.472	0.004284
	0.473	0.004332
	0.474	0.004224
	0.475	0.004086
	0.475	0.004013
	0.476	0.004011
	0.477	0.003961
	0.478	0.003956
	0.478	0.003997
	0.479	0.003985
	0.48	0.003985
	0.481	0.004024
	0.481	0.00418
	0.482	0.004186
	0.483	0.004061
	0.484	0.003964
	0.484	0.003952
	0.485	0.003843
	0.486	0.004023
	0.487	0.003935
	0.487	0.004061
	0.488	0.004002
	0.489	0.003939
	0.49	0.004103
	0.49	0.004111
	0.491	0.004112
	0.492	0.00409
	0.493	0.004121
	0.493	0.004031
	0.494	0.004052
	0.495	0.004079
	0.496	0.004147
	0.496	0.004261
	0.497	0.004308
	0.498	0.004215
	0.499	0.004288
	0.499	0.004414
	0.5	0.00443
	0.501	0.004345
	0.502	0.004158
	0.502	0.004078
	0.503	0.004033
	0.504	0.004157
	0.505	0.004223
	0.505	0.004255
	0.506	0.004231
	0.507	0.004273
	0.508	0.004218
	0.508	0.004171
	0.509	0.004231
	0.51	0.004232
	0.511	0.004142
	0.511	0.004316
	0.512	0.004422
	0.513	0.004463
	0.514	0.004498
	0.514	0.004448
	0.515	0.004403
	0.516	0.004385
	0.517	0.004412
	0.517	0.004294
	0.518	0.00419
	0.519	0.004192
	0.52	0.004262
	0.52	0.004425
	0.521	0.004538
	0.522	0.004585
	0.523	0.004597
	0.523	0.004455
	0.524	0.004398
	0.525	0.00422
	0.526	0.004139
	0.526	0.004028
	0.527	0.003827
	0.528	0.003759
	0.529	0.003787
	0.529	0.003792
	0.53	0.003685
	0.531	0.003691
	0.532	0.003582
	0.532	0.003474
	0.533	0.003324
	0.534	0.003276
	0.535	0.00329
	0.535	0.003251
	0.536	0.00333
	0.537	0.003197
	0.538	0.00309
	0.538	0.003087
	0.539	0.00316
	0.54	0.00336
	0.541	0.0034
	0.541	0.003284
	0.542	0.00332
	0.543	0.003239
	0.544	0.003321
	0.544	0.00327
	0.545	0.003188
	0.546	0.003265
	0.547	0.003355
	0.547	0.003247
	0.548	0.003354
	0.549	0.003245
	0.55	0.003258
	0.55	0.003209
	0.551	0.003127
	0.552	0.003259
	0.553	0.003225
	0.553	0.003216
	0.554	0.003242
	0.555	0.003267
	0.556	0.003251
	0.556	0.003353
	0.557	0.003568
	0.558	0.003392
	0.559	0.003343
	0.559	0.003342
	0.56	0.003369
	0.561	0.003525
	0.562	0.003717
	0.562	0.003687
	0.563	0.0039
	0.564	0.003942
	0.565	0.004153
	0.565	0.004204
	0.566	0.004123
	0.567	0.004073
	0.568	0.004052
	0.568	0.004024
	0.569	0.004077
	0.57	0.004258
	0.571	0.004472
	0.571	0.004489
	0.572	0.004438
	0.573	0.004551
	0.574	0.004499
	0.574	0.004487
	0.575	0.004601
	0.576	0.004601
	0.577	0.004526
	0.577	0.004567
	0.578	0.004514
	0.579	0.00442
	0.58	0.004369
	0.58	0.004425
	0.581	0.004415
	0.582	0.004464
	0.583	0.004421
	0.583	0.004435
	0.584	0.004315
	0.585	0.004366
	0.586	0.004348
	0.586	0.004356
	0.587	0.004391
	0.588	0.0044
	0.589	0.004447
	0.589	0.004453
	0.59	0.004557
	0.591	0.004704
	0.591	0.004745
	0.592	0.004817
	0.593	0.004928
	0.594	0.004855
	0.594	0.004493
	0.595	0.004611
	0.596	0.004581
	0.597	0.004515
	0.597	0.004557
	0.598	0.00451
	0.599	0.004294
	0.6	0.004405
	0.6	0.004201
	0.601	0.004207
	0.602	0.004027
	0.603	0.004181
	0.603	0.004176
	0.604	0.004268
	0.605	0.004333
	0.606	0.004456
	0.606	0.004434
	0.607	0.004358
	0.608	0.004349
	0.609	0.004353
	0.609	0.004418
	0.61	0.004451
	0.611	0.004489
	0.612	0.00443
	0.612	0.004325
	0.613	0.004259
	0.614	0.004295
	0.615	0.004173
	0.615	0.00419
	0.616	0.004125
	0.617	0.004094
	0.618	0.003996
	0.618	0.004004
	0.619	0.003997
	0.62	0.004053
	0.621	0.004065
	0.621	0.004062
	0.622	0.00409
	0.623	0.004103
	0.624	0.003995
	0.624	0.003848
	0.625	0.003742
	0.626	0.003752
	0.627	0.003608
	0.627	0.003471
	0.628	0.003304
	0.629	0.003258
	0.63	0.003095
	0.63	0.002971
	0.631	0.002904
	0.632	0.002877
	0.633	0.002773
	0.633	0.002667
	0.634	0.002696
	0.635	0.002709
	0.636	0.002657
	0.636	0.002695
	0.637	0.002677
	0.638	0.00263
	0.639	0.002761
	0.639	0.002799
	0.64	0.002685
	0.641	0.002795
	0.642	0.002759
	0.642	0.002669
	0.643	0.00266
	0.644	0.002624
	0.645	0.002168
	0.645	0.00224
	0.646	0.002307
	0.647	0.002165
	0.648	0.002173
	0.648	0.002219
	0.649	0.00224
	0.65	0.002236
	0.651	0.002117
	0.651	0.002107
	0.652	0.002023
	0.653	0.00195
	0.654	0.001939
	0.654	0.001796
	0.655	0.001727
	0.656	0.001805
	0.657	0.00181
	0.657	0.001818
	0.658	0.001837
	0.659	0.001914
	0.66	0.001991
	0.66	0.002057
	0.661	0.002031
	0.662	0.002029
	0.663	0.002121
	0.663	0.002123
	0.664	0.002272
	0.665	0.002342
	0.666	0.00246
	0.666	0.002592
	0.667	0.00258
	0.668	0.002626
	0.669	0.00258
	0.669	0.002611
	0.67	0.00264
	0.671	0.002613
	0.672	0.002528
	0.672	0.002691
	0.673	0.002575
	0.674	0.002694
	0.675	0.002723
	0.675	0.002757
	0.676	0.002878
	0.677	0.00281
	0.678	0.002864
	0.678	0.002922
	0.679	0.002877
	0.68	0.002885
	0.681	0.002892
	0.681	0.002888
	0.682	0.002956
	0.683	0.002839
	0.684	0.002711
	0.684	0.002727
	0.685	0.002797
	0.686	0.002845
	0.687	0.002984
	0.687	0.002965
	0.688	0.002989
	0.689	0.003011
	0.69	0.003005
	0.69	0.003081
	0.691	0.003091
	0.692	0.003154
	0.693	0.003214
	0.693	0.003196
	0.694	0.003185
	0.695	0.003224
	0.696	0.003102
	0.696	0.002948
	0.697	0.002985
	0.698	0.003012
	0.699	0.002964
	0.699	0.002927
	0.7	0.002863
	0.701	0.002851
	0.702	0.002662
	0.702	0.002534
	0.703	0.002494
	0.704	0.002393
	0.705	0.00235
	0.705	0.002325
	0.706	0.002278
	0.707	0.002237
	0.708	0.002257
	0.708	0.002171
	0.709	0.002131
	0.71	0.001951
	0.711	0.001927
	0.711	0.001819
	0.712	0.001926
	0.713	0.001758
	0.714	0.001747
	0.714	0.001761
	0.715	0.001719
	0.716	0.001729
	0.717	0.001742
	0.717	0.001769
	0.718	0.001762
	0.719	0.001721
	0.72	0.001788
	0.72	0.001853
	0.721	0.00193
	0.722	0.002099
	0.723	0.002008
	0.723	0.002032
	0.724	0.001874
	0.725	0.001987
	0.726	0.002111
	0.726	0.002014
	0.727	0.002184
	0.728	0.002186
	0.729	0.002203
	0.729	0.00238
	0.73	0.002365
	0.731	0.002553
	0.732	0.002651
	0.732	0.002687
	0.733	0.002685
	0.734	0.002875
	0.734	0.002823
	0.735	0.002749
	0.736	0.002817
	0.737	0.002739
	0.737	0.002914
	0.738	0.002873
	0.739	0.00297
	0.74	0.00308
	0.74	0.003135
	0.741	0.003091
	0.742	0.003098
	0.743	0.003117
	0.743	0.003107
	0.744	0.003149
	0.745	0.003212
	0.746	0.003282
	0.746	0.003371
	0.747	0.003425
	0.748	0.003529
	0.749	0.003602
	0.749	0.003529
	0.75	0.003574
	0.751	0.003599
	0.752	0.0037
	0.752	0.003838
	0.753	0.003928
	0.754	0.004047
	0.755	0.004047
	0.755	0.004144
	0.756	0.004432
	0.757	0.004494
	0.758	0.004505
	0.758	0.004552
	0.759	0.004453
	0.76	0.004468
	0.761	0.004551
	0.761	0.004567
	0.762	0.004512
	0.763	0.004498
	0.764	0.004548
	0.764	0.00455
	0.765	0.004607
	0.766	0.004599
	0.767	0.004367
	0.767	0.004236
	0.768	0.004048
	0.769	0.004054
	0.77	0.004016
	0.77	0.00413
	0.771	0.004182
	0.772	0.004354
	0.773	0.004671
	0.773	0.004865
	0.774	0.005447
	0.775	0.006046
	0.776	0.007157
	0.776	0.008729
	0.777	0.010663
	0.778	0.012821
	0.779	0.015207
	0.779	0.017601
	0.78	0.020047
	0.781	0.022696
	0.782	0.025041
	0.782	0.027223
	0.783	0.029455
	0.784	0.031737
	0.785	0.033992
	0.785	0.036088
	0.786	0.038169
	0.787	0.040066
	0.788	0.04204
	0.788	0.043975
	0.789	0.045804
	0.79	0.047654
	0.791	0.049383
	0.791	0.050991
	0.792	0.052724
	0.793	0.054438
	0.794	0.055791
	0.794	0.057332
	0.795	0.058774
	0.796	0.060266
	0.797	0.061844
	0.797	0.063371
	0.798	0.064741
	0.799	0.06629
	0.8	0.067942
	0.8	0.069417
	0.801	0.070903
	0.802	0.072548
	0.803	0.074013
	0.803	0.075431
	0.804	0.076866
	0.805	0.078233
	0.806	0.079682
	0.806	0.0811
	0.807	0.082545
	0.808	0.083955
	0.809	0.085302
	0.809	0.086458
	0.81	0.087548
	0.811	0.088712
	0.812	0.089595
	0.812	0.090199
	0.813	0.090444
	0.814	0.090216
	0.815	0.089581
	0.815	0.088696
	0.816	0.08758
	0.817	0.086429
	0.818	0.08522
	0.818	0.083883
	0.819	0.082666
	0.82	0.081554
	0.821	0.080405
	0.821	0.079196
	0.822	0.078041
	0.823	0.076875
	0.824	0.075814
	0.824	0.074861
	0.825	0.073878
	0.826	0.072955
	0.827	0.071968
	0.827	0.071028
	0.828	0.070215
	0.829	0.069486
	0.83	0.068675
	0.83	0.067812
	0.831	0.067035
	0.832	0.066085
	0.833	0.065229
	0.833	0.064609
	0.834	0.06401
	0.835	0.063363
	0.836	0.062738
	0.836	0.061997
	0.837	0.061218
	0.838	0.060595
	0.839	0.05988
	0.839	0.058975
	0.84	0.058174
	0.841	0.057377
	0.842	0.056673
	0.842	0.056009
	0.843	0.055255
	0.844	0.054404
	0.845	0.05349
	0.845	0.052618
	0.846	0.051792
	0.847	0.051119
	0.848	0.05054
	0.848	0.049838
	0.849	0.049078
	0.85	0.048361
	0.851	0.047656
	0.851	0.046862
	0.852	0.046021
	0.853	0.045201
	0.854	0.044503
	0.854	0.043851
	0.855	0.04327
	0.856	0.042644
	0.857	0.041913
	0.857	0.041235
	0.858	0.040618
	0.859	0.040056
	0.86	0.039501
	0.86	0.038943
	0.861	0.038309
	0.862	0.037667
	0.863	0.037056
	0.863	0.036526
	0.864	0.036057
	0.865	0.035474
	0.866	0.034815
	0.866	0.034171
	0.867	0.033588
	0.868	0.032952
	0.869	0.032298
	0.869	0.03183
	0.87	0.031355
	0.871	0.030755
	0.872	0.030065
	0.872	0.029423
	0.873	0.028922
	0.874	0.02836
	0.874	0.027802
	0.875	0.027197
	0.876	0.026634
	0.877	0.026155
	0.877	0.02569
	0.878	0.02534
	0.879	0.024975
	0.88	0.024594
	0.88	0.024176
	0.881	0.023795
	0.882	0.0234
	0.883	0.022996
	0.883	0.022673
	0.884	0.022274
	0.885	0.021641
	0.886	0.021168
	0.886	0.020856
	0.887	0.020486
	0.888	0.020108
	0.889	0.01986
	0.889	0.019597
	0.89	0.019386
	0.891	0.01906
	0.892	0.018659
	0.892	0.018134
	0.893	0.017786
	0.894	0.017436
	0.895	0.017067
	0.895	0.016645
	0.896	0.016181
	0.897	0.015728
	0.898	0.015406
	0.898	0.015124
	0.899	0.014869
	0.9	0.014603
	0.901	0.014146
	0.901	0.013774
	0.902	0.013562
	0.903	0.01336
	0.904	0.0131
	0.904	0.01283
	0.905	0.012612
	0.906	0.012455
	0.907	0.012224
	0.907	0.011985
	0.908	0.011759
	0.909	0.01151
	0.91	0.01138
	0.91	0.011262
	0.911	0.011205
	0.912	0.011111
	0.913	0.011052
	0.913	0.011007
	0.914	0.010838
	0.915	0.0107
	0.916	0.010563
	0.916	0.010363
	0.917	0.010239
	0.918	0.010146
	0.919	0.010018
	0.919	0.009978
	0.92	0.009984
	0.921	0.009864
	0.922	0.009777
	0.922	0.009872
	0.923	0.00994
	0.924	0.009886
	0.925	0.009922
	0.925	0.009963
	0.926	0.00993
	0.927	0.009902
	0.928	0.009952
	0.928	0.010009
	0.929	0.009962
	0.93	0.009876
	0.931	0.009738
	0.931	0.009654
	0.932	0.009614
	0.933	0.009557
	0.934	0.009567
	0.934	0.009581
	0.935	0.009497
	0.936	0.00936
	0.937	0.009259
	0.937	0.009191
	0.938	0.009117
	0.939	0.009056
	0.94	0.008999
	0.94	0.008923
	0.941	0.008847
	0.942	0.008806
	0.943	0.008789
	0.943	0.008724
	0.944	0.008728
	0.945	0.008774
	0.946	0.008781
	0.946	0.008727
	0.947	0.008626
	0.948	0.008432
	0.949	0.008265
	0.949	0.008123
	0.95	0.007947
	0.951	0.007737
	0.952	0.007594
	0.952	0.007483
	0.953	0.007511
	0.954	0.007526
	0.955	0.00744
	0.955	0.007344
	0.956	0.007295
	0.957	0.007223
	0.958	0.007042
	0.958	0.006938
	0.959	0.006861
	0.96	0.006688
	0.961	0.006479
	0.961	0.006459
	0.962	0.006503
	0.963	0.006449
	0.964	0.006518
	0.964	0.006346
	0.965	0.006122
	0.966	0.005823
	0.967	0.005737
	0.967	0.005771
	0.968	0.005823
	0.969	0.00579
	0.97	0.005712
	0.97	0.005716
	0.971	0.005618
	0.972	0.00555
	0.973	0.005561
	0.973	0.005644
	0.974	0.00571
	0.975	0.005728
	0.976	0.005731
	0.976	0.005744
	0.977	0.005655
	0.978	0.005549
	0.979	0.005456
	0.979	0.005391
	0.98	0.005291
	0.981	0.005158
	0.982	0.005082
	0.982	0.004993
	0.983	0.004905
	0.984	0.004896
	0.985	0.00503
	0.985	0.005166
	0.986	0.005242
	0.987	0.005298
	0.988	0.005325
	0.988	0.005374
	0.989	0.005507
	0.99	0.005599
	0.991	0.005547
	0.991	0.005467
	0.992	0.005467
	0.993	0.005512
	0.994	0.005526
	0.994	0.005543
	0.995	0.005587
	0.996	0.005556
	0.997	0.005519
	0.997	0.005596
	0.998	0.005694
	0.999	0.005548
	1	0.005411
	1	0.00528
	1.001	0.005134
	1.002	0.005119
	1.003	0.00513
	1.003	0.005193
	1.004	0.005167
	1.005	0.005059
	1.006	0.004997
	1.006	0.005009
	1.007	0.004989
	1.008	0.004955
	1.009	0.004969
	1.009	0.004935
	1.01	0.004887
	1.011	0.004832
	1.012	0.00484
	1.012	0.004779
	1.013	0.004836
	1.014	0.004844
	1.015	0.004841
	1.015	0.004915
	1.016	0.005048
	1.017	0.005089
	1.017	0.005104
	1.018	0.005255
	1.019	0.00526
	1.02	0.005215
	1.02	0.005214
	1.021	0.005238
	1.022	0.005146
	1.023	0.005091
	1.023	0.005098
	1.024	0.005091
	1.025	0.005025
	1.026	0.004968
	1.026	0.004844
	1.027	0.004734
	1.028	0.004702
	1.029	0.00471
	1.029	0.004802
	1.03	0.004766
	1.031	0.004589
	1.032	0.004511
	1.032	0.004369
	1.033	0.004381
	1.034	0.004342
	1.035	0.004341
	1.035	0.004289
	1.036	0.004186
	1.037	0.004089
	1.038	0.003949
	1.038	0.00387
	1.039	0.003862
	1.04	0.003781
	1.041	0.003625
	1.041	0.003575
	1.042	0.003578
	1.043	0.003559
	1.044	0.003583
	1.044	0.003615
	1.045	0.003484
	1.046	0.003436
	1.047	0.003494
	1.047	0.003484
	1.048	0.003397
	1.049	0.003333
	1.05	0.003322
	1.05	0.003275
	1.051	0.003291
	1.052	0.003331
	1.053	0.003387
	1.053	0.003386
	1.054	0.003342
	1.055	0.003235
	1.056	0.00311
	1.056	0.003067
	1.057	0.002974
	1.058	0.002899
	1.059	0.002785
	1.059	0.002743
	1.06	0.002672
	1.061	0.002488
	1.062	0.002387
	1.062	0.002409
	1.063	0.002403
	1.064	0.002423
	1.065	0.002411
	1.065	0.00237
	1.066	0.00224
	1.067	0.002161
	1.068	0.002128
	1.068	0.002271
	1.069	0.002278
	1.07	0.002442
	1.071	0.002385
	1.071	0.002443
	1.072	0.002304
	1.073	0.002155
	1.074	0.002164
	1.074	0.002086
	1.075	0.002072
	1.076	0.002155
	1.077	0.002199
	1.077	0.002273
	1.078	0.002463
	1.079	0.002438
	1.08	0.002408
	1.08	0.002369
	1.081	0.002373
	1.082	0.002337
	1.083	0.002443
	1.083	0.002473
	1.084	0.002423
	1.085	0.002408
	1.086	0.002504
	1.086	0.002674
	1.087	0.002625
	1.088	0.002497
	1.089	0.002409
	1.089	0.002464
	1.09	0.002515
	1.091	0.002411
	1.092	0.002415
	1.092	0.002447
	1.093	0.002482
	1.094	0.00249
	1.095	0.002632
	1.095	0.00275
	1.096	0.002848
	1.097	0.002847
	1.098	0.002823
	1.098	0.002921
	1.099	0.002915
	1.1	0.002963
	1.101	0.003058
	1.101	0.003159
	1.102	0.003167
	1.103	0.003237
	1.104	0.003335
	1.104	0.003271
	1.105	0.003227
	1.106	0.003267
	1.107	0.003332
	1.107	0.003352
	1.108	0.003358
	1.109	0.003313
	1.11	0.00346
	1.11	0.003532
	1.111	0.003711
	1.112	0.003867
	1.113	0.00391
	1.113	0.003949
	1.114	0.003874
	1.115	0.003845
	1.116	0.003802
	1.116	0.003849
	1.117	0.003868
	1.118	0.00401
	1.119	0.003897
	1.119	0.003847
	1.12	0.003895
	1.121	0.003983
	1.122	0.003969
	1.122	0.004049
	1.123	0.004089
	1.124	0.004066
	1.125	0.004064
	1.125	0.00413
	1.126	0.004246
	1.127	0.0042
	1.128	0.003995
	1.128	0.003913
	1.129	0.004134
	1.13	0.004285
	1.131	0.00453
	1.131	0.004591
	1.132	0.004673
	1.133	0.00451
	1.134	0.004507
	1.134	0.004665
	1.135	0.004695
	1.136	0.00462
	1.137	0.004558
	1.137	0.004571
	1.138	0.004575
	1.139	0.004519
	1.14	0.004587
	1.14	0.004518
	1.141	0.004406
	1.142	0.004358
	1.143	0.004328
	1.143	0.004253
	1.144	0.004106
	1.145	0.004145
	1.146	0.004167
	1.146	0.004181
	1.147	0.004027
	1.148	0.004031
	1.149	0.00392
	1.149	0.003953
	1.15	0.004012
	1.151	0.003911
	1.152	0.004024
	1.152	0.004149
	1.153	0.004147
	1.154	0.00423
	1.155	0.004204
	1.155	0.004042
	1.156	0.004053
	1.157	0.004091
	1.158	0.004001
	1.158	0.004034
	1.159	0.004151
	1.16	0.004094
	1.16	0.004098
	1.161	0.004029
	1.162	0.004001
	1.163	0.003934
	1.163	0.003989
	1.164	0.004317
	1.165	0.004301
	1.166	0.004342
	1.166	0.004262
	1.167	0.004193
	1.168	0.003955
	1.169	0.003837
	1.169	0.003607
	1.17	0.003649
	1.171	0.003561
	1.172	0.003252
	1.172	0.003119
	1.173	0.003167
	1.174	0.003322
	1.175	0.003234
	1.175	0.003094
	1.176	0.003116
	1.177	0.00305
	1.178	0.00315
	1.178	0.003256
	1.179	0.00338
	1.18	0.003554
	1.181	0.003321
	1.181	0.003369
	1.182	0.003309
	1.183	0.003227
	1.184	0.003202
	1.184	0.003195
	1.185	0.003208
	1.186	0.00323
	1.187	0.003163
	1.187	0.003196
	1.188	0.003329
	1.189	0.003562
	1.19	0.003469
	1.19	0.003405
	1.191	0.003365
	1.192	0.003334
	1.193	0.003435
	1.193	0.003492
	1.194	0.003415
	1.195	0.003526
	1.196	0.003436
	1.196	0.003152
	1.197	0.003144
	1.198	0.00305
	1.199	0.002986
	1.199	0.003022
	1.2	0.003106
	1.201	0.003104
	1.202	0.002736
	1.202	0.002875
	1.203	0.00283
	1.204	0.002696
	1.205	0.002643
	1.205	0.002744
	1.206	0.00282
	1.207	0.003042
	1.208	0.0031
	1.208	0.003277
	1.209	0.003352
	1.21	0.003409
	1.211	0.003452
	1.211	0.003456
	1.212	0.003502
	1.213	0.003661
	1.214	0.003741
	1.214	0.003726
	1.215	0.003729
	1.216	0.003716
	1.217	0.003777
	1.217	0.003599
	1.218	0.003813
	1.219	0.003886
	1.22	0.003819
	1.22	0.003935
	1.221	0.003918
	1.222	0.003927
	1.223	0.003985
	1.223	0.00393
	1.224	0.004103
	1.225	0.004028
	1.226	0.004091
	1.226	0.003948
	1.227	0.003952
	1.228	0.003944
	1.229	0.003881
	1.229	0.00387
	1.23	0.00388
	1.231	0.003804
	1.232	0.003709
	1.232	0.003619
	1.233	0.003601
	1.234	0.00388
	1.235	0.003939
	1.235	0.004045
	1.236	0.004114
	1.237	0.003984
	1.238	0.003996
	1.238	0.003986
	1.239	0.003999
	1.24	0.003981
	1.241	0.004058
	1.241	0.004184
	1.242	0.004175
	1.243	0.004089
	1.244	0.004255
	1.244	0.004015
	1.245	0.003963
	1.246	0.003719
	1.247	0.003655
	1.247	0.003614
	1.248	0.003588
	1.249	0.00347
	1.25	0.003436
	1.25	0.003293
	1.251	0.003049
	1.252	0.003053
	1.253	0.002923
	1.253	0.003209
	1.254	0.003121
	1.255	0.003378
	1.256	0.003397
	1.256	0.003387
	1.257	0.003447
	1.258	0.003419
	1.259	0.003326
	1.259	0.003273
	1.26	0.003134
	1.261	0.003067
	1.262	0.002801
	1.262	0.002932
	1.263	0.002742
	1.264	0.002624
	1.265	0.002582
	1.265	0.002636
	1.266	0.002629
	1.267	0.002605
	1.268	0.002537
	1.268	0.002732
	1.269	0.002762
	1.27	0.002745
	1.271	0.002697
	1.271	0.002507
	1.272	0.002548
	1.273	0.002375
	1.274	0.002278
	1.274	0.002395
	1.275	0.002403
	1.276	0.002471
	1.277	0.00248
	1.277	0.002479
	1.278	0.002467
	1.279	0.002406
	1.28	0.00251
	1.28	0.002625
	1.281	0.00252
	1.282	0.002484
	1.283	0.002487
	1.283	0.002549
	1.284	0.002651
	1.285	0.002704
	1.286	0.00269
	1.286	0.002757
	1.287	0.0029
	1.288	0.002971
	1.289	0.002939
	1.289	0.002903
	1.29	0.002923
	1.291	0.002711
	1.292	0.002691
	1.292	0.002514
	1.293	0.002505
	1.294	0.002457
	1.295	0.002458
	1.295	0.002438
	1.296	0.002541
	1.297	0.002635
	1.298	0.002747
	1.298	0.002919
	1.299	0.002985
	1.3	0.002844
	1.3	0.002758
	1.301	0.002735
	1.302	0.002754
	1.303	0.002743
	1.303	0.002889
	1.304	0.002956
	1.305	0.002978
	1.306	0.002884
	1.306	0.002957
	1.307	0.003173
	1.308	0.003385
	1.309	0.003386
	1.309	0.003331
	1.31	0.003404
	1.311	0.003427
	1.312	0.003422
	1.312	0.003426
	1.313	0.003348
	1.314	0.003253
	1.315	0.00329
	1.315	0.003308
	1.316	0.003343
	1.317	0.003328
	1.318	0.003312
	1.318	0.003297
	1.319	0.003354
	1.32	0.003573
	1.321	0.003735
	1.321	0.003852
	1.322	0.003872
	1.323	0.003886
	1.324	0.003868
	1.324	0.003887
	1.325	0.003852
	1.326	0.004117
	1.327	0.004086
	1.327	0.004047
	1.328	0.004018
	1.329	0.004056
	1.33	0.004272
	1.33	0.004338
	1.331	0.0044
	1.332	0.004409
	1.333	0.004494
	1.333	0.004542
	1.334	0.004596
	1.335	0.004618
	1.336	0.004814
	1.336	0.004876
	1.337	0.004915
	1.338	0.00504
	1.339	0.005159
	1.339	0.005281
	1.34	0.005361
	1.341	0.005247
	1.342	0.005094
	1.342	0.005041
	1.343	0.005029
	1.344	0.005046
	1.345	0.004988
	1.345	0.004868
	1.346	0.004914
	1.347	0.004913
	1.348	0.004947
	1.348	0.004969
	1.349	0.005026
	1.35	0.00521
	1.351	0.005279
	1.351	0.005342
	1.352	0.005332
	1.353	0.005271
	1.354	0.005225
	1.354	0.005054
	1.355	0.005056
	1.356	0.005146
	1.357	0.005246
	1.357	0.005077
	1.358	0.004961
	1.359	0.004917
	1.36	0.004917
	1.36	0.004859
	1.361	0.004909
	1.362	0.004779
	1.363	0.004917
	1.363	0.004912
	1.364	0.004958
	1.365	0.005095
	1.366	0.005116
	1.366	0.004991
	1.367	0.004877
	1.368	0.004834
	1.369	0.00468
	1.369	0.004656
	1.37	0.004438
	1.371	0.004318
	1.372	0.004179
	1.372	0.004059
	1.373	0.003757
	1.374	0.003669
	1.375	0.003703
	1.375	0.00361
	1.376	0.003501
	1.377	0.00329
	1.378	0.0031
	1.378	0.003084
	1.379	0.003081
	1.38	0.003067
	1.381	0.003224
	1.381	0.003222
	1.382	0.003039
	1.383	0.003009
	1.384	0.003065
	1.384	0.003115
	1.385	0.003121
	1.386	0.003019
	1.387	0.002909
	1.387	0.002731
	1.388	0.002604
	1.389	0.002613
	1.39	0.002589
	1.39	0.00256
	1.391	0.002517
	1.392	0.002496
	1.393	0.002413
	1.393	0.002303
	1.394	0.002201
	1.395	0.002324
	1.396	0.002409
	1.396	0.002329
	1.397	0.002261
	1.398	0.002209
	1.399	0.002106
	1.399	0.00209
	1.4	0.00201
	1.401	0.001888
	1.402	0.001932
	1.402	0.001883
	1.403	0.00181
	1.404	0.001776
	1.405	0.001678
	1.405	0.001585
	1.406	0.001562
	1.407	0.001575
	1.408	0.001745
	1.408	0.001907
	1.409	0.002007
	1.41	0.002053
	1.411	0.002133
	1.411	0.002228
	1.412	0.002291
	1.413	0.002326
	1.414	0.002318
	1.414	0.002352
	1.415	0.002515
	1.416	0.002519
	1.417	0.002526
	1.417	0.002616
	1.418	0.00252
	1.419	0.002476
	1.42	0.00252
	1.42	0.002452
	1.421	0.002364
	1.422	0.002305
	1.423	0.002224
	1.423	0.002253
	1.424	0.002202
	1.425	0.002136
	1.426	0.002151
	1.426	0.00206
	1.427	0.002009
	1.428	0.001991
	1.429	0.001986
	1.429	0.001929
	1.43	0.001986
	1.431	0.001938
	1.432	0.001967
	1.432	0.001779
	1.433	0.001709
	1.434	0.001753
	1.435	0.001737
	1.435	0.001814
	1.436	0.001958
	1.437	0.001977
	1.438	0.001858
	1.438	0.00173
	1.439	0.001591
	1.44	0.001453
	1.441	0.001484
	1.441	0.001648
	1.442	0.001823
	1.443	0.001915
	1.443	0.001934
	1.444	0.00194
	1.445	0.001887
	1.446	0.001825
	1.446	0.001804
	1.447	0.001803
	1.448	0.001838
	1.449	0.001854
	1.449	0.001762
	1.45	0.001682
	1.451	0.001678
	1.452	0.001625
	1.452	0.001484
	1.453	0.001467
	1.454	0.001495
	1.455	0.001425
	1.455	0.001335
	1.456	0.001302
	1.457	0.001292
	1.458	0.001233
	1.458	0.001178
	1.459	0.001185
	1.46	0.001169
	1.461	0.001237
	1.461	0.001314
	1.462	0.001392
	1.463	0.0014
	1.464	0.001397
	1.464	0.001426
	1.465	0.001447
	1.466	0.001427
	1.467	0.001494
	1.467	0.00156
	1.468	0.001569
	1.469	0.001552
	1.47	0.001558
	1.47	0.001534
	1.471	0.001532
	1.472	0.001598
	1.473	0.001479
	1.473	0.001331
	1.474	0.001276
	1.475	0.001448
	1.476	0.001629
	1.476	0.001756
	1.477	0.001851
	1.478	0.001831
	1.479	0.0017
	1.479	0.001608
	1.48	0.001636
	1.481	0.001774
	1.482	0.001776
	1.482	0.001778
	1.483	0.001771
	1.484	0.001639
	1.485	0.001584
	1.485	0.001455
	1.486	0.001448
	1.487	0.001534
	1.488	0.001592
	1.488	0.001616
	1.489	0.001651
	1.49	0.001675
	1.491	0.001616
	1.491	0.00161
	1.492	0.001769
	1.493	0.001924
	1.494	0.001966
	1.494	0.002003
	1.495	0.002121
[truncated: 4,440 more rows]

## Sheet: Figure 5c
Table 1
Table 1
Retention time	Reduced	Mixed	Disulfide
0	0.00685453	-0.0223517	0.00524521
0.00485333	0.00584126	-0.0225902	0.00458956
0.00970667	0.00631809	-0.0216961	0.00524521
0.01456	0.00798702	-0.0200868	0.00673532
0.0194133	0.010848	-0.017643	0.00870228
0.0242667	0.0146627	-0.01508	0.01055
0.02912	0.018537	-0.0129342	0.0119805
0.0339733	0.0219941	-0.0113249	0.0129938
0.0388267	0.0246167	-0.00995398	0.0141859
0.04368	0.0261664	-0.00888109	0.0157356
0.0485333	0.0265837	-0.00762939	0.0177622
0.0533867	0.0261664	-0.00649691	0.0202656
0.05824	0.025034	-0.00542402	0.0230074
0.0630933	0.0236034	-0.00506639	0.0253916
0.0679467	0.0222921	-0.00554323	0.0272393
0.0728	0.0213981	-0.00703335	0.028193
0.0776533	0.0213981	-0.0089407	0.0284314
0.0825067	0.0219941	-0.0110269	0.0279546
0.08736	0.023365	-0.0127554	0.0270009
0.0922133	0.0249743	-0.0138879	0.0256896
0.0970667	0.026226	-0.0144243	0.0242591
0.10192	0.0267029	-0.0144243	0.0226498
0.106773	0.0262856	-0.0142455	0.0210404
0.111627	0.0248551	-0.0140667	0.0196099
0.11648	0.023067	-0.0138879	0.0184774
0.121333	0.0211	-0.0138879	0.0174642
0.126187	0.0193715	-0.0140667	0.0164509
0.13104	0.0178814	-0.0146627	0.0151396
0.135893	0.0168085	-0.015676	0.0132918
0.140747	0.0155568	-0.017345	0.0109673
0.1456	0.0142455	-0.0195503	0.00822544
0.150453	0.0129938	-0.0218749	0.00596046
0.155307	0.0120401	-0.0237823	0.00441074
0.16016	0.0115633	-0.0251532	0.0038743
0.165013	0.0118613	-0.02563	0.00452995
0.169867	0.0129342	-0.0252128	0.00625849
0.17472	0.0144839	-0.0239611	0.00840425
0.179573	0.0159144	-0.0227094	0.0101924
0.184427	0.0169277	-0.0211596	0.0115633
0.18928	0.0172257	-0.0197887	0.0119805
0.194133	0.0167489	-0.0187755	0.0112057
0.198987	0.0157356	-0.0178218	0.00971556
0.20384	0.0143647	-0.0170469	0.00780821
0.208693	0.0126958	-0.0165105	0.00590086
0.213547	0.0111461	-0.0165105	0.00423193
0.2184	0.00995398	-0.0164509	0.00351667
0.223253	0.0090003	-0.0163913	0.0038147
0.228107	0.00888109	-0.0156164	0.00554323
0.23296	0.0101328	-0.0138283	0.00876188
0.237813	0.012517	-0.0111461	0.012815
0.242667	0.0160336	-0.00756979	0.0174046
0.24752	0.0200868	-0.00345707	0.0218749
0.252373	0.0238419	0.000119209	0.0255108
0.257227	0.0261664	0.00298023	0.027895
0.26208	0.0268817	0.00452995	0.0289679
0.266933	0.0255704	0.00470877	0.0288486
0.271787	0.0229478	0.00375509	0.0278354
0.27664	0.0198483	0.00220537	0.0261068
0.281493	0.0171661	0.00077486	0.0241399
0.286347	0.0156164	-0.000298023	0.0224113
0.2912	0.0151396	-0.000715256	0.0209808
0.296053	0.0154972	-0.00077486	0.0197291
0.300907	0.0162721	-0.000536442	0.0191927
0.30576	0.0168085	-0.000417233	0.0190735
0.310613	0.0169873	-0.000715256	0.0194311
0.315467	0.0166297	-0.00137091	0.0200868
0.32032	0.0163317	-0.00214577	0.0212193
0.325173	0.0158548	-0.00333786	0.0226498
0.330027	0.0155568	-0.00441074	0.0244379
0.33488	0.015378	-0.005126	0.0262856
0.339733	0.0157952	-0.00530481	0.028491
0.344587	0.0163913	-0.0051856	0.0302792
0.34944	0.0175238	-0.00476837	0.0314713
0.354293	0.0188947	-0.00441074	0.0318289
0.359147	0.0205636	-0.00423193	0.0312924
0.364	0.0218153	-0.00464916	0.0299215
0.368853	0.0226498	-0.00554323	0.0279546
0.373707	0.0227094	-0.00703335	0.0258684
0.37856	0.0219345	-0.00858307	0.0240207
0.383413	0.0206232	-0.00989437	0.0226498
0.388267	0.0190735	-0.0106692	0.0219941
0.39312	0.017643	-0.0109076	0.0219941
0.397973	0.0165701	-0.0106096	0.0226498
0.402827	0.015974	-0.00995398	0.0234842
0.40768	0.0161529	-0.00888109	0.0244379
0.412533	0.0170469	-0.00745058	0.0252724
0.417387	0.018239	-0.00566244	0.025928
0.42224	0.0201464	-0.00321865	0.0267625
0.427093	0.0219345	-0.000476837	0.0278354
0.431947	0.0237823	0.00184774	0.0289679
0.4368	0.0252724	0.00351667	0.0303984
0.441653	0.0261664	0.00429153	0.0317693
0.446507	0.0266433	0.00423193	0.0330806
0.45136	0.0268817	0.00351667	0.0341535
0.456213	0.0266433	0.00274181	0.0349283
0.461067	0.0259876	0.0026226	0.0354648
0.46592	0.0252724	0.00315905	0.0361204
0.470773	0.0239015	0.00393391	0.03618
0.475627	0.0220537	0.00488758	0.0357032
0.48048	0.0197887	0.00530481	0.0347495
0.485333	0.0175238	0.005126	0.0330806
0.490187	0.0153184	0.00399351	0.030756
0.49504	0.0137091	0.00232458	0.0280142
0.499893	0.0129342	0.000417233	0.02563
0.504747	0.0129938	-0.00143051	0.0239015
0.5096	0.0135899	-0.00321865	0.0229478
0.514453	0.0144243	-0.00464916	0.0230074
0.519307	0.0151396	-0.00584126	0.0237823
0.52416	0.0153184	-0.0064373	0.0245571
0.529013	0.014782	-0.00697374	0.025034
0.533867	0.0131726	-0.00745058	0.0245571
0.53872	0.0111461	-0.00756979	0.023365
0.543573	0.00870228	-0.0077486	0.0215173
0.548427	0.0064373	-0.00756979	0.0199676
0.55328	0.00476837	-0.00691414	0.0188947
0.558133	0.0038743	-0.00548363	0.0185966
0.562987	0.00417233	-0.00327826	0.0195503
0.56784	0.00536442	-0.00077486	0.0209212
0.572693	0.00733137	0.00196695	0.0226498
0.577547	0.0100732	0.00441074	0.0242591
0.5824	0.013411	0.00619888	0.025928
0.587253	0.0166893	0.00697374	0.0269413
0.592107	0.0197887	0.00661612	0.0275373
0.59696	0.0225306	0.00536442	0.0277162
0.601813	0.0246763	0.0038147	0.0277162
0.606667	0.0263453	0.00232458	0.0276566
0.61152	0.0273585	0.00149012	0.0276566
0.616373	0.027895	0.00143051	0.0277758
0.621227	0.0280142	0.00214577	0.0280738
0.62608	0.0277162	0.00315905	0.0282526
0.630933	0.0269413	0.00411272	0.0282526
0.635787	0.0258088	0.00429153	0.0279546
0.64064	0.0239015	0.00286102	0.0269413
0.645493	0.0215769	0.000238419	0.0253916
0.650347	0.0188351	-0.00357628	0.023365
0.6552	0.0163913	-0.00762939	0.0215173
0.660053	0.0140071	-0.0115037	0.0196099
0.664907	0.012219	-0.0146031	0.0180006
0.66976	0.0109673	-0.0163913	0.0168681
0.674613	0.010252	-0.0169277	0.0165105
0.679467	0.00989437	-0.0164509	0.0165105
0.68432	0.00983477	-0.0154972	0.0168085
0.689173	0.0100732	-0.0142455	0.017345
0.694027	0.0107884	-0.013113	0.0181198
0.69888	0.0116825	-0.0123382	0.0186563
0.703733	0.0126958	-0.0118613	0.0190735
0.708587	0.0139475	-0.0115037	0.0192523
0.71344	0.0154376	-0.0111461	0.0194907
0.718293	0.0169277	-0.0107884	0.0196695
0.723147	0.0185966	-0.0104308	0.0199676
0.728	0.0203252	-0.0103116	0.0205636
0.732853	0.0220537	-0.01055	0.0215769
0.737707	0.0234842	-0.0113249	0.0227094
0.74256	0.0241995	-0.0126958	0.0236034
0.747413	0.0237823	-0.0143647	0.0240207
0.752267	0.0225306	-0.0158548	0.0240803
0.75712	0.0206828	-0.0168681	0.0238419
0.761973	0.0183582	-0.0169873	0.0236034
0.766827	0.0162721	-0.0160933	0.0241399
0.77168	0.0150204	-0.0141859	0.0255704
0.776533	0.0145435	-0.0118613	0.0274181
0.781387	0.014782	-0.00947714	0.0293255
0.78624	0.0153184	-0.00780821	0.0305176
0.791093	0.015676	-0.00715256	0.0306964
0.795947	0.01508	-0.00810623	0.0292659
0.8008	0.0125766	-0.010848	0.0264645
0.805653	0.00685453	-0.0160933	0.0219941
0.810507	-0.00214577	-0.0236034	0.0169873
0.81536	-0.0144839	-0.0332594	0.0125766
0.820213	-0.028491	-0.0442863	0.0109076
0.825067	-0.0431538	-0.0559092	0.0143051
0.82992	-0.056684	-0.0673532	0.025332
0.834773	-0.0672936	-0.077486	0.0460744
0.839627	-0.0743866	-0.0862479	0.077486
0.84448	-0.0779033	-0.0931621	0.118971
0.849333	-0.0782609	-0.0988245	0.1688
0.854187	-0.0762939	-0.103235	0.223756
0.85904	-0.0728369	-0.106573	0.280619
0.863893	-0.0683069	-0.108421	0.335991
0.868747	-0.0633597	-0.10848	0.387192
0.8736	-0.0583529	-0.106514	0.432372
0.878453	-0.0535846	-0.10258	0.469804
0.883307	-0.0495911	-0.0974536	0.498772
0.88816	-0.0470281	-0.092566	0.51868
0.893013	-0.0466704	-0.0898242	0.529587
0.897867	-0.0489354	-0.090301	0.531673
0.90272	-0.0540018	-0.0947714	0.526011
0.907573	-0.0610948	-0.102639	0.51409
0.912427	-0.0691414	-0.112116	0.497937
0.91728	-0.0761151	-0.120699	0.479758
0.922133	-0.0795722	-0.125408	0.462174
0.926987	-0.0779629	-0.124216	0.446916
0.93184	-0.0697374	-0.115454	0.435531
0.936693	-0.0554323	-0.0998378	0.427842
0.941547	-0.0359416	-0.0786185	0.423253
0.9464	-0.0138283	-0.0542998	0.420332
0.951253	0.00834465	-0.0298619	0.416875
0.956107	0.0279546	-0.00792742	0.410974
0.96096	0.0434518	0.00983477	0.401497
0.965813	0.0547171	0.0232458	0.388384
0.970667	0.0625849	0.0328422	0.372827
0.97552	0.0680685	0.0398755	0.355899
0.980373	0.0728965	0.0458956	0.339389
0.985227	0.0780225	0.051558	0.32413
0.99008	0.0836849	0.0571012	0.310481
0.994933	0.0894666	0.062108	0.297785
0.999787	0.0949502	0.0661612	0.285745
1.00464	0.0995398	0.0690818	0.273764
1.00949	0.102639	0.0710487	0.261962
1.01435	0.104368	0.0724196	0.250518
1.0192	0.104964	0.0739098	0.239789
1.02405	0.104666	0.0756383	0.230014
1.02891	0.103235	0.0773668	0.221133
1.03376	0.101209	0.0786781	0.21261
1.03861	0.0984669	0.0790954	0.204444
1.04347	0.095427	0.0785589	0.196278
1.04832	0.092268	0.0768304	0.188351
1.05317	0.0897646	0.0747442	0.1809
1.05803	0.0882745	0.0727177	0.174403
1.06288	0.0876784	0.0707507	0.168562
1.06773	0.0877976	0.069201	0.163317
1.07259	0.0883937	0.0680089	0.158727
1.07744	0.0885129	0.066638	0.154197
1.08229	0.0880957	0.0652075	0.149667
1.08715	0.0869036	0.0634193	0.145316
1.092	0.0855327	0.06181	0.141561
1.09685	0.0839233	0.0604391	0.13864
1.10171	0.0827312	0.059545	0.136733
1.10656	0.0816584	0.059545	0.135779
1.11141	0.0808835	0.0600219	0.135481
1.11627	0.0804663	0.061214	0.135601
1.12112	0.0798702	0.0621676	0.135422
1.12597	0.0795126	0.0630021	0.134647
1.13083	0.0795722	0.0633597	0.133157
1.13568	0.0802279	0.0633001	0.130951
1.14053	0.0813603	0.0628233	0.128031
1.14539	0.0828505	0.0621676	0.124395
1.15024	0.084579	0.061512	0.120521
1.15509	0.0863075	0.0605583	0.116765
1.15995	0.0878572	0.0594854	0.113428
1.1648	0.0891089	0.0579357	0.110686
1.16965	0.090301	0.0557899	0.108719
1.17451	0.0911355	0.0529289	0.107586
1.17936	0.0915527	0.0492334	0.106692
1.18421	0.0911355	0.0445843	0.10556
1.18907	0.0899434	0.0398159	0.103891
1.19392	0.0884533	0.035584	0.101805
1.19877	0.0863671	0.0323653	0.0991225
1.20363	0.084579	0.0305176	0.0964403
1.20848	0.0832677	0.0303388	0.0938773
1.21333	0.0826716	0.0311732	0.0915527
1.21819	0.0827312	0.0324845	0.0895858
1.22304	0.0833869	0.0335574	0.0876188
1.22789	0.0841618	0.0341535	0.0858307
1.23275	0.085175	0.0345111	0.0841618
1.2376	0.0859499	0.0346899	0.0830889
1.24245	0.0866055	0.0351667	0.0829697
1.24731	0.0870228	0.0364184	0.0839233
1.25216	0.0867844	0.0379086	0.0854135
1.25701	0.0864863	0.0395179	0.0876188
1.26187	0.0860691	0.0409484	0.0898242
1.26672	0.0857115	0.0417233	0.0915527
1.27157	0.0857115	0.0420213	0.0929236
1.27643	0.0860095	0.0417829	0.0935197
1.28128	0.0863671	0.0409484	0.0936389
1.28613	0.0864267	0.0397563	0.0931621
1.29099	0.0862479	0.0382662	0.0920296
1.29584	0.0855327	0.0365376	0.0900626
1.30069	0.0844598	0.0346899	0.0872612
1.30555	0.0833273	0.0327826	0.0838041
1.3104	0.0824332	0.0314116	0.0801086
1.31525	0.0815392	0.0302792	0.076592
1.32011	0.0805855	0.0293851	0.0737906
1.32496	0.0795722	0.0284314	0.0719428
1.32981	0.0787377	0.0272989	0.0709891
1.33467	0.0780225	0.0255704	0.0704527
1.33952	0.0782609	0.0236034	0.0703931
1.34437	0.079155	0.0216961	0.0702739
1.34923	0.0809431	0.0205636	0.0702143
1.35408	0.0832677	0.0206828	0.0703931
1.35893	0.0853539	0.0221729	0.0709295
1.36379	0.0866652	0.0246763	0.0717044
1.36864	0.0870228	0.0280738	0.0727773
1.37349	0.0866055	0.031352	0.0737309
1.37835	0.0857711	0.0338554	0.074327
1.3832	0.084579	0.0352263	0.0740886
1.38805	0.0839829	0.0352263	0.0731349
1.39291	0.0841618	0.0345111	0.072062
1.39776	0.0849962	0.0336766	0.0708699
1.40261	0.0864267	0.0330806	0.0700951
1.40747	0.0883341	0.033319	0.0697374
1.41232	0.0901818	0.0340939	0.0701547
1.41717	0.0919104	0.0357032	0.0712872
1.42203	0.0934601	0.0377297	0.0732541
1.42688	0.0944734	0.0396371	0.0758171
1.43173	0.0951886	0.041306	0.0789165
1.43659	0.0953674	0.0423193	0.082314
1.44144	0.0953674	0.0430942	0.0857115
1.44629	0.095129	0.0431538	0.0886917
1.45115	0.0947714	0.0426769	0.0911355
1.456	0.0945926	0.0417829	0.0930429
1.46085	0.094831	0.0411868	0.0950098
1.46571	0.0952482	0.0408888	0.0969172
1.47056	0.0959039	0.0408888	0.0989437
1.47541	0.0965595	0.0415444	0.10097
1.48027	0.0969172	0.0424981	0.102758
1.48512	0.0968575	0.0434518	0.103951
1.48997	0.0960827	0.0442863	0.104487
1.49483	0.0947118	0.0447631	0.104487
1.49968	0.0928044	0.0447631	0.104487
1.50453	0.0907779	0.0444055	0.104666
1.50939	0.0884533	0.0433922	0.104904
1.51424	0.0862479	0.0419617	0.104904
1.51909	0.0841022	0.0399351	0.104547
1.52395	0.0818968	0.0376701	0.103533
1.5288	0.0795126	0.0350475	0.101447
1.53365	0.0768304	0.0323653	0.0987053
1.53851	0.0741482	0.0293851	0.0956059
1.54336	0.0713468	0.0261664	0.0922084
1.54821	0.0691414	0.0227094	0.0891089
1.55307	0.0675321	0.0192523	0.0862479
1.55792	0.066638	0.015974	0.0836253
1.56277	0.0664592	0.0132918	0.0814795
1.56763	0.0666976	0.0118613	0.0799894
1.57248	0.067234	0.0112653	0.0790954
1.57733	0.0677705	0.0115633	0.0784993
1.58219	0.0678897	0.0121593	0.0782013
1.58704	0.0675917	0.0129938	0.0777841
1.59189	0.0670552	0.0138283	0.0772476
1.59675	0.0660419	0.0145435	0.0762343
1.6016	0.064671	0.0153184	0.074625
1.60645	0.0630021	0.0157356	0.0727177
1.61131	0.0610948	0.015974	0.0706911
1.61616	0.0594258	0.0157952	0.0685453
1.62101	0.0576973	0.0150204	0.06634
1.62587	0.0565052	0.0141263	0.0645518
1.63072	0.0553131	0.0133514	0.0628829
1.63557	0.054419	0.0132918	0.0616908
1.64043	0.0539422	0.0141859	0.0612736
1.64528	0.0536442	0.0158548	0.0616312
1.65013	0.053525	0.0178814	0.0626445
1.65499	0.0535846	0.0196099	0.0641346
1.65984	0.0536442	0.0204444	0.0656247
1.66469	0.0534654	0.0196099	0.0668764
1.66955	0.0528693	0.0169873	0.0674129
1.6744	0.0522733	0.0134706	0.0676513
1.67925	0.0517368	0.00953674	0.0677109
1.68411	0.0517368	0.00619888	0.0678301
1.68896	0.0519156	0.00363588	0.0680089
1.69381	0.0525713	0.00244379	0.068903
1.69867	0.0529885	0.00214577	0.0697374
1.70352	0.0532269	0.00232458	0.0708699
1.70837	0.0527501	0.00232458	0.0718236
1.71323	0.051558	0.00178814	0.0725985
1.71808	0.0497699	0.000476837	0.0733733
1.72293	0.0476837	-0.00154972	0.0741482
1.72779	0.0457168	-0.0038743	0.0752807
1.73264	0.0439286	-0.00661612	0.0762939
1.73749	0.0423193	-0.0090003	0.0773668
1.74235	0.0410676	-0.01055	0.0786781
1.7472	0.0401139	-0.0110269	0.0799894
1.75205	0.0396967	-0.0101924	0.081718
1.75691	0.0399351	-0.00822544	0.0834465
1.76176	0.0409484	-0.00536442	0.0854135
1.76661	0.0424981	-0.00214577	0.0875592
1.77147	0.0444651	0.000953674	0.0895262
1.77632	0.046134	0.00327826	0.0910759
1.78117	0.0475645	0.00488758	0.0923276
1.78603	0.0481606	0.00554323	0.0927448
1.79088	0.0480413	0.00554323	0.0925064
1.79573	0.0476241	0.005126	0.0915527
1.80059	0.0469089	0.00452995	0.0899434
1.80544	0.0462532	0.00399351	0.0881553
1.81029	0.0457764	0.00369549	0.0863671
1.81515	0.0452995	0.00357628	0.0846982
1.82	0.0447631	0.00333786	0.0835061
1.82485	0.044167	0.00327826	0.0825524
1.82971	0.0433326	0.00274181	0.081718
1.83456	0.0423789	0.00160933	0.0804663
1.83941	0.041604	0.000178814	0.0787973
1.84427	0.0409484	-0.00178814	0.076592
1.84912	0.0404119	-0.00393391	0.0740886
1.85397	0.0396967	-0.00584126	0.0717044
1.85883	0.0388026	-0.00715256	0.0698566
1.86368	0.0377297	-0.00709295	0.0684261
1.86853	0.036478	-0.00602007	0.0675917
1.87339	0.0355244	-0.00357628	0.0672936
1.87824	0.0347495	-5.96046e-05	0.066936
1.88309	0.0340343	0.00375509	0.0662804
1.88795	0.0331402	0.00745058	0.0650883
1.8928	0.0320673	0.0101328	0.0633597
1.89765	0.0306964	0.0115633	0.0611544
1.90251	0.0294447	0.0115633	0.0585914
1.90736	0.0284314	0.0101924	0.0560284
1.91221	0.0283718	0.00810623	0.0535846
1.91707	0.0293255	0.00548363	0.0517368
1.92192	0.0314116	0.00333786	0.0509024
1.92677	0.0340939	0.00160933	0.0507832
1.93163	0.0368953	0.000596046	0.0511408
1.93648	0.0391006	-0.000178814	0.051856
1.94133	0.0399947	-0.000715256	0.0521541
1.94619	0.0399351	-0.00154972	0.051856
1.95104	0.0388026	-0.00286102	0.0508428
1.95589	0.0370145	-0.00452995	0.0491142
1.96075	0.0351071	-0.00655651	0.0469089
1.9656	0.0331998	-0.00882149	0.0444651
1.97045	0.0320673	-0.0106096	0.0422001
1.97531	0.031352	-0.0121593	0.0401735
1.98016	0.0314116	-0.0132322	0.038743
1.98501	0.0321865	-0.0138283	0.0380874
1.98987	0.0336766	-0.0137687	0.0383854
1.99472	0.0357032	-0.0132918	0.0398159
1.99957	0.0374913	-0.0127554	0.0419617
2.00443	0.039041	-0.0120997	0.0445247
2.00928	0.0397563	-0.0112653	0.0467896
2.01413	0.0394583	-0.0106692	0.0478625
2.01899	0.038147	-0.0101328	0.0476241
2.02384	0.0363588	-0.00977516	0.045836
2.02869	0.0342727	-0.00977516	0.0428557
2.03355	0.0324249	-0.0103116	0.0394583
2.0384	0.0308752	-0.0113249	0.0360012
2.04325	0.0296235	-0.012815	0.0328422
2.04811	0.0287294	-0.0146031	0.0302196
2.05296	0.0284314	-0.0162125	0.0280142
2.05781	0.0283718	-0.0174046	0.0259876
2.06267	0.0287294	-0.0182986	0.0240803
2.06752	0.0296235	-0.0183582	0.0223517
2.07237	0.0308156	-0.0180006	0.0209808
2.07723	0.0324845	-0.0171065	0.0204444
2.08208	0.0340939	-0.0160933	0.0203252
2.08693	0.035584	-0.0148416	0.0210404
2.09179	0.0367761	-0.013113	0.022471
2.09664	0.0375509	-0.0110269	0.0244379
2.10149	0.0376105	-0.00882149	0.0265241
2.10635	0.0368953	-0.00667572	0.0286698
2.1112	0.0358224	-0.00423193	0.0308752
2.11605	0.0345111	-0.00232458	0.0326633
2.12091	0.0336766	-0.000476837	0.0341535
2.12576	0.0334978	0.000953674	0.0350475
2.13061	0.0343919	0.00202656	0.0353456
2.13547	0.0360012	0.00280142	0.0351071
2.14032	0.0379682	0.00309944	0.0340939
2.14517	0.0400543	0.00292063	0.0331402
2.15003	0.0414252	0.00226498	0.0320077
2.15488	0.0423789	0.0013113	0.0314116
2.15973	0.0423789	0.000178814	0.0312924
2.16459	0.0422597	-0.000715256	0.0320077
2.16944	0.0415444	-0.00184774	0.0329018
2.17429	0.0405908	-0.00292063	0.0336766
2.17915	0.0392795	-0.00393391	0.0340343
2.184	0.0374317	-0.00506639	0.0334382
2.18885	0.0351667	-0.00613928	0.0317693
2.19371	0.0325441	-0.00709295	0.0292063
2.19856	0.0298619	-0.00780821	0.0260472
2.20341	0.0274181	-0.00810623	0.0231862
2.20827	0.0257492	-0.00762939	0.0211596
2.21312	0.0247955	-0.00655651	0.0204444
2.21797	0.0247359	-0.00488758	0.0208616
2.22283	0.025332	-0.00298023	0.0218749
2.22768	0.0262856	-0.00137091	0.023067
2.23253	0.0274777	-0.000476837	0.0239611
2.23739	0.028789	-0.000298023	0.0243187
2.24224	0.0302792	-0.000476837	0.0243783
2.24709	0.0317693	-0.00089407	0.0243187
2.25195	0.033319	-0.000715256	0.0244975
2.2568	0.0347495	-0.000119209	0.0249147
2.26165	0.0358224	0.00107288	0.0255108
2.26651	0.0360012	0.00214577	0.0258684
2.27136	0.0352859	0.00268221	0.0259876
2.27621	0.0340939	0.00238419	0.0255704
2.28107	0.0324845	0.000834465	0.0246763
2.28592	0.0306964	-0.00166893	0.0234246
2.29077	0.0290275	-0.00441074	0.0223517
2.29563	0.0272393	-0.00745058	0.0212789
2.30048	0.0253916	-0.010252	0.0204444
2.30533	0.0234842	-0.0127554	0.019908
2.31019	0.0218153	-0.0146627	0.0200272
2.31504	0.020802	-0.0163913	0.020504
2.31989	0.0207424	-0.0174642	0.0215769
2.32475	0.0218153	-0.0180006	0.0230074
2.3296	0.0231862	-0.017941	0.0240803
2.33445	0.0246167	-0.0171661	0.0248551
2.33931	0.025332	-0.0160933	0.0249147
2.34416	0.0250936	-0.0145435	0.0242591
2.34901	0.0241399	-0.012815	0.0231266
2.35387	0.023067	-0.0112653	0.0223517
2.35872	0.0225902	-0.00971556	0.0220537
2.36357	0.0226498	-0.00846386	0.0225902
2.36843	0.0235438	-0.00739098	0.0240803
2.37328	0.0247359	-0.00667572	0.025928
2.37813	0.0257492	-0.00649691	0.0277758
2.38299	0.0264645	-0.00679493	0.0289679
2.38784	0.0265837	-0.00786781	0.0290871
2.39269	0.0261068	-0.00953674	0.0280738
2.39755	0.025332	-0.0115633	0.0261664
2.4024	0.0244379	-0.0135303	0.023663
2.40725	0.023663	-0.0151992	0.0212789
2.41211	0.0234246	-0.0163317	0.0194311
2.41696	0.023663	-0.0169873	0.0184774
2.42181	0.0245571	-0.0172853	0.0184774
2.42667	0.0260472	-0.0172853	0.0196695
2.43152	0.027895	-0.0172853	0.0217557
2.43637	0.0298619	-0.0171065	0.0242591
2.44123	0.0316501	-0.0167489	0.0268817
2.44608	0.033021	-0.0159144	0.0291467
2.45093	0.0339746	-0.0144839	0.0308752
2.45579	0.0347495	-0.0129342	0.0317097
2.46064	0.0354052	-0.0112057	0.0317693
2.46549	0.035882	-0.00995398	0.0311136
2.47035	0.0360608	-0.00953674	0.0298619
2.4752	0.0358224	-0.00995398	0.0283122
2.48005	0.0349879	-0.0113249	0.0270009
2.48491	0.0336766	-0.0131726	0.025928
2.48976	0.0321865	-0.0153184	0.0252128
2.49461	0.030756	-0.0171065	0.0247955
2.49947	0.0299215	-0.0184178	0.0246167
2.50432	0.0295639	-0.0190139	0.0243783
2.50917	0.0299215	-0.0186563	0.0243187
2.51403	0.0309348	-0.0174046	0.0245571
2.51888	0.0322461	-0.0154376	0.025034
2.52373	0.0337362	-0.0131726	0.0255108
2.52859	0.0349283	-0.0110865	0.0261664
2.53344	0.0355244	-0.00983477	0.0263453
2.53829	0.0352859	-0.00965595	0.0261068
2.54315	0.0343323	-0.0106692	0.0255108
2.548	0.0327826	-0.0125766	0.0249147
2.55285	0.0309348	-0.0146627	0.0243187
2.55771	0.0292063	-0.0163317	0.0241399
2.56256	0.0280738	-0.0166893	0.0244379
2.56741	0.0276566	-0.015676	0.0246167
2.57227	0.0276566	-0.0138283	0.0244379
2.57712	0.0279546	-0.0114441	0.0239015
2.58197	0.0282526	-0.00905991	0.0229478
2.58683	0.0282526	-0.00756979	0.0215769
2.59168	0.0280738	-0.00697374	0.0203848
2.59653	0.0279546	-0.00727177	0.0197887
2.60139	0.0281334	-0.00786781	0.0199676
2.60624	0.028789	-0.00864267	0.0208616
2.61109	0.0295043	-0.00947714	0.0222325
2.61595	0.0301003	-0.0104904	0.0239015
2.6208	0.030458	-0.0114441	0.0255704
2.62565	0.0303388	-0.0127554	0.0267625
2.63051	0.0295639	-0.0143051	0.0272393
2.63536	0.0283718	-0.0160933	0.0271201
2.64021	0.0272393	-0.0174046	0.0265241
2.64507	0.0264645	-0.0177622	0.0258088
2.64992	0.0263453	-0.0172257	0.0254512
2.65477	0.0265241	-0.015676	0.025332
2.65963	0.0273585	-0.0135899	0.0256896
2.66448	0.028491	-0.0110269	0.0260472
2.66933	0.0294447	-0.00905991	0.0261068
2.67419	0.0306368	-0.0077486	0.0258088
2.67904	0.0318885	-0.00756979	0.0249743
2.68389	0.0333786	-0.00810623	0.0240207
2.68875	0.0352263	-0.0090003	0.023365
2.6936	0.0368357	-0.0101924	0.0228882
2.69845	0.0383258	-0.0110865	0.0228882
2.70331	0.039041	-0.0118613	0.0230074
2.70816	0.0388026	-0.0122786	0.0230074
2.71301	0.0376105	-0.0126958	0.022769
2.71787	0.0356436	-0.0133514	0.0222325
2.72272	0.0336766	-0.0141263	0.0218153
2.72757	0.0319481	-0.014782	0.0218153
2.73243	0.030458	-0.0156164	0.0222325
2.73728	0.0292659	-0.0165105	0.0230074
2.74213	0.0284314	-0.0171661	0.0241399
2.74699	0.0275373	-0.0177026	0.0249147
2.75184	0.0264645	-0.0180602	0.0254512
2.75669	0.0254512	-0.0182986	0.0253916
2.76155	0.0247359	-0.0184774	0.0246167
2.7664	0.0246763	-0.0184774	0.0234246
2.77125	0.0254512	-0.0183582	0.0220537
2.77611	0.0269413	-0.017941	0.020802
2.78096	0.0288486	-0.0171661	0.0200272
2.78581	0.0311732	-0.015974	0.0200272
2.79067	0.0331402	-0.0142455	0.0211
2.79552	0.0344515	-0.012517	0.0231266
2.80037	0.0350475	-0.0110269	0.02563
2.80523	0.0348091	-0.00989437	0.028193
2.81008	0.0340343	-0.00965595	0.0303984
2.81493	0.0329018	-0.0103116	0.0315309
2.81979	0.0316501	-0.0119805	0.0311732
2.82464	0.0305176	-0.0142455	0.0294447
2.82949	0.0295043	-0.0166893	0.0263453
2.83435	0.0286102	-0.0191331	0.0223517
2.8392	0.0281334	-0.0206828	0.0181794
2.84405	0.027597	-0.0217557	0.0142455
2.84891	0.0270605	-0.0221729	0.0109673
2.85376	0.0267625	-0.0221133	0.0089407
2.85861	0.0266433	-0.0216365	0.00804663
2.86347	0.0270605	-0.0208616	0.00870228
2.86832	0.0277162	-0.0203252	0.0100732
2.87317	0.0288486	-0.0197887	0.0122786
2.87803	0.0301003	-0.0192523	0.0146627
2.88288	0.031352	-0.0187159	0.0171065
2.88773	0.0323653	-0.018239	0.0194907
2.89259	0.0332594	-0.017643	0.0218153
2.89744	0.033915	-0.0167489	0.0237823
2.90229	0.0343919	-0.01508	0.0256896
2.90715	0.0349283	-0.0130534	0.0270009
2.912	0.0358224	-0.0103712	0.0277758
2.91685	0.0370145	-0.00745058	0.0280142
2.92171	0.0382662	-0.00482798	0.0277758
2.92656	0.0395775	-0.00280142	0.0274777
2.93141	0.0404119	-0.00196695	0.0271201
2.93627	0.04071	-0.00232458	0.0267625
2.94112	0.0403523	-0.00369549	0.0265241
2.94597	0.0392795	-0.00572205	0.0260472
2.95083	0.0377893	-0.00780821	0.0252128
2.95568	0.0362396	-0.00959635	0.0239015
2.96053	0.0348687	-0.0110269	0.0222921
2.96539	0.0344515	-0.0117421	0.0211596
2.97024	0.0349879	-0.0120401	0.0205636
2.97509	0.036478	-0.0120401	0.020504
2.97995	0.0383258	-0.012219	0.0210404
2.9848	0.0402331	-0.0128746	0.0217557
2.98965	0.0416636	-0.0140667	0.0220537
2.99451	0.0424981	-0.0157952	0.0217557
2.99936	0.0424385	-0.0178814	0.0210404
3.00421	0.0422001	-0.0194907	0.0205636
3.00907	0.0420809	-0.0203848	0.0206232
3.01392	0.0426173	-0.0202656	0.0211
3.01877	0.0437498	-0.0191927	0.0219345
3.02363	0.0454783	-0.0174046	0.023067
3.02848	0.0473857	-0.0155568	0.023663
3.03333	0.0488758	-0.0140071	0.0236034
3.03819	0.0501275	-0.0128746	0.0229478
3.04304	0.0507832	-0.012219	0.0217557
3.04789	0.0511408	-0.0118017	0.020206
3.05275	0.0509024	-0.0115633	0.0183582
3.0576	0.0500679	-0.0114441	0.0166297
3.06245	0.0488162	-0.0113249	0.0151992
3.06731	0.0470877	-0.0109673	0.0144839
3.07216	0.0452995	-0.010252	0.0144243
3.07701	0.0437498	-0.00905991	0.01508
3.08187	0.0423789	-0.00721216	0.0163913
3.08672	0.0414848	-0.00488758	0.0177026
3.09157	0.0406504	-0.0025034	0.0188947
3.09643	0.0399947	-0.000238419	0.0197291
3.10128	0.0393987	0.00113249	0.0202656
3.10613	0.0386238	0.0013113	0.0203848
3.11099	0.0376701	0.000476837	0.0206232
3.11584	0.0369549	-0.000953674	0.0211596
3.12069	0.0365973	-0.0025034	0.0221729
3.12555	0.0369549	-0.00357628	0.0233054
3.1304	0.0383258	-0.00375509	0.0249743
3.13525	0.0404119	-0.00339746	0.0268221
3.14011	0.0430942	-0.00220537	0.0286102
3.14496	0.0454783	-0.00119209	0.0301003
3.14981	0.0470877	-0.000536442	0.0311732
3.15467	0.0470877	-0.00101328	0.0311136
3.15952	0.0452399	-0.0026226	0.03016
3.16437	0.0415444	-0.00530481	0.0285506
3.16923	0.0367165	-0.00864267	0.0265241
3.17408	0.0317693	-0.0123978	0.0244975
3.17893	0.0277162	-0.0160933	0.0225306
3.18379	0.025034	-0.0194311	0.0208616
3.18864	0.0242591	-0.0219345	0.0196099
3.19349	0.0247955	-0.023663	0.0186563
3.19835	0.0261664	-0.0244379	0.0181794
3.2032	0.027597	-0.0243187	0.018239
3.20805	0.0287294	-0.0234246	0.0188351
3.21291	0.0290871	-0.0222325	0.0194907
3.21776	0.0291467	-0.020802	0.0202656
3.22261	0.0291467	-0.0194907	0.0206232
3.22747	0.0293851	-0.0181794	0.020802
3.23232	0.0300407	-0.0172257	0.0205636
3.23717	0.0308156	-0.0165701	0.0203252
3.24203	0.0314713	-0.0162125	0.0203252
3.24688	0.0314713	-0.0162721	0.0205636
3.25173	0.0308156	-0.0165105	0.0209808
3.25659	0.0297427	-0.0166297	0.0214577
3.26144	0.0287294	-0.0168681	0.0218153
3.26629	0.0282526	-0.0168681	0.0219345
3.27115	0.0281334	-0.0168681	0.0217557
3.276	0.0289083	-0.0167489	0.0213385
3.28085	0.0297427	-0.0169277	0.0206232
3.28571	0.0302792	-0.017345	0.0197291
3.29056	0.0306368	-0.0180006	0.0188947
3.29541	0.0306964	-0.018537	0.018239
3.30027	0.030756	-0.0188351	0.0180602
3.30512	0.0312328	-0.0187755	0.018239
3.30997	0.0320673	-0.0184774	0.0190139
3.31483	0.0334978	-0.0178814	0.0202656
3.31968	0.0348687	-0.0177026	0.0215173
3.32453	0.035882	-0.0177622	0.0226498
3.32939	0.03618	-0.0178814	0.0236034
3.33424	0.0352859	-0.017941	0.0240207
3.33909	0.0335574	-0.017643	0.0239611
3.34395	0.0311136	-0.0168085	0.0234246
3.3488	0.028491	-0.0157952	0.0224113
3.35365	0.0258684	-0.0147223	0.0212193
3.35851	0.0239015	-0.0137091	0.0200868
3.36336	0.022769	-0.0129938	0.0193715
3.36821	0.0223517	-0.0126958	0.0191927
3.37307	0.0228286	-0.0121593	0.0196099
3.37792	0.0240207	-0.0115633	0.020206
3.38277	0.0255704	-0.010848	0.0205636
3.38763	0.0270605	-0.00995398	0.020206
3.39248	0.0281334	-0.00911951	0.0196695
3.39733	0.0285506	-0.00876188	0.0187159
3.40219	0.027895	-0.00905991	0.0177622
3.40704	0.0268221	-0.00935793	0.0175238
3.41189	0.0254512	-0.00977516	0.0181794
3.41675	0.0244975	-0.00983477	0.0198483
3.4216	0.0242591	-0.00947714	0.0219941
3.42645	0.0244379	-0.00911951	0.0239611
3.43131	0.0247359	-0.00935793	0.0252128
3.43616	0.0249743	-0.01055	0.0254512
3.44101	0.0245571	-0.0129342	0.0244975
3.44587	0.0234246	-0.0161529	0.0225306
3.45072	0.0218153	-0.0195503	0.0200868
3.45557	0.020504	-0.0219941	0.017941
3.46043	0.019908	-0.0230074	0.0163317
3.46528	0.0206232	-0.0219941	0.0154972
3.47013	0.0227094	-0.0193119	0.0156164
3.47499	0.025928	-0.015676	0.0165105
3.47984	0.0296235	-0.0120997	0.017643
3.48469	0.0330806	-0.00935793	0.0187755
3.48955	0.0354052	-0.00804663	0.0197291
3.4944	0.036478	-0.00810623	0.0203848
3.49925	0.0361204	-0.00923872	0.0207424
3.50411	0.0346899	-0.0110865	0.0209808
3.50896	0.0326633	-0.0129938	0.0209808
3.51381	0.0306964	-0.0146627	0.0210404
3.51867	0.0289083	-0.0160933	0.0209212
3.52352	0.0278354	-0.0169873	0.0209212
3.52837	0.0270009	-0.017643	0.0212193
3.53323	0.026226	-0.0180006	0.0213981
3.53808	0.0251532	-0.0180602	0.0218153
3.54293	0.023663	-0.0181794	0.0222325
3.54779	0.0215769	-0.018239	0.0221729
3.55264	0.0194907	-0.018537	0.0216365
3.55749	0.0177622	-0.0191331	0.0204444
3.56235	0.0168681	-0.019908	0.0190139
3.5672	0.0166297	-0.0211	0.0174046
3.57205	0.0175834	-0.0220537	0.0162721
3.57691	0.0191927	-0.0226498	0.0159144
3.58176	0.0209212	-0.0228286	0.0162721
3.58661	0.0226498	-0.0223517	0.0171661
3.59147	0.0240803	-0.0213385	0.0184178
3.59632	0.0249743	-0.019908	0.0192523
3.60117	0.0255108	-0.018239	0.0196099
3.60603	0.0258088	-0.0169277	0.0192523
3.61088	0.0259876	-0.0160933	0.0182986
3.61573	0.0255108	-0.0162721	0.0167489
3.62059	0.0243187	-0.0174642	0.0148416
3.62544	0.0225902	-0.0194311	0.0129342
3.63029	0.020206	-0.0216961	0.0112653
3.63515	0.0177622	-0.0240207	0.00995398
3.64	0.0159144	-0.0256896	0.00923872
3.64485	0.0149012	-0.0271201	0.0089407
3.64971	0.0148416	-0.0280738	0.00870228
3.65456	0.0156164	-0.0289083	0.00846386
3.65941	0.0169277	-0.0296235	0.00822544
3.66427	0.0182986	-0.0299811	0.00786781
3.66912	0.0194907	-0.0296235	0.00762939
3.67397	0.020504	-0.028491	0.00786781
3.67883	0.0214577	-0.0264645	0.0089407
3.68368	0.022471	-0.0237226	0.0109673
3.68853	0.0234246	-0.0209212	0.0139475
3.69339	0.0243783	-0.0185966	0.0175238
3.69824	0.0257492	-0.0168085	0.0215769
3.70309	0.0271201	-0.015974	0.0250936
3.70795	0.028789	-0.015676	0.0280738
3.7128	0.0303984	-0.0160336	0.0298619
3.71765	0.0317693	-0.0163317	0.0305176
3.72251	0.0325441	-0.0167489	0.0302196
3.72736	0.0320077	-0.0171065	0.0289679
3.73221	0.0305176	-0.017345	0.0275373
3.73707	0.0280142	-0.0180602	0.0257492
3.74192	0.0251532	-0.0190735	0.0240207
3.74677	0.0225306	-0.0203848	0.0225306
3.75163	0.0206232	-0.0220537	0.0211
3.75648	0.0197887	-0.0237226	0.0200868
3.76133	0.0200868	-0.0249147	0.0196695
3.76619	0.0212789	-0.025332	0.0202656
3.77104	0.0230074	-0.025034	0.0217557
3.77589	0.0247359	-0.0239015	0.0237823
3.78075	0.0263453	-0.0222325	0.0259876
3.7856	0.0274777	-0.0203252	0.0278354
3.79045	0.028193	-0.018537	0.0289679
3.79531	0.028491	-0.0169873	0.0293851
3.80016	0.0286698	-0.015974	0.0295043
3.80501	0.0289679	-0.015378	0.0296235
3.80987	0.0292659	-0.015378	0.0301003
3.81472	0.0293851	-0.0161529	0.0306368
3.81957	0.0294447	-0.017345	0.0312924
3.82443	0.0289679	-0.0187159	0.0311732
3.82928	0.0283718	-0.0197887	0.0305772
3.83413	0.0274181	-0.0204444	0.0292659
3.83899	0.0263453	-0.0203848	0.0274777
3.84384	0.0253916	-0.0195503	0.0256896
3.84869	0.0244975	-0.0183582	0.0240803
3.85355	0.0237226	-0.0169873	0.023067
3.8584	0.0229478	-0.0157356	0.0226498
3.86325	0.0221133	-0.0150204	0.022769
3.86811	0.0211	-0.0146627	0.0234842
3.87296	0.0200868	-0.014782	0.0244379
3.87781	0.0193715	-0.0149608	0.0258088
3.88267	0.0190735	-0.0153184	0.0270009
3.88752	0.0190139	-0.0157356	0.0274777
3.89237	0.0191331	-0.0168085	0.0271797
3.89723	0.0191927	-0.0184774	0.025928
3.90208	0.0190735	-0.0206828	0.0240803
3.90693	0.0182986	-0.023365	0.0220537
3.91179	0.0172853	-0.0261068	0.0203252
3.91664	0.0161529	-0.0281334	0.0193715
3.92149	0.0154972	-0.0290871	0.0191331
3.92635	0.0154376	-0.0286698	0.0193715
3.9312	0.0162721	-0.0268817	0.0199676
3.93605	0.0178218	-0.0241399	0.020504
3.94091	0.0195503	-0.0215173	0.0205636
3.94576	0.0211596	-0.0195503	0.0199676
3.95061	0.0219345	-0.0189543	0.0188351
3.95547	0.0221729	-0.0195503	0.0174046
3.96032	0.0217557	-0.0209808	0.0162721
3.96517	0.0210404	-0.022471	0.015378
3.97003	0.020206	-0.0234246	0.0149608
3.97488	0.0195503	-0.0231862	0.0151992
3.97973	0.0190139	-0.0215173	0.0157356
3.98459	0.018537	-0.0193119	0.0162125
3.98944	0.0178218	-0.0174046	0.0160933
3.99429	0.0166893	-0.0165701	0.0151992
3.99915	0.0155568	-0.0174642	0.0136495
4.004	0.0146627	-0.0197291	0.0118613
4.00885	0.0144839	-0.0230074	0.0104308
4.01371	0.0155568	-0.025928	0.00989437
4.01856	0.0177622	-0.0277162	0.0103712
4.02341	0.0209808	-0.027597	0.0116229
4.02827	0.0244975	-0.0256896	0.0135899
4.03312	0.0278354	-0.0224113	0.0154972
4.03797	0.0302196	-0.0185966	0.0171661
4.04283	0.0312328	-0.0154972	0.0181198
4.04768	0.0308156	-0.0138283	0.0183582
4.05253	0.0290871	-0.0140071	0.017941
4.05739	0.0267029	-0.015676	0.0171661
4.06224	0.0241399	-0.0181794	0.0161529
4.06709	0.0221729	-0.0204444	0.0151396
4.07195	0.0214577	-0.0218153	0.0141263
4.0768	0.0219941	-0.0216365	0.0132918
4.08165	0.0238419	-0.020206	0.0129938
4.08651	0.0267029	-0.017941	0.0130534
4.09136	0.0299215	-0.0155568	0.0135899
4.09621	0.0326633	-0.0137687	0.0143051
4.10107	0.0346899	-0.0128746	0.0154376
4.10592	0.0352859	-0.0132322	0.0165701
4.11077	0.0343919	-0.0146031	0.0172853
4.11563	0.0323057	-0.0166297	0.017643
4.12048	0.0295639	-0.0184178	0.017643
4.12533	0.0268221	-0.0198483	0.0174642
4.13019	0.0249147	-0.0206232	0.0171661
4.13504	0.0241399	-0.0207424	0.0169873
4.13989	0.0247955	-0.0202656	0.0169277
4.14475	0.026226	-0.0197291	0.0168681
4.1496	0.0282526	-0.0193715	0.0166893
4.15445	0.0299215	-0.0192523	0.0166297
4.15931	0.0308752	-0.0188947	0.0169277
4.16416	0.0309348	-0.0184774	0.0172257
4.16901	0.0305176	-0.0177026	0.0178218
4.17387	0.0298023	-0.0168681	0.0184774
4.17872	0.0290871	-0.0162125	0.0187755
4.18357	0.0287294	-0.0160336	0.0184774
4.18843	0.0289083	-0.0163913	0.0177622
4.19328	0.0296831	-0.0168681	0.0169873
4.19813	0.0306368	-0.0171065	0.0165701
4.20299	0.0316501	-0.0169277	0.0168681
4.20784	0.0323653	-0.0164509	0.0180006
4.21269	0.0326633	-0.0153184	0.0197291
4.21755	0.0322461	-0.0143051	0.0218749
4.2224	0.0309944	-0.0138879	0.0235438
4.22725	0.0292063	-0.0141263	0.0243187
4.23211	0.0272393	-0.0149608	0.0242591
4.23696	0.0256896	-0.0158548	0.0237226
4.24181	0.0249743	-0.0165105	0.022769
4.24667	0.0252128	-0.0165105	0.0216365
4.25152	0.0263453	-0.0160933	0.0204444
4.25637	0.0280738	-0.0151396	0.0191331
4.26123	0.0299811	-0.0142455	0.0177622
4.26608	0.0314713	-0.0135303	0.0163317
4.27093	0.0324249	-0.0129938	0.01508
4.27579	0.0324845	-0.0125766	0.0143647
4.28064	0.0320673	-0.0118017	0.0143051
4.28549	0.0312328	-0.0109673	0.0147223
4.29035	0.0305176	-0.0100136	0.0159144
4.2952	0.0302196	-0.00929832	0.0175238
4.30005	0.0302792	-0.00911951	0.0192523
4.30491	0.0303984	-0.00953674	0.0207424
4.30976	0.0305176	-0.0103116	0.0218749
4.31461	0.03016	-0.0112653	0.0226498
4.31947	0.0293255	-0.0117421	0.0232458
4.32432	0.0278354	-0.0118017	0.0238419
4.32917	0.0260472	-0.0113845	0.0242591
4.33403	0.0241995	-0.0109076	0.0247955
4.33888	0.0225902	-0.0106096	0.025332
4.34373	0.0216365	-0.0107884	0.0255108
4.34859	0.0212193	-0.0114441	0.0252724
4.35344	0.0221729	-0.012219	0.025034
4.35829	0.0240207	-0.0129938	0.0246763
4.36315	0.0268817	-0.013411	0.025034
4.368	0.0305772	-0.0131726	0.0260472
4.37285	0.0342131	-0.0126958	0.027597
4.37771	0.0372529	-0.0120401	0.0290871
4.38256	0.0388622	-0.0113845	0.0298023
4.38741	0.039041	-0.0107884	0.0290871
4.39227	0.0379682	-0.0103712	0.0267625
4.39712	0.0360608	-0.00995398	0.023365
4.40197	0.0340939	-0.00965595	0.0198483
4.40683	0.0323057	-0.00965595	0.0168085
4.41168	0.031054	-0.0100136	0.01508
4.41653	0.0299215	-0.0110269	0.0141859
4.42139	0.0285506	-0.0128746	0.0138879
4.42624	0.0267029	-0.0157356	0.0130534
4.43109	0.0242591	-0.0188351	0.0116825
4.43595	0.0215173	-0.0221133	0.00959635
4.4408	0.0185966	-0.0252724	0.00733137
4.44565	0.0158548	-0.0276566	0.00578165
4.45051	0.0138879	-0.0292063	0.00584126
4.45536	0.0128746	-0.0294447	0.00751019
4.46021	0.013113	-0.0283122	0.0109076
4.46507	0.0143051	-0.0264645	0.0149012
4.46992	0.0162721	-0.0239611	0.0187159
4.47477	0.0180602	-0.0218153	0.0211596
4.47963	0.0193715	-0.020802	0.0217557
4.48448	0.0199676	-0.0206232	0.0209808
4.48933	0.0198483	-0.0216961	0.0190139
4.49419	0.0193715	-0.0232458	0.0168085
4.49904	0.0193119	-0.0242591	0.01508
4.50389	0.0198483	-0.0243187	0.0141859
4.50875	0.0209808	-0.0231266	0.0137091
4.5136	0.0224113	-0.0211596	0.013411
4.51845	0.0240207	-0.0185966	0.012815
4.52331	0.025332	-0.0161529	0.0115037
4.52816	0.0264049	-0.0140071	0.0100732
4.53301	0.0266433	-0.0129342	0.00816584
4.53787	0.0267625	-0.0126362	0.00709295
4.54272	0.0265837	-0.0132322	0.00661612
4.54757	0.0261068	-0.0144839	0.00691414
4.55243	0.0255704	-0.0162125	0.00810623
4.55728	0.0251532	-0.0178218	0.00983477
4.56213	0.0253916	-0.0191331	0.0120401
4.56699	0.0259876	-0.0199676	0.0144243
4.57184	0.0269413	-0.020206	0.0171065
4.57669	0.0281334	-0.0200868	0.0195503
4.58155	0.0290871	-0.0199676	0.0216961
4.5864	0.0298619	-0.0194311	0.023067
4.59125	0.0296831	-0.0189543	0.0232458
4.59611	0.0287294	-0.0183582	0.0222325
4.60096	0.0270605	-0.0178218	0.0200868
4.60581	0.0248551	-0.0171661	0.0172853
4.61067	0.0227094	-0.0166297	0.0144839
4.61552	0.0209212	-0.0161529	0.012219
4.62037	0.019908	-0.0157952	0.0111461
4.62523	0.0200272	-0.0154376	0.0112653
4.63008	0.0211	-0.0150204	0.0121593
4.63493	0.0225306	-0.0149012	0.0132918
4.63979	0.0241995	-0.01508	0.0140667
4.64464	0.0254512	-0.0156164	0.0142455
4.64949	0.0264049	-0.0166893	0.0137687
4.65435	0.0271201	-0.0178218	0.0130534
4.6592	0.0276566	-0.0190139	0.0123978
4.66405	0.0281334	-0.0196695	0.012219
4.66891	0.028193	-0.0200868	0.0123382
4.67376	0.0281334	-0.0199676	0.0129938
4.67861	0.0272393	-0.0198483	0.013411
4.68347	0.0259876	-0.0197291	0.0137091
4.68832	0.0241399	-0.0199676	0.0137687
4.69317	0.0222921	-0.0202656	0.0139475
4.69803	0.0206232	-0.020504	0.0143051
4.70288	0.0193119	-0.0206232	0.0147223
4.70773	0.0181198	-0.0205636	0.0151396
4.71259	0.0175238	-0.0201464	0.0156164
4.71744	0.0172257	-0.0197887	0.0157952
4.72229	0.0175834	-0.0193119	0.0157952
4.72715	0.0183582	-0.0191331	0.015378
4.732	0.0200868	-0.0186563	0.0151396
4.73685	0.0223517	-0.017941	0.0148416
4.74171	0.025034	-0.0166297	0.014782
4.74656	0.0274181	-0.0149012	0.0144243
4.75141	0.0291467	-0.0128746	0.0141263
4.75627	0.0300407	-0.0110865	0.0135899
4.76112	0.0301003	-0.00971556	0.0132322
4.76597	0.0295639	-0.00905991	0.0129938
4.77083	0.0290871	-0.00882149	0.0135303
4.77568	0.0292063	-0.00882149	0.0149608
4.78053	0.0295043	-0.00882149	0.0166297
4.78539	0.0302792	-0.00864267	0.0188351
4.79024	0.030756	-0.00840425	0.0209808
4.79509	0.0308752	-0.00834465	0.0226498
4.79995	0.0302792	-0.00882149	0.023663
4.8048	0.0292659	-0.00995398	0.0239611
4.80965	0.0280738	-0.0115633	0.0236034
4.81451	0.0270605	-0.0135899	0.022769
4.81936	0.0269413	-0.0154376	0.0217557
4.82421	0.0276566	-0.0166893	0.020802
4.82907	0.0286102	-0.017643	0.0197291
4.83392	0.0296831	-0.0181794	0.018537
4.83877	0.0305176	-0.0185966	0.0172257
4.84363	0.0311136	-0.0191927	0.0157356
4.84848	0.0314116	-0.0203252	0.0140071
4.85333	0.0314116	-0.0221133	0.0121593
4.85819	0.0311136	-0.0244975	0.0101924
4.86304	0.0303388	-0.0271797	0.00834465
4.86789	0.0289083	-0.0299215	0.00685453
4.87275	0.0271201	-0.0320673	0.00596046
4.8776	0.0251532	-0.0329614	0.00578165
4.88245	0.023663	-0.0324249	0.00673532
4.88731	0.0231266	-0.0303388	0.00870228
4.89216	0.0238419	-0.0272393	0.0111461
4.89701	0.02563	-0.0237226	0.0137687
4.90187	0.0283122	-0.0202656	0.0161529
4.90672	0.0311732	-0.0175834	0.0177622
4.91157	0.0337958	-0.0162125	0.018239
4.91643	0.0354648	-0.0160336	0.0175238
4.92128	0.0360608	-0.0168085	0.0163317
4.92613	0.0353456	-0.0180602	0.0146627
4.93099	0.0339746	-0.0194907	0.013411
4.93584	0.0321865	-0.0207424	0.0127554
4.94069	0.0302792	-0.0218153	0.0129342
4.94555	0.0289083	-0.0226498	0.0137687
4.9504	0.0282526	-0.0234842	0.0147223
4.95525	0.0277758	-0.0243783	0.01508
4.96011	0.0275373	-0.0255108	0.0146627
4.96496	0.0267625	-0.0270009	0.013113
4.96981	0.0253916	-0.0290871	0.0107288
4.97467	0.0239015	-0.0312328	0.00834465
4.97952	0.0222921	-0.0334382	0.00655651
4.98437	0.0215173	-0.0352263	0.00596046
4.98923	0.0216365	-0.0362396	0.0064373
4.99408	0.022471	-0.0365973	0.00762939
4.99893	0.0234842	-0.0362992	0.00917912
5.00379	0.0249147	-0.0352263	0.0106096
5.00864	0.0257492	-0.0339746	0.0115633
5.01349	0.026226	-0.0325441	0.0120401
5.01835	0.0268221	-0.0308752	0.0124574
5.0232	0.0271201	-0.0294447	0.012517
5.02805	0.027597	-0.0280738	0.0126362
5.03291	0.0276566	-0.0274181	0.012517
5.03776	0.0275373	-0.0272393	0.012219
5.04261	0.0271201	-0.0274777	0.0115633
5.04747	0.026226	-0.027895	0.0107884
5.05232	0.0252128	-0.0281334	0.00995398
5.05717	0.0243783	-0.027895	0.00947714
5.06203	0.0239015	-0.0271201	0.00935793
5.06688	0.0240803	-0.0258088	0.00959635
5.07173	0.0246763	-0.0241399	0.010252
5.07659	0.0256896	-0.0223517	0.0110865
5.08144	0.0267625	-0.0206232	0.0120401
5.08629	0.0274181	-0.0192523	0.0129342
5.09115	0.0275373	-0.018239	0.0135899
5.096	0.0268817	-0.0175238	0.0141263
5.10085	0.0260472	-0.0169873	0.014782
5.10571	0.0249147	-0.0170469	0.0153184
5.11056	0.0239015	-0.017345	0.0157952
5.11541	0.0232458	-0.0178814	0.0162125
5.12027	0.0230074	-0.0187755	0.0161529
5.12512	0.0228882	-0.0201464	0.0152588
5.12997	0.0231862	-0.0216365	0.0138879
5.13483	0.0240803	-0.0229478	0.0122786
5.13968	0.0255704	-0.0237823	0.010848
5.14453	0.0276566	-0.0239611	0.00971556
5.14939	0.0300407	-0.023663	0.00929832
5.15424	0.0320077	-0.0235438	0.00888109
5.15909	0.033319	-0.023663	0.00864267
5.16395	0.0334978	-0.0246763	0.00816584
5.1688	0.0324249	-0.0265241	0.00733137
5.17365	0.030756	-0.0287294	0.00667572
5.17851	0.0286698	-0.0309944	0.00613928
5.18336	0.0268221	-0.0326633	0.00631809
5.18821	0.0255704	-0.033617	0.00715256
5.19307	0.0250936	-0.0337362	0.00870228
5.19792	0.0252128	-0.0331998	0.0107884
5.20277	0.0255108	-0.0327229	0.0127554
5.20763	0.0258684	-0.0321865	0.014782
5.21248	0.0265241	-0.0314116	0.0168681
5.21733	0.0276566	-0.03016	0.0190139
5.22219	0.0288486	-0.0284314	0.020802
5.22704	0.03016	-0.0259876	0.0225306
5.23189	0.031054	-0.0231266	0.0237226
5.23675	0.0314713	-0.0203252	0.0240207
5.2416	0.0308156	-0.0181794	0.023365
5.24645	0.0297427	-0.0169277	0.0221729
5.25131	0.0284314	-0.0163913	0.020802
5.25616	0.0271797	-0.0168681	0.0194907
5.26101	0.026226	-0.0178218	0.018537
5.26587	0.0255108	-0.0190735	0.0181794
5.27072	0.0249743	-0.020206	0.0184774
5.27557	0.0242591	-0.0213385	0.0188947
5.28043	0.0234246	-0.0220537	0.0193715
5.28528	0.0221729	-0.0224113	0.0196695
5.29013	0.0209212	-0.0221133	0.0197887
5.29499	0.020206	-0.0213981	0.0197291
5.29984	0.0197887	-0.0204444	0.0190139
5.30469	0.0197291	-0.0193715	0.0178814
5.30955	0.0198483	-0.0181794	0.0163317
5.3144	0.0200272	-0.0174046	0.0146031
5.31925	0.0198483	-0.0169277	0.012815
5.32411	0.0194311	-0.0165701	0.0116229
5.32896	0.0188947	-0.0163913	0.0111461
5.33381	0.0183582	-0.0166297	0.0115037
5.33867	0.018239	-0.0172257	0.0126362
5.34352	0.0183582	-0.018239	0.0142455
5.34837	0.0191331	-0.0194311	0.0162721
5.35323	0.0205636	-0.020504	0.018537
5.35808	0.022471	-0.0211	0.0209808
5.36293	0.025034	-0.0208616	0.0231862
5.36779	0.0277162	-0.0195503	0.025034
5.37264	0.0303984	-0.0174046	0.0259876
5.37749	0.0325441	-0.0148416	0.0260472
5.38235	0.0337958	-0.0123978	0.0252128
5.3872	0.0335574	-0.0107288	0.0230074
5.39205	0.0320673	-0.00995398	0.020504
5.39691	0.0296831	-0.0100136	0.0180006
5.40176	0.0267625	-0.0107288	0.0160336
5.40661	0.0239015	-0.0117421	0.0149608
5.41147	0.0217557	-0.0125766	0.0146031
5.41632	0.020802	-0.0129938	0.0148416
5.42117	0.0206828	-0.0132322	0.0150204
5.42603	0.0212789	-0.013113	0.0151396
5.43088	0.0223517	-0.0126958	0.0152588
5.43573	0.0235438	-0.0123978	0.0154972
5.44059	0.0244975	-0.0122786	0.0158548
5.44544	0.0250936	-0.0125766	0.0164509
5.45029	0.0252724	-0.0132322	0.0167489
5.45515	0.025034	-0.0144243	0.0164509
5.46	0.0243783	-0.015974	0.0151396
5.46485	0.0234246	-0.0175834	0.0133514
5.46971	0.0225306	-0.0191927	0.0113845
5.47456	0.0218153	-0.0202656	0.00995398
5.47941	0.0212789	-0.020802	0.00947714
5.48427	0.0208616	-0.0211	0.0100136
5.48912	0.020504	-0.0213385	0.0110865
5.49397	0.0200272	-0.0222325	0.0119805
5.49883	0.0193715	-0.0238419	0.0121593
5.50368	0.018537	-0.0262856	0.0113845
5.50853	0.017643	-0.0292063	0.00989437
5.51339	0.0171661	-0.0323057	0.00822544
5.51824	0.0168681	-0.0347495	0.00649691
5.52309	0.0169873	-0.0359416	0.00548363
5.52795	0.0178814	-0.0352263	0.00554323
5.5328	0.0194311	-0.0327229	0.00649691
5.53765	0.0216365	-0.0283122	0.00840425
5.54251	0.0241399	-0.023067	0.010848
5.54736	0.0267029	-0.0174642	0.0137687
5.55221	0.0292063	-0.0124574	0.0166297
5.55707	0.0312328	-0.00882149	0.0188947
5.56192	0.0325441	-0.00715256	0.0202656
5.56677	0.0331998	-0.00727177	0.020802
5.57163	0.033319	-0.00876188	0.0208616
5.57648	0.0329614	-0.0109673	0.0206828
5.58133	0.0321269	-0.0136495	0.0207424
5.58619	0.0311136	-0.0159144	0.0211596
5.59104	0.0298619	-0.0174046	0.0221133
5.59589	0.0287294	-0.0183582	0.023067
5.60075	0.0278354	-0.0184178	0.0239015
5.6056	0.0272393	-0.017941	0.0246167
5.61045	0.0268221	-0.0172257	0.0251532
5.61531	0.0269413	-0.0162125	0.0253916
5.62016	0.0272989	-0.0150204	0.0256896
5.62501	0.0277162	-0.0139475	0.0258684
5.62987	0.0282526	-0.013113	0.0256896
5.63472	0.0290871	-0.0123382	0.0251532
5.63957	0.0299811	-0.0118613	0.0240803
5.64443	0.031054	-0.0115633	0.0226498
5.64928	0.0317097	-0.0117421	0.0209808
5.65413	0.0320077	-0.012219	0.0193715
5.65899	0.0315309	-0.0128746	0.0180602
5.66384	0.0303388	-0.0136495	0.0171065
5.66869	0.0287294	-0.0144243	0.0165701
5.67355	0.0271797	-0.0151992	0.0165701
5.6784	0.0261068	-0.0157356	0.0168681
5.68325	0.025928	-0.0162125	0.0171661
5.68811	0.0265241	-0.0165105	0.0175834
5.69296	0.0273585	-0.0169277	0.017941
5.69781	0.0279546	-0.0174642	0.0180006
5.70267	0.027895	-0.0180602	0.017941
5.70752	0.0269413	-0.0187159	0.0174642
5.71237	0.0254512	-0.0192523	0.0168085
5.71723	0.0235438	-0.0196099	0.0158548
5.72208	0.0220537	-0.0194311	0.0153184
5.72693	0.0212789	-0.018537	0.0154376
5.73179	0.0209212	-0.0171065	0.0162125
5.73664	0.0206828	-0.015676	0.017345
5.74149	0.0200272	-0.0146031	0.0184774
5.74635	0.0190735	-0.0138879	0.0193119
5.7512	0.0175834	-0.0139475	0.0193119
5.75605	0.0161529	-0.0144243	0.0186563
5.76091	0.0153184	-0.0149012	0.017941
5.76576	0.0156164	-0.014782	0.0174046
5.77061	0.0169873	-0.0143051	0.0174046
5.77547	0.0193119	-0.0136495	0.0178218
5.78032	0.0220537	-0.0132322	0.0182986
5.78517	0.0247955	-0.0132918	0.018537
5.79003	0.0267029	-0.0141263	0.0178218
5.79488	0.0277162	-0.0156164	0.0165701
5.79973	0.0277162	-0.0171065	0.01508
5.80459	0.0269413	-0.018239	0.0138283
5.80944	0.0253916	-0.0189543	0.0131726
5.81429	0.0235438	-0.0195503	0.0130534
5.81915	0.0216365	-0.0200272	0.0133514
5.824	0.019908	-0.0206232	0.0136495
5.82885	0.0185966	-0.0215769	0.0137091
5.83371	0.0181198	-0.022769	0.0135899
5.83856	0.018537	-0.023663	0.0136495
5.84341	0.0198483	-0.0241995	0.0142455
5.84827	0.0216961	-0.0243187	0.0152588
5.85312	0.0235438	-0.0241995	0.0163317
5.85797	0.0249743	-0.023663	0.017941
5.86283	0.02563	-0.0230074	0.0193119
5.86768	0.0255704	-0.0219941	0.0203252
5.87253	0.0249147	-0.0208616	0.0211596
5.87739	0.0242591	-0.0196099	0.0216365
5.88224	0.023663	-0.0184178	0.0218153
5.88709	0.023365	-0.0174046	0.0215769
5.89195	0.0233054	-0.0168085	0.020802
5.8968	0.023067	-0.0167489	0.0196099
5.90165	0.0227094	-0.0167489	0.0180602
5.90651	0.0222325	-0.0166297	0.0163317
5.91136	0.0216365	-0.0162125	0.0150204
5.91621	0.0209212	-0.0155568	0.0138879
5.92107	0.0208616	-0.0143647	0.0137687
5.92592	0.0210404	-0.013113	0.0140071
5.93077	0.0215769	-0.0120401	0.0146031
5.93563	0.0224113	-0.0116229	0.0151396
5.94048	0.0232458	-0.0117421	0.0151992
5.94533	0.0240803	-0.0125766	0.0149608
5.95019	0.0244379	-0.0140667	0.0142455
5.95504	0.0241399	-0.0161529	0.0137687
5.95989	0.0229478	-0.0187159	0.0131726
5.96475	0.0210404	-0.0213981	0.012815
5.9696	0.0182986	-0.0240207	0.0122786
5.97445	0.0157952	-0.026226	0.0117421
5.97931	0.0138879	-0.027895	0.0111461
5.98416	0.0132918	-0.0286102	0.0106096
5.98901	0.0145435	-0.0280142	0.0106692
5.99387	0.017345	-0.0263453	0.0115037
5.99872	0.0211596	-0.0242591	0.0129342
6.00357	0.0251532	-0.0219345	0.014782
6.00843	0.028789	-0.019908	0.0165701
6.01328	0.0312328	-0.0182986	0.0177622
6.01813	0.0323653	-0.017345	0.0180006
6.02299	0.0322461	-0.0169277	0.0171661
6.02784	0.030756	-0.0172257	0.0151992
6.03269	0.028491	-0.0177026	0.0125766
6.03755	0.0256896	-0.0183582	0.00965595
6.0424	0.0226498	-0.0191331	0.00703335
6.04725	0.0202656	-0.0194907	0.00548363
6.05211	0.0187755	-0.0196695	0.0051856
6.05696	0.0187159	-0.0194907	0.00631809
6.06181	0.0201464	-0.0192523	0.00864267
6.06667	0.022471	-0.0194907	0.0111461
6.07152	0.0252724	-0.0199676	0.013411
6.07637	0.0280738	-0.0206828	0.0149608
6.08123	0.0303388	-0.0212193	0.0156164
6.08608	0.0319481	-0.0212789	0.0155568
6.09093	0.033021	-0.0205636	0.0153184
6.09579	0.0337362	-0.0193715	0.0153184
6.10064	0.0340939	-0.0180006	0.0154972
6.10549	0.033915	-0.0170469	0.0159144
6.11035	0.0334978	-0.0165701	0.0165701
6.1152	0.0326633	-0.0166893	0.0168681
6.12005	0.0315905	-0.0172257	0.0166297
6.12491	0.0303388	-0.017941	0.0155568
6.12976	0.0290871	-0.0186563	0.0142455
6.13461	0.0276566	-0.0195503	0.0123978
6.13947	0.0264049	-0.0204444	0.0106692
6.14432	0.0251532	-0.0215769	0.00911951
6.14917	0.0239015	-0.0231862	0.00786781
6.15403	0.023067	-0.0244975	0.00709295
6.15888	0.0228286	-0.0255704	0.00673532
6.16373	0.023067	-0.0261664	0.00667572
6.16859	0.0234842	-0.0265241	0.00697374
6.17344	0.0234842	-0.0268221	0.00727177
6.17829	0.0228286	-0.0272989	0.00756979
6.18315	0.0213981	-0.027895	0.00786781
6.188	0.0194907	-0.0287294	0.00840425
6.19285	0.0174046	-0.0291467	0.00917912
6.19771	0.015676	-0.0288486	0.0103116
6.20256	0.0144839	-0.027597	0.0120401
6.20741	0.0138879	-0.0257492	0.0138283
6.21227	0.0138879	-0.0235438	0.0154972
6.21712	0.0142455	-0.0213981	0.0168681
6.22197	0.0152588	-0.0193715	0.0177026
6.22683	0.0166893	-0.0178814	0.0180006
6.23168	0.0183582	-0.0168085	0.017941
6.23653	0.0203252	-0.0159144	0.0180602
6.24139	0.0222921	-0.0151396	0.018239
6.24624	0.0237226	-0.014782	0.0186563
6.25109	0.0244975	-0.0148416	0.0190139
6.25595	0.0243187	-0.0155568	0.0191927
6.2608	0.0232458	-0.0172257	0.0191331
6.26565	0.0215173	-0.0195503	0.0186563
6.27051	0.0193715	-0.0224113	0.0178218
6.27536	0.0172853	-0.0255108	0.0168681
6.28021	0.0157356	-0.0282526	0.0161529
6.28507	0.0147223	-0.030458	0.0156164
6.28992	0.0143051	-0.0319481	0.0154376
6.29477	0.0143051	-0.0330806	0.0151992
6.29963	0.0147223	-0.033319	0.0151992
6.30448	0.0151396	-0.0331998	0.0149608
6.30933	0.0155568	-0.0323057	0.0144243
6.31419	0.0157952	-0.0315309	0.0133514
6.31904	0.0160336	-0.0303984	0.0119805
6.32389	0.0164509	-0.0292063	0.01055
6.32875	0.0168681	-0.0280738	0.00911951
6.3336	0.0174642	-0.0272989	0.00798702
6.33845	0.0180602	-0.0270605	0.00727177
6.34331	0.0186563	-0.0268817	0.00715256
6.34816	0.0194311	-0.0268817	0.00762939
6.35301	0.0204444	-0.0265837	0.00858307
6.35787	0.0222325	-0.0256896	0.00989437
6.36272	0.0243783	-0.0243187	0.0116229
6.36757	0.0270009	-0.022471	0.013411
6.37243	0.0297427	-0.0205636	0.0151396
6.37728	0.0317097	-0.0192523	0.0161529
6.38213	0.0327229	-0.0187159	0.0165105
6.38699	0.0320673	-0.0197887	0.0154972
6.39184	0.0299811	-0.0220537	0.0134706
6.39669	0.0265241	-0.0255704	0.0109076
6.40155	0.0227094	-0.0292063	0.00846386
6.4064	0.0190735	-0.0322461	0.00685453
6.41125	0.0164509	-0.0340343	0.00691414
6.41611	0.0148416	-0.0342727	0.00822544
6.42096	0.0146031	-0.0331402	0.0103712
6.42581	0.0154376	-0.031054	0.0126958
6.43067	0.0170469	-0.0286698	0.0141859
6.43552	0.0187755	-0.0267029	0.0143647
6.44037	0.020504	-0.0254512	0.0128746
6.44523	0.0221729	-0.0247359	0.0106096
6.45008	0.0232458	-0.0247955	0.00780821
6.45493	0.0239611	-0.0252128	0.00488758
6.45979	0.0238419	-0.0259876	0.00220537
6.46464	0.0231266	-0.0268817	0.000357628
6.46949	0.0215769	-0.0277162	-0.00089407
6.47435	0.0194907	-0.0286102	-0.00154972
6.4792	0.0169873	-0.0298023	-0.00178814
6.48405	0.0144839	-0.0314713	-0.00154972
6.48891	0.0127554	-0.0331998	-0.00113249
6.49376	0.0118017	-0.0348091	-0.000298023
6.49861	0.0118017	-0.0360012	0.00077486
6.50347	0.0126362	-0.03618	0.00220537
6.50832	0.0142455	-0.0351071	0.0038147
6.51317	0.0157952	-0.0333786	0.00530481
6.51803	0.0169277	-0.0315905	0.0064373
6.52288	0.017643	-0.0302792	0.00679493
6.52773	0.017941	-0.0295639	0.0064373
6.53259	0.0182986	-0.0292659	0.00584126
6.53744	0.0190735	-0.0287294	0.00548363
6.54229	0.0206232	-0.0277162	0.00607967
6.54715	0.0228286	-0.0258088	0.00792742
6.552	0.0256896	-0.0232458	0.0107884
6.55685	0.028491	-0.0208616	0.0141859
6.56171	0.0309944	-0.0190735	0.017345
6.56656	0.0329018	-0.018239	0.0197887
6.57141	0.0336766	-0.0186563	0.0210404
6.57627	0.0340939	-0.0195503	0.0214577
6.58112	0.0337362	-0.0213981	0.0211
6.58597	0.033319	-0.0235438	0.0204444
6.59083	0.033021	-0.0254512	0.0199676
6.59568	0.0331998	-0.0270605	0.0196695
6.60053	0.0335574	-0.0282526	0.0194311
6.60539	0.0338554	-0.0290871	0.0193715
6.61024	0.0343919	-0.0290871	0.0195503
6.61509	0.0348091	-0.028491	0.0200272
6.61995	0.0352859	-0.0273585	0.0210404
6.6248	0.0356436	-0.0256896	0.0225306
6.62965	0.0363588	-0.0237226	0.0243783
6.63451	0.0373125	-0.0216365	0.0261068
6.63936	0.038445	-0.0197291	0.0274181
6.64421	0.0398159	-0.0182986	0.027597
6.64907	0.0411868	-0.0175238	0.0268221
6.65392	0.0420213	-0.0175238	0.025034
6.65877	0.0423193	-0.0180602	0.0229478
6.66363	0.041604	-0.0191927	0.0205636
6.66848	0.0399947	-0.0205636	0.0185966
6.67333	0.0374317	-0.0219941	0.0169873
6.67819	0.0340343	-0.0237823	0.015378
6.68304	0.0302792	-0.02563	0.0136495
6.68789	0.0269413	-0.0273585	0.0118613
6.69275	0.0244975	-0.0286698	0.0101924
6.6976	0.023067	-0.0293851	0.00876188
6.70245	0.023067	-0.0291467	0.00834465
6.70731	0.0239611	-0.0281334	0.00870228
6.71216	0.0255108	-0.0264049	0.00989437
6.71701	0.0271201	-0.0246763	0.0114441
6.72187	0.0283718	-0.0231862	0.0128746
6.72672	0.0290871	-0.0225306	0.0137091
6.73157	0.0290871	-0.0225306	0.0136495
6.73643	0.0290275	-0.0230074	0.0130534
6.74128	0.0287294	-0.0237823	0.0119209
6.74613	0.0283718	-0.0245571	0.0106692
6.75099	0.0280142	-0.0247359	0.00983477
6.75584	0.0276566	-0.0245571	0.00941753
6.76069	0.0271797	-0.0237823	0.00959635
6.76555	0.0268221	-0.0227094	0.010252
6.7704	0.0269413	-0.0213385	0.0113845
6.77525	0.0274777	-0.0197887	0.0126958
6.78011	0.0284314	-0.0181198	0.0138879
6.78496	0.0296831	-0.0163317	0.01508
6.78981	0.0309348	-0.0148416	0.0159144
6.79467	0.0317097	-0.0137687	0.0163317
6.79952	0.0318289	-0.0134706	0.0161529
6.80437	0.0315309	-0.0140071	0.0153184
6.80923	0.0308156	-0.0153184	0.0141859
6.81408	0.0301003	-0.0169277	0.0129342
6.81893	0.0293255	-0.0184178	0.0119209
6.82379	0.0283122	-0.0195503	0.0110865
6.82864	0.0269413	-0.0201464	0.0110269
6.83349	0.0252724	-0.0200868	0.0119209
6.83835	0.0234246	-0.0197887	0.013411
6.8432	0.0213385	-0.0196695	0.01508
6.84805	0.0197291	-0.0197887	0.0164509
6.85291	0.0189543	-0.0199676	0.0174046
6.85776	0.0192523	-0.0200272	0.017643
6.86261	0.0200272	-0.0200272	0.0172853
6.86747	0.0212193	-0.0199676	0.0164509
6.87232	0.0225902	-0.0197887	0.0155568
6.87717	0.0236034	-0.0193715	0.0147223
6.88203	0.0243783	-0.0192523	0.0137687
6.88688	0.0246167	-0.0196099	0.012517
6.89173	0.0245571	-0.0205636	0.0107288
6.89659	0.0245571	-0.0216961	0.00864267
6.90144	0.0247359	-0.0228882	0.0063777
6.90629	0.0249743	-0.0241399	0.00417233
6.91115	0.0255704	-0.0249743	0.00280142
6.916	0.0263453	-0.025332	0.00238419
6.92085	0.0270009	-0.0255108	0.0025034
6.92571	0.0274777	-0.0254512	0.00321865
6.93056	0.0275373	-0.025332	0.0038147
6.93541	0.0276566	-0.0249147	0.00423193
6.94027	0.027895	-0.0244975	0.00429153
6.94512	0.0282526	-0.0239611	0.00441074
6.94997	0.028789	-0.023365	0.00500679
6.95483	0.0290275	-0.023067	0.00590086
6.95968	0.0290275	-0.0230074	0.00727177
6.96453	0.0283122	-0.0234842	0.00858307
6.96939	0.0271797	-0.0240207	0.00995398
6.97424	0.0256896	-0.0243187	0.0107288
6.97909	0.0243783	-0.0241995	0.0109076
6.98395	0.023663	-0.023067	0.0110865
6.9888	0.0235438	-0.0214577	0.0111461
6.99365	0.0237226	-0.0197887	0.0110865
6.99851	0.0238419	-0.0190735	0.0107884
7.00336	0.0237226	-0.0197291	0.00977516
7.00821	0.0235438	-0.0215173	0.00840425
7.01307	0.0232458	-0.0238419	0.00667572
7.01792	0.0232458	-0.025928	0.00494719
7.02277	0.0235438	-0.0266433	0.0038743
7.02763	0.0241399	-0.0255704	0.00339746
7.03248	0.0248551	-0.0225902	0.00375509
7.03733	0.0255108	-0.0187159	0.00441074
7.04219	0.0257492	-0.0151992	0.00470877
7.04704	0.0261068	-0.012517	0.00482798
7.05189	0.0260472	-0.0116229	0.00429153
7.05675	0.0257492	-0.0126958	0.00339746
7.0616	0.0253916	-0.0152588	0.00286102
7.06645	0.025034	-0.018537	0.00286102
7.07131	0.0246167	-0.0218749	0.00333786
7.07616	0.0243187	-0.025034	0.00429153
7.08101	0.0245571	-0.0274181	0.00536442
7.08587	0.0253916	-0.0286102	0.00625849
7.09072	0.0268221	-0.0287294	0.00703335
7.09557	0.0284314	-0.027895	0.0077486
7.10043	0.0296235	-0.0264645	0.00840425
7.10528	0.0299215	-0.025034	0.0089407
7.11013	0.0291467	-0.0237823	0.00923872
7.11499	0.027597	-0.0225902	0.00941753
7.11984	0.0255108	-0.0218749	0.00882149
7.12469	0.0239611	-0.0215173	0.00762939
7.12955	0.0231266	-0.0213385	0.00619888
7.1344	0.0231266	-0.0216365	0.00447035
7.13925	0.0241399	-0.0220537	0.00339746
7.14411	0.0256896	-0.0225306	0.00286102
7.14896	0.0276566	-0.0230074	0.00333786
7.15381	0.0292659	-0.023067	0.00452995
7.15867	0.0303388	-0.0230074	0.00607967
7.16352	0.0306368	-0.0225902	0.00751019
7.16837	0.0303388	-0.0218749	0.00858307
7.17323	0.0294447	-0.0212193	0.00905991
7.17808	0.0282526	-0.0209212	0.00888109
7.18293	0.0272393	-0.0209808	0.00792742
7.18779	0.0265241	-0.0214577	0.00649691
7.19264	0.0260472	-0.0222325	0.00464916
7.19749	0.0255108	-0.0233054	0.00244379
7.20235	0.0250936	-0.0244379	0.000178814
7.2072	0.0243783	-0.0258088	-0.00232458
7.21205	0.0237226	-0.0270009	-0.00452995
7.21691	0.0231266	-0.027895	-0.00602007
7.22176	0.022769	-0.0287294	-0.00679493
7.22661	0.0231266	-0.0288486	-0.0064373
7.23147	0.0239611	-0.0282526	-0.00500679
7.23632	0.0252724	-0.0268221	-0.002563
7.24117	0.0267625	-0.0247955	0.000417233
7.24603	0.0279546	-0.0225902	0.00339746
7.25088	0.028789	-0.0206232	0.00619888
7.25573	0.0290871	-0.0194311	0.00816584
7.26059	0.0289083	-0.0192523	0.00941753
7.26544	0.0287294	-0.0194907	0.0104308
7.27029	0.028491	-0.0199676	0.0112057
7.27515	0.0283122	-0.0203252	0.0120997
7.28	0.0282526	-0.0203848	0.0129938
7.28485	0.0283122	-0.0199676	0.0135899
7.28971	0.0283718	-0.0193715	0.0136495
7.29456	0.0280142	-0.0191331	0.012517
7.29941	0.0273585	-0.0191927	0.01055
7.30427	0.0265241	-0.0196099	0.00804663
7.30912	0.0254512	-0.0203848	0.00530481
7.31397	0.0246167	-0.0211596	0.00339746
7.31883	0.0240207	-0.0221133	0.00286102
7.32368	0.0237823	-0.0231862	0.00357628
7.32853	0.0239611	-0.0240803	0.00542402
7.33339	0.0242591	-0.0248551	0.00780821
7.33824	0.0247955	-0.0255704	0.0101328
7.34309	0.0249147	-0.026226	0.0113845
7.34795	0.0244379	-0.0270009	0.0112057
7.3528	0.0228882	-0.0280738	0.00953674
7.35765	0.0207424	-0.0292659	0.00697374
7.36251	0.018239	-0.0306964	0.00423193
7.36736	0.0161529	-0.0318885	0.00220537
7.37221	0.01508	-0.0327229	0.00160933
7.37707	0.0155568	-0.0327229	0.00292063
7.38192	0.0174046	-0.0316501	0.00548363
7.38677	0.0203252	-0.0295639	0.00888109
7.39163	0.023663	-0.0267029	0.0121593
7.39648	0.0267625	-0.023365	0.0147223
7.40133	0.028789	-0.020206	0.0157952
7.40619	0.0296235	-0.0177622	0.0156164
7.41104	0.0292063	-0.0162125	0.0144243
7.41589	0.028193	-0.0157952	0.012815
7.42075	0.0268221	-0.0162125	0.0109673
7.4256	0.0258088	-0.0171065	0.00935793
7.43045	0.0250936	-0.0184774	0.0077486
7.43531	0.0249147	-0.0194907	0.0063777
7.44016	0.0247955	-0.0203252	0.00500679
7.44501	0.0245571	-0.0207424	0.00363588
7.44987	0.0241399	-0.0207424	0.00274181
7.45472	0.023663	-0.020206	0.00232458
7.45957	0.0234842	-0.0193119	0.002563
7.46443	0.0239611	-0.0180602	0.00375509
7.46928	0.0253916	-0.0166893	0.00584126
7.47413	0.0274777	-0.0154376	0.00846386
7.47899	0.0300407	-0.0143051	0.0111461
7.48384	0.0328422	-0.013411	0.0134706
7.48869	0.0351667	-0.0127554	0.014782
7.49355	0.0367761	-0.0121593	0.0149012
7.4984	0.0373125	-0.0118613	0.0137091
7.50325	0.0368357	-0.0119209	0.0116229
7.50811	0.0360012	-0.0121593	0.00923872
7.51296	0.0350475	-0.0126362	0.00703335
7.51781	0.0343323	-0.0135303	0.005126
7.52267	0.0337362	-0.0149608	0.00393391
7.52752	0.0334382	-0.0168681	0.00345707
7.53237	0.033021	-0.0191331	0.00375509
7.53723	0.0323653	-0.0218153	0.00423193
7.54208	0.0311136	-0.0248551	0.00452995
7.54693	0.0296235	-0.0278354	0.00470877
7.55179	0.0279546	-0.0299811	0.00441074
7.55664	0.0265241	-0.0312328	0.00351667
7.56149	0.0255704	-0.0312328	0.00226498
7.56635	0.0254512	-0.0297427	0.00143051
7.5712	0.0259876	-0.0274181	0.00101328
7.57605	0.0272989	-0.0244975	0.00143051
7.58091	0.0289679	-0.0221133	0.00214577
7.58576	0.0306368	-0.0206232	0.00292063
7.59061	0.0320673	-0.020206	0.00321865
7.59547	0.0327229	-0.0210404	0.00232458
7.60032	0.0327229	-0.0226498	0.000417233
7.60517	0.0318289	-0.0245571	-0.00214577
7.61003	0.0306964	-0.0260472	-0.00447035
7.61488	0.0297427	-0.0267029	-0.00584126
7.61973	0.0292063	-0.0264049	-0.00560284
7.62459	0.0294447	-0.0253916	-0.0038147
7.62944	0.0299215	-0.0239611	-0.00113249
7.63429	0.0303984	-0.0228882	0.00190735
7.63915	0.0306368	-0.0227094	0.00452995
7.644	0.0303984	-0.0237823	0.00619888
7.64885	0.03016	-0.02563	0.00715256
7.65371	0.0299811	-0.0279546	0.00751019
7.65856	0.0301003	-0.0300407	0.00739098
7.66341	0.0306964	-0.0311732	0.00756979
7.66827	0.0311732	-0.0315905	0.007689
7.67312	0.0314116	-0.0311136	0.00792742
7.67797	0.0314116	-0.030458	0.00810623
7.68283	0.0308752	-0.0301003	0.00810623
7.68768	0.0298619	-0.0303388	0.00762939
7.69253	0.0283122	-0.031352	0.00673532
7.69739	0.0262856	-0.0329018	0.00488758
7.70224	0.0235438	-0.0346899	0.00232458
7.70709	0.0203252	-0.0363588	-0.000715256
7.71195	0.0169277	-0.0376701	-0.0038147
7.7168	0.0139475	-0.0388622	-0.0064373
7.72165	0.012219	-0.0393391	-0.00780821
7.72651	0.0124574	-0.039041	-0.00709295
7.73136	0.0145435	-0.0377893	-0.00441074
7.73621	0.0181794	-0.0357032	-0.000119209
7.74107	0.022471	-0.0329018	0.00500679
7.74592	0.0265241	-0.0299215	0.00977516
7.75077	0.0296831	-0.0274181	0.0137091
7.75563	0.0315309	-0.0253916	0.0160933
7.76048	0.0323057	-0.0239015	0.0171065
7.76533	0.0326633	-0.0228882	0.0169277
7.77019	0.0323057	-0.0225306	0.015378
7.77504	0.0320673	-0.0224113	0.0129938
7.77989	0.0315905	-0.023067	0.00989437
7.78475	0.031054	-0.0241995	0.0063777
7.7896	0.0302792	-0.0256896	0.00303984
7.79445	0.0296235	-0.0270009	0.000417233
7.79931	0.0293255	-0.0274777	-0.000596046
7.80416	0.0295639	-0.0271201	-0.000119209
7.80901	0.030458	-0.025928	0.00184774
7.81387	0.0319481	-0.0241399	0.00488758
7.81872	0.0335574	-0.0225306	0.00840425
7.82357	0.0349879	-0.0212193	0.0118017
7.82843	0.0356436	-0.0208616	0.0141859
7.83328	0.0357032	-0.0209212	0.015676
7.83813	0.0353456	-0.0213981	0.0156164
7.84299	0.0349879	-0.0218153	0.0146627
7.84784	0.0350475	-0.0219345	0.0127554
7.85269	0.0357032	-0.0214577	0.01055
7.85755	0.0368357	-0.0203848	0.00828505
7.8624	0.0378489	-0.0191331	0.00649691
7.86725	0.0383258	-0.0181198	0.0051856
7.87211	0.0379086	-0.0174046	0.00441074
7.87696	0.0368357	-0.017345	0.00393391
7.88181	0.0349879	-0.0180006	0.00345707
7.88667	0.0329614	-0.0193715	0.00298023
7.89152	0.0306964	-0.0212789	0.00226498
7.89637	0.0288486	-0.0231266	0.00166893
7.90123	0.0274777	-0.0245571	0.00154972
7.90608	0.0268817	-0.025332	0.00226498
7.91093	0.0269413	-0.0255108	0.00375509
7.91579	0.0276566	-0.0254512	0.00566244
7.92064	0.0289083	-0.0247955	0.00810623
7.92549	0.030458	-0.0238419	0.01055
7.93035	0.0315309	-0.0231862	0.0125766
7.9352	0.0326037	-0.0222921	0.0140667
7.94005	0.033319	-0.0211596	0.0151992
7.94491	0.0338554	-0.0197887	0.0160933
7.94976	0.0344515	-0.0182986	0.0166893
7.95461	0.0354052	-0.0165105	0.017345
7.95947	0.0368357	-0.014782	0.0178218
7.96432	0.0382066	-0.0135899	0.017643
7.96917	0.0393987	-0.0128746	0.0171065
7.97403	0.0400543	-0.013411	0.0157952
7.97888	0.0399947	-0.0150204	0.0137687
7.98373	0.0389218	-0.0177026	0.0112057
7.98859	0.0371337	-0.0209212	0.00852346
7.99344	0.0346303	-0.0241995	0.00590086
7.99829	0.0319481	-0.0269413	0.00357628
8.00315	0.0295639	-0.0288486	0.00184774
8.008	0.027895	-0.0292659	0.00107288
8.01285	0.0270605	-0.0286698	0.00107288
8.01771	0.0273585	-0.0273585	0.00214577
8.02256	0.0286102	-0.0255704	0.00411272
8.02741	0.0308156	-0.0237226	0.00673532
8.03227	0.0334382	-0.0218749	0.00989437
8.03712	0.0360012	-0.0200868	0.0127554
8.04197	0.0382662	-0.0184774	0.01508
8.04683	0.0399947	-0.0169277	0.0162721
8.05168	0.0407696	-0.0157356	0.0162721
8.05653	0.0406504	-0.0152588	0.0149608
8.06139	0.0397563	-0.0154972	0.0128746
8.06624	0.0382066	-0.0165701	0.0104308
8.07109	0.03618	-0.0184178	0.00804663
8.07595	0.0340939	-0.0200868	0.00649691
8.0808	0.0323057	-0.0214577	0.00584126
8.08565	0.0305176	-0.0219345	0.00596046
8.09051	0.0289679	-0.0217557	0.00655651
8.09536	0.0274181	-0.020802	0.00721216
8.10021	0.0259876	-0.0195503	0.00739098
8.10507	0.0247955	-0.0184178	0.00703335
8.10992	0.0237226	-0.0174046	0.00590086
8.11477	0.023067	-0.0168681	0.00423193
8.11963	0.0228286	-0.0167489	0.00238419
8.12448	0.0233054	-0.0168681	0.00119209
8.12933	0.0244379	-0.0171065	0.000655651
8.13419	0.0263453	-0.0169873	0.0012517
8.13904	0.0286102	-0.0168085	0.002563
8.14389	0.0306964	-0.0166893	0.00441074
8.14875	0.0322461	-0.0168085	0.00607967
8.1536	0.0329018	-0.0171661	0.00709295
8.15845	0.0324845	-0.0177622	0.00739098
8.16331	0.0311136	-0.0188351	0.00691414
8.16816	0.0293255	-0.0198483	0.00584126
8.17301	0.0277162	-0.0205636	0.00452995
8.17787	0.0268221	-0.0208616	0.00339746
8.18272	0.0267029	-0.0211	0.00232458
8.18757	0.0274777	-0.0208616	0.00196695
8.19243	0.0286102	-0.020504	0.00196695
8.19728	0.0298023	-0.0203848	0.0025034
8.20213	0.0303388	-0.0204444	0.00339746
8.20699	0.0306368	-0.0201464	0.00476837
8.21184	0.030756	-0.0192523	0.0063777
8.21669	0.0309944	-0.0177622	0.00810623
8.22155	0.031054	-0.0160336	0.00959635
8.2264	0.0314116	-0.0139475	0.0110269
8.23125	0.0317097	-0.0121593	0.0119209
8.23611	0.0317097	-0.0112057	0.012219
8.24096	0.0314116	-0.0112057	0.0121593
8.24581	0.030756	-0.0122786	0.0118017
8.25067	0.03016	-0.0137687	0.0112653
8.25552	0.03016	-0.0154376	0.0107288
8.26037	0.030458	-0.0168085	0.010252
8.26523	0.0312924	-0.017643	0.00971556
8.27008	0.0325441	-0.017941	0.00923872
8.27493	0.033617	-0.017941	0.00840425
8.27979	0.0342131	-0.0181198	0.00715256
8.28464	0.0346303	-0.0183582	0.00602007
8.28949	0.0349879	-0.0188947	0.00482798
8.29435	0.0357628	-0.0191927	0.00411272
8.2992	0.0373125	-0.0191927	0.00411272
8.30405	0.0394583	-0.0190139	0.00447035
8.30891	0.0419617	-0.0186563	0.00530481
8.31376	0.044167	-0.0183582	0.00625849
8.31861	0.0455379	-0.0184774	0.00685453
8.32347	0.0454187	-0.0188947	0.00685453
8.32832	0.043869	-0.0194907	0.00602007
8.33317	0.0411868	-0.0200868	0.00441074
8.33803	0.0379682	-0.0206828	0.00226498
8.34288	0.0346303	-0.0212789	-0.000357628
8.34773	0.0321865	-0.0215173	-0.0025034
8.35259	0.0314116	-0.0212193	-0.00357628
8.35744	0.0321269	-0.0205636	-0.00321865
8.36229	0.0346303	-0.0191331	-0.00137091
8.36715	0.0377297	-0.0174642	0.00137091
8.372	0.0407696	-0.0157952	0.00452995
8.37685	0.0427365	-0.0145435	0.00697374
8.38171	0.0435114	-0.0141859	0.00822544
8.38656	0.0429153	-0.0146627	0.0077486
8.39141	0.0417829	-0.015676	0.00625849
8.39627	0.0409484	-0.0169277	0.00435114
8.40112	0.0404119	-0.017941	0.00274181
8.40597	0.0405312	-0.0188351	0.00202656
8.41083	0.04071	-0.0194907	0.00226498
8.41568	0.0404119	-0.0203848	0.00315905
8.42053	0.0391603	-0.0220537	0.00399351
8.42539	0.0374317	-0.0239611	0.00476837
8.43024	0.0354648	-0.0259876	0.00494719
8.43509	0.033915	-0.0274181	0.00470877
8.43995	0.0334382	-0.0280142	0.00393391
8.4448	0.0339746	-0.0275373	0.00315905
8.44965	0.0352859	-0.0264645	0.00232458
8.45451	0.0365376	-0.0253916	0.00113249
8.45936	0.0373125	-0.0245571	0
8.46421	0.0371933	-0.0242591	-0.00119209
8.46907	0.035882	-0.0244975	-0.0025034
8.47392	0.0338554	-0.0246167	-0.00327826
8.47877	0.0311732	-0.0249743	-0.0038147
8.48363	0.0286698	-0.0249743	-0.0038147
8.48848	0.0267625	-0.0247359	-0.00357628
8.49333	0.0258684	-0.0245571	-0.00315905
8.49819	0.0264049	-0.0239611	-0.00244379
8.50304	0.028193	-0.0231862	-0.00160933
8.50789	0.0306368	-0.0222921	-0.00101328
8.51275	0.033021	-0.0212193	-0.000417233
8.5176	0.0351071	-0.0200868	0.000238419
8.52245	0.0362396	-0.0196099	0.000655651
8.52731	0.0365973	-0.0198483	0.00137091
8.53216	0.0362396	-0.0210404	0.00196695
8.53701	0.0359416	-0.022769	0.00268221
8.54187	0.0356436	-0.0246763	0.00369549
8.54672	0.0358224	-0.0259876	0.00494719
8.55157	0.0362396	-0.0263453	0.00661612
8.55643	0.036478	-0.0259876	0.00822544
8.56128	0.0362396	-0.0253916	0.00941753
8.56613	0.0354052	-0.0248551	0.00983477
8.57099	0.0341535	-0.0248551	0.00929832
8.57584	0.033021	-0.025332	0.00786781
8.58069	0.0318289	-0.0265837	0.00554323
8.58555	0.0309348	-0.0281334	0.00315905
8.5904	0.0305772	-0.0295639	0.0013113
8.59525	0.0306368	-0.0302196	0.000357628
8.60011	0.0305772	-0.0302196	0.000238419
8.60496	0.0300407	-0.0298023	0.000536442
8.60981	0.0290275	-0.0288486	0.00101328
8.61467	0.0271201	-0.0281334	0.00113249
8.61952	0.0246167	-0.027895	0.000655651
8.62437	0.0218749	-0.0281334	5.96046e-05
8.62923	0.0196099	-0.0285506	-0.000417233
8.63408	0.0182986	-0.0290871	-0.000178814
8.63893	0.0183582	-0.0294447	0.000834465
8.64379	0.0197291	-0.0292063	0.0026226
8.64864	0.0221729	-0.0287294	0.00488758
8.65349	0.0252724	-0.0280142	0.00721216
8.65835	0.0281334	-0.0274777	0.00911951
8.6632	0.0308156	-0.0270605	0.0104904
8.66805	0.0329018	-0.0262856	0.0117421
8.67291	0.0346303	-0.0254512	0.0126362
8.67776	0.0360012	-0.0239611	0.0132918
8.68261	0.0371933	-0.0222325	0.0136495
8.68747	0.0378489	-0.0205636	0.0134706
8.69232	0.0383854	-0.0190735	0.0130534
8.69717	0.0386834	-0.0181198	0.0121593
8.70203	0.039041	-0.0175238	0.0112653
8.70688	0.0393391	-0.0169277	0.0103712
8.71173	0.0396371	-0.0161529	0.0100136
8.71659	0.0397563	-0.01508	0.00989437
8.72144	0.0393391	-0.0140071	0.0100136
8.72629	0.0383258	-0.0134706	0.0100732
8.73115	0.036478	-0.0140071	0.00965595
8.736	0.0342131	-0.015676	0.00870228
8.74085	0.0319481	-0.0181794	0.00727177
8.74571	0.0301003	-0.0207424	0.00602007
8.75056	0.0290871	-0.0229478	0.00548363
8.75541	0.0284314	-0.0241995	0.00560284
8.76027	0.028491	-0.0244975	0.00655651
8.76512	0.028789	-0.0240803	0.00804663
8.76997	0.0291467	-0.0237226	0.00935793
8.77483	0.0294447	-0.0238419	0.0101328
8.77968	0.0295639	-0.0246167	0.0103712
8.78453	0.0299215	-0.0257492	0.00995398
8.78939	0.0303388	-0.0271797	0.00911951
8.79424	0.0308752	-0.028491	0.00816584
8.79909	0.0309348	-0.0293851	0.00703335
8.80395	0.0308752	-0.0298023	0.00602007
8.8088	0.0302196	-0.0298023	0.00494719
8.81365	0.0291467	-0.0295639	0.00405312
8.81851	0.0277758	-0.0293851	0.00327826
8.82336	0.0265837	-0.0292063	0.00298023
8.82821	0.0256896	-0.0291467	0.00345707
8.83307	0.0253916	-0.0292063	0.00464916
8.83792	0.0258088	-0.0290275	0.00619888
8.84277	0.0265837	-0.0286698	0.00751019
8.84763	0.027895	-0.0280738	0.00870228
8.85248	0.0295043	-0.0271201	0.00935793
8.85733	0.0312328	-0.0264049	0.00947714
8.86219	0.0329614	-0.0253916	0.00983477
8.86704	0.0348091	-0.0246763	0.0104308
8.87189	0.0362992	-0.0243783	0.0112057
8.87675	0.0375509	-0.0242591	0.0119209
8.8816	0.0385642	-0.0239015	0.0126958
8.88645	0.0397563	-0.023365	0.0132322
8.89131	0.0410676	-0.0222921	0.0134706
8.89616	0.0423193	-0.0209212	0.0131726
8.90101	0.0435114	-0.0192523	0.0125766
8.90587	0.0444651	-0.0180006	0.0117421
8.91072	0.0448823	-0.0177622	0.010848
8.91557	0.0451207	-0.0185966	0.00989437
8.92043	0.0452399	-0.020802	0.00917912
8.92528	0.0454783	-0.0240803	0.00888109
8.93013	0.0459552	-0.0280142	0.0089407
8.93499	0.04673	-0.0317693	0.00959635
8.93984	0.0476241	-0.0348687	0.0103116
8.94469	0.0481009	-0.0368357	0.0110269
8.94955	0.0482798	-0.0377893	0.0110865
8.9544	0.0483394	-0.0376105	0.0103712
8.95925	0.0489354	-0.0363588	0.00905991
8.96411	0.0500083	-0.0343323	0.00739098
8.96896	0.0520945	-0.0317097	0.00590086
8.97381	0.0546575	-0.0289679	0.00464916
8.97867	0.0578761	-0.0264049	0.00435114
8.98352	0.0611544	-0.0239611	0.00435114
8.98837	0.0642538	-0.0219345	0.00464916
8.99323	0.066638	-0.0204444	0.00500679
8.99808	0.0684261	-0.0192523	0.00542402
9.00293	0.0694394	-0.0182986	0.00560284
9.00779	0.0695586	-0.0178814	0.00572205
9.01264	0.0687242	-0.0181794	0.00566244
9.01749	0.0671744	-0.0193715	0.00554323
9.02235	0.0656247	-0.0210404	0.00548363
9.0272	0.064373	-0.0229478	0.00530481
9.03205	0.0638962	-0.0246167	0.00524521
9.03691	0.0644922	-0.0253916	0.00560284
9.04176	0.0658631	-0.0252724	0.00625849
9.04661	0.0678897	-0.0242591	0.00745058
9.05147	0.0701547	-0.023067	0.00882149
9.05632	0.072062	-0.0218749	0.0103116
9.06117	0.0736713	-0.0208616	0.0116229
9.06603	0.0749826	-0.0197887	0.0129342
9.07088	0.0759363	-0.0188351	0.0141263
9.07573	0.07689	-0.0172853	0.0157952
9.08059	0.0775456	-0.0154376	0.0175834
9.08544	0.0776649	-0.0135303	0.0194311
9.09029	0.077486	-0.0118017	0.0209212
9.09515	0.0764132	-0.0106692	0.0215173
9.1	0.0749826	-0.0103116	0.0211
9.10485	0.0729561	-0.0110269	0.0192523
9.10971	0.0707507	-0.0126362	0.0166297
9.11456	0.0688434	-0.014782	0.0135899
9.11941	0.0672936	-0.0171661	0.0106096
9.12427	0.0662804	-0.0194311	0.00810623
9.12912	0.0656247	-0.0214577	0.00602007
9.13397	0.0653863	-0.022769	0.00447035
9.13883	0.0649691	-0.023365	0.00333786
9.14368	0.0642538	-0.0236034	0.00274181
9.14853	0.0628233	-0.023663	0.00238419
9.15339	0.0609756	-0.023663	0.00232458
9.15824	0.0588298	-0.0236034	0.00292063
9.16309	0.0573397	-0.023067	0.00435114
9.16795	0.056684	-0.0217557	0.0064373
9.1728	0.0571609	-0.019908	0.0090003
9.17765	0.0587106	-0.0174046	0.0118017
9.18251	0.0609159	-0.0146627	0.014782
9.18736	0.0634789	-0.0120401	0.0174642
9.19221	0.0657439	-0.0101328	0.0194907
9.19707	0.0677705	-0.00905991	0.020802
9.20192	0.0693202	-0.00882149	0.0215769
9.20677	0.0703931	-0.00888109	0.0220537
9.21163	0.0708103	-0.00959635	0.0222921
9.21648	0.0705719	-0.0104904	0.0221729
9.22133	0.0697374	-0.0113249	0.0221133
9.22619	0.0683069	-0.012219	0.0213981
9.23104	0.0667572	-0.0132322	0.0202656
9.23589	0.0658035	-0.0142455	0.0187159
9.24075	0.0652075	-0.0157356	0.0165105
9.2456	0.0650883	-0.017345	0.0141263
9.25045	0.0652075	-0.0191331	0.0118017
9.25531	0.0653863	-0.0206828	0.00965595
9.26016	0.0649691	-0.0219345	0.00798702
9.26501	0.0641942	-0.0221133	0.00703335
9.26987	0.0630617	-0.0211	0.00667572
9.27472	0.06181	-0.0193715	0.00667572
9.27957	0.0607967	-0.0168681	0.00721216
9.28443	0.0601411	-0.0146031	0.00804663
9.28928	0.0594854	-0.0128746	0.0089407
9.29413	0.0590682	-0.0119209	0.0100136
9.29899	0.0584126	-0.0119805	0.0109673
9.30384	0.0573993	-0.012517	0.0120401
9.30869	0.0560284	-0.0134706	0.0127554
9.31355	0.0545382	-0.0141859	0.0133514
9.3184	0.0528097	-0.0151396	0.0134706
9.32325	0.0510812	-0.0161529	0.0131726
9.32811	0.0496507	-0.0172257	0.012517
9.33296	0.0483394	-0.0186563	0.0114441
9.33781	0.0474453	-0.0203252	0.0101328
9.34267	0.0469685	-0.0221133	0.00888109
9.34752	0.0470877	-0.023663	0.00756979
9.35237	0.048399	-0.0241399	0.00709295
9.35723	0.0504851	-0.023663	0.00715256
9.36208	0.0531673	-0.0223517	0.00828505
9.36693	0.0558496	-0.0203252	0.0104308
9.37179	0.0578761	-0.018239	0.0130534
9.37664	0.0585318	-0.0166893	0.0154376
9.38149	0.0581145	-0.0159144	0.0172257
9.38635	0.0569224	-0.0159144	0.0180006
9.3912	0.0556111	-0.0165701	0.0177622
9.39605	0.0550151	-0.017345	0.0169873
9.40091	0.0553727	-0.017941	0.0163317
9.40576	0.0567436	-0.018239	0.0163317
9.41061	0.0584722	-0.0184774	0.0168681
9.41547	0.0600815	-0.0190735	0.017643
9.42032	0.0611544	-0.0203252	0.0180602
9.42517	0.0616312	-0.0219941	0.0178218
9.43003	0.0616908	-0.0240207	0.0164509
9.43488	0.06181	-0.0257492	0.0143647
9.43973	0.0624061	-0.0268221	0.0120401
9.44459	0.063777	-0.0268817	0.0101328
9.44944	0.0656843	-0.0261068	0.00882149
9.45429	0.0684261	-0.0244379	0.00828505
9.45915	0.071466	-0.0225902	0.00840425
9.464	0.0747442	-0.020504	0.0089407
9.46885	0.0776649	-0.0187755	0.00947714
9.47371	0.0798106	-0.0177026	0.00947714
9.47856	0.0810027	-0.0172853	0.00905991
9.48341	0.0810623	-0.0178218	0.00822544
9.48827	0.0799298	-0.0191331	0.00709295
9.49312	0.0779629	-0.0212789	0.00578165
9.49797	0.0753999	-0.0239015	0.00441074
9.50283	0.0731945	-0.0264049	0.00309944
9.50768	0.071466	-0.0286102	0.00202656
9.51253	0.0705123	-0.0302792	0.00089407
9.51739	0.0706315	-0.0309348	0.000298023
9.52224	0.0713468	-0.0309348	-5.96046e-05
9.52709	0.0725389	-0.0303388	0
9.53195	0.0735521	-0.0292659	0.000596046
9.5368	0.0741482	-0.0279546	0.00184774
9.54165	0.074327	-0.026226	0.00363588
9.54651	0.0737309	-0.0243783	0.00566244
9.55136	0.0724792	-0.0227094	0.00780821
9.55621	0.0710487	-0.0212193	0.00995398
9.56107	0.0696778	-0.0200868	0.0118613
9.56592	0.0686049	-0.0195503	0.013113
9.57077	0.0678301	-0.0196695	0.0138879
9.57563	0.0674129	-0.020504	0.0141859
9.58048	0.0671744	-0.0218153	0.0140667
9.58533	0.0669956	-0.0230074	0.0140071
9.59019	0.066936	-0.0239015	0.0146031
9.59504	0.0670552	-0.0240803	0.0160336
9.59989	0.0673532	-0.0236034	0.0183582
9.60475	0.0677109	-0.022471	0.0210404
9.6096	0.0681877	-0.0213385	0.0235438
9.61445	0.0687242	-0.0203848	0.0251532
9.61931	0.0691414	-0.0199676	0.0252128
9.62416	0.0690222	-0.0200868	0.0237823
9.62901	0.0683665	-0.0209212	0.0209808
9.63387	0.0673532	-0.0219345	0.0172853
9.63872	0.0657439	-0.0233054	0.012815
9.64357	0.0637174	-0.0248551	0.00810623
9.64843	0.0615716	-0.0263453	0.00351667
9.65328	0.0593662	-0.0278354	-0.000417233
9.65813	0.0575781	-0.0288486	-0.00321865
9.66299	0.0559092	-0.0295639	-0.00452995
9.66784	0.0544786	-0.0296235	-0.00441074
9.67269	0.0533462	-0.0288486	-0.00268221
9.67755	0.0527501	-0.0272393	0
9.6824	0.0524521	-0.025034	0.00345707
9.68725	0.0526905	-0.0225902	0.00727177
[truncated: 5,213 more rows]

## Sheet: Figure 5d - 1
Table 1
0 H2O2
0	0	0.004853	0.009707	0.01456	0.019413	0.024267	0.02912	0.033973	0.038827	0.04368	0.048533	0.053387	0.05824	0.063093	0.067947	0.0728	0.077653	0.082507	0.08736	0.092213	0.097067	0.10192	0.106773	0.111627	0.11648	0.121333	0.126187	0.13104	0.135893	0.140747	0.1456	0.150453	0.155307	0.16016	0.165013	0.169867	0.17472	0.179573	0.184427	0.18928	0.194133	0.198987	0.20384	0.208693	0.213547	0.2184	0.223253	0.228107	0.23296
	-0.010371	-0.009656	-0.00906	-0.009	-0.009596	-0.010669	-0.011921	-0.012636	-0.012815	-0.012219	-0.011206	-0.010133	-0.009596	-0.009596	-0.010252	-0.011146	-0.012159	-0.012934	-0.013351	-0.013292	-0.012934	-0.012398	-0.011981	-0.011742	-0.011742	-0.011981	-0.012279	-0.012398	-0.012398	-0.0121	-0.011563	-0.010788	-0.010431	-0.01049	-0.011027	-0.012279	-0.013828	-0.015616	-0.017107	-0.018299	-0.018895	-0.019073	-0.018954	-0.018537	-0.01812	-0.017703	-0.017405	-0.017166	-0.016928
2:00:00	0	0.004853	0.009707	0.01456	0.019413	0.024267	0.02912	0.033973	0.038827	0.04368	0.048533	0.053387	0.05824	0.063093	0.067947	0.0728	0.077653	0.082507	0.08736	0.092213	0.097067	0.10192	0.106773	0.111627	0.11648	0.121333	0.126187	0.13104	0.135893	0.140747	0.1456	0.150453	0.155307	0.16016	0.165013	0.169867	0.17472	0.179573	0.184427	0.18928	0.194133	0.198987	0.20384	0.208693	0.213547	0.2184	0.223253	0.228107	0.23296
	-0.034451	-0.032604	-0.031173	-0.030339	-0.029922	-0.030041	-0.030458	-0.030994	-0.03165	-0.032425	-0.033081	-0.033975	-0.034809	-0.035524	-0.03624	-0.036716	-0.036895	-0.036895	-0.036716	-0.036299	-0.036001	-0.035942	-0.036061	-0.03624	-0.036538	-0.036657	-0.036657	-0.036478	-0.03612	-0.035822	-0.035763	-0.035822	-0.036001	-0.036061	-0.03612	-0.03612	-0.035882	-0.035584	-0.035346	-0.035048	-0.03475	-0.034392	-0.033975	-0.033736	-0.033736	-0.034034	-0.034511	-0.035226	-0.035763
4:00:00	0	0.004853	0.009707	0.01456	0.019413	0.024267	0.02912	0.033973	0.038827	0.04368	0.048533	0.053387	0.05824	0.063093	0.067947	0.0728	0.077653	0.082507	0.08736	0.092213	0.097067	0.10192	0.106773	0.111627	0.11648	0.121333	0.126187	0.13104	0.135893	0.140747	0.1456	0.150453	0.155307	0.16016	0.165013	0.169867	0.17472	0.179573	0.184427	0.18928	0.194133	0.198987	0.20384	0.208693	0.213547	0.2184	0.223253	0.228107	0.23296
	-0.029087	-0.028789	-0.028372	-0.027657	-0.027061	-0.026643	-0.026345	-0.026047	-0.02569	-0.025213	-0.024557	-0.023961	-0.023782	-0.02408	-0.024974	-0.026345	-0.027835	-0.029027	-0.029683	-0.029802	-0.029325	-0.028729	-0.028133	-0.027955	-0.028193	-0.028908	-0.029802	-0.030518	-0.030696	-0.03022	-0.029027	-0.027239	-0.025332	-0.023723	-0.022709	-0.02259	-0.023305	-0.024438	-0.025749	-0.026882	-0.027537	-0.027716	-0.027478	-0.026882	-0.026107	-0.025094	-0.024259	-0.023484	-0.023246
6:00:00	0	0.004853	0.009707	0.01456	0.019413	0.024267	0.02912	0.033973	0.038827	0.04368	0.048533	0.053387	0.05824	0.063093	0.067947	0.0728	0.077653	0.082507	0.08736	0.092213	0.097067	0.10192	0.106773	0.111627	0.11648	0.121333	0.126187	0.13104	0.135893	0.140747	0.1456	0.150453	0.155307	0.16016	0.165013	0.169867	0.17472	0.179573	0.184427	0.18928	0.194133	0.198987	0.20384	0.208693	0.213547	0.2184	0.223253	0.228107	0.23296
	-0.035405	-0.035048	-0.034511	-0.034213	-0.033915	-0.033796	-0.033915	-0.034273	-0.034809	-0.035465	-0.03612	-0.036895	-0.037968	-0.038981	-0.039935	-0.040472	-0.040531	-0.040114	-0.03916	-0.038087	-0.037193	-0.036538	-0.03618	-0.036061	-0.035822	-0.035465	-0.03463	-0.033617	-0.032365	-0.031173	-0.0301	-0.029504	-0.028908	-0.028312	-0.027776	-0.02718	-0.026762	-0.026584	-0.026941	-0.027776	-0.028968	-0.030041	-0.030875	-0.031292	-0.031352	-0.031292	-0.031114	-0.030935	-0.031233
8:00:00	0	0.004853	0.009707	0.01456	0.019413	0.024267	0.02912	0.033973	0.038827	0.04368	0.048533	0.053387	0.05824	0.063093	0.067947	0.0728	0.077653	0.082507	0.08736	0.092213	0.097067	0.10192	0.106773	0.111627	0.11648	0.121333	0.126187	0.13104	0.135893	0.140747	0.1456	0.150453	0.155307	0.16016	0.165013	0.169867	0.17472	0.179573	0.184427	0.18928	0.194133	0.198987	0.20384	0.208693	0.213547	0.2184	0.223253	0.228107	0.23296
	-0.016928	-0.016212	-0.016093	-0.01657	-0.017226	-0.017941	-0.018597	-0.018895	-0.018895	-0.018597	-0.018179	-0.017822	-0.018001	-0.018656	-0.019729	-0.021219	-0.022471	-0.023246	-0.023067	-0.022173	-0.020683	-0.019312	-0.01812	-0.017583	-0.017405	-0.017524	-0.017881	-0.018299	-0.018597	-0.019193	-0.019848	-0.020862	-0.021935	-0.022829	-0.023365	-0.023603	-0.023484	-0.023246	-0.023186	-0.023484	-0.02414	-0.025094	-0.026226	-0.027359	-0.028133	-0.028431	-0.028253	-0.027537	-0.026584
10:00:00	0	0.004853	0.009707	0.01456	0.019413	0.024267	0.02912	0.033973	0.038827	0.04368	0.048533	0.053387	0.05824	0.063093	0.067947	0.0728	0.077653	0.082507	0.08736	0.092213	0.097067	0.10192	0.106773	0.111627	0.11648	0.121333	0.126187	0.13104	0.135893	0.140747	0.1456	0.150453	0.155307	0.16016	0.165013	0.169867	0.17472	0.179573	0.184427	0.18928	0.194133	0.198987	0.20384	0.208693	0.213547	0.2184	0.223253	0.228107	0.23296
	-0.012159	-0.013053	-0.013769	-0.014186	-0.014246	-0.014067	-0.014007	-0.014246	-0.014782	-0.015557	-0.016272	-0.016689	-0.01657	-0.016153	-0.015497	-0.014961	-0.014663	-0.014782	-0.01514	-0.015914	-0.016868	-0.017941	-0.019014	-0.020027	-0.020623	-0.020802	-0.020504	-0.019968	-0.01955	-0.019372	-0.019729	-0.020683	-0.021696	-0.02265	-0.023067	-0.022948	-0.022411	-0.021696	-0.021338	-0.021398	-0.021756	-0.022471	-0.023127	-0.023663	-0.02408	-0.024259	-0.024259	-0.024378	-0.024378
12:00:00	0	0.004853	0.009707	0.01456	0.019413	0.024267	0.02912	0.033973	0.038827	0.04368	0.048533	0.053387	0.05824	0.063093	0.067947	0.0728	0.077653	0.082507	0.08736	0.092213	0.097067	0.10192	0.106773	0.111627	0.11648	0.121333	0.126187	0.13104	0.135893	0.140747	0.1456	0.150453	0.155307	0.16016	0.165013	0.169867	0.17472	0.179573	0.184427	0.18928	0.194133	0.198987	0.20384	0.208693	0.213547	0.2184	0.223253	0.228107	0.23296
	-0.023007	-0.023365	-0.023186	-0.022471	-0.021994	-0.021815	-0.022173	-0.022829	-0.023842	-0.024915	-0.02563	-0.025928	-0.025988	-0.025809	-0.025451	-0.025034	-0.024676	-0.024378	-0.02408	-0.023723	-0.023425	-0.023127	-0.02265	-0.021875	-0.020981	-0.019789	-0.018716	-0.017881	-0.017464	-0.017762	-0.018716	-0.020206	-0.021875	-0.023425	-0.024676	-0.025392	-0.025451	-0.024974	-0.02414	-0.023067	-0.022173	-0.021517	-0.021279	-0.021636	-0.022292	-0.023186	-0.024021	-0.024796	-0.025153
14:00:00	0	0.004853	0.009707	0.01456	0.019413	0.024267	0.02912	0.033973	0.038827	0.04368	0.048533	0.053387	0.05824	0.063093	0.067947	0.0728	0.077653	0.082507	0.08736	0.092213	0.097067	0.10192	0.106773	0.111627	0.11648	0.121333	0.126187	0.13104	0.135893	0.140747	0.1456	0.150453	0.155307	0.16016	0.165013	0.169867	0.17472	0.179573	0.184427	0.18928	0.194133	0.198987	0.20384	0.208693	0.213547	0.2184	0.223253	0.228107	0.23296
	-0.027657	-0.028491	-0.029206	-0.029564	-0.029445	-0.028908	-0.028253	-0.027418	-0.026762	-0.026405	-0.026286	-0.026584	-0.026941	-0.027418	-0.028074	-0.02867	-0.029325	-0.029981	-0.030518	-0.030935	-0.031173	-0.031054	-0.030696	-0.030041	-0.029325	-0.028431	-0.027716	-0.027001	-0.026762	-0.026703	-0.02712	-0.027716	-0.028372	-0.029087	-0.029206	-0.028849	-0.027776	-0.026405	-0.024915	-0.023782	-0.023305	-0.023603	-0.024557	-0.025868	-0.027299	-0.028431	-0.028968	-0.029087	-0.028849
16:00:00	0	0.004853	0.009707	0.01456	0.019413	0.024267	0.02912	0.033973	0.038827	0.04368	0.048533	0.053387	0.05824	0.063093	0.067947	0.0728	0.077653	0.082507	0.08736	0.092213	0.097067	0.10192	0.106773	0.111627	0.11648	0.121333	0.126187	0.13104	0.135893	0.140747	0.1456	0.150453	0.155307	0.16016	0.165013	0.169867	0.17472	0.179573	0.184427	0.18928	0.194133	0.198987	0.20384	0.208693	0.213547	0.2184	0.223253	0.228107	0.23296
	-0.063896	-0.064135	-0.064492	-0.064909	-0.064969	-0.065029	-0.06479	-0.064552	-0.064492	-0.064433	-0.064433	-0.064611	-0.06485	-0.065148	-0.065506	-0.066042	-0.066698	-0.067294	-0.068009	-0.068486	-0.068843	-0.068843	-0.068665	-0.068307	-0.068247	-0.068426	-0.068843	-0.069261	-0.069678	-0.069678	-0.06932	-0.068605	-0.068009	-0.067472	-0.067115	-0.067174	-0.067472	-0.067711	-0.06783	-0.06777	-0.06777	-0.067651	-0.067413	-0.067055	-0.066578	-0.065982	-0.065267	-0.06485	-0.064731
18:00:00	0	0.004853	0.009707	0.01456	0.019413	0.024267	0.02912	0.033973	0.038827	0.04368	0.048533	0.053387	0.05824	0.063093	0.067947	0.0728	0.077653	0.082507	0.08736	0.092213	0.097067	0.10192	0.106773	0.111627	0.11648	0.121333	0.126187	0.13104	0.135893	0.140747	0.1456	0.150453	0.155307	0.16016	0.165013	0.169867	0.17472	0.179573	0.184427	0.18928	0.194133	0.198987	0.20384	0.208693	0.213547	0.2184	0.223253	0.228107	0.23296
	-0.005245	-0.004888	-0.004351	-0.003576	-0.002742	-0.001788	-0.001192	-0.000894	-0.001073	-0.001609	-0.002384	-0.00298	-0.003457	-0.003397	-0.00298	-0.002503	-0.002086	-0.001907	-0.001967	-0.002146	-0.002384	-0.002682	-0.002921	-0.003397	-0.004172	-0.005186	-0.006318	-0.00757	-0.008464	-0.00912	-0.009656	-0.009835	-0.009954	-0.010073	-0.010133	-0.010192	-0.010133	-0.009894	-0.009716	-0.009477	-0.009298	-0.009298	-0.009239	-0.00912	-0.008643	-0.007808	-0.006676	-0.005543	-0.00453
20:00:00	0	0.004853	0.009707	0.01456	0.019413	0.024267	0.02912	0.033973	0.038827	0.04368	0.048533	0.053387	0.05824	0.063093	0.067947	0.0728	0.077653	0.082507	0.08736	0.092213	0.097067	0.10192	0.106773	0.111627	0.11648	0.121333	0.126187	0.13104	0.135893	0.140747	0.1456	0.150453	0.155307	0.16016	0.165013	0.169867	0.17472	0.179573	0.184427	0.18928	0.194133	0.198987	0.20384	0.208693	0.213547	0.2184	0.223253	0.228107	0.23296
	-0.027478	-0.026882	-0.026107	-0.025392	-0.024855	-0.024498	-0.024438	-0.024676	-0.024974	-0.025392	-0.025928	-0.026464	-0.027061	-0.027597	-0.028133	-0.028551	-0.028789	-0.029147	-0.029624	-0.030279	-0.031173	-0.032067	-0.032604	-0.032723	-0.031948	-0.030398	-0.028431	-0.026643	-0.025332	-0.024736	-0.024974	-0.025988	-0.027359	-0.028968	-0.030339	-0.031412	-0.032008	-0.032187	-0.031829	-0.031233	-0.030339	-0.029504	-0.02867	-0.028074	-0.027716	-0.027537	-0.027537	-0.027776	-0.028014
22:00:00	0	0.004853	0.009707	0.01456	0.019413	0.024267	0.02912	0.033973	0.038827	0.04368	0.048533	0.053387	0.05824	0.063093	0.067947	0.0728	0.077653	0.082507	0.08736	0.092213	0.097067	0.10192	0.106773	0.111627	0.11648	0.121333	0.126187	0.13104	0.135893	0.140747	0.1456	0.150453	0.155307	0.16016	0.165013	0.169867	0.17472	0.179573	0.184427	0.18928	0.194133	0.198987	0.20384	0.208693	0.213547	0.2184	0.223253	0.228107	0.23296
	-0.006258	-0.005007	-0.003815	-0.002742	-0.001967	-0.001729	-0.001729	-0.002146	-0.003159	-0.004351	-0.00596	-0.00757	-0.009	-0.010073	-0.01061	-0.01061	-0.010192	-0.009477	-0.008881	-0.008345	-0.007868	-0.00751	-0.007153	-0.006795	-0.006437	-0.00596	-0.005662	-0.005543	-0.005543	-0.005722	-0.00608	-0.006497	-0.006795	-0.007033	-0.007153	-0.007212	-0.007391	-0.007629	-0.008225	-0.008881	-0.009716	-0.01061	-0.011086	-0.011444	-0.011563	-0.011384	-0.011206	-0.010848	-0.010371
[truncated: 950 more columns]

## Sheet: Figure 5d - 2
Table 1
100 H2O2
0	0	0.004853	0.009707	0.01456	0.019413	0.024267	0.02912	0.033973	0.038827	0.04368	0.048533	0.053387	0.05824	0.063093	0.067947	0.0728	0.077653	0.082507	0.08736	0.092213	0.097067	0.10192	0.106773	0.111627	0.11648	0.121333	0.126187	0.13104	0.135893	0.140747	0.1456	0.150453	0.155307	0.16016	0.165013	0.169867	0.17472	0.179573	0.184427	0.18928	0.194133	0.198987	0.20384	0.208693	0.213547	0.2184	0.223253	0.228107	0.23296
	0.037909	0.037193	0.036359	0.035584	0.034928	0.034451	0.034094	0.033677	0.033021	0.032365	0.03165	0.031173	0.030935	0.030816	0.030696	0.030577	0.030398	0.030279	0.030339	0.030637	0.031412	0.032306	0.033319	0.034332	0.035167	0.035942	0.036418	0.036895	0.037134	0.037253	0.037134	0.036657	0.035822	0.034571	0.033081	0.031531	0.030041	0.029087	0.028729	0.028789	0.029266	0.0301	0.030935	0.031948	0.032663	0.0332	0.033259	0.033021	0.032365
2:00:00	0	0.004853	0.009707	0.01456	0.019413	0.024267	0.02912	0.033973	0.038827	0.04368	0.048533	0.053387	0.05824	0.063093	0.067947	0.0728	0.077653	0.082507	0.08736	0.092213	0.097067	0.10192	0.106773	0.111627	0.11648	0.121333	0.126187	0.13104	0.135893	0.140747	0.1456	0.150453	0.155307	0.16016	0.165013	0.169867	0.17472	0.179573	0.184427	0.18928	0.194133	0.198987	0.20384	0.208693	0.213547	0.2184	0.223253	0.228107	0.23296
	-0.019372	-0.019968	-0.020385	-0.020564	-0.020623	-0.020564	-0.020444	-0.020564	-0.020981	-0.021517	-0.022173	-0.022471	-0.022411	-0.021756	-0.020742	-0.01967	-0.019073	-0.019073	-0.01961	-0.020444	-0.021338	-0.021696	-0.021696	-0.020981	-0.019968	-0.018835	-0.017822	-0.017226	-0.017047	-0.017107	-0.017583	-0.018299	-0.019193	-0.020146	-0.02116	-0.021994	-0.02265	-0.023127	-0.023544	-0.023782	-0.02408	-0.024319	-0.024319	-0.02408	-0.023365	-0.022292	-0.021219	-0.020146	-0.019431
4:00:00	0	0.004853	0.009707	0.01456	0.019413	0.024267	0.02912	0.033973	0.038827	0.04368	0.048533	0.053387	0.05824	0.063093	0.067947	0.0728	0.077653	0.082507	0.08736	0.092213	0.097067	0.10192	0.106773	0.111627	0.11648	0.121333	0.126187	0.13104	0.135893	0.140747	0.1456	0.150453	0.155307	0.16016	0.165013	0.169867	0.17472	0.179573	0.184427	0.18928	0.194133	0.198987	0.20384	0.208693	0.213547	0.2184	0.223253	0.228107	0.23296
	-0.012994	-0.011742	-0.010848	-0.010431	-0.01061	-0.011265	-0.012159	-0.013292	-0.014484	-0.015736	-0.017107	-0.018477	-0.019729	-0.020862	-0.021517	-0.021458	-0.020742	-0.019312	-0.017583	-0.015914	-0.014603	-0.013828	-0.013828	-0.014365	-0.015438	-0.016689	-0.018001	-0.018895	-0.019372	-0.019252	-0.018716	-0.01806	-0.017583	-0.017464	-0.017762	-0.018358	-0.019133	-0.01967	-0.01961	-0.019312	-0.018597	-0.018001	-0.017524	-0.017524	-0.017881	-0.018418	-0.019073	-0.01967	-0.020027
6:00:00	0	0.004853	0.009707	0.01456	0.019413	0.024267	0.02912	0.033973	0.038827	0.04368	0.048533	0.053387	0.05824	0.063093	0.067947	0.0728	0.077653	0.082507	0.08736	0.092213	0.097067	0.10192	0.106773	0.111627	0.11648	0.121333	0.126187	0.13104	0.135893	0.140747	0.1456	0.150453	0.155307	0.16016	0.165013	0.169867	0.17472	0.179573	0.184427	0.18928	0.194133	0.198987	0.20384	0.208693	0.213547	0.2184	0.223253	0.228107	0.23296
	-0.034273	-0.033617	-0.03314	-0.033081	-0.033498	-0.034511	-0.035882	-0.037432	-0.038803	-0.039816	-0.040531	-0.040948	-0.040889	-0.040531	-0.040054	-0.039697	-0.039518	-0.039637	-0.040114	-0.040829	-0.041783	-0.042617	-0.042975	-0.042975	-0.042558	-0.041664	-0.040829	-0.039876	-0.039101	-0.038266	-0.037253	-0.036001	-0.034571	-0.033259	-0.032246	-0.031769	-0.032008	-0.032961	-0.034273	-0.035942	-0.037611	-0.03916	-0.040591	-0.041902	-0.042915	-0.043571	-0.04369	-0.043571	-0.043035
8:00:00	0	0.004853	0.009707	0.01456	0.019413	0.024267	0.02912	0.033973	0.038827	0.04368	0.048533	0.053387	0.05824	0.063093	0.067947	0.0728	0.077653	0.082507	0.08736	0.092213	0.097067	0.10192	0.106773	0.111627	0.11648	0.121333	0.126187	0.13104	0.135893	0.140747	0.1456	0.150453	0.155307	0.16016	0.165013	0.169867	0.17472	0.179573	0.184427	0.18928	0.194133	0.198987	0.20384	0.208693	0.213547	0.2184	0.223253	0.228107	0.23296
	-0.02718	-0.027478	-0.028253	-0.029266	-0.030577	-0.031888	-0.033081	-0.033975	-0.034571	-0.034869	-0.034869	-0.034571	-0.034034	-0.033379	-0.032485	-0.03165	-0.030935	-0.030637	-0.030756	-0.031054	-0.031412	-0.03165	-0.031412	-0.030756	-0.03016	-0.029922	-0.030279	-0.031292	-0.032842	-0.034392	-0.035465	-0.035942	-0.035644	-0.034809	-0.033796	-0.032783	-0.032067	-0.031948	-0.032127	-0.032425	-0.032723	-0.032902	-0.033021	-0.033021	-0.032961	-0.032961	-0.032902	-0.032783	-0.032902
10:00:00	0	0.004853	0.009707	0.01456	0.019413	0.024267	0.02912	0.033973	0.038827	0.04368	0.048533	0.053387	0.05824	0.063093	0.067947	0.0728	0.077653	0.082507	0.08736	0.092213	0.097067	0.10192	0.106773	0.111627	0.11648	0.121333	0.126187	0.13104	0.135893	0.140747	0.1456	0.150453	0.155307	0.16016	0.165013	0.169867	0.17472	0.179573	0.184427	0.18928	0.194133	0.198987	0.20384	0.208693	0.213547	0.2184	0.223253	0.228107	0.23296
	-0.007749	-0.007629	-0.00751	-0.007451	-0.007451	-0.00751	-0.007391	-0.007212	-0.006855	-0.006497	-0.006318	-0.006616	-0.006974	-0.007689	-0.008285	-0.008523	-0.008404	-0.007927	-0.007212	-0.006795	-0.006616	-0.006795	-0.007272	-0.007689	-0.007808	-0.007391	-0.006676	-0.005782	-0.004768	-0.004113	-0.003636	-0.003278	-0.00304	-0.002682	-0.002384	-0.002205	-0.002325	-0.002801	-0.003695	-0.004768	-0.00608	-0.007272	-0.008166	-0.008762	-0.009	-0.008821	-0.008285	-0.007451	-0.006497
12:00:00	0	0.004853	0.009707	0.01456	0.019413	0.024267	0.02912	0.033973	0.038827	0.04368	0.048533	0.053387	0.05824	0.063093	0.067947	0.0728	0.077653	0.082507	0.08736	0.092213	0.097067	0.10192	0.106773	0.111627	0.11648	0.121333	0.126187	0.13104	0.135893	0.140747	0.1456	0.150453	0.155307	0.16016	0.165013	0.169867	0.17472	0.179573	0.184427	0.18928	0.194133	0.198987	0.20384	0.208693	0.213547	0.2184	0.223253	0.228107	0.23296
	-0.041783	-0.041783	-0.04226	-0.043154	-0.044048	-0.044882	-0.045359	-0.045538	-0.045657	-0.045657	-0.045598	-0.045717	-0.045896	-0.046134	-0.046194	-0.046313	-0.046432	-0.046372	-0.046134	-0.045657	-0.044942	-0.044227	-0.043511	-0.043035	-0.042915	-0.043571	-0.044703	-0.046194	-0.047863	-0.049293	-0.050426	-0.050783	-0.050426	-0.049591	-0.048518	-0.047803	-0.047505	-0.047624	-0.048339	-0.049114	-0.04977	-0.049949	-0.049651	-0.048935	-0.047863	-0.04673	-0.045657	-0.044703	-0.044107
14:00:00	0	0.004853	0.009707	0.01456	0.019413	0.024267	0.02912	0.033973	0.038827	0.04368	0.048533	0.053387	0.05824	0.063093	0.067947	0.0728	0.077653	0.082507	0.08736	0.092213	0.097067	0.10192	0.106773	0.111627	0.11648	0.121333	0.126187	0.13104	0.135893	0.140747	0.1456	0.150453	0.155307	0.16016	0.165013	0.169867	0.17472	0.179573	0.184427	0.18928	0.194133	0.198987	0.20384	0.208693	0.213547	0.2184	0.223253	0.228107	0.23296
	-0.013709	-0.013232	-0.012636	-0.012279	-0.01204	-0.01204	-0.012159	-0.012159	-0.01204	-0.011861	-0.011802	-0.011981	-0.012457	-0.013471	-0.014603	-0.016212	-0.017822	-0.019491	-0.020802	-0.021696	-0.021756	-0.02104	-0.01967	-0.017643	-0.015676	-0.013828	-0.012517	-0.011921	-0.011861	-0.012457	-0.013471	-0.014544	-0.015736	-0.016749	-0.017464	-0.017762	-0.017703	-0.017226	-0.01651	-0.015557	-0.014842	-0.014365	-0.014365	-0.014842	-0.015736	-0.017047	-0.018239	-0.019312	-0.020087
16:00:00	0	0.004853	0.009707	0.01456	0.019413	0.024267	0.02912	0.033973	0.038827	0.04368	0.048533	0.053387	0.05824	0.063093	0.067947	0.0728	0.077653	0.082507	0.08736	0.092213	0.097067	0.10192	0.106773	0.111627	0.11648	0.121333	0.126187	0.13104	0.135893	0.140747	0.1456	0.150453	0.155307	0.16016	0.165013	0.169867	0.17472	0.179573	0.184427	0.18928	0.194133	0.198987	0.20384	0.208693	0.213547	0.2184	0.223253	0.228107	0.23296
	-0.056684	-0.056028	-0.055015	-0.053883	-0.05275	-0.051737	-0.051081	-0.050604	-0.050604	-0.050783	-0.050962	-0.05126	-0.051618	-0.051737	-0.051737	-0.051498	-0.0512	-0.050724	-0.050068	-0.049293	-0.048578	-0.048041	-0.047803	-0.047982	-0.048637	-0.049353	-0.049949	-0.050187	-0.049889	-0.049114	-0.048161	-0.047386	-0.047088	-0.047326	-0.048101	-0.049114	-0.050247	-0.051141	-0.051737	-0.052154	-0.052273	-0.052214	-0.051975	-0.051558	-0.051141	-0.050783	-0.050545	-0.050545	-0.050604
18:00:00	0	0.004853	0.009707	0.01456	0.019413	0.024267	0.02912	0.033973	0.038827	0.04368	0.048533	0.053387	0.05824	0.063093	0.067947	0.0728	0.077653	0.082507	0.08736	0.092213	0.097067	0.10192	0.106773	0.111627	0.11648	0.121333	0.126187	0.13104	0.135893	0.140747	0.1456	0.150453	0.155307	0.16016	0.165013	0.169867	0.17472	0.179573	0.184427	0.18928	0.194133	0.198987	0.20384	0.208693	0.213547	0.2184	0.223253	0.228107	0.23296
	0.014484	0.01359	0.012994	0.013173	0.014067	0.015557	0.017107	0.018597	0.01967	0.020206	0.020385	0.020325	0.020146	0.020087	0.020325	0.020623	0.020802	0.020921	0.020504	0.019729	0.018597	0.017226	0.015974	0.01508	0.014424	0.014126	0.014067	0.014424	0.014961	0.015616	0.016272	0.016749	0.016809	0.01657	0.015974	0.015318	0.014544	0.014007	0.013888	0.013888	0.014246	0.014603	0.014901	0.01508	0.01514	0.01502	0.014722	0.014424	0.014007
20:00:00	0	0.004853	0.009707	0.01456	0.019413	0.024267	0.02912	0.033973	0.038827	0.04368	0.048533	0.053387	0.05824	0.063093	0.067947	0.0728	0.077653	0.082507	0.08736	0.092213	0.097067	0.10192	0.106773	0.111627	0.11648	0.121333	0.126187	0.13104	0.135893	0.140747	0.1456	0.150453	0.155307	0.16016	0.165013	0.169867	0.17472	0.179573	0.184427	0.18928	0.194133	0.198987	0.20384	0.208693	0.213547	0.2184	0.223253	0.228107	0.23296
	-0.028133	-0.026643	-0.025153	-0.023842	-0.022948	-0.022411	-0.022113	-0.021994	-0.021994	-0.021935	-0.021994	-0.022054	-0.022292	-0.02265	-0.023305	-0.02408	-0.025213	-0.026524	-0.028074	-0.029802	-0.031352	-0.032723	-0.033677	-0.033915	-0.033677	-0.032902	-0.032008	-0.031114	-0.030339	-0.030041	-0.030041	-0.030339	-0.030816	-0.031352	-0.032246	-0.0332	-0.034332	-0.035107	-0.035644	-0.035465	-0.034869	-0.033617	-0.032127	-0.030756	-0.029624	-0.029027	-0.028551	-0.028372	-0.028074
22:00:00	0	0.004853	0.009707	0.01456	0.019413	0.024267	0.02912	0.033973	0.038827	0.04368	0.048533	0.053387	0.05824	0.063093	0.067947	0.0728	0.077653	0.082507	0.08736	0.092213	0.097067	0.10192	0.106773	0.111627	0.11648	0.121333	0.126187	0.13104	0.135893	0.140747	0.1456	0.150453	0.155307	0.16016	0.165013	0.169867	0.17472	0.179573	0.184427	0.18928	0.194133	0.198987	0.20384	0.208693	0.213547	0.2184	0.223253	0.228107	0.23296
	-0.005066	-0.005662	-0.00596	-0.00596	-0.005543	-0.004768	-0.003994	-0.003278	-0.002921	-0.00298	-0.003338	-0.004053	-0.004709	-0.005245	-0.005424	-0.005305	-0.005066	-0.00459	-0.004292	-0.004292	-0.00453	-0.004947	-0.005484	-0.00608	-0.006676	-0.007272	-0.007987	-0.009	-0.010073	-0.011265	-0.012159	-0.012815	-0.013053	-0.012815	-0.012338	-0.011802	-0.011265	-0.010669	-0.010133	-0.009596	-0.009239	-0.00912	-0.009179	-0.009298	-0.009358	-0.009358	-0.009	-0.008523	-0.008106
[truncated: 950 more columns]

## Sheet: Figure 5d - 3
Table 1
125 H2O2
0	0	0.004853	0.009707	0.01456	0.019413	0.024267	0.02912	0.033973	0.038827	0.04368	0.048533	0.053387	0.05824	0.063093	0.067947	0.0728	0.077653	0.082507	0.08736	0.092213	0.097067	0.10192	0.106773	0.111627	0.11648	0.121333	0.126187	0.13104	0.135893	0.140747	0.1456	0.150453	0.155307	0.16016	0.165013	0.169867	0.17472	0.179573	0.184427	0.18928	0.194133	0.198987	0.20384	0.208693	0.213547	0.2184	0.223253	0.228107	0.23296
	-0.017703	-0.018001	-0.018597	-0.019431	-0.020623	-0.021994	-0.023365	-0.024498	-0.025332	-0.025928	-0.026345	-0.026703	-0.026882	-0.02712	-0.027299	-0.027418	-0.027418	-0.02718	-0.026762	-0.026464	-0.026107	-0.025988	-0.026107	-0.026405	-0.026882	-0.027239	-0.027478	-0.027359	-0.027001	-0.026643	-0.026345	-0.026345	-0.026643	-0.027359	-0.028312	-0.029266	-0.029981	-0.030279	-0.030041	-0.029266	-0.028312	-0.027299	-0.026524	-0.025928	-0.025809	-0.025749	-0.02563	-0.025392	-0.024915
2:00:00	0	0.004853	0.009707	0.01456	0.019413	0.024267	0.02912	0.033973	0.038827	0.04368	0.048533	0.053387	0.05824	0.063093	0.067947	0.0728	0.077653	0.082507	0.08736	0.092213	0.097067	0.10192	0.106773	0.111627	0.11648	0.121333	0.126187	0.13104	0.135893	0.140747	0.1456	0.150453	0.155307	0.16016	0.165013	0.169867	0.17472	0.179573	0.184427	0.18928	0.194133	0.198987	0.20384	0.208693	0.213547	0.2184	0.223253	0.228107	0.23296
	0.029266	0.028193	0.027299	0.026703	0.026524	0.026643	0.026882	0.02718	0.027478	0.027835	0.028133	0.028372	0.028491	0.028431	0.028253	0.028014	0.027835	0.027955	0.028431	0.029325	0.030398	0.031769	0.032961	0.034153	0.035107	0.035822	0.036478	0.036836	0.036776	0.036418	0.035644	0.034809	0.033915	0.033259	0.032842	0.032604	0.032246	0.031769	0.031173	0.030696	0.030339	0.030279	0.03016	0.030398	0.030458	0.03022	0.029624	0.028968	0.028193
4:00:00	0	0.004853	0.009707	0.01456	0.019413	0.024267	0.02912	0.033973	0.038827	0.04368	0.048533	0.053387	0.05824	0.063093	0.067947	0.0728	0.077653	0.082507	0.08736	0.092213	0.097067	0.10192	0.106773	0.111627	0.11648	0.121333	0.126187	0.13104	0.135893	0.140747	0.1456	0.150453	0.155307	0.16016	0.165013	0.169867	0.17472	0.179573	0.184427	0.18928	0.194133	0.198987	0.20384	0.208693	0.213547	0.2184	0.223253	0.228107	0.23296
	-0.022888	-0.022113	-0.021279	-0.020504	-0.019729	-0.019073	-0.018537	-0.018239	-0.018179	-0.018597	-0.019491	-0.020623	-0.021875	-0.023127	-0.02414	-0.024855	-0.025332	-0.02557	-0.02563	-0.02557	-0.025153	-0.024438	-0.023365	-0.022233	-0.020981	-0.019789	-0.018954	-0.018477	-0.018537	-0.019014	-0.01961	-0.020444	-0.021279	-0.022233	-0.023007	-0.023484	-0.023663	-0.023484	-0.022948	-0.022292	-0.021517	-0.0211	-0.020862	-0.020802	-0.020981	-0.021219	-0.021338	-0.021338	-0.021219
6:00:00	0	0.004853	0.009707	0.01456	0.019413	0.024267	0.02912	0.033973	0.038827	0.04368	0.048533	0.053387	0.05824	0.063093	0.067947	0.0728	0.077653	0.082507	0.08736	0.092213	0.097067	0.10192	0.106773	0.111627	0.11648	0.121333	0.126187	0.13104	0.135893	0.140747	0.1456	0.150453	0.155307	0.16016	0.165013	0.169867	0.17472	0.179573	0.184427	0.18928	0.194133	0.198987	0.20384	0.208693	0.213547	0.2184	0.223253	0.228107	0.23296
	-0.013232	-0.012696	-0.01204	-0.011563	-0.011146	-0.011086	-0.011325	-0.011861	-0.012696	-0.013828	-0.014901	-0.015736	-0.016034	-0.015974	-0.015318	-0.014484	-0.01353	-0.012517	-0.011742	-0.011384	-0.011206	-0.011504	-0.0121	-0.012755	-0.013471	-0.014007	-0.014365	-0.014305	-0.014186	-0.013947	-0.013709	-0.01359	-0.013769	-0.013947	-0.014246	-0.014365	-0.014305	-0.014067	-0.013828	-0.013769	-0.014067	-0.014544	-0.015318	-0.016093	-0.016809	-0.017226	-0.017524	-0.017583	-0.017464
8:00:00	0	0.004853	0.009707	0.01456	0.019413	0.024267	0.02912	0.033973	0.038827	0.04368	0.048533	0.053387	0.05824	0.063093	0.067947	0.0728	0.077653	0.082507	0.08736	0.092213	0.097067	0.10192	0.106773	0.111627	0.11648	0.121333	0.126187	0.13104	0.135893	0.140747	0.1456	0.150453	0.155307	0.16016	0.165013	0.169867	0.17472	0.179573	0.184427	0.18928	0.194133	0.198987	0.20384	0.208693	0.213547	0.2184	0.223253	0.228107	0.23296
	-0.027716	-0.027716	-0.027776	-0.027776	-0.027776	-0.027597	-0.027239	-0.026584	-0.025809	-0.025213	-0.024855	-0.024796	-0.025213	-0.025809	-0.026345	-0.026703	-0.027061	-0.027239	-0.027537	-0.028074	-0.029087	-0.030339	-0.03171	-0.032604	-0.03314	-0.032842	-0.031888	-0.030339	-0.02861	-0.02718	-0.025868	-0.025034	-0.024796	-0.024915	-0.025153	-0.025451	-0.02563	-0.02557	-0.025392	-0.025213	-0.025153	-0.025392	-0.025928	-0.026941	-0.028074	-0.029266	-0.029922	-0.030041	-0.029564
10:00:00	0	0.004853	0.009707	0.01456	0.019413	0.024267	0.02912	0.033973	0.038827	0.04368	0.048533	0.053387	0.05824	0.063093	0.067947	0.0728	0.077653	0.082507	0.08736	0.092213	0.097067	0.10192	0.106773	0.111627	0.11648	0.121333	0.126187	0.13104	0.135893	0.140747	0.1456	0.150453	0.155307	0.16016	0.165013	0.169867	0.17472	0.179573	0.184427	0.18928	0.194133	0.198987	0.20384	0.208693	0.213547	0.2184	0.223253	0.228107	0.23296
	0.006855	0.008047	0.009418	0.010788	0.01204	0.012815	0.013053	0.012815	0.012159	0.011384	0.010729	0.01049	0.010729	0.011384	0.012398	0.013411	0.014067	0.014007	0.013173	0.011683	0.009954	0.008225	0.006855	0.006258	0.006199	0.006676	0.007331	0.007927	0.008464	0.008702	0.008821	0.008821	0.008762	0.008702	0.008643	0.008464	0.008225	0.007987	0.007629	0.007451	0.00751	0.007927	0.008404	0.008941	0.009418	0.009716	0.009656	0.009596	0.009477
12:00:00	0	0.004853	0.009707	0.01456	0.019413	0.024267	0.02912	0.033973	0.038827	0.04368	0.048533	0.053387	0.05824	0.063093	0.067947	0.0728	0.077653	0.082507	0.08736	0.092213	0.097067	0.10192	0.106773	0.111627	0.11648	0.121333	0.126187	0.13104	0.135893	0.140747	0.1456	0.150453	0.155307	0.16016	0.165013	0.169867	0.17472	0.179573	0.184427	0.18928	0.194133	0.198987	0.20384	0.208693	0.213547	0.2184	0.223253	0.228107	0.23296
	-0.029862	-0.029147	-0.028908	-0.029087	-0.029624	-0.030339	-0.031173	-0.032067	-0.032902	-0.033557	-0.033975	-0.034153	-0.034094	-0.033796	-0.033557	-0.033319	-0.033379	-0.033617	-0.034034	-0.034571	-0.034988	-0.035286	-0.035286	-0.035048	-0.034332	-0.033259	-0.032187	-0.031412	-0.031054	-0.031292	-0.032067	-0.033379	-0.034988	-0.036716	-0.038147	-0.039101	-0.039399	-0.039041	-0.038028	-0.036597	-0.035048	-0.033617	-0.032544	-0.031888	-0.03159	-0.03171	-0.032127	-0.032783	-0.033855
14:00:00	0	0.004853	0.009707	0.01456	0.019413	0.024267	0.02912	0.033973	0.038827	0.04368	0.048533	0.053387	0.05824	0.063093	0.067947	0.0728	0.077653	0.082507	0.08736	0.092213	0.097067	0.10192	0.106773	0.111627	0.11648	0.121333	0.126187	0.13104	0.135893	0.140747	0.1456	0.150453	0.155307	0.16016	0.165013	0.169867	0.17472	0.179573	0.184427	0.18928	0.194133	0.198987	0.20384	0.208693	0.213547	0.2184	0.223253	0.228107	0.23296
	0.002325	0.001788	0.001013	0.000417	6e-05	-0.000119	6e-05	0.000477	0.000954	0.001311	0.001848	0.002325	0.003278	0.004292	0.005543	0.006795	0.008047	0.00912	0.009954	0.010669	0.011206	0.011444	0.011325	0.010729	0.009716	0.008225	0.006378	0.00447	0.002682	0.001371	0.000477	0.000417	0.001013	0.002086	0.003278	0.004232	0.004649	0.004351	0.003457	0.002325	0.001431	0.001132	0.001311	0.002086	0.00304	0.003636	0.003934	0.003457	0.002742
16:00:00	0	0.004853	0.009707	0.01456	0.019413	0.024267	0.02912	0.033973	0.038827	0.04368	0.048533	0.053387	0.05824	0.063093	0.067947	0.0728	0.077653	0.082507	0.08736	0.092213	0.097067	0.10192	0.106773	0.111627	0.11648	0.121333	0.126187	0.13104	0.135893	0.140747	0.1456	0.150453	0.155307	0.16016	0.165013	0.169867	0.17472	0.179573	0.184427	0.18928	0.194133	0.198987	0.20384	0.208693	0.213547	0.2184	0.223253	0.228107	0.23296
	-0.028133	-0.02867	-0.028849	-0.028908	-0.028729	-0.028491	-0.028074	-0.027537	-0.026941	-0.026524	-0.026464	-0.026882	-0.027478	-0.028193	-0.028789	-0.028908	-0.028789	-0.028312	-0.027716	-0.026941	-0.026166	-0.025451	-0.024796	-0.024199	-0.023901	-0.02408	-0.024974	-0.026405	-0.028133	-0.030041	-0.031471	-0.032425	-0.032544	-0.032246	-0.03165	-0.031054	-0.030398	-0.029683	-0.029087	-0.028253	-0.027299	-0.026584	-0.026286	-0.026345	-0.026941	-0.027537	-0.028193	-0.028312	-0.028014
18:00:00	0	0.004853	0.009707	0.01456	0.019413	0.024267	0.02912	0.033973	0.038827	0.04368	0.048533	0.053387	0.05824	0.063093	0.067947	0.0728	0.077653	0.082507	0.08736	0.092213	0.097067	0.10192	0.106773	0.111627	0.11648	0.121333	0.126187	0.13104	0.135893	0.140747	0.1456	0.150453	0.155307	0.16016	0.165013	0.169867	0.17472	0.179573	0.184427	0.18928	0.194133	0.198987	0.20384	0.208693	0.213547	0.2184	0.223253	0.228107	0.23296
	-0.012398	-0.013113	-0.013709	-0.013947	-0.013769	-0.013173	-0.012219	-0.011265	-0.010192	-0.009179	-0.008404	-0.007927	-0.007629	-0.007629	-0.007987	-0.008583	-0.009179	-0.009656	-0.010133	-0.01055	-0.010908	-0.011325	-0.011683	-0.011742	-0.011384	-0.01061	-0.009418	-0.008166	-0.007153	-0.006676	-0.007033	-0.007987	-0.009596	-0.011384	-0.012875	-0.014067	-0.014544	-0.014603	-0.014246	-0.01359	-0.013053	-0.012457	-0.011981	-0.011623	-0.011325	-0.011146	-0.011086	-0.011146	-0.011265
20:00:00	0	0.004853	0.009707	0.01456	0.019413	0.024267	0.02912	0.033973	0.038827	0.04368	0.048533	0.053387	0.05824	0.063093	0.067947	0.0728	0.077653	0.082507	0.08736	0.092213	0.097067	0.10192	0.106773	0.111627	0.11648	0.121333	0.126187	0.13104	0.135893	0.140747	0.1456	0.150453	0.155307	0.16016	0.165013	0.169867	0.17472	0.179573	0.184427	0.18928	0.194133	0.198987	0.20384	0.208693	0.213547	0.2184	0.223253	0.228107	0.23296
	0.013649	0.013649	0.013471	0.013113	0.012636	0.0121	0.011384	0.010788	0.010014	0.00906	0.008225	0.007272	0.006437	0.005782	0.005364	0.005484	0.00596	0.006855	0.008047	0.00906	0.009835	0.010252	0.010014	0.009418	0.008523	0.007391	0.006258	0.005186	0.004232	0.003397	0.002801	0.002503	0.002503	0.002682	0.002921	0.00298	0.00304	0.002861	0.002623	0.002623	0.002861	0.003338	0.004053	0.004828	0.005484	0.005841	0.005901	0.005543	0.005186
22:00:00	0	0.004853	0.009707	0.01456	0.019413	0.024267	0.02912	0.033973	0.038827	0.04368	0.048533	0.053387	0.05824	0.063093	0.067947	0.0728	0.077653	0.082507	0.08736	0.092213	0.097067	0.10192	0.106773	0.111627	0.11648	0.121333	0.126187	0.13104	0.135893	0.140747	0.1456	0.150453	0.155307	0.16016	0.165013	0.169867	0.17472	0.179573	0.184427	0.18928	0.194133	0.198987	0.20384	0.208693	0.213547	0.2184	0.223253	0.228107	0.23296
	-0.024974	-0.023603	-0.022411	-0.021815	-0.021994	-0.022948	-0.024498	-0.026286	-0.028253	-0.029802	-0.030816	-0.030875	-0.03022	-0.029027	-0.027537	-0.026166	-0.025272	-0.024974	-0.025451	-0.026286	-0.027537	-0.028789	-0.0301	-0.031054	-0.031829	-0.032365	-0.032663	-0.032902	-0.032902	-0.032961	-0.032842	-0.032723	-0.032604	-0.032425	-0.031888	-0.031054	-0.029862	-0.028431	-0.026941	-0.02569	-0.024855	-0.024557	-0.024676	-0.025213	-0.026226	-0.027537	-0.029147	-0.031054	-0.032842
[truncated: 950 more columns]

## Sheet: Figure 5d - 4
Table 1
150 H2O2
0	0	0.004853	0.009707	0.01456	0.019413	0.024267	0.02912	0.033973	0.038827	0.04368	0.048533	0.053387	0.05824	0.063093	0.067947	0.0728	0.077653	0.082507	0.08736	0.092213	0.097067	0.10192	0.106773	0.111627	0.11648	0.121333	0.126187	0.13104	0.135893	0.140747	0.1456	0.150453	0.155307	0.16016	0.165013	0.169867	0.17472	0.179573	0.184427	0.18928	0.194133	0.198987	0.20384	0.208693	0.213547	0.2184	0.223253	0.228107	0.23296
	-0.009	-0.010073	-0.011027	-0.011742	-0.012219	-0.012279	-0.011981	-0.011384	-0.010729	-0.010371	-0.010312	-0.010669	-0.011623	-0.012696	-0.013709	-0.014663	-0.015199	-0.015438	-0.015438	-0.015199	-0.014961	-0.014782	-0.014842	-0.014842	-0.01502	-0.014961	-0.014782	-0.014424	-0.013769	-0.013232	-0.012577	-0.012159	-0.01204	-0.012338	-0.012875	-0.013649	-0.014424	-0.015259	-0.015974	-0.016809	-0.017524	-0.01806	-0.018537	-0.018597	-0.018299	-0.017762	-0.017107	-0.016749	-0.01651
2:00:00	0	0.004853	0.009707	0.01456	0.019413	0.024267	0.02912	0.033973	0.038827	0.04368	0.048533	0.053387	0.05824	0.063093	0.067947	0.0728	0.077653	0.082507	0.08736	0.092213	0.097067	0.10192	0.106773	0.111627	0.11648	0.121333	0.126187	0.13104	0.135893	0.140747	0.1456	0.150453	0.155307	0.16016	0.165013	0.169867	0.17472	0.179573	0.184427	0.18928	0.194133	0.198987	0.20384	0.208693	0.213547	0.2184	0.223253	0.228107	0.23296
	-0.005186	-0.006258	-0.006437	-0.005722	-0.00447	-0.002921	-0.001311	-6e-05	0.000596	0.000596	-6e-05	-0.001252	-0.002563	-0.003934	-0.005305	-0.006437	-0.007331	-0.008106	-0.008404	-0.008285	-0.007808	-0.006855	-0.005662	-0.004292	-0.002861	-0.001788	-0.001192	-0.001311	-0.002384	-0.004113	-0.006378	-0.008762	-0.010848	-0.012457	-0.013411	-0.013649	-0.01353	-0.013113	-0.012636	-0.0121	-0.011325	-0.010312	-0.009	-0.00751	-0.00596	-0.00453	-0.003457	-0.002682	-0.002265
4:00:00	0	0.004853	0.009707	0.01456	0.019413	0.024267	0.02912	0.033973	0.038827	0.04368	0.048533	0.053387	0.05824	0.063093	0.067947	0.0728	0.077653	0.082507	0.08736	0.092213	0.097067	0.10192	0.106773	0.111627	0.11648	0.121333	0.126187	0.13104	0.135893	0.140747	0.1456	0.150453	0.155307	0.16016	0.165013	0.169867	0.17472	0.179573	0.184427	0.18928	0.194133	0.198987	0.20384	0.208693	0.213547	0.2184	0.223253	0.228107	0.23296
	-0.016212	-0.015914	-0.015557	-0.015378	-0.015318	-0.015378	-0.015438	-0.015259	-0.014663	-0.013769	-0.012755	-0.011981	-0.011563	-0.011683	-0.012279	-0.013173	-0.013947	-0.014305	-0.014365	-0.014007	-0.01353	-0.013113	-0.012994	-0.013232	-0.013649	-0.013888	-0.014067	-0.014007	-0.013649	-0.013173	-0.012875	-0.012815	-0.013232	-0.014007	-0.01508	-0.016272	-0.017464	-0.018299	-0.018775	-0.018895	-0.018477	-0.017643	-0.016391	-0.01508	-0.013649	-0.012517	-0.011742	-0.011563	-0.011981
6:00:00	0	0.004853	0.009707	0.01456	0.019413	0.024267	0.02912	0.033973	0.038827	0.04368	0.048533	0.053387	0.05824	0.063093	0.067947	0.0728	0.077653	0.082507	0.08736	0.092213	0.097067	0.10192	0.106773	0.111627	0.11648	0.121333	0.126187	0.13104	0.135893	0.140747	0.1456	0.150453	0.155307	0.16016	0.165013	0.169867	0.17472	0.179573	0.184427	0.18928	0.194133	0.198987	0.20384	0.208693	0.213547	0.2184	0.223253	0.228107	0.23296
	-0.020802	-0.020325	-0.019968	-0.019729	-0.01961	-0.01967	-0.019789	-0.01967	-0.019431	-0.018954	-0.018239	-0.017345	-0.01651	-0.015914	-0.015497	-0.015378	-0.015318	-0.015497	-0.015736	-0.016212	-0.016928	-0.017881	-0.018775	-0.019491	-0.019729	-0.01961	-0.019252	-0.019133	-0.019133	-0.01955	-0.020266	-0.020981	-0.021517	-0.021756	-0.021815	-0.021875	-0.021935	-0.021994	-0.021875	-0.021696	-0.020981	-0.020087	-0.019073	-0.01806	-0.017285	-0.016749	-0.016272	-0.015914	-0.015557
8:00:00	0	0.004853	0.009707	0.01456	0.019413	0.024267	0.02912	0.033973	0.038827	0.04368	0.048533	0.053387	0.05824	0.063093	0.067947	0.0728	0.077653	0.082507	0.08736	0.092213	0.097067	0.10192	0.106773	0.111627	0.11648	0.121333	0.126187	0.13104	0.135893	0.140747	0.1456	0.150453	0.155307	0.16016	0.165013	0.169867	0.17472	0.179573	0.184427	0.18928	0.194133	0.198987	0.20384	0.208693	0.213547	0.2184	0.223253	0.228107	0.23296
	-0.027359	-0.028014	-0.028551	-0.029147	-0.029743	-0.030398	-0.031292	-0.032425	-0.033617	-0.03463	-0.035346	-0.035644	-0.035226	-0.034273	-0.033081	-0.03159	-0.030279	-0.029147	-0.028253	-0.027597	-0.027061	-0.026762	-0.026762	-0.026882	-0.027418	-0.028253	-0.029504	-0.030935	-0.032127	-0.03314	-0.033736	-0.033677	-0.032842	-0.031352	-0.029564	-0.027835	-0.026226	-0.025213	-0.024736	-0.024676	-0.024796	-0.024915	-0.025034	-0.025213	-0.025332	-0.02557	-0.025749	-0.026047	-0.026345
10:00:00	0	0.004853	0.009707	0.01456	0.019413	0.024267	0.02912	0.033973	0.038827	0.04368	0.048533	0.053387	0.05824	0.063093	0.067947	0.0728	0.077653	0.082507	0.08736	0.092213	0.097067	0.10192	0.106773	0.111627	0.11648	0.121333	0.126187	0.13104	0.135893	0.140747	0.1456	0.150453	0.155307	0.16016	0.165013	0.169867	0.17472	0.179573	0.184427	0.18928	0.194133	0.198987	0.20384	0.208693	0.213547	0.2184	0.223253	0.228107	0.23296
	-0.043273	-0.042677	-0.042439	-0.042498	-0.042677	-0.043213	-0.043869	-0.044525	-0.0453	-0.046134	-0.047326	-0.048697	-0.050306	-0.052094	-0.053644	-0.055015	-0.056088	-0.056803	-0.057161	-0.05734	-0.05734	-0.057161	-0.056863	-0.056505	-0.056028	-0.055492	-0.054777	-0.054181	-0.053585	-0.053167	-0.05281	-0.052452	-0.051737	-0.051022	-0.050128	-0.049055	-0.048161	-0.047326	-0.04673	-0.046253	-0.045776	-0.045419	-0.04524	-0.045121	-0.045359	-0.046134	-0.047088	-0.048339	-0.049531
12:00:00	0	0.004853	0.009707	0.01456	0.019413	0.024267	0.02912	0.033973	0.038827	0.04368	0.048533	0.053387	0.05824	0.063093	0.067947	0.0728	0.077653	0.082507	0.08736	0.092213	0.097067	0.10192	0.106773	0.111627	0.11648	0.121333	0.126187	0.13104	0.135893	0.140747	0.1456	0.150453	0.155307	0.16016	0.165013	0.169867	0.17472	0.179573	0.184427	0.18928	0.194133	0.198987	0.20384	0.208693	0.213547	0.2184	0.223253	0.228107	0.23296
	-0.036597	-0.03618	-0.035107	-0.033915	-0.032842	-0.032246	-0.032127	-0.032544	-0.0332	-0.033915	-0.034392	-0.03469	-0.034809	-0.03475	-0.03469	-0.03469	-0.03475	-0.03469	-0.034571	-0.034213	-0.033855	-0.033498	-0.033319	-0.033259	-0.033081	-0.032842	-0.032485	-0.031769	-0.031054	-0.030339	-0.029981	-0.0301	-0.030577	-0.031173	-0.032008	-0.033021	-0.034034	-0.034988	-0.035942	-0.036657	-0.036895	-0.036716	-0.036001	-0.034988	-0.034153	-0.033617	-0.033498	-0.033736	-0.034273
14:00:00	0	0.004853	0.009707	0.01456	0.019413	0.024267	0.02912	0.033973	0.038827	0.04368	0.048533	0.053387	0.05824	0.063093	0.067947	0.0728	0.077653	0.082507	0.08736	0.092213	0.097067	0.10192	0.106773	0.111627	0.11648	0.121333	0.126187	0.13104	0.135893	0.140747	0.1456	0.150453	0.155307	0.16016	0.165013	0.169867	0.17472	0.179573	0.184427	0.18928	0.194133	0.198987	0.20384	0.208693	0.213547	0.2184	0.223253	0.228107	0.23296
	-0.023186	-0.023603	-0.023365	-0.022709	-0.022054	-0.021517	-0.021398	-0.021756	-0.022113	-0.022471	-0.022769	-0.023127	-0.023603	-0.024319	-0.025153	-0.026166	-0.02712	-0.027895	-0.028491	-0.028849	-0.029147	-0.029266	-0.029385	-0.029445	-0.029504	-0.029445	-0.029385	-0.029266	-0.029325	-0.029504	-0.029385	-0.028968	-0.028253	-0.027299	-0.026047	-0.024796	-0.023842	-0.023544	-0.023842	-0.024498	-0.025749	-0.026822	-0.027776	-0.028372	-0.02867	-0.02867	-0.028789	-0.02867	-0.028729
16:00:00	0	0.004853	0.009707	0.01456	0.019413	0.024267	0.02912	0.033973	0.038827	0.04368	0.048533	0.053387	0.05824	0.063093	0.067947	0.0728	0.077653	0.082507	0.08736	0.092213	0.097067	0.10192	0.106773	0.111627	0.11648	0.121333	0.126187	0.13104	0.135893	0.140747	0.1456	0.150453	0.155307	0.16016	0.165013	0.169867	0.17472	0.179573	0.184427	0.18928	0.194133	0.198987	0.20384	0.208693	0.213547	0.2184	0.223253	0.228107	0.23296
	-0.017762	-0.018358	-0.019014	-0.01955	-0.019968	-0.020325	-0.020623	-0.020921	-0.02116	-0.021458	-0.021458	-0.021577	-0.021696	-0.021696	-0.021994	-0.022352	-0.022888	-0.023544	-0.024319	-0.024915	-0.025272	-0.025332	-0.025153	-0.024796	-0.024498	-0.024438	-0.024498	-0.024617	-0.024676	-0.024676	-0.024498	-0.024021	-0.023365	-0.022769	-0.022173	-0.021756	-0.021577	-0.021517	-0.021577	-0.021875	-0.022411	-0.023127	-0.024021	-0.024974	-0.02569	-0.026166	-0.026047	-0.025511	-0.024676
18:00:00	0	0.004853	0.009707	0.01456	0.019413	0.024267	0.02912	0.033973	0.038827	0.04368	0.048533	0.053387	0.05824	0.063093	0.067947	0.0728	0.077653	0.082507	0.08736	0.092213	0.097067	0.10192	0.106773	0.111627	0.11648	0.121333	0.126187	0.13104	0.135893	0.140747	0.1456	0.150453	0.155307	0.16016	0.165013	0.169867	0.17472	0.179573	0.184427	0.18928	0.194133	0.198987	0.20384	0.208693	0.213547	0.2184	0.223253	0.228107	0.23296
	-0.028491	-0.029504	-0.030458	-0.031054	-0.031471	-0.031471	-0.030994	-0.0301	-0.028729	-0.02718	-0.02563	-0.024378	-0.023782	-0.023723	-0.024259	-0.025153	-0.026226	-0.02718	-0.027835	-0.028312	-0.028431	-0.028372	-0.028133	-0.027716	-0.027418	-0.026882	-0.026345	-0.025988	-0.02557	-0.025511	-0.02557	-0.025928	-0.026584	-0.027359	-0.028014	-0.028551	-0.02867	-0.02867	-0.028551	-0.028431	-0.028491	-0.028789	-0.029385	-0.029862	-0.030041	-0.029922	-0.029564	-0.028789	-0.028074
20:00:00	0	0.004853	0.009707	0.01456	0.019413	0.024267	0.02912	0.033973	0.038827	0.04368	0.048533	0.053387	0.05824	0.063093	0.067947	0.0728	0.077653	0.082507	0.08736	0.092213	0.097067	0.10192	0.106773	0.111627	0.11648	0.121333	0.126187	0.13104	0.135893	0.140747	0.1456	0.150453	0.155307	0.16016	0.165013	0.169867	0.17472	0.179573	0.184427	0.18928	0.194133	0.198987	0.20384	0.208693	0.213547	0.2184	0.223253	0.228107	0.23296
	-0.018656	-0.019193	-0.019789	-0.020146	-0.020564	-0.020981	-0.021458	-0.021875	-0.022292	-0.022411	-0.022292	-0.022054	-0.021935	-0.021994	-0.022352	-0.023007	-0.023603	-0.023901	-0.023663	-0.022709	-0.02104	-0.019133	-0.017166	-0.015497	-0.014544	-0.014484	-0.015378	-0.016987	-0.019073	-0.021219	-0.023365	-0.024974	-0.025868	-0.025868	-0.025213	-0.023842	-0.022173	-0.020564	-0.019252	-0.018477	-0.018418	-0.018775	-0.019431	-0.020027	-0.020206	-0.020087	-0.019372	-0.018358	-0.017405
22:00:00	0	0.004853	0.009707	0.01456	0.019413	0.024267	0.02912	0.033973	0.038827	0.04368	0.048533	0.053387	0.05824	0.063093	0.067947	0.0728	0.077653	0.082507	0.08736	0.092213	0.097067	0.10192	0.106773	0.111627	0.11648	0.121333	0.126187	0.13104	0.135893	0.140747	0.1456	0.150453	0.155307	0.16016	0.165013	0.169867	0.17472	0.179573	0.184427	0.18928	0.194133	0.198987	0.20384	0.208693	0.213547	0.2184	0.223253	0.228107	0.23296
	0.018716	0.019014	0.018775	0.018239	0.017464	0.016749	0.016034	0.015497	0.015259	0.01514	0.014961	0.014663	0.014126	0.013173	0.012159	0.011086	0.010312	0.009835	0.010133	0.010729	0.011683	0.012875	0.014067	0.01508	0.015855	0.016034	0.015855	0.015318	0.014663	0.014246	0.014484	0.015378	0.016749	0.018597	0.020206	0.021279	0.021338	0.020504	0.019193	0.017762	0.016749	0.016332	0.016451	0.017047	0.017524	0.017762	0.017762	0.017405	0.016868
[truncated: 950 more columns]

## Sheet: Figure 5d - 5
Table 1
175 H2O2
0	0	0.004853	0.009707	0.01456	0.019413	0.024267	0.02912	0.033973	0.038827	0.04368	0.048533	0.053387	0.05824	0.063093	0.067947	0.0728	0.077653	0.082507	0.08736	0.092213	0.097067	0.10192	0.106773	0.111627	0.11648	0.121333	0.126187	0.13104	0.135893	0.140747	0.1456	0.150453	0.155307	0.16016	0.165013	0.169867	0.17472	0.179573	0.184427	0.18928	0.194133	0.198987	0.20384	0.208693	0.213547	0.2184	0.223253	0.228107	0.23296
	-0.024438	-0.025332	-0.026345	-0.027418	-0.028312	-0.028968	-0.029683	-0.030637	-0.032187	-0.034034	-0.03618	-0.038028	-0.039339	-0.039816	-0.039279	-0.038087	-0.036657	-0.035167	-0.033855	-0.032723	-0.031769	-0.030994	-0.030637	-0.030398	-0.030756	-0.031412	-0.032365	-0.033259	-0.033915	-0.034034	-0.033498	-0.032485	-0.031233	-0.03022	-0.029564	-0.029564	-0.029981	-0.031054	-0.032187	-0.033319	-0.034451	-0.035465	-0.036418	-0.037253	-0.037968	-0.038207	-0.038207	-0.037491	-0.036359
2:00:00	0	0.004853	0.009707	0.01456	0.019413	0.024267	0.02912	0.033973	0.038827	0.04368	0.048533	0.053387	0.05824	0.063093	0.067947	0.0728	0.077653	0.082507	0.08736	0.092213	0.097067	0.10192	0.106773	0.111627	0.11648	0.121333	0.126187	0.13104	0.135893	0.140747	0.1456	0.150453	0.155307	0.16016	0.165013	0.169867	0.17472	0.179573	0.184427	0.18928	0.194133	0.198987	0.20384	0.208693	0.213547	0.2184	0.223253	0.228107	0.23296
	0.0211	0.020504	0.019431	0.018418	0.017345	0.01651	0.016212	0.01657	0.017464	0.018835	0.020325	0.021815	0.022769	0.023246	0.022948	0.022113	0.020862	0.019431	0.018179	0.017226	0.01657	0.016212	0.015914	0.015616	0.015199	0.014484	0.013649	0.012815	0.01204	0.011384	0.011146	0.011086	0.011325	0.011623	0.01204	0.012219	0.012457	0.012755	0.013053	0.01353	0.014186	0.014842	0.015378	0.015557	0.015318	0.014603	0.013709	0.012636	0.011623
4:00:00	0	0.004853	0.009707	0.01456	0.019413	0.024267	0.02912	0.033973	0.038827	0.04368	0.048533	0.053387	0.05824	0.063093	0.067947	0.0728	0.077653	0.082507	0.08736	0.092213	0.097067	0.10192	0.106773	0.111627	0.11648	0.121333	0.126187	0.13104	0.135893	0.140747	0.1456	0.150453	0.155307	0.16016	0.165013	0.169867	0.17472	0.179573	0.184427	0.18928	0.194133	0.198987	0.20384	0.208693	0.213547	0.2184	0.223253	0.228107	0.23296
	-0.043511	-0.043094	-0.04226	-0.041366	-0.040472	-0.039876	-0.039339	-0.038803	-0.038385	-0.038087	-0.037849	-0.038028	-0.038505	-0.039458	-0.040472	-0.041425	-0.042081	-0.042379	-0.042021	-0.041425	-0.04065	-0.039995	-0.039697	-0.039637	-0.039756	-0.039995	-0.040412	-0.04071	-0.041068	-0.041544	-0.0422	-0.042796	-0.043631	-0.044286	-0.045002	-0.045657	-0.046015	-0.046074	-0.045896	-0.0453	-0.044584	-0.043869	-0.043273	-0.042975	-0.043094	-0.043452	-0.043988	-0.044405	-0.044703
6:00:00	0	0.004853	0.009707	0.01456	0.019413	0.024267	0.02912	0.033973	0.038827	0.04368	0.048533	0.053387	0.05824	0.063093	0.067947	0.0728	0.077653	0.082507	0.08736	0.092213	0.097067	0.10192	0.106773	0.111627	0.11648	0.121333	0.126187	0.13104	0.135893	0.140747	0.1456	0.150453	0.155307	0.16016	0.165013	0.169867	0.17472	0.179573	0.184427	0.18928	0.194133	0.198987	0.20384	0.208693	0.213547	0.2184	0.223253	0.228107	0.23296
	-0.032663	-0.0332	-0.033379	-0.033557	-0.033677	-0.033796	-0.033915	-0.034034	-0.034153	-0.034273	-0.034571	-0.035107	-0.035942	-0.037074	-0.038207	-0.03922	-0.039876	-0.039935	-0.039637	-0.038862	-0.037849	-0.036836	-0.035822	-0.034869	-0.034153	-0.033498	-0.033021	-0.032842	-0.032783	-0.032961	-0.033319	-0.033855	-0.034332	-0.03475	-0.034869	-0.03469	-0.034094	-0.033259	-0.032306	-0.03165	-0.031233	-0.031292	-0.03171	-0.032425	-0.033021	-0.033557	-0.033855	-0.033736	-0.033379
8:00:00	0	0.004853	0.009707	0.01456	0.019413	0.024267	0.02912	0.033973	0.038827	0.04368	0.048533	0.053387	0.05824	0.063093	0.067947	0.0728	0.077653	0.082507	0.08736	0.092213	0.097067	0.10192	0.106773	0.111627	0.11648	0.121333	0.126187	0.13104	0.135893	0.140747	0.1456	0.150453	0.155307	0.16016	0.165013	0.169867	0.17472	0.179573	0.184427	0.18928	0.194133	0.198987	0.20384	0.208693	0.213547	0.2184	0.223253	0.228107	0.23296
	-0.019014	-0.019252	-0.019372	-0.019372	-0.019312	-0.019252	-0.019312	-0.019491	-0.019729	-0.020027	-0.020385	-0.020564	-0.020623	-0.020385	-0.020027	-0.019431	-0.018477	-0.017405	-0.016332	-0.015378	-0.014544	-0.013947	-0.013709	-0.013828	-0.014246	-0.014961	-0.015855	-0.016749	-0.017405	-0.017643	-0.017464	-0.016868	-0.015974	-0.014961	-0.013769	-0.012636	-0.011504	-0.010371	-0.009358	-0.008643	-0.008285	-0.008643	-0.009537	-0.010729	-0.012398	-0.014126	-0.015616	-0.016689	-0.017166
10:00:00	0	0.004853	0.009707	0.01456	0.019413	0.024267	0.02912	0.033973	0.038827	0.04368	0.048533	0.053387	0.05824	0.063093	0.067947	0.0728	0.077653	0.082507	0.08736	0.092213	0.097067	0.10192	0.106773	0.111627	0.11648	0.121333	0.126187	0.13104	0.135893	0.140747	0.1456	0.150453	0.155307	0.16016	0.165013	0.169867	0.17472	0.179573	0.184427	0.18928	0.194133	0.198987	0.20384	0.208693	0.213547	0.2184	0.223253	0.228107	0.23296
	-0.007927	-0.008404	-0.008941	-0.009537	-0.010133	-0.010431	-0.010371	-0.009656	-0.008345	-0.006497	-0.00447	-0.002801	-0.001788	-0.001609	-0.002086	-0.00298	-0.003934	-0.00459	-0.004947	-0.005186	-0.005305	-0.005543	-0.006199	-0.007153	-0.008285	-0.009537	-0.01061	-0.011206	-0.011325	-0.011206	-0.010848	-0.01049	-0.010312	-0.010133	-0.010073	-0.010073	-0.009894	-0.009835	-0.009954	-0.010192	-0.010371	-0.010371	-0.010133	-0.009477	-0.008643	-0.007868	-0.00751	-0.007808	-0.008583
12:00:00	0	0.004853	0.009707	0.01456	0.019413	0.024267	0.02912	0.033973	0.038827	0.04368	0.048533	0.053387	0.05824	0.063093	0.067947	0.0728	0.077653	0.082507	0.08736	0.092213	0.097067	0.10192	0.106773	0.111627	0.11648	0.121333	0.126187	0.13104	0.135893	0.140747	0.1456	0.150453	0.155307	0.16016	0.165013	0.169867	0.17472	0.179573	0.184427	0.18928	0.194133	0.198987	0.20384	0.208693	0.213547	0.2184	0.223253	0.228107	0.23296
	-0.030994	-0.030935	-0.030696	-0.03022	-0.029802	-0.029624	-0.029743	-0.03022	-0.030935	-0.031829	-0.032663	-0.0332	-0.033617	-0.033736	-0.033855	-0.034094	-0.034392	-0.034869	-0.035524	-0.03618	-0.036716	-0.037134	-0.037134	-0.036716	-0.035822	-0.034451	-0.033081	-0.031829	-0.031233	-0.031173	-0.031829	-0.032723	-0.033677	-0.034332	-0.034273	-0.033498	-0.032306	-0.031173	-0.030518	-0.030637	-0.031531	-0.033259	-0.035405	-0.037372	-0.038803	-0.03916	-0.038683	-0.037372	-0.035763
14:00:00	0	0.004853	0.009707	0.01456	0.019413	0.024267	0.02912	0.033973	0.038827	0.04368	0.048533	0.053387	0.05824	0.063093	0.067947	0.0728	0.077653	0.082507	0.08736	0.092213	0.097067	0.10192	0.106773	0.111627	0.11648	0.121333	0.126187	0.13104	0.135893	0.140747	0.1456	0.150453	0.155307	0.16016	0.165013	0.169867	0.17472	0.179573	0.184427	0.18928	0.194133	0.198987	0.20384	0.208693	0.213547	0.2184	0.223253	0.228107	0.23296
	-0.014246	-0.014007	-0.01359	-0.013173	-0.012875	-0.012875	-0.012994	-0.013232	-0.01353	-0.01359	-0.013709	-0.013649	-0.013769	-0.013947	-0.014186	-0.014365	-0.014722	-0.014842	-0.01508	-0.015199	-0.015259	-0.015318	-0.015438	-0.015497	-0.015736	-0.016034	-0.016391	-0.016689	-0.016868	-0.016749	-0.01651	-0.016272	-0.015974	-0.016093	-0.016332	-0.016868	-0.017524	-0.018299	-0.019193	-0.020027	-0.020683	-0.0211	-0.021338	-0.021338	-0.02104	-0.020623	-0.020444	-0.020504	-0.020981
16:00:00	0	0.004853	0.009707	0.01456	0.019413	0.024267	0.02912	0.033973	0.038827	0.04368	0.048533	0.053387	0.05824	0.063093	0.067947	0.0728	0.077653	0.082507	0.08736	0.092213	0.097067	0.10192	0.106773	0.111627	0.11648	0.121333	0.126187	0.13104	0.135893	0.140747	0.1456	0.150453	0.155307	0.16016	0.165013	0.169867	0.17472	0.179573	0.184427	0.18928	0.194133	0.198987	0.20384	0.208693	0.213547	0.2184	0.223253	0.228107	0.23296
	-0.02557	-0.024736	-0.024498	-0.024796	-0.02557	-0.026345	-0.027001	-0.027299	-0.027418	-0.027418	-0.027418	-0.027478	-0.027776	-0.028193	-0.02861	-0.02861	-0.02861	-0.028491	-0.028312	-0.028372	-0.028729	-0.029564	-0.030577	-0.03165	-0.032783	-0.033677	-0.034332	-0.03475	-0.034809	-0.034392	-0.033855	-0.03314	-0.032365	-0.031531	-0.030696	-0.029922	-0.029206	-0.028729	-0.028431	-0.028253	-0.028133	-0.028014	-0.027597	-0.026941	-0.026047	-0.025213	-0.024557	-0.024438	-0.024796
18:00:00	0	0.004853	0.009707	0.01456	0.019413	0.024267	0.02912	0.033973	0.038827	0.04368	0.048533	0.053387	0.05824	0.063093	0.067947	0.0728	0.077653	0.082507	0.08736	0.092213	0.097067	0.10192	0.106773	0.111627	0.11648	0.121333	0.126187	0.13104	0.135893	0.140747	0.1456	0.150453	0.155307	0.16016	0.165013	0.169867	0.17472	0.179573	0.184427	0.18928	0.194133	0.198987	0.20384	0.208693	0.213547	0.2184	0.223253	0.228107	0.23296
	-0.031829	-0.031352	-0.030398	-0.029147	-0.027895	-0.026882	-0.026345	-0.026345	-0.027001	-0.028074	-0.029266	-0.030518	-0.031769	-0.033021	-0.034034	-0.034988	-0.035763	-0.03612	-0.03618	-0.036001	-0.035822	-0.035703	-0.035942	-0.036359	-0.036895	-0.037313	-0.036955	-0.03624	-0.035167	-0.033975	-0.033021	-0.032604	-0.032902	-0.033617	-0.03469	-0.035644	-0.036299	-0.036299	-0.035703	-0.034571	-0.0332	-0.031888	-0.030816	-0.029981	-0.029683	-0.029802	-0.03016	-0.030935	-0.031829
20:00:00	0	0.004853	0.009707	0.01456	0.019413	0.024267	0.02912	0.033973	0.038827	0.04368	0.048533	0.053387	0.05824	0.063093	0.067947	0.0728	0.077653	0.082507	0.08736	0.092213	0.097067	0.10192	0.106773	0.111627	0.11648	0.121333	0.126187	0.13104	0.135893	0.140747	0.1456	0.150453	0.155307	0.16016	0.165013	0.169867	0.17472	0.179573	0.184427	0.18928	0.194133	0.198987	0.20384	0.208693	0.213547	0.2184	0.223253	0.228107	0.23296
	-0.028729	-0.02861	-0.028491	-0.028133	-0.027895	-0.027657	-0.027597	-0.027597	-0.027776	-0.028133	-0.028431	-0.02861	-0.028551	-0.028133	-0.027478	-0.026643	-0.025809	-0.025153	-0.025034	-0.025272	-0.025809	-0.026524	-0.027359	-0.027895	-0.028133	-0.028312	-0.028551	-0.029027	-0.029981	-0.031233	-0.032485	-0.033438	-0.033796	-0.033379	-0.032187	-0.030279	-0.028193	-0.026107	-0.024498	-0.023305	-0.022531	-0.022054	-0.022054	-0.022173	-0.02259	-0.023425	-0.024498	-0.02569	-0.026882
22:00:00	0	0.004853	0.009707	0.01456	0.019413	0.024267	0.02912	0.033973	0.038827	0.04368	0.048533	0.053387	0.05824	0.063093	0.067947	0.0728	0.077653	0.082507	0.08736	0.092213	0.097067	0.10192	0.106773	0.111627	0.11648	0.121333	0.126187	0.13104	0.135893	0.140747	0.1456	0.150453	0.155307	0.16016	0.165013	0.169867	0.17472	0.179573	0.184427	0.18928	0.194133	0.198987	0.20384	0.208693	0.213547	0.2184	0.223253	0.228107	0.23296
	-0.020504	-0.021219	-0.022471	-0.024021	-0.025451	-0.026703	-0.027299	-0.027418	-0.027239	-0.026703	-0.026107	-0.02563	-0.025511	-0.025392	-0.025272	-0.024974	-0.024319	-0.023425	-0.022471	-0.021636	-0.021338	-0.021577	-0.022531	-0.023782	-0.025272	-0.026643	-0.027776	-0.028431	-0.02867	-0.028491	-0.027955	-0.027239	-0.026226	-0.025094	-0.024378	-0.023901	-0.023782	-0.02414	-0.024736	-0.025451	-0.026166	-0.026822	-0.027239	-0.027537	-0.027716	-0.027657	-0.027239	-0.026703	-0.025988
[truncated: 950 more columns]

## Sheet: Figure 5d - 6
Table 1
200 H2O2
0	0	0.004853	0.009707	0.01456	0.019413	0.024267	0.02912	0.033973	0.038827	0.04368	0.048533	0.053387	0.05824	0.063093	0.067947	0.0728	0.077653	0.082507	0.08736	0.092213	0.097067	0.10192	0.106773	0.111627	0.11648	0.121333	0.126187	0.13104	0.135893	0.140747	0.1456	0.150453	0.155307	0.16016	0.165013	0.169867	0.17472	0.179573	0.184427	0.18928	0.194133	0.198987	0.20384	0.208693	0.213547	0.2184	0.223253	0.228107	0.23296
	-0.015616	-0.015676	-0.015974	-0.01651	-0.017047	-0.017583	-0.018001	-0.018299	-0.018775	-0.019133	-0.019491	-0.019491	-0.019073	-0.018179	-0.017047	-0.015914	-0.014961	-0.014424	-0.014484	-0.014842	-0.015318	-0.015676	-0.015736	-0.015497	-0.014901	-0.014126	-0.013173	-0.012279	-0.011444	-0.010908	-0.01055	-0.010431	-0.01061	-0.011146	-0.01204	-0.013292	-0.014603	-0.015974	-0.016987	-0.017405	-0.017405	-0.016868	-0.016272	-0.015557	-0.01502	-0.014544	-0.014186	-0.013947	-0.013828
2:00:00	0	0.004853	0.009707	0.01456	0.019413	0.024267	0.02912	0.033973	0.038827	0.04368	0.048533	0.053387	0.05824	0.063093	0.067947	0.0728	0.077653	0.082507	0.08736	0.092213	0.097067	0.10192	0.106773	0.111627	0.11648	0.121333	0.126187	0.13104	0.135893	0.140747	0.1456	0.150453	0.155307	0.16016	0.165013	0.169867	0.17472	0.179573	0.184427	0.18928	0.194133	0.198987	0.20384	0.208693	0.213547	0.2184	0.223253	0.228107	0.23296
	-0.040114	-0.040233	-0.040591	-0.040889	-0.040948	-0.040472	-0.039577	-0.038147	-0.036418	-0.03463	-0.033259	-0.032187	-0.031948	-0.032246	-0.032902	-0.033796	-0.03475	-0.035703	-0.036418	-0.036955	-0.037611	-0.038207	-0.038743	-0.038981	-0.038981	-0.038564	-0.037849	-0.036895	-0.036061	-0.035584	-0.035703	-0.036418	-0.037491	-0.038803	-0.040114	-0.041008	-0.041485	-0.041366	-0.041008	-0.040114	-0.039041	-0.037909	-0.036955	-0.036359	-0.03618	-0.036418	-0.037193	-0.038147	-0.03922
4:00:00	0	0.004853	0.009707	0.01456	0.019413	0.024267	0.02912	0.033973	0.038827	0.04368	0.048533	0.053387	0.05824	0.063093	0.067947	0.0728	0.077653	0.082507	0.08736	0.092213	0.097067	0.10192	0.106773	0.111627	0.11648	0.121333	0.126187	0.13104	0.135893	0.140747	0.1456	0.150453	0.155307	0.16016	0.165013	0.169867	0.17472	0.179573	0.184427	0.18928	0.194133	0.198987	0.20384	0.208693	0.213547	0.2184	0.223253	0.228107	0.23296
	0.000775	0.001371	0.002027	0.002742	0.003338	0.003576	0.003278	0.002563	0.001371	6e-05	-0.001252	-0.002265	-0.002861	-0.002861	-0.002444	-0.001788	-0.000954	-0.000179	0.000477	0.000775	0.000834	0.000715	0.000358	-0.000298	-0.001073	-0.001729	-0.002146	-0.001848	-0.000954	0.000358	0.001788	0.00298	0.003576	0.003517	0.002742	0.001729	0.000834	0.000179	-0.000119	-6e-05	0.000119	0.000238	6e-05	-0.000238	-0.000536	-0.000954	-0.001132	-0.001073	-0.000834
6:00:00	0	0.004853	0.009707	0.01456	0.019413	0.024267	0.02912	0.033973	0.038827	0.04368	0.048533	0.053387	0.05824	0.063093	0.067947	0.0728	0.077653	0.082507	0.08736	0.092213	0.097067	0.10192	0.106773	0.111627	0.11648	0.121333	0.126187	0.13104	0.135893	0.140747	0.1456	0.150453	0.155307	0.16016	0.165013	0.169867	0.17472	0.179573	0.184427	0.18928	0.194133	0.198987	0.20384	0.208693	0.213547	0.2184	0.223253	0.228107	0.23296
	-0.012159	-0.01061	-0.009596	-0.009298	-0.009775	-0.010908	-0.012398	-0.013888	-0.015318	-0.016451	-0.017047	-0.017285	-0.017047	-0.016689	-0.016451	-0.01651	-0.017047	-0.017881	-0.019014	-0.019789	-0.020087	-0.019848	-0.019073	-0.018179	-0.017345	-0.016928	-0.016868	-0.017226	-0.017881	-0.018716	-0.01961	-0.020325	-0.020683	-0.020504	-0.019848	-0.018835	-0.017762	-0.016809	-0.016391	-0.016391	-0.016689	-0.017166	-0.017345	-0.017107	-0.016332	-0.015259	-0.014007	-0.012875	-0.012279
8:00:00	0	0.004853	0.009707	0.01456	0.019413	0.024267	0.02912	0.033973	0.038827	0.04368	0.048533	0.053387	0.05824	0.063093	0.067947	0.0728	0.077653	0.082507	0.08736	0.092213	0.097067	0.10192	0.106773	0.111627	0.11648	0.121333	0.126187	0.13104	0.135893	0.140747	0.1456	0.150453	0.155307	0.16016	0.165013	0.169867	0.17472	0.179573	0.184427	0.18928	0.194133	0.198987	0.20384	0.208693	0.213547	0.2184	0.223253	0.228107	0.23296
	-0.010133	-0.010133	-0.009537	-0.008404	-0.006735	-0.004888	-0.003099	-0.001788	-0.001252	-0.001371	-0.002086	-0.003397	-0.005007	-0.006855	-0.008643	-0.010073	-0.011444	-0.012457	-0.012875	-0.013113	-0.013053	-0.012875	-0.012815	-0.012755	-0.012815	-0.012875	-0.012875	-0.012934	-0.012696	-0.012457	-0.012159	-0.011921	-0.011623	-0.011206	-0.010669	-0.009835	-0.008583	-0.007272	-0.00602	-0.005364	-0.005424	-0.00608	-0.007272	-0.008464	-0.009298	-0.009537	-0.00906	-0.008166	-0.007153
10:00:00	0	0.004853	0.009707	0.01456	0.019413	0.024267	0.02912	0.033973	0.038827	0.04368	0.048533	0.053387	0.05824	0.063093	0.067947	0.0728	0.077653	0.082507	0.08736	0.092213	0.097067	0.10192	0.106773	0.111627	0.11648	0.121333	0.126187	0.13104	0.135893	0.140747	0.1456	0.150453	0.155307	0.16016	0.165013	0.169867	0.17472	0.179573	0.184427	0.18928	0.194133	0.198987	0.20384	0.208693	0.213547	0.2184	0.223253	0.228107	0.23296
	-0.043094	-0.042856	-0.042975	-0.043273	-0.043631	-0.043869	-0.043631	-0.042677	-0.041127	-0.03922	-0.037432	-0.03612	-0.035524	-0.035822	-0.036836	-0.038087	-0.039458	-0.040889	-0.042021	-0.042975	-0.043452	-0.043571	-0.043273	-0.042379	-0.041306	-0.040174	-0.039279	-0.038683	-0.038624	-0.038803	-0.039041	-0.03916	-0.03916	-0.039101	-0.039041	-0.039101	-0.03922	-0.039458	-0.039637	-0.039816	-0.040054	-0.040293	-0.040352	-0.040531	-0.04065	-0.04077	-0.040829	-0.041187	-0.041842
12:00:00	0	0.004853	0.009707	0.01456	0.019413	0.024267	0.02912	0.033973	0.038827	0.04368	0.048533	0.053387	0.05824	0.063093	0.067947	0.0728	0.077653	0.082507	0.08736	0.092213	0.097067	0.10192	0.106773	0.111627	0.11648	0.121333	0.126187	0.13104	0.135893	0.140747	0.1456	0.150453	0.155307	0.16016	0.165013	0.169867	0.17472	0.179573	0.184427	0.18928	0.194133	0.198987	0.20384	0.208693	0.213547	0.2184	0.223253	0.228107	0.23296
	-0.013411	-0.014186	-0.014722	-0.01502	-0.01508	-0.014842	-0.014484	-0.014007	-0.013649	-0.013292	-0.013113	-0.012815	-0.012517	-0.0121	-0.011683	-0.011146	-0.010788	-0.01049	-0.010431	-0.01055	-0.010788	-0.011265	-0.011683	-0.01204	-0.012219	-0.012338	-0.01204	-0.011861	-0.011563	-0.011563	-0.011742	-0.01204	-0.012457	-0.012994	-0.013232	-0.013351	-0.013173	-0.012934	-0.012696	-0.012755	-0.013113	-0.013828	-0.014782	-0.015497	-0.015795	-0.015438	-0.014484	-0.012994	-0.011444
14:00:00	0	0.004853	0.009707	0.01456	0.019413	0.024267	0.02912	0.033973	0.038827	0.04368	0.048533	0.053387	0.05824	0.063093	0.067947	0.0728	0.077653	0.082507	0.08736	0.092213	0.097067	0.10192	0.106773	0.111627	0.11648	0.121333	0.126187	0.13104	0.135893	0.140747	0.1456	0.150453	0.155307	0.16016	0.165013	0.169867	0.17472	0.179573	0.184427	0.18928	0.194133	0.198987	0.20384	0.208693	0.213547	0.2184	0.223253	0.228107	0.23296
	-0.03171	-0.030875	-0.030041	-0.029266	-0.028551	-0.028133	-0.027955	-0.028133	-0.028491	-0.028968	-0.029266	-0.029206	-0.028431	-0.027239	-0.025749	-0.024438	-0.023365	-0.022888	-0.023365	-0.024438	-0.026226	-0.028372	-0.030816	-0.0332	-0.035226	-0.037014	-0.038266	-0.038862	-0.038981	-0.038505	-0.037491	-0.036001	-0.034451	-0.033021	-0.032127	-0.03171	-0.031888	-0.032663	-0.033796	-0.034988	-0.035942	-0.036597	-0.036776	-0.036597	-0.03618	-0.035942	-0.035822	-0.035882	-0.03618
16:00:00	0	0.004853	0.009707	0.01456	0.019413	0.024267	0.02912	0.033973	0.038827	0.04368	0.048533	0.053387	0.05824	0.063093	0.067947	0.0728	0.077653	0.082507	0.08736	0.092213	0.097067	0.10192	0.106773	0.111627	0.11648	0.121333	0.126187	0.13104	0.135893	0.140747	0.1456	0.150453	0.155307	0.16016	0.165013	0.169867	0.17472	0.179573	0.184427	0.18928	0.194133	0.198987	0.20384	0.208693	0.213547	0.2184	0.223253	0.228107	0.23296
	-0.041783	-0.041962	-0.04226	-0.042319	-0.042081	-0.041485	-0.04071	-0.040054	-0.039756	-0.039816	-0.040293	-0.040948	-0.041664	-0.042081	-0.04214	-0.041902	-0.041366	-0.04071	-0.040054	-0.039339	-0.038624	-0.038028	-0.037789	-0.037789	-0.038266	-0.039101	-0.040233	-0.041425	-0.042677	-0.043809	-0.044763	-0.045478	-0.045955	-0.046313	-0.046313	-0.046194	-0.046015	-0.045776	-0.045717	-0.045836	-0.045776	-0.045478	-0.044942	-0.043988	-0.042796	-0.041723	-0.040889	-0.040591	-0.04077
18:00:00	0	0.004853	0.009707	0.01456	0.019413	0.024267	0.02912	0.033973	0.038827	0.04368	0.048533	0.053387	0.05824	0.063093	0.067947	0.0728	0.077653	0.082507	0.08736	0.092213	0.097067	0.10192	0.106773	0.111627	0.11648	0.121333	0.126187	0.13104	0.135893	0.140747	0.1456	0.150453	0.155307	0.16016	0.165013	0.169867	0.17472	0.179573	0.184427	0.18928	0.194133	0.198987	0.20384	0.208693	0.213547	0.2184	0.223253	0.228107	0.23296
	-0.008702	-0.008941	-0.009239	-0.009179	-0.00906	-0.008464	-0.007689	-0.006676	-0.005782	-0.005126	-0.004828	-0.004947	-0.005484	-0.006258	-0.006914	-0.00751	-0.007868	-0.007927	-0.008047	-0.008106	-0.008523	-0.008941	-0.009418	-0.009418	-0.00912	-0.008464	-0.00757	-0.006914	-0.006557	-0.006616	-0.006855	-0.007272	-0.00751	-0.007749	-0.008047	-0.008285	-0.008881	-0.009596	-0.010431	-0.011146	-0.011683	-0.011981	-0.01204	-0.011981	-0.011981	-0.011921	-0.01204	-0.0121	-0.0121
20:00:00	0	0.004853	0.009707	0.01456	0.019413	0.024267	0.02912	0.033973	0.038827	0.04368	0.048533	0.053387	0.05824	0.063093	0.067947	0.0728	0.077653	0.082507	0.08736	0.092213	0.097067	0.10192	0.106773	0.111627	0.11648	0.121333	0.126187	0.13104	0.135893	0.140747	0.1456	0.150453	0.155307	0.16016	0.165013	0.169867	0.17472	0.179573	0.184427	0.18928	0.194133	0.198987	0.20384	0.208693	0.213547	0.2184	0.223253	0.228107	0.23296
	0.015616	0.01508	0.014424	0.013828	0.013471	0.013411	0.013471	0.013411	0.013173	0.012815	0.012398	0.01204	0.011683	0.011444	0.011265	0.010848	0.010252	0.009596	0.00912	0.008821	0.008941	0.009239	0.009596	0.009894	0.009894	0.009596	0.009239	0.00906	0.00906	0.009298	0.009596	0.009835	0.009894	0.009775	0.009418	0.00912	0.009179	0.009477	0.010073	0.011206	0.012457	0.01359	0.014067	0.014007	0.013232	0.011861	0.010252	0.008762	0.00757
22:00:00	0	0.004853	0.009707	0.01456	0.019413	0.024267	0.02912	0.033973	0.038827	0.04368	0.048533	0.053387	0.05824	0.063093	0.067947	0.0728	0.077653	0.082507	0.08736	0.092213	0.097067	0.10192	0.106773	0.111627	0.11648	0.121333	0.126187	0.13104	0.135893	0.140747	0.1456	0.150453	0.155307	0.16016	0.165013	0.169867	0.17472	0.179573	0.184427	0.18928	0.194133	0.198987	0.20384	0.208693	0.213547	0.2184	0.223253	0.228107	0.23296
	-0.041664	-0.041485	-0.040948	-0.040233	-0.039637	-0.038922	-0.038326	-0.037909	-0.037491	-0.037074	-0.036597	-0.036001	-0.035405	-0.034869	-0.034392	-0.034034	-0.033736	-0.033617	-0.033736	-0.033975	-0.034571	-0.035286	-0.03624	-0.036895	-0.037491	-0.03767	-0.037611	-0.037313	-0.037193	-0.037313	-0.037611	-0.038087	-0.038683	-0.03922	-0.039577	-0.039577	-0.03922	-0.038505	-0.037432	-0.036418	-0.035584	-0.035584	-0.036418	-0.037968	-0.039935	-0.041902	-0.043333	-0.044167	-0.044286
[truncated: 950 more columns]

[truncated: 5 more sheets: Figure 5d - 7, Figure 5d - 8, Figure 5d - 9, Figure 5f, Figure 5g]
