# Supplementary material for: Selection of a promiscuous minimalist cAMP phosphodiesterase from a library of de novo designed proteins
Source: Nat Chem. 2024 May 3;16(7):1200–8. doi: 10.1038/s41557-024-01490-4 (PMC11230910; doi:10.1038/s41557-024-01490-4)
Supplement: Supplementary file 15 — Data for Extended Data Fig. 1. [file 41557_2024_1490_MOESM15_ESM.xlsx]

## Sheet: Ext_Data_Fig_1a
	Input	Round 1	Round 2
single nuc del	12.49	10.38	18.98

## Sheet: Ext_Data_Fig_1b
Position	Input_deletion_frequency [%]	sort_1_deletion_frequency [%]	sort_2_deletion_frequency [%]
58	0	0	0
59	0	0	0
60	0	0	0
61	0.266698	0.087689	0.0262699
62	0	0	0
63	0	0	0
64	0.00155947	0	0
65	0	0	0
66	0.0453097	0.00548056	0.000163167
67	0.0996785	0.0829233	0.305449
68	9.92e-05	0	0
69	0.0395113	0.0221605	0.017622
70	0.0884361	0.0540908	0.000489501
71	0	0	0
72	0.0448135	0.0126291	0.0184379
73	0.0801567	0.127721	0.0391601
74	0	0	0
75	0.0399224	0.0181097	0.000326334
76	0.0736211	0.0757747	0.000489501
77	0	0	0
78	0.0363356	0.0204925	0.00114217
79	0.0757193	0.0986501	0.271836
80	5.67e-05	0	0
81	0.0655119	0.160604	0.161372
82	0	0	0
83	0.0487972	0.0969821	0.346893
84	0.0430839	0.127959	0.113891
85	0.10508	0.488247	0.730825
86	0	0	0
87	0.027631	0.0431296	0.0437288
88	0.14513	0.488485	0.432066
89	0	0	0
90	0.0185293	0.0669582	0.464373
91	0.0308775	0.066005	0.0478079
92	0.0526108	0.55306	1.12765
93	0.0283115	0.1973	0.504512
94	0.0301687	0.191581	0.547915
95	0.0449694	0.0767279	0.446099
96	0.0360946	0.0131057	0.0189274
97	3.35754	1.22479	1.81001
98	7.09e-05	0	0
99	0.0112565	0.00476571	0.000489501
100	0.0173952	0.000476571	0.000979002
101	0.0240867	0.0450359	0.0943105
102	0.0263834	0.00524228	0.00293701
103	0.0511081	0.0390788	0.00668985
104	0	0	0
105	0.0484286	0.0328834	0.0903945
106	0	0	0
107	0.0786256	0.0321685	0.0326334
108	0.0561551	0.0259731	0.0014685
109	0.0549217	0.0123908	0.000163167
110	0.0731958	0.0443211	0.0114217
111	0.0586361	0.00619542	0.00261067
112	0.0548933	0.0157268	0.017622
113	0.0413118	0.0173948	0.000815835
114	0.0456783	0.0226371	0.000326334
115	0.088507	0.0567119	0.0130534
116	0	0	0
117	0.0529794	0.0154885	0.021538
118	0.019947	0.00262114	0
119	0.02179	0.013344	0
120	0.0360379	0.00595713	0.000489501
121	0.0430697	0.0102463	0
122	0.0865931	0.018348	0.000979002
123	0	0	0
124	0.0321393	0.00190628	0.000489501
125	0.0934406	0.0416999	0.159577
126	0	0	0
127	0.0556022	0.0386022	0.205264
128	0.0491942	0.0390788	0.176873
129	0.0515617	0.0419382	0.0616771
130	0.0279145	0.0202543	0.0608613
131	0.0911864	0.0900718	0.113727
132	0	0	0
133	0.0349179	0.0400319	0.0556399
134	0.0355417	0.0488485	0.0558031
135	0.0505268	0.0907867	0.244098
136	0.0329473	0.0252582	0.0580875
137	0.0441755	0.0393171	0.0675511
138	0.189206	0.216363	0.33025
139	0	0	0
140	0	0	0
141	5.67e-05	0	0
142	0.0419356	0.1668	0.348525
143	0.0664618	0.089357	0.156803
144	0.0423609	0.092693	0.331719
145	0.0554179	0.157983	0.345098
146	0.0437219	0.0662433	0.193516
147	0.180672	0.497063	1.56347
148	1.42e-05	0	0
149	0	0	0
150	0.0652142	0.0405085	0.115359
151	0.163787	0.124861	0.543672
152	0	0	0
153	0.071523	0.0319302	0.0527029
154	0.148972	0.140112	0.303817
155	0	0	0
156	0.081858	0.0969821	0.306754
157	0.0352865	0.0173948	0.00391601
158	0.0937241	0.0795873	0.181279
159	0.0633712	0.066005	0.0789728
160	0.124715	0.084353	0.201838
161	0	0	0
162	0.0794337	0.0686262	0.0456868
163	0.127054	0.191105	0.503207
164	0	0	0
165	0.0715513	0.0717239	0.138692
166	0.224422	0.399366	0.838026
167	0	0	0
168	0	0	0
169	0.119994	0.177999	0.449199
170	0.0628608	0.0564736	0.0628193
171	0.0942912	0.0657667	0.0102795
172	0.0976086	0.0884038	0.106059
173	0.0585085	0.0855444	0.308875
174	0.170138	0.280938	0.679264
175	0	0	0
176	0.224663	0.315728	0.78516
177	0	0	0
178	0.00014177	0	0
179	0.105151	0.0452742	0.0553136
180	0.0943904	0.0247817	0
181	0.0602664	0.0579033	0.118949
182	0.0789942	0.013344	0.0132165
183	0.0950284	0.0181097	0.00930052
184	0.228434	0.0698176	0.00342651
185	0.000241009	0	0
186	0	0	0
187	0.0915834	0.0347897	0.00375284
188	0.124403	0.0169183	0.0357336
189	0	0	0
190	0.12429	0.0595713	0.000163167
191	0	0	0
192	0.149752	0.0443211	0.001958
193	0.000198478	0	0
194	0.0357827	0.0378874	0.0101164
195	0.0511648	0.01668	0
196	0.0409999	0.00833998	0.000979002
197	0.0306932	0.00119143	0.000652668
198	0.0830914	0.0152503	0
199	0	0	0
200	0.0401918	0.00595713	0
201	0.0431122	0.0162034	0.000163167
202	0.0421057	0.0123908	0.000163167
203	0.0248806	0.0121525	0.000489501
204	0.0995367	0.0600479	0.0484606
205	0	0	0
206	0.0409857	0.0107228	0
207	0.0317565	0.00428914	0.000163167
208	0.0305373	0.00381256	0.0440551
209	0.0555738	0.0081017	0.000489501
210	0	0	0
211	0.187193	0.0212074	0.106711
212	0	0	0
213	0.0168423	0.0140588	0.000979002
214	0.0966588	0.0621925	0.0365494
215	0	0	0
216	0.0426728	0.0135823	0.000652668
217	0.0979205	0.0319302	0.00832152
218	0	0	0
219	0.0473937	0.0181097	0.0597191
220	0.0923206	0.0188245	0.0471553
221	0	0	0
222	0.0407305	0.00905484	0.000652668
223	0.1173	0.0252582	0.00293701
224	0	0	0
225	0.0458484	0.0264497	0.00440551
226	0.0986294	0.148452	0.164309
227	0	0	0
228	0.0433107	0.0123908	0.0334492
229	0.082822	0.0521845	0.0447078
230	0	0	0
231	0.0396105	0.026688	0.0194169
232	0.0757477	0.0636222	0.0231697
233	0	0	0
234	0.0308917	0.00857827	0.000326334
235	0.138665	0.0969821	0.059556
236	0	0	0
237	0	0	0
238	0.0272624	0.00238285	0
239	0.053504	0.0121525	0.00179484
240	0	0	0
241	0	0	0
242	0	0	0
243	0	0	0
244	0	0	0
245	0	0	0
246	0	0	0
