# Supplementary material for: Selection of a promiscuous minimalist cAMP phosphodiesterase from a library of de novo designed proteins
Source: Nat Chem. 2024 May 3;16(7):1200–8. doi: 10.1038/s41557-024-01490-4 (PMC11230910; doi:10.1038/s41557-024-01490-4)
Supplement: Supplementary file 16 — All data for Extended Data Fig. 2 plots. [file 41557_2024_1490_MOESM16_ESM.xlsx]

## Sheet: Export Summary
	This document was exported from Numbers. Each table was converted to an Excel worksheet. All other objects on each Numbers sheet were placed on separate worksheets. Please be aware that formula calculations may differ in Excel.
	Numbers Sheet Name	Numbers Table Name	Excel Worksheet Name
	Ext Fig 2a
		Table 1	Ext Fig 2a
	Ext Fig 2b
		Table 1	Ext Fig 2b

## Sheet: Ext Fig 2a
Table 1
No Mn	260	259	258	257	256	255	254	253	252	251	250	249	248	247	246	245	244	243	242	241	240	239	238	237	236	235	234	233	232	231	230	229	228	227	226	225	224	223	222	221	220	219	218	217	216	215	214	213	212
	20.1046	0.623125	-3.27626	-8.42151	-7.80973	31.2123	11.8567	-24.2984	-18.1791	-9.43108	-68.3523	-68.0752	-55.706	-157.815	-216.754	-283.15	-413.827	-535.175	-759.734	-1005.25	-1257.66	-1661.43	-2105.74	-2640.21	-3256.88	-3944.46	-4792.21	-5717.88	-6660.5	-7679.43	-8710.71	-9662.14	-10572.9	-11403.7	-12008.5	-12578.2	-12943.3	-13120.2	-13230.5	-13181	-13147.1	-12937	-12802.7	-12543.8	-12475.3	-12336.1	-12267.3	-12381.3	-12690
Mn	260	259	258	257	256	255	254	253	252	251	250	249	248	247	246	245	244	243	242	241	240	239	238	237	236	235	234	233	232	231	230	229	228	227	226	225	224	223	222	221	220	219	218	217	216	215	214	213	212
	-1.78283	-31.6715	-10.4989	11.0072	16.559	-43.5461	-16.7292	-23.3109	-11.3569	-40.2034	-67.6279	-95.2562	-141.638	-158.069	-191.005	-289.733	-402.718	-541.767	-744.827	-1006.59	-1289.57	-1637.13	-2031.03	-2566.9	-3166.06	-3868.45	-4663.48	-5510.37	-6513.31	-7429.41	-8448.7	-9353.2	-10233.6	-11006.3	-11638.6	-12178.7	-12545.1	-12753.4	-12855	-12821.3	-12699.1	-12546.1	-12360.3	-12206	-12056.2	-11913.7	-11897.3	-12054.4	-12286
[truncated: 12 more columns]

## Sheet: Ext Fig 2b
Table 1
No Mn	5	7	9	11	13	15	17	19	21	23	25	27	29	31	33	35	37	39	41	43	45	47	49	51	53	55	57	59	61	63	65	67	69	71	73	75	77	79	81	83	85	87	89	91	93
	-13.9	-13.8824	-13.8827	-13.8044	-13.7832	-13.7279	-13.6553	-13.6653	-13.5401	-13.4495	-13.4073	-13.2852	-13.2083	-13.143	-13.0562	-12.9883	-12.8528	-12.7555	-12.6537	-12.5383	-12.4281	-12.3068	-12.1392	-12.0232	-11.8639	-11.7354	-11.5433	-11.4027	-11.1496	-10.8591	-10.7218	-10.2035	-9.61541	-9.13023	-8.69046	-8.05119	-7.36643	-6.73918	-6.07654	-5.55254	-5.00302	-4.58256	-4.26966	-4.08117	-3.91384
Mn	5	7	9	11	13	15	17	19	21	23	25	27	29	31	33	35	37	39	41	43	45	47	49	51	53	55	57	59	61	63	65	67	69	71	73	75	77	79	81	83	85	87	89	91	93
	-13.9	-13.946	-13.9148	-13.8754	-13.8383	-13.7892	-13.735	-13.6686	-13.5786	-13.5057	-13.4356	-13.3549	-13.2837	-13.1677	-13.0952	-12.9829	-12.9089	-12.7866	-12.6627	-12.6041	-12.4791	-12.3295	-12.2019	-12.1101	-11.9427	-11.7393	-11.6201	-11.441	-11.2404	-11.0125	-10.762	-10.3082	-9.78686	-9.39613	-8.90782	-8.3604	-7.7211	-7.16253	-6.54317	-5.97957	-5.4665	-4.97629	-4.65954	-4.33844	-4.0902
