# Supplementary material for: Selection of a promiscuous minimalist cAMP phosphodiesterase from a library of de novo designed proteins
Source: Nat Chem. 2024 May 3;16(7):1200–8. doi: 10.1038/s41557-024-01490-4 (PMC11230910; doi:10.1038/s41557-024-01490-4)
Supplement: Supplementary file 17 — All data for Extended Data Fig. 3 plots. [file 41557_2024_1490_MOESM17_ESM.xlsx]

## Sheet: Export Summary
	This document was exported from Numbers. Each table was converted to an Excel worksheet. All other objects on each Numbers sheet were placed on separate worksheets. Please be aware that formula calculations may differ in Excel.
	Numbers Sheet Name	Numbers Table Name	Excel Worksheet Name
	Ext Fig 3a
		Table 1	Ext Fig 3a
	Ext Fig 3b
		Table 1	Ext Fig 3b
	Ext Fig 3c
		Table 1	Ext Fig 3c
	Ext Fig 3d
		Table 1	Ext Fig 3d
	Ext Fig 3e
		Table 1	Ext Fig 3e
	Ext Fig 3f
		Table 1	Ext Fig 3f

## Sheet: Ext Fig 3a
Table 1
Chrom.1Conc B%	0.078	0.159	0.241	0.322	0.403	0.485	0.566	0.648	0.729	0.811	0.892	0.974	1.055	1.137	1.218	1.299	1.381	1.462	1.544	1.625	1.707	1.788	1.87	1.951	2.032	2.114	2.195	2.277	2.358	2.44	2.521	2.603	2.684	2.766	2.847	2.928	3.01	3.091	3.173	3.254	3.336	3.417	3.499	3.58	3.662	3.743	3.824	3.906	3.987
	0	0	0	0	0	0	0	0	0	0	0	0	0	0	0	0	0	0	0	0	0	0	0	0	0	0	0	0	0	0	0	0	0	0	0	0	0	0	0	0	0	0	0	0	0	0	0	0	0
UV	0.002	0.011	0.019	0.027	0.035	0.043	0.051	0.059	0.068	0.076	0.084	0.092	0.1	0.108	0.116	0.125	0.133	0.141	0.149	0.157	0.165	0.173	0.182	0.19	0.198	0.206	0.214	0.222	0.23	0.239	0.247	0.255	0.263	0.271	0.279	0.287	0.296	0.304	0.312	0.32	0.328	0.336	0.344	0.353	0.361	0.369	0.377	0.385	0.393
	0.591949	0.605673	0.615222	0.630533	0.649806	0.673752	0.705212	0.736075	0.776571	0.802052	0.827173	0.854549	0.876393	0.899306	0.923471	0.951749	0.974643	0.99642	1.02125	1.03783	1.06404	1.09717	1.13099	1.16537	1.19795	1.231	1.26726	1.30411	1.33737	1.37022	1.40431	1.43969	1.47706	1.51714	1.56217	1.60198	1.64506	1.68383	1.72242	1.76208	1.80624	1.85162	1.8991	1.95678	2.01889	2.08911	2.16985	2.26071	2.36776
[truncated: 950 more columns]

## Sheet: Ext Fig 3b
Table 1
Volume	0.002	0.011	0.019	0.028	0.037	0.045	0.054	0.063	0.071	0.08	0.089	0.097	0.106	0.115	0.123	0.132	0.14	0.149	0.158	0.166	0.175	0.184	0.192	0.201	0.21	0.218	0.227	0.236	0.244	0.253	0.261	0.27	0.279	0.287	0.296	0.305	0.313	0.322	0.331	0.339	0.348	0.357	0.365	0.374	0.383	0.391	0.4	0.408	0.417
Abs	0.448166	0.445355	0.443095	0.439778	0.434883	0.433368	0.435888	0.433871	0.435083	0.433139	0.43115	0.427938	0.427582	0.428659	0.427675	0.42283	0.418892	0.415444	0.414275	0.411113	0.412363	0.411811	0.420113	0.435131	0.446541	0.459892	0.48414	0.515525	0.555466	0.60682	0.667124	0.742877	0.839883	0.956519	1.09457	1.24839	1.41126	1.58252	1.75939	1.9433	2.13273	2.32738	2.52511	2.72557	2.92777	3.1347	3.34662	3.55187	3.74671
[truncated: 950 more columns]

## Sheet: Ext Fig 3c
Table 1
Chrom.1Conc B%	0.078	0.159	0.241	0.322	0.403	0.485	0.566	0.648	0.729	0.811	0.892	0.974	1.055	1.137	1.218	1.299	1.381	1.462	1.544	1.625	1.707	1.788	1.87	1.951	2.032	2.114	2.195	2.277	2.358	2.44	2.521	2.603	2.684	2.766	2.847	2.928	3.01	3.091	3.173	3.254	3.336	3.417	3.499	3.58	3.662	3.743	3.824	3.906	3.987
	0	0	0	0	0	0	0	0	0	0	0	0	0	0	0	0	0	0	0	0	0	0	0	0	0	0	0	0	0	0	0	0	0	0	0	0	0	0	0	0	0	0	0	0	0	0	0	0	0
UV	0.002	0.011	0.019	0.027	0.035	0.043	0.051	0.059	0.068	0.076	0.084	0.092	0.1	0.108	0.116	0.125	0.133	0.141	0.149	0.157	0.165	0.173	0.182	0.19	0.198	0.206	0.214	0.222	0.23	0.239	0.247	0.255	0.263	0.271	0.279	0.287	0.296	0.304	0.312	0.32	0.328	0.336	0.344	0.353	0.361	0.369	0.377	0.385	0.393
	6.74095	7.29699	7.69329	8.06189	8.36646	8.61188	8.82947	9.03471	9.23879	9.42831	9.61795	9.79055	9.96387	10.1208	10.28	10.4505	10.6285	10.8128	11.0121	11.2276	11.4659	11.7423	12.0619	12.4059	12.7756	13.1824	13.6058	14.0402	14.4646	14.8718	15.2558	15.6161	15.9476	16.2571	16.5443	16.8097	17.0574	17.2862	17.4898	17.6733	17.8441	18.0147	18.1842	18.3485	18.508	18.6693	18.8339	19.009	19.2032
[truncated: 950 more columns]

## Sheet: Ext Fig 3d
Table 1
Volume	0.002	0.011	0.019	0.028	0.037	0.045	0.054	0.063	0.071	0.08	0.089	0.097	0.106	0.115	0.123	0.132	0.14	0.149	0.158	0.166	0.175	0.184	0.192	0.201	0.21	0.218	0.227	0.236	0.244	0.253	0.261	0.27	0.279	0.287	0.296	0.305	0.313	0.322	0.331	0.339	0.348	0.357	0.365	0.374	0.383	0.391	0.4	0.408	0.417
Abs	5.6195	5.62044	5.62062	5.6231	5.62285	5.6219	5.62256	5.62436	5.62501	5.62446	5.62275	5.62333	5.62595	5.62961	5.62906	5.63105	5.63163	5.63153	5.63203	5.63583	5.63527	5.63361	5.63159	5.63198	5.6307	5.6291	5.62924	5.63031	5.62973	5.63028	5.63227	5.63331	5.63404	5.6373	5.63914	5.64011	5.64097	5.64234	5.64139	5.64432	5.646	5.64796	5.65155	5.65357	5.65397	5.65655	5.66056	5.66308	5.66588
[truncated: 950 more columns]

## Sheet: Ext Fig 3e
Table 1
His-tagged (75%)	0	0.00485333	0.00970667	0.01456	0.0194133	0.0242667	0.02912	0.0339733	0.0388267	0.04368	0.0485333	0.0533867	0.05824	0.0630933	0.0679467	0.0728	0.0776533	0.0825067	0.08736	0.0922133	0.0970667	0.10192	0.106773	0.111627	0.11648	0.121333	0.126187	0.13104	0.135893	0.140747	0.1456	0.150453	0.155307	0.16016	0.165013	0.169867	0.17472	0.179573	0.184427	0.18928	0.194133	0.198987	0.20384	0.208693	0.213547	0.2184	0.223253	0.228107	0.23296
	0.0316501	0.0318289	0.0317097	0.0306368	0.0290275	0.0270605	0.0248551	0.023067	0.0217557	0.0214577	0.0219941	0.0234842	0.0255704	0.0274777	0.0290275	0.0298619	0.0296831	0.0287294	0.0271201	0.0255704	0.0240207	0.0228286	0.0219941	0.0215173	0.0213385	0.0212789	0.0215173	0.0218749	0.0228286	0.0241399	0.0257492	0.027597	0.0290871	0.0300407	0.03016	0.0298023	0.0290871	0.0287294	0.0289083	0.0296235	0.0305176	0.0312924	0.0316501	0.0316501	0.031054	0.0306368	0.0305772	0.0308156	0.0314713
No His Tag (75%)	0	0.00485333	0.00970667	0.01456	0.0194133	0.0242667	0.02912	0.0339733	0.0388267	0.04368	0.0485333	0.0533867	0.05824	0.0630933	0.0679467	0.0728	0.0776533	0.0825067	0.08736	0.0922133	0.0970667	0.10192	0.106773	0.111627	0.11648	0.121333	0.126187	0.13104	0.135893	0.140747	0.1456	0.150453	0.155307	0.16016	0.165013	0.169867	0.17472	0.179573	0.184427	0.18928	0.194133	0.198987	0.20384	0.208693	0.213547	0.2184	0.223253	0.228107	0.23296
	0.0675321	0.0659823	0.0647902	0.0634193	0.0623465	0.061512	0.0610352	0.0612736	0.0622272	0.0641346	0.0665784	0.0691414	0.0720024	0.074029	0.0755191	0.0761747	0.0763535	0.0759363	0.0749826	0.0737906	0.0724196	0.0708699	0.069499	0.0685453	0.0680089	0.0680089	0.0681877	0.0683069	0.0687242	0.0692606	0.0698566	0.0709295	0.0721812	0.0736713	0.0750422	0.0759959	0.0765324	0.0767708	0.0764132	0.0756979	0.074625	0.0733137	0.0721216	0.0713468	0.0708103	0.0711679	0.0721216	0.0734925	0.0750422
[truncated: 950 more columns]

## Sheet: Ext Fig 3f
Table 1
t = 0hrs	0	0.00485333	0.00970667	0.01456	0.0194133	0.0242667	0.02912	0.0339733	0.0388267	0.04368	0.0485333	0.0533867	0.05824	0.0630933	0.0679467	0.0728	0.0776533	0.0825067	0.08736	0.0922133	0.0970667	0.10192	0.106773	0.111627	0.11648	0.121333	0.126187	0.13104	0.135893	0.140747	0.1456	0.150453	0.155307	0.16016	0.165013	0.169867	0.17472	0.179573	0.184427	0.18928	0.194133	0.198987	0.20384	0.208693	0.213547	0.2184	0.223253	0.228107	0.23296
	-0.0285506	-0.0292063	-0.0298619	-0.03016	-0.0302196	-0.0300407	-0.0296235	-0.0292063	-0.0289083	-0.0287294	-0.0288486	-0.0290871	-0.0293851	-0.0297427	-0.0303388	-0.0312328	-0.0322461	-0.0334978	-0.0348687	-0.0360012	-0.0367761	-0.0370145	-0.0367165	-0.035882	-0.0346899	-0.0331998	-0.0319481	-0.0306964	-0.0298023	-0.0293851	-0.0293255	-0.0296831	-0.030458	-0.0315905	-0.0329018	-0.0341535	-0.0353456	-0.0362396	-0.0369549	-0.0372529	-0.0371337	-0.0367761	-0.0359416	-0.0349283	-0.0337958	-0.0326037	-0.0315905	-0.0308752	-0.030458
t = 24hrs	0	0.00485333	0.00970667	0.01456	0.0194133	0.0242667	0.02912	0.0339733	0.0388267	0.04368	0.0485333	0.0533867	0.05824	0.0630933	0.0679467	0.0728	0.0776533	0.0825067	0.08736	0.0922133	0.0970667	0.10192	0.106773	0.111627	0.11648	0.121333	0.126187	0.13104	0.135893	0.140747	0.1456	0.150453	0.155307	0.16016	0.165013	0.169867	0.17472	0.179573	0.184427	0.18928	0.194133	0.198987	0.20384	0.208693	0.213547	0.2184	0.223253	0.228107	0.23296
	-0.038445	-0.039041	-0.0401139	-0.0415444	-0.0429153	-0.0440478	-0.0446439	-0.0446439	-0.0439882	-0.0430942	-0.0422597	-0.0416636	-0.0415444	-0.0419617	-0.0427961	-0.0438094	-0.0448823	-0.0457764	-0.0463724	-0.0466108	-0.0468493	-0.0469089	-0.0472069	-0.0473857	-0.0475645	-0.0475049	-0.0471473	-0.0465512	-0.0456572	-0.0448823	-0.0441074	-0.0435114	-0.0431538	-0.0427961	-0.0423193	-0.0417233	-0.0410676	-0.0403523	-0.0398159	-0.0393391	-0.0391006	-0.0391006	-0.0391603	-0.0394583	-0.0398755	-0.0404716	-0.041306	-0.0421405	-0.0430942
[truncated: 950 more columns]
