# Supplementary material for: Selection of a promiscuous minimalist cAMP phosphodiesterase from a library of de novo designed proteins
Source: Nat Chem. 2024 May 3;16(7):1200–8. doi: 10.1038/s41557-024-01490-4 (PMC11230910; doi:10.1038/s41557-024-01490-4)
Supplement: Supplementary file 18 — Statistical source data for Michaelis-Menten plots. [file 41557_2024_1490_MOESM18_ESM.csv]

[phosphodiester_9]/M	V0/E0
0.00001	1.38E-07
0.00005	7.05E-07
0.0001	1.20E-06
0.0002	1.88E-06
0.0004	2.66E-06
0.0006	3.06E-06
0.0008	3.30E-06
0.001	3.39E-06
0.002	3.65E-06
0.003	4.19E-06
0.004	3.50E-06
0.005	3.49E-06
