# Supplementary material for: Selection of a promiscuous minimalist cAMP phosphodiesterase from a library of de novo designed proteins
Source: Nat Chem. 2024 May 3;16(7):1200–8. doi: 10.1038/s41557-024-01490-4 (PMC11230910; doi:10.1038/s41557-024-01490-4)
Supplement: Supplementary file 19 — Statistical source data for Michaelis-Menten plots. [file 41557_2024_1490_MOESM19_ESM.csv]

[phosphonate_12]/M	V0/E0
0.00001	1.98E-06
0.00005	5.92E-06
0.0001	7.10E-06
0.0002	7.62E-06
0.0004	7.93E-06
0.0006	8.21E-06
0.0008	8.31E-06
0.001	8.13E-06
