# Supplementary material for: Selection of a promiscuous minimalist cAMP phosphodiesterase from a library of de novo designed proteins
Source: Nat Chem. 2024 May 3;16(7):1200–8. doi: 10.1038/s41557-024-01490-4 (PMC11230910; doi:10.1038/s41557-024-01490-4)
Supplement: Supplementary file 20 — Statistical source data for Michaelis-Menten plots. [file 41557_2024_1490_MOESM20_ESM.csv]

cGMP_M	v0/E0_s-1
0	0
0.00001	5.91556E-07
0.000025	1.13333E-06
0.00005	1.60444E-06
0.000075	2.43111E-06
0.0001	3.06667E-06
0.00025	4.96444E-06
0.0005	6.40889E-06
0.001	7.76889E-06
