# Supplementary material for: Selection of a promiscuous minimalist cAMP phosphodiesterase from a library of de novo designed proteins
Source: Nat Chem. 2024 May 3;16(7):1200–8. doi: 10.1038/s41557-024-01490-4 (PMC11230910; doi:10.1038/s41557-024-01490-4)
Supplement: Supplementary file 21 — Statistical source data for Michaelis-Menten plots. [file 41557_2024_1490_MOESM21_ESM.csv]

AA_M	v0/E0_s-1
0	0
0.000004	1.06773E-07
0.0000042	8.89223E-08
0.0000109	1.78345E-07
0.0000155	1.83517E-07
0.0000258	2.15382E-07
0.0000473	3.08058E-07
0.00007	3.74875E-07
0.00009	3.7304E-07
