# Supplementary material for: Selection of a promiscuous minimalist cAMP phosphodiesterase from a library of de novo designed proteins
Source: Nat Chem. 2024 May 3;16(7):1200–8. doi: 10.1038/s41557-024-01490-4 (PMC11230910; doi:10.1038/s41557-024-01490-4)
Supplement: Supplementary file 22 — All data for Extended Data Fig. 5 plots. [file 41557_2024_1490_MOESM22_ESM.xlsx]

## Sheet: Export Summary
	This document was exported from Numbers. Each table was converted to an Excel worksheet. All other objects on each Numbers sheet were placed on separate worksheets. Please be aware that formula calculations may differ in Excel.
	Numbers Sheet Name	Numbers Table Name	Excel Worksheet Name
	Ext Fig 5b
		Table 1	Ext Fig 5b
	Ext Fig 5c
		Table 1	Ext Fig 5c
	Ext Fig 5d
		Table 1	Ext Fig 5d
	Ext Fig 5e
		Table 1	Ext Fig 5e
	Ext Fig 5f
		Table 1	Ext Fig 5f

## Sheet: Ext Fig 5b
Table 1
Volume (mL)	0.013	0.03	0.048	0.065	0.082	0.1	0.117	0.134	0.152	0.169	0.186	0.204	0.221	0.238	0.256	0.273	0.29	0.307	0.325	0.342	0.359	0.377	0.394	0.411	0.429	0.446	0.463	0.481	0.498	0.515	0.532	0.55	0.567	0.584	0.602	0.619	0.636	0.654	0.671	0.688	0.706	0.723	0.74	0.758	0.775	0.792	0.809	0.827	0.844
Abs	0.0224083	0.0224071	0.0224214	0.0224307	0.0224345	0.0224337	0.0224321	0.0224325	0.0224412	0.0224437	0.0224478	0.0224672	0.0224678	0.0224846	0.0224873	0.0224889	0.022489	0.0224883	0.0225013	0.0225063	0.0225025	0.0224934	0.0224895	0.022497	0.0225071	0.022505	0.0225001	0.0225121	0.0225217	0.0225226	0.0225329	0.0225551	0.0225752	0.0226249	0.0226799	0.0227735	0.0228692	0.0229979	0.0231437	0.0233174	0.023516	0.023726	0.023954	0.0242046	0.0244657	0.0247436	0.0250206	0.025265	0.0254811
[truncated: 950 more columns]

## Sheet: Ext Fig 5c
Table 1
Volume	Abs
0	0.000189427
0.001	0.000270517
0.002	0.000182302
0.002	0.000128903
0.003	0.000153361
0.004	0.000495969
0.005	0.000725489
0.005	0.000524243
0.006	0.000318996
0.007	2.29216e-05
0.008	-0.000149149
0.008	-0.000251825
0.009	-0.000295602
0.01	-0.000273793
0.011	-0.000135506
0.011	-0.00025971
0.012	-0.000481193
0.013	-0.000688821
0.014	-0.00113658
0.014	-0.00113852
0.015	-0.00128438
0.016	-0.00116035
0.017	-0.001208
0.017	-0.00127565
0.018	-0.00157144
0.019	-0.00182554
0.02	-0.0017461
0.02	-0.00180678
0.021	-0.00194483
0.022	-0.00184961
0.023	-0.00208063
0.023	-0.00204175
0.024	-0.00202086
0.025	-0.00201467
0.025	-0.00212602
0.026	-0.00198071
0.027	-0.00187066
0.028	-0.00187267
0.028	-0.00180164
0.029	-0.00189764
0.03	-0.00168654
0.031	-0.00199881
0.031	-0.00251518
0.032	-0.00274763
0.033	-0.00294461
0.034	-0.00299958
0.034	-0.00307681
0.035	-0.00301751
0.036	-0.00311444
0.037	-0.00326484
0.037	-0.00319879
0.038	-0.0032128
0.039	-0.00330153
0.04	-0.00357738
0.04	-0.00363861
0.041	-0.00364152
0.042	-0.00368115
0.043	-0.00357926
0.043	-0.00360355
0.044	-0.0036293
0.045	-0.00348971
0.046	-0.0036806
0.046	-0.00371437
0.047	-0.0036247
0.048	-0.00379639
0.049	-0.00386041
0.049	-0.00383364
0.05	-0.00368776
0.051	-0.00371525
0.052	-0.00388746
0.052	-0.00393436
0.053	-0.00432264
0.054	-0.00438677
0.055	-0.0043107
0.055	-0.00395797
0.056	-0.00400464
0.057	-0.00410743
0.058	-0.00406808
0.058	-0.0037899
0.059	-0.00374179
0.06	-0.00360213
0.061	-0.00362079
0.061	-0.00353644
0.062	-0.00359398
0.063	-0.00350873
0.064	-0.00371242
0.064	-0.00360404
0.065	-0.00354369
0.066	-0.00344155
0.067	-0.00308224
0.067	-0.0034254
0.068	-0.00314265
0.069	-0.00254423
0.07	-0.00197812
0.07	-0.00190677
0.071	-0.00164744
0.072	-0.00160439
0.073	-0.00166585
0.073	-0.00142185
0.074	-0.00121874
0.075	-0.000765553
0.076	-0.00105294
0.076	-0.00104643
0.077	-0.000692289
0.078	-0.000465101
0.079	-0.000749972
0.079	-0.00075995
0.08	-0.00090047
0.081	-0.000608178
0.082	-0.000464408
0.082	-0.000509408
0.083	-0.000211569
0.084	-0.000131438
0.085	-0.000412322
0.085	-0.000520682
0.086	6.99296e-05
0.087	0.000552129
0.088	0.000663499
0.088	0.000690783
0.089	0.000939457
0.09	0.00105672
0.091	0.00136529
0.091	0.00134929
0.092	0.00130447
0.093	0.00107751
0.094	0.00131748
0.094	0.00129279
0.095	0.00137893
0.096	0.00117419
0.097	0.00104155
0.097	0.000916991
0.098	0.000824894
0.099	0.000678125
0.1	0.000687013
0.1	0.000683916
0.101	0.000806147
0.102	0.00084073
0.103	0.00102531
0.103	0.000965605
0.104	0.000672297
0.105	0.000748145
0.106	0.000785809
0.106	0.00057402
0.107	0.000361557
0.108	0.000278664
0.109	4.3273e-05
0.109	-0.00019357
0.11	-0.000271428
0.111	-0.000480285
0.112	-0.000447859
0.112	-0.000845786
0.113	-0.000596373
0.114	-0.000603487
0.115	-0.000644709
0.115	-0.000645428
0.116	-0.000662394
0.117	-0.000529718
0.118	-0.000732434
0.118	-0.0012424
0.119	-0.00144498
0.12	-0.00169013
0.121	-0.00198561
0.121	-0.00202836
0.122	-0.00181137
0.123	-0.00168625
0.124	-0.00197022
0.124	-0.00178998
0.125	-0.00179877
0.126	-0.00193196
0.127	-0.00213363
0.127	-0.00208969
0.128	-0.00196112
0.129	-0.00180201
0.13	-0.00134752
0.13	-0.0014628
0.131	-0.00142356
0.132	-0.00108756
0.133	-0.00110184
0.133	-0.0011022
0.134	-0.000889121
0.135	-0.000788196
0.136	-0.000846549
0.136	-0.000658556
0.137	-0.000477264
0.138	-0.000614286
0.139	-0.000702823
0.139	-0.000928592
0.14	-0.00121669
0.141	-0.00109783
0.142	-0.000976399
0.142	-0.000877563
0.143	-0.00102186
0.144	-0.0011032
0.145	-0.00105188
0.145	-0.0010118
0.146	-0.000864355
0.147	-0.000206762
0.148	9.20133e-05
0.148	0.00052097
0.149	0.000802962
0.15	0.00124262
0.151	0.00172178
0.151	0.00270442
0.152	0.00364086
0.153	0.00463267
0.154	0.00580595
0.154	0.00699142
0.155	0.00835707
0.156	0.0101515
0.157	0.0118802
0.157	0.0135932
0.158	0.0153711
0.159	0.0168256
0.16	0.018232
0.16	0.0197859
0.161	0.0214051
0.162	0.0226356
0.163	0.0241459
0.163	0.0257993
0.164	0.0274748
0.165	0.0290086
0.166	0.0304063
0.166	0.0317548
0.167	0.0327237
0.168	0.0342329
0.168	0.0356404
0.169	0.0367809
0.17	0.0379741
0.171	0.0392511
0.171	0.0405182
0.172	0.0415837
0.173	0.042834
0.174	0.0441831
0.174	0.0454263
0.175	0.046711
0.176	0.0478504
0.177	0.0490585
0.177	0.0502978
0.178	0.051437
0.179	0.0526096
0.18	0.0537662
0.18	0.0549816
0.181	0.056269
0.182	0.057451
0.183	0.0585181
0.183	0.0595552
0.184	0.0601528
0.185	0.0610377
0.186	0.0619363
0.186	0.0626531
0.187	0.0633665
0.188	0.0637942
0.189	0.0641701
0.189	0.0645547
0.19	0.0648491
0.191	0.0649924
0.192	0.0648696
0.192	0.0648627
0.193	0.064474
0.194	0.0640883
0.195	0.0637171
0.195	0.0633154
0.196	0.0631271
0.197	0.0629453
0.198	0.0627843
0.198	0.0625277
0.199	0.0620963
0.2	0.0618739
0.201	0.0615665
0.201	0.0612105
0.202	0.0609245
0.203	0.0605021
0.204	0.0605121
0.204	0.0603313
0.205	0.0600239
0.206	0.0597811
0.207	0.0595937
0.207	0.0593486
0.208	0.0589765
0.209	0.0585916
0.21	0.0584992
0.21	0.0585114
0.211	0.0581162
0.212	0.0577806
0.213	0.0575364
0.213	0.0573452
0.214	0.0570908
0.215	0.0567163
0.216	0.0564025
0.216	0.0560885
0.217	0.0557914
0.218	0.0555924
0.219	0.0553885
0.219	0.0550371
0.22	0.0546782
0.221	0.0546656
0.222	0.0548888
0.222	0.0546389
0.223	0.0542755
0.224	0.0540375
0.225	0.0535514
0.225	0.0531872
0.226	0.0527511
0.227	0.0520731
0.228	0.051328
0.228	0.0506696
0.229	0.0500234
0.23	0.0493496
0.231	0.048841
0.231	0.0483829
0.232	0.0479061
0.233	0.0473963
0.234	0.0469034
0.234	0.0465303
0.235	0.0459216
0.236	0.0450558
0.237	0.044476
0.237	0.0436746
0.238	0.0429577
0.239	0.04223
0.24	0.0415722
0.24	0.0409907
0.241	0.0402276
0.242	0.0394721
0.243	0.0386556
0.243	0.0380254
0.244	0.0374787
0.245	0.0371189
0.246	0.0369536
0.246	0.03649
0.247	0.0357975
0.248	0.0351984
0.249	0.0348027
0.249	0.0343672
0.25	0.0339494
0.251	0.033469
0.252	0.0332557
0.252	0.0329404
0.253	0.0324349
0.254	0.0320153
0.255	0.0317382
0.255	0.0314068
0.256	0.0311978
0.257	0.0310985
0.258	0.0309441
0.258	0.0303395
0.259	0.0296917
0.26	0.0295082
0.261	0.0294817
0.261	0.0292719
0.262	0.0292586
0.263	0.0293118
0.264	0.0292165
0.264	0.029158
0.265	0.0288616
0.266	0.0286609
0.267	0.0286413
0.267	0.028605
0.268	0.0285715
0.269	0.0285408
0.27	0.0284195
0.27	0.028257
0.271	0.0280729
0.272	0.0276236
0.273	0.0273149
0.273	0.0272789
0.274	0.0271015
0.275	0.0268308
0.276	0.0267518
0.276	0.0267035
0.277	0.026637
0.278	0.0264909
0.279	0.0262955
0.279	0.0262838
0.28	0.0264591
0.281	0.0264189
0.282	0.0262598
0.282	0.0261359
0.283	0.0260315
0.284	0.0259538
0.285	0.0259646
0.285	0.0259746
0.286	0.0258397
0.287	0.0256334
0.288	0.025501
0.288	0.0253689
0.289	0.0250124
0.29	0.0249311
0.291	0.0251849
0.291	0.0252414
0.292	0.0251497
0.293	0.02491
0.294	0.024467
0.294	0.0240409
0.295	0.0237995
0.296	0.0235228
0.297	0.0232517
0.297	0.0229657
0.298	0.0226086
0.299	0.022315
0.3	0.0218849
0.3	0.0214164
0.301	0.0212972
0.302	0.021313
0.303	0.021278
0.303	0.0209615
0.304	0.0206743
0.305	0.0206425
0.306	0.0204869
0.306	0.0201838
0.307	0.0200887
0.308	0.0198958
0.308	0.0196901
0.309	0.0197399
0.31	0.0198425
0.311	0.0198897
0.311	0.0198794
0.312	0.0198149
0.313	0.0197977
0.314	0.019842
0.314	0.0198073
0.315	0.0197489
0.316	0.0198272
0.317	0.0197632
0.317	0.0195411
0.318	0.019313
0.319	0.0191797
0.32	0.0190565
0.32	0.0188495
0.321	0.0185152
0.322	0.0184628
0.323	0.0184622
0.323	0.0184659
0.324	0.0184859
0.325	0.0185029
0.326	0.0185535
0.326	0.018641
0.327	0.0184633
0.328	0.0181174
0.329	0.0179027
0.329	0.0177422
0.33	0.0175745
0.331	0.0175169
0.332	0.017219
0.332	0.0171905
0.333	0.017347
0.334	0.0173339
0.335	0.0174025
0.335	0.0175415
0.336	0.0172783
0.337	0.0171568
0.338	0.0172912
0.338	0.0171515
0.339	0.0167206
0.34	0.0166084
0.341	0.0165145
0.341	0.016316
0.342	0.0160273
0.343	0.0156108
0.344	0.0153457
0.344	0.0151881
0.345	0.0149402
0.346	0.0147788
0.347	0.0144542
0.347	0.0138469
0.348	0.0134438
0.349	0.0131004
0.35	0.0128324
0.35	0.0123711
0.351	0.0119075
0.352	0.0115449
0.353	0.0111497
0.353	0.0108191
0.354	0.0104542
0.355	0.0100789
0.356	0.00999562
0.356	0.0098712
0.357	0.00955708
0.358	0.00941051
0.359	0.00923428
0.359	0.00876945
0.36	0.00831529
0.361	0.00829448
0.362	0.00834175
0.362	0.00822503
0.363	0.00818439
0.364	0.00801337
0.365	0.00779477
0.365	0.00765171
0.366	0.00761841
0.367	0.00751632
0.368	0.00751401
0.368	0.00752116
0.369	0.00758675
0.37	0.00741414
0.371	0.00704204
0.371	0.00702332
0.372	0.00697124
0.373	0.00661858
0.374	0.00655621
0.374	0.00650266
0.375	0.00612568
0.376	0.00579941
0.377	0.00580276
0.377	0.00574635
0.378	0.00554251
0.379	0.00565515
0.38	0.00562846
0.38	0.00553334
0.381	0.00549697
0.382	0.00516547
0.383	0.00495529
0.383	0.00487621
0.384	0.00472833
0.385	0.00492799
0.386	0.00479774
0.386	0.00481367
0.387	0.00483182
0.388	0.00486517
0.389	0.00491548
0.389	0.00490999
0.39	0.00508998
0.391	0.0052506
0.392	0.00524057
0.392	0.00533357
0.393	0.00533373
0.394	0.0050667
0.395	0.00524274
0.395	0.00518653
0.396	0.00537637
0.397	0.00550555
0.398	0.00551876
0.398	0.00526634
0.399	0.00482171
0.4	0.00449739
0.401	0.00418416
0.401	0.0041475
0.402	0.00427702
0.403	0.00427214
0.404	0.0040516
0.404	0.00379591
0.405	0.00363291
0.406	0.00367875
0.407	0.00382997
0.407	0.00374818
0.408	0.00373444
0.409	0.00389731
0.41	0.00370594
0.41	0.00350544
0.411	0.00349772
0.412	0.00353648
0.413	0.00365402
0.413	0.00366264
0.414	0.00363112
0.415	0.00369491
0.416	0.00381684
0.416	0.00393571
0.417	0.0039218
0.418	0.00413314
0.419	0.00442047
0.419	0.00462902
0.42	0.00477675
0.421	0.00541139
0.422	0.00552985
0.422	0.00537381
0.423	0.00522433
0.424	0.00518213
0.425	0.00506071
0.425	0.0054879
0.426	0.00595552
0.427	0.0060136
0.428	0.00595258
0.428	0.00595143
0.429	0.00598184
0.43	0.00605987
0.431	0.00621517
0.431	0.00645616
0.432	0.00643211
0.433	0.00681923
0.434	0.00643844
0.434	0.00634965
0.435	0.00642556
0.436	0.00630411
0.437	0.00620712
0.437	0.00648629
0.438	0.00650132
0.439	0.0062916
0.44	0.00626897
0.44	0.00628524
0.441	0.00644081
0.442	0.00650316
0.443	0.00616237
0.443	0.00556402
0.444	0.00539089
0.445	0.00517292
0.446	0.00523494
0.446	0.00526062
0.447	0.00528221
0.448	0.00539201
0.449	0.00541059
0.449	0.00528187
0.45	0.00500329
0.451	0.00512013
0.451	0.00495128
0.452	0.0047546
0.453	0.0047907
0.454	0.00440076
0.454	0.00418938
0.455	0.00383788
0.456	0.00357342
0.457	0.00355909
0.457	0.00338783
0.458	0.00282136
0.459	0.00282086
0.46	0.00291972
0.46	0.00313242
0.461	0.00324674
0.462	0.00355149
0.463	0.00331378
0.463	0.00282178
0.464	0.0026897
0.465	0.00252845
0.466	0.00249228
0.466	0.00248132
0.467	0.00235899
0.468	0.0021463
0.469	0.00209746
0.469	0.00171935
0.47	0.00152543
0.471	0.00157291
0.472	0.00154185
0.472	0.00155188
0.473	0.00180419
0.474	0.00220545
0.475	0.00224564
0.475	0.00222787
0.476	0.00269816
0.477	0.00276173
0.478	0.00300054
0.478	0.00292217
0.479	0.00325468
0.48	0.00373506
0.481	0.00443173
0.481	0.00463524
0.482	0.00523174
0.483	0.00534931
0.484	0.00511801
0.484	0.00520528
0.485	0.00534926
0.486	0.00567708
0.487	0.00587073
0.487	0.0065881
0.488	0.00664817
0.489	0.00673057
0.49	0.00731696
0.49	0.00745303
0.491	0.00780219
0.492	0.00809632
0.493	0.00845094
0.493	0.00894265
0.494	0.00915655
0.495	0.0094911
0.496	0.00965323
0.496	0.00977883
0.497	0.0102639
0.498	0.0104404
0.499	0.0104622
0.499	0.0103602
0.5	0.0105323
0.501	0.0109053
0.502	0.0113114
0.502	0.0117415
0.503	0.0117501
0.504	0.0121965
0.505	0.0125316
0.505	0.0127434
0.506	0.0126214
0.507	0.0132356
0.508	0.0132287
0.508	0.0135626
0.509	0.0136609
0.51	0.0140746
0.511	0.0140617
0.511	0.0139923
0.512	0.014183
0.513	0.0143513
0.514	0.0143542
0.514	0.0144232
0.515	0.0143743
0.516	0.0144476
0.517	0.0144849
0.517	0.0144823
0.518	0.0142003
0.519	0.0142757
0.52	0.0142453
0.52	0.0141773
0.521	0.014377
0.522	0.0143553
0.523	0.0144456
0.523	0.0144695
0.524	0.0144564
0.525	0.0141287
0.526	0.0144517
0.526	0.0146234
0.527	0.014275
0.528	0.0141544
0.529	0.0140862
0.529	0.0141407
0.53	0.0142332
0.531	0.0140041
0.532	0.0141318
0.532	0.0141725
0.533	0.0141338
0.534	0.0143917
0.535	0.0141033
0.535	0.0142868
0.536	0.0144413
0.537	0.0144493
0.538	0.0145294
0.538	0.0144499
0.539	0.0144134
0.54	0.0142113
0.541	0.014298
0.541	0.0140404
0.542	0.0141729
0.543	0.0145234
0.544	0.014769
0.544	0.0145872
0.545	0.0146165
0.546	0.0145178
0.547	0.014635
0.547	0.0143055
0.548	0.0141634
0.549	0.0141679
0.55	0.0140147
0.55	0.0140149
0.551	0.0138631
0.552	0.0138454
0.553	0.014585
0.553	0.0146041
0.554	0.0143315
0.555	0.0140494
0.556	0.0142928
0.556	0.0142797
0.557	0.0140693
0.558	0.0141806
0.559	0.0140621
0.559	0.0143595
0.56	0.014271
0.561	0.0142821
0.562	0.0146162
0.562	0.0148462
0.563	0.0144163
0.564	0.0145805
0.565	0.0148538
0.565	0.0148939
0.566	0.0151113
0.567	0.0152558
0.568	0.0152575
0.568	0.0152868
0.569	0.0150496
0.57	0.0151941
0.571	0.0155181
0.571	0.0154603
0.572	0.0157346
0.573	0.0157539
0.574	0.0157493
0.574	0.0156135
0.575	0.0153449
0.576	0.0153307
0.577	0.0154996
0.577	0.0158832
0.578	0.0158834
0.579	0.0161493
0.58	0.0159939
0.58	0.0158244
0.581	0.0158413
0.582	0.0159312
0.583	0.0160831
0.583	0.0161054
0.584	0.0162278
0.585	0.016391
0.586	0.0166629
0.586	0.0167671
0.587	0.0168049
0.588	0.0170998
0.589	0.0172417
0.589	0.0172908
0.59	0.0167039
0.591	0.0165601
0.591	0.0165246
0.592	0.0166451
0.593	0.0165382
0.594	0.0164159
0.594	0.016472
0.595	0.0165654
0.596	0.0166479
0.597	0.0162926
0.597	0.0160734
0.598	0.0157694
0.599	0.0155459
0.6	0.0153197
0.6	0.0152986
0.601	0.0152298
0.602	0.0150286
0.603	0.014884
0.603	0.0146754
0.604	0.0144511
0.605	0.0142509
0.606	0.0141147
0.606	0.0138327
0.607	0.0135609
0.608	0.0133887
0.609	0.0131425
0.609	0.0129134
0.61	0.012697
0.611	0.0125966
0.612	0.0127676
0.612	0.0129802
0.613	0.0132158
0.614	0.0133118
0.615	0.0130345
0.615	0.013042
0.616	0.0128239
0.617	0.0127704
0.618	0.012696
0.618	0.0124756
0.619	0.0125436
0.62	0.012481
0.621	0.0125614
0.621	0.0124843
0.622	0.0126442
0.623	0.0125706
0.624	0.0125533
0.624	0.0128685
0.625	0.0124711
0.626	0.0123907
0.627	0.0123749
0.627	0.0124869
0.628	0.012618
0.629	0.0128174
0.63	0.0129138
0.63	0.0130911
0.631	0.0133196
0.632	0.0132934
0.633	0.0133208
0.633	0.0133576
0.634	0.0136557
0.635	0.0139232
0.636	0.0140287
0.636	0.0140556
0.637	0.0141903
0.638	0.0142747
0.639	0.0141681
0.639	0.0142244
0.64	0.0142989
0.641	0.0143791
0.642	0.0144191
0.642	0.014514
0.643	0.0148879
0.644	0.0161065
0.645	0.0160483
0.645	0.0159484
0.646	0.0158875
0.647	0.0159364
0.648	0.0160533
0.648	0.0161126
0.649	0.0162302
0.65	0.0164315
0.651	0.0167584
0.651	0.0170845
0.652	0.017306
0.653	0.0174291
0.654	0.0174309
0.654	0.0176089
0.655	0.0178745
0.656	0.0179591
0.657	0.0177627
0.657	0.0176829
0.658	0.0178105
0.659	0.0179394
0.66	0.0179874
0.66	0.0178582
0.661	0.0180595
0.662	0.0183187
0.663	0.0183858
0.663	0.0183989
0.664	0.0185221
0.665	0.0185114
0.666	0.0187723
0.666	0.0188638
0.667	0.0187923
0.668	0.0189475
0.669	0.0190791
0.669	0.0192179
0.67	0.0195718
0.671	0.0197781
0.672	0.0197493
0.672	0.020007
0.673	0.0201622
0.674	0.0202758
0.675	0.0205378
0.675	0.0205925
0.676	0.0205328
0.677	0.0204342
0.678	0.0202559
0.678	0.0203086
0.679	0.0203261
0.68	0.0203314
0.681	0.0202505
0.681	0.0201034
0.682	0.0201911
0.683	0.0203267
0.684	0.0201756
0.684	0.0199038
0.685	0.0197688
0.686	0.0197129
0.687	0.0195526
0.687	0.0192579
0.688	0.0189814
0.689	0.0186502
0.69	0.0183269
0.69	0.0182607
0.691	0.0182629
0.692	0.018157
0.693	0.0179941
0.693	0.0181124
0.694	0.018156
0.695	0.01801
0.696	0.0179573
0.696	0.0178683
0.697	0.0176758
0.698	0.0175686
0.699	0.0174179
0.699	0.0170765
0.7	0.0168613
0.701	0.0166658
0.702	0.0164965
0.702	0.0164418
0.703	0.016093
0.704	0.0155297
0.705	0.0152145
0.705	0.0150375
0.706	0.0147971
0.707	0.0144435
0.708	0.0140642
0.708	0.0138821
0.709	0.0137511
0.71	0.0134645
0.711	0.0132288
0.711	0.0132433
0.712	0.013078
0.713	0.0126725
0.714	0.0124086
0.714	0.0122486
0.715	0.012179
0.716	0.0122525
0.717	0.0122696
0.717	0.012314
0.718	0.012368
0.719	0.01239
0.72	0.0122338
0.72	0.0120212
0.721	0.0120345
0.722	0.0122624
0.723	0.0123025
0.723	0.0121255
0.724	0.0120678
0.725	0.0122814
0.726	0.0124428
0.726	0.012457
0.727	0.0123142
0.728	0.0122284
0.729	0.0122431
0.729	0.012053
0.73	0.0119324
0.731	0.0116711
0.732	0.0115303
0.732	0.0116426
0.733	0.0115207
0.734	0.0113221
0.734	0.0112341
0.735	0.0112633
0.736	0.0112785
0.737	0.0113481
0.737	0.0114097
0.738	0.0114814
0.739	0.0114495
0.74	0.0114363
0.74	0.0115608
0.741	0.0116047
0.742	0.011847
0.743	0.0120156
0.743	0.0122578
0.744	0.0124065
0.745	0.0124769
0.746	0.01237
0.746	0.0123315
0.747	0.0122821
0.748	0.0122164
0.749	0.0118886
0.749	0.0117265
0.75	0.0119503
0.751	0.0123055
0.752	0.012584
0.752	0.012646
0.753	0.0125606
0.754	0.0125119
0.755	0.0124023
0.755	0.0121039
0.756	0.0120853
0.757	0.0122325
0.758	0.0120979
0.758	0.0117511
0.759	0.0115602
0.76	0.0113728
0.761	0.0114026
0.761	0.0114012
0.762	0.011294
0.763	0.0113603
0.764	0.0114245
0.764	0.0113774
0.765	0.0112041
0.766	0.010993
0.767	0.0110418
0.767	0.0109044
0.768	0.0106347
0.769	0.01062
0.77	0.0105518
0.77	0.0104825
0.771	0.0105035
0.772	0.0107884
0.773	0.0110977
0.773	0.011461
0.774	0.0122521
0.775	0.013749
0.776	0.0161126
0.776	0.0193831
0.777	0.0233737
0.778	0.0278009
0.779	0.0325053
0.779	0.0370547
0.78	0.0414664
0.781	0.0457485
0.782	0.0497996
0.782	0.0536821
0.783	0.0574729
0.784	0.061122
0.785	0.0646783
0.785	0.0680408
0.786	0.0713118
0.787	0.0744291
0.788	0.0774025
0.788	0.0801569
0.789	0.0829233
0.79	0.0858943
0.791	0.0887976
0.791	0.0916898
0.792	0.0944882
0.793	0.097036
0.794	0.0996728
0.794	0.102351
0.795	0.105153
0.796	0.108226
0.797	0.111096
0.797	0.11414
0.798	0.116905
0.799	0.119732
0.8	0.122772
0.8	0.125306
0.801	0.128278
0.802	0.131363
0.803	0.134496
0.803	0.137385
0.804	0.140143
0.805	0.143168
0.806	0.146077
0.806	0.149042
0.807	0.151868
0.808	0.154656
0.809	0.157605
0.809	0.160063
0.81	0.162566
0.811	0.164871
0.812	0.166717
0.812	0.167936
0.813	0.168229
0.814	0.167709
0.815	0.166579
0.815	0.164996
0.816	0.162905
0.817	0.160824
0.818	0.158626
0.818	0.156432
0.819	0.154583
0.82	0.153014
0.821	0.151448
0.821	0.150127
0.822	0.148799
0.823	0.147588
0.824	0.146632
0.824	0.145628
0.825	0.144516
0.826	0.143425
0.827	0.142586
0.827	0.141556
0.828	0.140607
0.829	0.139796
0.83	0.13882
0.83	0.137988
0.831	0.137125
0.832	0.136167
0.833	0.135472
0.833	0.134586
0.834	0.133334
0.835	0.132282
0.836	0.131323
0.836	0.130162
0.837	0.129228
0.838	0.128108
0.839	0.126835
0.839	0.125682
0.84	0.124252
0.841	0.123023
0.842	0.121616
0.842	0.120173
0.843	0.11865
0.844	0.117072
0.845	0.115776
0.845	0.114544
0.846	0.113138
0.847	0.111951
0.848	0.110397
0.848	0.10883
0.849	0.107301
0.85	0.105732
0.851	0.104249
0.851	0.103291
0.852	0.101518
0.853	0.0997649
0.854	0.0982618
0.854	0.0967509
0.855	0.0954637
0.856	0.0940307
0.857	0.0927048
0.857	0.0911804
0.858	0.0898643
0.859	0.0883738
0.86	0.087076
0.86	0.086193
0.861	0.0848119
0.862	0.0835316
0.863	0.0824412
0.863	0.0813585
0.864	0.0804102
0.865	0.0791123
0.866	0.0777434
0.866	0.0762611
0.867	0.0747476
0.868	0.0734475
0.869	0.071913
0.869	0.0706452
0.87	0.0693328
0.871	0.0678339
0.872	0.067137
0.872	0.0659395
0.873	0.064608
0.874	0.0635835
0.874	0.0622312
0.875	0.0608987
0.876	0.0597159
0.877	0.0583382
0.877	0.0575334
0.878	0.0564729
0.879	0.055407
0.88	0.0542193
0.88	0.0533296
0.881	0.0526217
0.882	0.0515421
0.883	0.0504689
0.883	0.0499427
0.884	0.0493461
0.885	0.0485586
0.886	0.0479963
0.886	0.0475014
0.887	0.0468048
0.888	0.046006
0.889	0.0448181
0.889	0.0440828
0.89	0.0432282
0.891	0.042459
0.892	0.0417546
0.892	0.0411399
0.893	0.0405314
0.894	0.0397967
0.895	0.0392777
0.895	0.0385681
0.896	0.0380641
0.897	0.0375816
0.898	0.0367667
0.898	0.0362262
0.899	0.0357441
0.9	0.0350862
0.901	0.0345612
0.901	0.0336791
0.902	0.0331924
0.903	0.0328758
0.904	0.0322908
0.904	0.0319485
0.905	0.031818
0.906	0.0314914
0.907	0.0311774
0.907	0.0308286
0.908	0.0304574
0.909	0.0297044
0.91	0.0291571
0.91	0.028831
0.911	0.0288069
0.912	0.0283282
0.913	0.0285882
0.913	0.0280331
0.914	0.0276199
0.915	0.027296
0.916	0.026985
0.916	0.0267534
0.917	0.0266603
0.918	0.0264445
0.919	0.0261062
0.919	0.0256878
0.92	0.0254533
0.921	0.0249079
0.922	0.024426
0.922	0.0245154
0.923	0.0241532
0.924	0.0237086
0.925	0.0235841
0.925	0.0233704
0.926	0.0233174
0.927	0.0231808
0.928	0.0229544
0.928	0.0227919
0.929	0.0231641
0.93	0.0228689
0.931	0.022654
0.931	0.0225746
0.932	0.02241
0.933	0.0225826
0.934	0.0225691
0.934	0.0222179
0.935	0.0221438
0.936	0.0221093
0.937	0.0222378
0.937	0.0224395
0.938	0.0222923
0.939	0.0222273
0.94	0.0222903
0.94	0.0221266
0.941	0.0221164
0.942	0.0220719
0.943	0.0219353
0.943	0.0218418
0.944	0.021704
0.945	0.0215271
0.946	0.0215164
0.946	0.0214903
0.947	0.0215758
0.948	0.0213543
0.949	0.0210065
0.949	0.0212154
0.95	0.0207307
0.951	0.0207875
0.952	0.0205867
0.952	0.0203344
0.953	0.019964
0.954	0.0198977
0.955	0.0197135
0.955	0.0196331
0.956	0.0197467
0.957	0.0198242
0.958	0.0200771
0.958	0.0200878
0.959	0.0200326
0.96	0.0198747
0.961	0.019884
0.961	0.019834
0.962	0.0197745
0.963	0.0198183
0.964	0.0198483
0.964	0.0198339
0.965	0.0200699
0.966	0.0200227
0.967	0.0195221
0.967	0.0194381
0.968	0.0193476
0.969	0.0192399
0.97	0.0190418
0.97	0.0187768
0.971	0.0185968
0.972	0.0185242
0.973	0.0185928
0.973	0.0185338
0.974	0.0185434
0.975	0.0180909
0.976	0.0177992
0.976	0.017768
0.977	0.0176234
0.978	0.0174029
0.979	0.0173406
0.979	0.0174002
0.98	0.0171606
0.981	0.0172217
0.982	0.0170471
0.982	0.0167938
0.983	0.0171076
0.984	0.0173589
0.985	0.0172039
0.985	0.0171263
0.986	0.0172863
0.987	0.0168615
0.988	0.0165871
0.988	0.0165229
0.989	0.0166765
0.99	0.0166235
0.991	0.0166891
0.991	0.0166111
0.992	0.0165843
0.993	0.0165938
0.994	0.016173
0.994	0.0162246
0.995	0.0157723
0.996	0.0156605
0.997	0.0156157
0.997	0.0154689
0.998	0.0154628
0.999	0.0152337
1	0.0150053
1	0.0151363
1.001	0.0151205
1.002	0.015422
1.003	0.0153188
1.003	0.0154443
1.004	0.0153612
1.005	0.015062
1.006	0.0150434
1.006	0.0148761
1.007	0.0147721
1.008	0.0145193
1.009	0.0146015
1.009	0.0147113
1.01	0.0146624
1.011	0.0146359
1.012	0.0144708
1.012	0.0145146
1.013	0.0149067
1.014	0.0150249
1.015	0.0148861
1.015	0.0148995
1.016	0.0149603
1.017	0.0147984
1.017	0.014816
1.018	0.014726
1.019	0.0146665
1.02	0.0147207
1.02	0.0146009
1.021	0.014591
1.022	0.0149762
1.023	0.0151285
1.023	0.0149137
1.024	0.0148951
1.025	0.0150688
1.026	0.0151504
1.026	0.0152707
1.027	0.0153239
1.028	0.0154672
1.029	0.0156697
1.029	0.01574
1.03	0.0156502
1.031	0.0158226
1.032	0.0157832
1.032	0.0160955
1.033	0.0164909
1.034	0.0168008
1.035	0.0170749
1.035	0.017111
1.036	0.017312
1.037	0.017279
1.038	0.0169802
1.038	0.016834
1.039	0.0164136
1.04	0.0162947
1.041	0.0162835
1.041	0.0163388
1.042	0.0166032
1.043	0.0166718
1.044	0.0171223
1.044	0.0175152
1.045	0.0178071
1.046	0.0177614
1.047	0.0175634
1.047	0.017492
1.048	0.0174357
1.049	0.0175146
1.05	0.0174922
1.05	0.0170214
1.051	0.0170232
1.052	0.01688
1.053	0.0167771
1.053	0.0167397
1.054	0.0166551
1.055	0.0166779
1.056	0.0167246
1.056	0.0167588
1.057	0.0169762
1.058	0.0168206
1.059	0.0164916
1.059	0.0161106
1.06	0.0162502
1.061	0.0165637
1.062	0.0165651
1.062	0.0163679
1.063	0.0166363
1.064	0.0167772
1.065	0.0167288
1.065	0.0166749
1.066	0.0165594
1.067	0.0164717
1.068	0.0163855
1.068	0.0161207
1.069	0.0159774
1.07	0.0158737
1.071	0.0156898
1.071	0.0154588
1.072	0.0152202
1.073	0.0151331
1.074	0.0149982
1.074	0.0150679
1.075	0.0151723
1.076	0.0153747
1.077	0.0154163
1.077	0.0153601
1.078	0.0153577
1.079	0.0153299
1.08	0.0152248
1.08	0.0152553
1.081	0.014984
1.082	0.0146912
1.083	0.0146885
1.083	0.0147341
1.084	0.0149434
1.085	0.0149606
1.086	0.014959
1.086	0.0148392
1.087	0.0146966
1.088	0.014788
1.089	0.0147514
1.089	0.0150866
1.09	0.0153676
1.091	0.0152304
1.092	0.0152064
1.092	0.0150686
1.093	0.0149768
1.094	0.0149808
1.095	0.0148702
1.095	0.0148015
1.096	0.0148887
1.097	0.0150889
1.098	0.0151031
1.098	0.0151814
1.099	0.0153844
1.1	0.0155479
1.101	0.0150512
1.101	0.014683
1.102	0.014645
1.103	0.0147721
1.104	0.0147281
1.104	0.0147174
1.105	0.0148832
1.106	0.0149898
1.107	0.0153351
1.107	0.0153937
1.108	0.0152774
1.109	0.015115
1.11	0.0148636
1.11	0.0146619
1.111	0.0149017
1.112	0.0149714
1.113	0.0149615
1.113	0.0147651
1.114	0.014652
1.115	0.014693
1.116	0.014405
1.116	0.0141673
1.117	0.0139546
1.118	0.0137298
1.119	0.013671
1.119	0.0137539
1.12	0.0137892
1.121	0.0136586
1.122	0.0133918
1.122	0.0134176
1.123	0.0135426
1.124	0.0135538
1.125	0.0136616
1.125	0.0137713
1.126	0.0137143
1.127	0.0135003
1.128	0.0134398
1.128	0.0136435
1.129	0.0137419
1.13	0.013826
1.131	0.0138502
1.131	0.0137463
1.132	0.013701
1.133	0.0137051
1.134	0.0137277
1.134	0.0136176
1.135	0.0134362
1.136	0.0133036
1.137	0.0130303
1.137	0.012742
1.138	0.0126728
1.139	0.0127581
1.14	0.0129221
1.14	0.0129464
1.141	0.0129769
1.142	0.0130198
1.143	0.0130172
1.143	0.0132353
1.144	0.013086
1.145	0.0128458
1.146	0.0127549
1.146	0.012684
1.147	0.0128426
1.148	0.0129271
1.149	0.0128878
1.149	0.0129042
1.15	0.0130521
1.151	0.0132354
1.152	0.0134231
1.152	0.0135657
1.153	0.0136352
1.154	0.0140251
1.155	0.0145755
1.155	0.0149029
1.156	0.0153073
1.157	0.0155455
1.158	0.0154931
1.158	0.0156763
1.159	0.0158699
1.16	0.0158242
1.16	0.0157052
1.161	0.015708
1.162	0.0157163
1.163	0.0157655
1.163	0.0159907
1.164	0.0159728
1.165	0.0157972
1.166	0.01575
1.166	0.0158343
1.167	0.0159739
1.168	0.0160652
1.169	0.0160064
1.169	0.0159733
1.17	0.0161074
1.171	0.0160345
1.172	0.0160475
1.172	0.0160611
1.173	0.0159233
1.174	0.0159595
1.175	0.0162287
1.175	0.016479
1.176	0.016871
1.177	0.017139
1.178	0.016991
1.178	0.0172007
1.179	0.0174487
1.18	0.0177821
1.181	0.0177791
1.181	0.0178005
1.182	0.0180873
1.183	0.0182586
1.184	0.0185198
1.184	0.0189716
1.185	0.0193632
1.186	0.0195609
1.187	0.0195487
1.187	0.0196138
1.188	0.0197195
1.189	0.0196769
1.19	0.0197001
1.19	0.019824
1.191	0.0197646
1.192	0.0196024
1.193	0.0197194
1.193	0.0197228
1.194	0.019441
1.195	0.0194827
1.196	0.0196092
1.196	0.0197506
1.197	0.0197966
1.198	0.0198704
1.199	0.0200822
1.199	0.0199762
1.2	0.019784
1.201	0.0198429
1.202	0.0200307
1.202	0.0201782
1.203	0.0201205
1.204	0.0201207
1.205	0.0202403
1.205	0.0206259
1.206	0.0211153
1.207	0.0214293
1.208	0.0216802
1.208	0.0220667
1.209	0.0222757
1.21	0.022486
1.211	0.0228143
1.211	0.0232268
1.212	0.0236822
1.213	0.0238593
1.214	0.0236745
1.214	0.0237698
1.215	0.0240151
1.216	0.024027
1.217	0.0240539
1.217	0.0242035
1.218	0.0244396
1.219	0.0246309
1.22	0.0247061
1.22	0.0247914
1.221	0.0248762
1.222	0.0248165
1.223	0.0245636
1.223	0.0246234
1.224	0.0248341
1.225	0.0251725
1.226	0.0250183
1.226	0.0251665
1.227	0.025448
1.228	0.0255388
1.229	0.025732
1.229	0.0257255
1.23	0.0260972
1.231	0.0259752
1.232	0.0261906
1.232	0.0264454
1.233	0.0265489
1.234	0.0264472
1.235	0.0264971
1.235	0.0266629
1.236	0.0267761
1.237	0.0268979
1.238	0.0272535
1.238	0.0273529
1.239	0.0276128
1.24	0.0280055
1.241	0.02834
1.241	0.0287066
1.242	0.0289328
1.243	0.0286203
1.244	0.0286935
1.244	0.0286617
1.245	0.0284176
1.246	0.0283525
1.247	0.0283292
1.247	0.0283055
1.248	0.0282711
1.249	0.0281273
1.25	0.0279116
1.25	0.0278529
1.251	0.0281519
1.252	0.0281163
1.253	0.0280631
1.253	0.0283662
1.254	0.028635
1.255	0.0286923
1.256	0.0287609
1.256	0.0288911
1.257	0.029007
1.258	0.0291867
1.259	0.0294101
1.259	0.0295104
1.26	0.0296375
1.261	0.0297655
1.262	0.0296799
1.262	0.0294053
1.263	0.029456
1.264	0.0295211
1.265	0.0295281
1.265	0.0299229
1.266	0.0304049
1.267	0.0304867
1.268	0.0302498
1.268	0.0302786
1.269	0.0302765
1.27	0.0303298
1.271	0.0304287
1.271	0.0305568
1.272	0.030637
1.273	0.0307041
1.274	0.0307717
1.274	0.0308913
1.275	0.0308256
1.276	0.0307636
1.277	0.0305262
1.277	0.0307148
1.278	0.030793
1.279	0.0305136
1.28	0.030276
1.28	0.0304264
1.281	0.030158
1.282	0.0302078
1.283	0.0304531
1.283	0.0302035
1.284	0.0302997
1.285	0.0303578
1.286	0.0301948
1.286	0.0302311
1.287	0.0301569
1.288	0.0303518
1.289	0.0303662
1.289	0.0301376
1.29	0.0299862
1.291	0.0295879
1.292	0.0294243
1.292	0.029009
1.293	0.0285235
1.294	0.0281212
1.295	0.0279369
1.295	0.0276903
1.296	0.027369
1.297	0.0268433
1.298	0.0267052
1.298	0.0262737
1.299	0.0257876
1.3	0.025755
1.3	0.0257004
1.301	0.0253245
1.302	0.0249181
1.303	0.0245609
1.303	0.024029
1.304	0.0237797
1.305	0.0235306
1.306	0.0233645
1.306	0.0230909
1.307	0.0227739
1.308	0.0223024
1.309	0.021864
1.309	0.0218109
1.31	0.0214158
1.311	0.0209398
1.312	0.020623
1.312	0.0206009
1.313	0.0203086
1.314	0.0199205
1.315	0.019257
1.315	0.0186493
1.316	0.0185391
1.317	0.0184634
1.318	0.0183962
1.318	0.018271
1.319	0.0179186
1.32	0.0176347
1.321	0.0174213
1.321	0.0170067
1.322	0.0166453
1.323	0.0163201
1.324	0.016055
1.324	0.0158466
1.325	0.0154741
1.326	0.0150054
1.327	0.0149506
1.327	0.0148087
1.328	0.0148158
1.329	0.0147171
1.33	0.0146288
1.33	0.0143311
1.331	0.0145617
1.332	0.0144472
1.333	0.0144031
1.333	0.0140506
1.334	0.014164
1.335	0.0140004
1.336	0.013893
1.336	0.0140065
1.337	0.0138432
1.338	0.0138978
1.339	0.0138258
1.339	0.0142293
1.34	0.0138825
1.341	0.0134571
1.342	0.013288
1.342	0.0132001
1.343	0.0130963
1.344	0.0134433
1.345	0.013785
1.345	0.0139897
1.346	0.0139964
1.347	0.0138463
1.348	0.014023
1.348	0.0138291
1.349	0.0138867
1.35	0.0137721
1.351	0.0137745
1.351	0.0140926
1.352	0.0139748
1.353	0.0141795
1.354	0.0140691
1.354	0.0139459
1.355	0.01364
1.356	0.0136007
1.357	0.0135079
1.357	0.0132707
1.358	0.0134253
1.359	0.0136212
1.36	0.0135743
1.36	0.0134993
1.361	0.0134505
1.362	0.013616
1.363	0.0133254
1.363	0.0133935
1.364	0.0134983
1.365	0.0136013
1.366	0.0135922
1.366	0.013189
1.367	0.013101
1.368	0.0132628
1.369	0.0131614
1.369	0.0131322
1.37	0.012991
1.371	0.0131833
1.372	0.0131473
1.372	0.0131101
1.373	0.0134172
1.374	0.0135059
1.375	0.0136749
1.375	0.013392
1.376	0.01324
1.377	0.0127077
1.378	0.0128873
1.378	0.013157
1.379	0.0131335
1.38	0.0131546
1.381	0.0130556
1.381	0.0130926
1.382	0.012672
1.383	0.0124613
1.384	0.0125968
1.384	0.0124179
1.385	0.0121623
1.386	0.0121493
1.387	0.011906
1.387	0.011574
1.388	0.0114288
1.389	0.011054
1.39	0.0109897
1.39	0.0112307
1.391	0.0113498
1.392	0.011289
1.393	0.0112718
1.393	0.0110821
1.394	0.0109955
1.395	0.0111459
1.396	0.0111331
1.396	0.0107557
1.397	0.0104933
1.398	0.010603
1.399	0.0105414
1.399	0.0104752
1.4	0.0104294
1.401	0.0101219
1.402	0.00991517
1.402	0.00972162
1.403	0.00962947
1.404	0.00962948
1.405	0.00977052
1.405	0.00969409
1.406	0.00934687
1.407	0.00901777
1.408	0.00895274
1.408	0.00865801
1.409	0.00859281
1.41	0.00855578
1.411	0.00828854
1.411	0.0079513
1.412	0.0078106
1.413	0.00784743
1.414	0.00818872
1.414	0.0083279
1.415	0.00837571
1.416	0.0080865
1.417	0.00810144
1.417	0.00808181
1.418	0.00826994
1.419	0.00778516
1.42	0.00768766
1.42	0.00751466
1.421	0.00741065
1.422	0.00731594
1.423	0.00729435
1.423	0.00764363
1.424	0.00764562
1.425	0.00764199
1.426	0.00748425
1.426	0.00784601
1.427	0.00790025
1.428	0.00804082
1.429	0.00806172
1.429	0.00801086
1.43	0.00831927
1.431	0.00905183
1.432	0.00916058
1.432	0.00932866
1.433	0.00926187
1.434	0.00929599
1.435	0.00954269
1.435	0.00965898
1.436	0.00975335
1.437	0.00970881
1.438	0.00986408
1.438	0.0100808
1.439	0.0101212
1.44	0.0101691
1.441	0.0102309
1.441	0.0102562
1.442	0.0102131
1.443	0.0102153
1.443	0.0103076
1.444	0.0105382
1.445	0.0106474
1.446	0.01097
1.446	0.0110368
1.447	0.0110794
1.448	0.0110842
1.449	0.0112054
1.449	0.0112989
1.45	0.0114716
1.451	0.0114662
1.452	0.0115008
1.452	0.0116824
1.453	0.0119451
1.454	0.0119946
1.455	0.0122641
1.455	0.0122666
1.456	0.0124986
1.457	0.0125695
1.458	0.0129516
1.458	0.01292
1.459	0.0131574
1.46	0.0136376
1.461	0.0136453
1.461	0.0139019
1.462	0.0141034
1.463	0.0144752
1.464	0.0144165
1.464	0.0144974
1.465	0.0143685
1.466	0.0143092
1.467	0.0143893
1.467	0.0145355
1.468	0.0140138
1.469	0.0138941
1.47	0.0138229
1.47	0.0141176
1.471	0.0143985
1.472	0.0146275
1.473	0.0151507
1.473	0.0153411
1.474	0.0155395
1.475	0.0157875
1.476	0.016045
1.476	0.0161996
1.477	0.0165257
1.478	0.016422
1.479	0.016386
1.479	0.0165001
1.48	0.0167876
1.481	0.0168913
1.482	0.0168564
1.482	0.0171467
1.483	0.0171709
1.484	0.0175673
1.485	0.017575
1.485	0.0176709
1.486	0.0177886
1.487	0.0178139
1.488	0.0177924
1.488	0.017741
1.489	0.0177783
1.49	0.0178993
1.491	0.0178701
1.491	0.0179557
1.492	0.0178827
1.493	0.0177369
1.494	0.0176735
1.494	0.0176568
1.495	0.0174862
[truncated: 4,440 more rows]

## Sheet: Ext Fig 5d
Table 1
CD wavelength	260	259	258	257	256	255	254	253	252	251	250	249	248	247	246	245	244	243	242	241	240	239	238	237	236	235	234	233	232	231	230	229	228	227	226	225	224	223	222	221	220	219	218	217	216	215	214	213	212
Theta	-69.5112	-34.2165	4.13199	-70.395	-40.2718	-72.686	-57.3535	-23.7662	7.26872	-117.936	-116.461	-104.918	-215.957	-311.824	-417.581	-617.546	-927.433	-1324.19	-1705.85	-2216.72	-3019.73	-3874.03	-4770.44	-6029.35	-7523.37	-9111.2	-10963.8	-13065.9	-15216.5	-17436.5	-19657.8	-21715.9	-23578.7	-24892.4	-26045.4	-26965.5	-27298.9	-27565.7	-27373.7	-27019.2	-26477.5	-26022.1	-25342.2	-24911	-24665.1	-24510.8	-24597.2	-24884.5	-25549.1
[truncated: 12 more columns]

## Sheet: Ext Fig 5e
Table 1
Time	0	0.00485333	0.00970667	0.01456	0.0194133	0.0242667	0.02912	0.0339733	0.0388267	0.04368	0.0485333	0.0533867	0.05824	0.0630933	0.0679467	0.0728	0.0776533	0.0825067	0.08736	0.0922133	0.0970667	0.10192	0.106773	0.111627	0.11648	0.121333	0.126187	0.13104	0.135893	0.140747	0.1456	0.150453	0.155307	0.16016	0.165013	0.169867	0.17472	0.179573	0.184427	0.18928	0.194133	0.198987	0.20384	0.208693	0.213547	0.2184	0.223253	0.228107	0.23296
Absorbance	-0.0200868	-0.0204444	-0.0206828	-0.0206828	-0.0204444	-0.0199676	-0.0194907	-0.0191927	-0.0189543	-0.0189543	-0.0191927	-0.0196099	-0.0202656	-0.020802	-0.0212193	-0.0211596	-0.0206232	-0.0194907	-0.0183582	-0.0172853	-0.0168085	-0.0168085	-0.0171661	-0.017643	-0.017643	-0.0172853	-0.0166297	-0.015974	-0.015676	-0.0160336	-0.0172257	-0.0188947	-0.0211	-0.0233054	-0.0252128	-0.0265241	-0.0270605	-0.0267625	-0.0258684	-0.0243783	-0.0225902	-0.0207424	-0.0190139	-0.017345	-0.0160933	-0.0150204	-0.0141859	-0.0136495	-0.0135303
[truncated: 950 more columns]

## Sheet: Ext Fig 5f
Table 1
t = 0hrs	0	0.00485333	0.00970667	0.01456	0.0194133	0.0242667	0.02912	0.0339733	0.0388267	0.04368	0.0485333	0.0533867	0.05824	0.0630933	0.0679467	0.0728	0.0776533	0.0825067	0.08736	0.0922133	0.0970667	0.10192	0.106773	0.111627	0.11648	0.121333	0.126187	0.13104	0.135893	0.140747	0.1456	0.150453	0.155307	0.16016	0.165013	0.169867	0.17472	0.179573	0.184427	0.18928	0.194133	0.198987	0.20384	0.208693	0.213547	0.2184	0.223253	0.228107	0.23296
	-0.014782	-0.0156164	-0.0162721	-0.0165701	-0.0165701	-0.0162721	-0.0158548	-0.0154376	-0.0149608	-0.0144243	-0.0138283	-0.0131726	-0.0126362	-0.0120401	-0.0116825	-0.0116229	-0.0116825	-0.0116825	-0.0117421	-0.0116825	-0.0114441	-0.0110865	-0.0107288	-0.0104308	-0.0101328	-0.00989437	-0.00941753	-0.00876188	-0.00804663	-0.00721216	-0.00679493	-0.00667572	-0.00727177	-0.00834465	-0.00971556	-0.0114441	-0.0133514	-0.0151992	-0.0170469	-0.0183582	-0.0191927	-0.0193715	-0.0188351	-0.0177622	-0.0160933	-0.0144243	-0.0129342	-0.0117421	-0.0109673
t = 24hrs	0	0.00485333	0.00970667	0.01456	0.0194133	0.0242667	0.02912	0.0339733	0.0388267	0.04368	0.0485333	0.0533867	0.05824	0.0630933	0.0679467	0.0728	0.0776533	0.0825067	0.08736	0.0922133	0.0970667	0.10192	0.106773	0.111627	0.11648	0.121333	0.126187	0.13104	0.135893	0.140747	0.1456	0.150453	0.155307	0.16016	0.165013	0.169867	0.17472	0.179573	0.184427	0.18928	0.194133	0.198987	0.20384	0.208693	0.213547	0.2184	0.223253	0.228107	0.23296
	-0.00238419	-0.00202656	-0.00172853	-0.00137091	-0.0013113	-0.00149012	-0.00196695	-0.00286102	-0.0038743	-0.00506639	-0.00613928	-0.00703335	-0.00762939	-0.007689	-0.00745058	-0.00667572	-0.00554323	-0.00429153	-0.00280142	-0.00172853	-0.00077486	-0.000178814	5.96046e-05	0.000357628	0.000655651	0.00089407	0.000953674	0.000655651	-0.000178814	-0.00137091	-0.00280142	-0.00393391	-0.00452995	-0.00441074	-0.00375509	-0.00274181	-0.00202656	-0.00166893	-0.00166893	-0.00232458	-0.00333786	-0.00429153	-0.00524521	-0.00602007	-0.0063777	-0.00655651	-0.00667572	-0.00679493	-0.00709295
[truncated: 950 more columns]
