# Supplementary material for: Selection of a promiscuous minimalist cAMP phosphodiesterase from a library of de novo designed proteins
Source: Nat Chem. 2024 May 3;16(7):1200–8. doi: 10.1038/s41557-024-01490-4 (PMC11230910; doi:10.1038/s41557-024-01490-4)
Supplement: Supplementary file 23 — All data for Extended Data Fig. 6 plots and the raw gel. [file 41557_2024_1490_MOESM23_ESM.xlsx]

## Sheet: Ext Fig 6d
Table 1
Subst-824 Data	0	2.5	5	15	20	40	100	230	450
	0	0.0724324	0.112973	0.148649	0.201081	0.247568	0.265946	0.316757	0.296216
Subst-824 Model	0	2.5	5	15	20	40	100	230	450
	0	0.0723684	0.114583	0.1875	0.203704	0.234043	0.257009	0.266878	0.270788
cAMPase model	0	0.5	1	1.5	2	2.5	3	3.5	4	4.5	5	5.5	6	6.5	7	7.5	8	8.5	9	9.5	10	10.5	11	11.5	12	12.5	13	13.5	14	14.5	15	15.5	16	16.5	17	17.5	18	18.5	19	19.5	20	20.5	21	21.5	22	22.5	23	23.5	24
	0	0.0645161	0.125	0.181818	0.235294	0.285714	0.333333	0.378378	0.421053	0.461538	0.5	0.536585	0.571429	0.604651	0.636364	0.666667	0.695652	0.723404	0.75	0.77551	0.8	0.823529	0.846154	0.867925	0.888889	0.909091	0.928571	0.947368	0.965517	0.983051	1	1.01639	1.03226	1.04762	1.0625	1.07692	1.09091	1.10448	1.11765	1.13043	1.14286	1.15493	1.16667	1.17808	1.18919	1.2	1.21053	1.22078	1.23077
cAMPase data	0	2.5	5	10	25	40	78	201	426
	0	0.367568	0.612973	0.983135	1.35438	1.63395	1.79805	1.94811	1.9827
S824	0	2.5	5	10	25	40	78	201	426
	0	0.00713514	0	0.012973	0	0.00475676	0	0	0
[truncated: 950 more columns]
