# Supplementary material for: Selection of a promiscuous minimalist cAMP phosphodiesterase from a library of de novo designed proteins
Source: Nat Chem. 2024 May 3;16(7):1200–8. doi: 10.1038/s41557-024-01490-4 (PMC11230910; doi:10.1038/s41557-024-01490-4)
Supplement: Supplementary file 25 — Statistical source data for Michaelis-Menten plots. [file 41557_2024_1490_MOESM25_ESM.xlsx]

## Sheet: Export Summary
	This document was exported from Numbers. Each table was converted to an Excel worksheet. All other objects on each Numbers sheet were placed on separate worksheets. Please be aware that formula calculations may differ in Excel.
	Numbers Sheet Name	Numbers Table Name	Excel Worksheet Name
	Ext Fig 7b
		Table 1	Ext Fig 7b
	Ext Fig 7c
		Table 1	Ext Fig 7c

## Sheet: Ext Fig 7b
Table 1
minicAMPase	0	2.5	5	10	25	40	78	201	426
	0	0.367568	0.612973	0.983135	1.35438	1.63395	1.79805	1.94811	1.9827
C57A	0	2.5	5	10	25	40	78	201	426
	0	0.103616	0.153767	0.202859	0.250926	0.266726	0.281098	0.291205	0.294755
H20A	0	2.5	5	10	25	40	78	201	426
	0	0.155556	0.243478	0.339394	0.444444	0.48172	0.516923	0.542458	0.551584
H36A	0	2.5	5	10	25	40	78	201	426
	0	0.208721	0.323423	0.445963	0.57717	0.622993	0.665922	0.696852	0.707864
H45A	0	2.5	5	10	25	40	78	201	426
	0	0.138587	0.217949	0.305389	0.402208	0.436831	0.469658	0.493548	0.502103
H31A	0	2.5	5	10	25	40	78	201	426
	0	0.202899	0.297872	0.388889	0.47619	0.504505	0.530097	0.548004	0.554275
S824	0	2.5	5	10	25	40	78	201	426
	0	0.00713514	0	0.012973	0	0.00475676	0	0	0

## Sheet: Ext Fig 7c
Table 1
minicAMPase	0	0.005	0.01	0.025	0.05	0.1	0.25	0.5	1	2.5	5	10
	-0.00229602	0.0603871	0.229376	0.514759	0.874453	1.45627	3.16372	3.52983	4.25214	4.47591	4.60144	4.70976
H20A	0	0.005	0.01	0.025	0.05	0.1	0.25	0.5	1	2.5	5	10
	-0.10199	0.0982594	0.138578	0.25543	0.578701	0.867336	1.45191	2.15184	2.54137	3.41233	3.68976	3.94709
H31A	0	0.005	0.01	0.025	0.05	0.1	0.25	0.5	1	2.5	5	10
	-0.0367179	0.0720245	0.111737	0.183498	0.444764	0.712728	1.12111	1.53035	1.84221	2.3125	2.61329	3.08028
H36A	0	0.005	0.01	0.025	0.05	0.1	0.25	0.5	1	2.5	5	10
	-0.029772	0.118292	0.15688	0.268163	0.536752	0.846197	1.3276	1.92656	2.27802	3.04662	3.60324	3.97442
H45A	0	0.005	0.01	0.025	0.05	0.1	0.25	0.5	1	2.5	5	10
	-0.0132294	0.0920394	0.102056	0.168394	0.364404	0.581346	0.933898	1.32408	1.64655	2.2329	2.47149	3.1137
C57A	0	0.005	0.01	0.025	0.05	0.1	0.25	0.5	1	2.5	5	10
	-0.022321	0.0377328	0.0953688	0.111149	0.259329	0.383932	0.56374	0.738075	0.862529	1.08972	1.20429	1.19621
